# Supplementary material for: Microarray and qPCR Analysis of Mitochondrial Metabolism Activation during Prenatal and Early Postnatal Development in Rats and Humans with Emphasis on CoQ10 Biosynthesis
Source: Biology (Basel). 2021 May 8;10(5):418. doi: 10.3390/biology10050418 (PMC8150536; doi:10.3390/biology10050418)
Supplement: Supplementary file 1 [file biology-10-00418-s001.zip]

Archive with 38 entries (30 files):
- biology-10-00418-s001/
- biology-10-00418-s001/Krizova et al_Table S2 showing probes changed in both rat liver and skeletal muscle, TIGR MeV, betr package analysis/
- biology-10-00418-s001/Krizova et al_Table S2 showing probes changed in both rat liver and skeletal muscle, TIGR MeV, betr package analysis/Microarray and qPCR analysis of mitochondrial metabolism - Krizova et al_Table S2/
- biology-10-00418-s001/Krizova et al_Table S2 showing probes changed in both rat liver and skeletal muscle, TIGR MeV, betr package analysis/Microarray and qPCR analysis of mitochondrial metabolism - Krizova et al_Table S2/Table S2 liver.xlsx
- biology-10-00418-s001/Krizova et al_Table S2 showing probes changed in both rat liver and skeletal muscle, TIGR MeV, betr package analysis/Microarray and qPCR analysis of mitochondrial metabolism - Krizova et al_Table S2/Table S2 muscle.xlsx
- biology-10-00418-s001/Krizova et al_Table S3 showing probes changed in rat liver and skeletal muscle only, TIGR MeV, betr package analysis/
- biology-10-00418-s001/Krizova et al_Table S3 showing probes changed in rat liver and skeletal muscle only, TIGR MeV, betr package analysis/Microarray and qPCR analysis of mitochondrial metabolism - Krizova et al_Table S3/
- biology-10-00418-s001/Krizova et al_Table S3 showing probes changed in rat liver and skeletal muscle only, TIGR MeV, betr package analysis/Microarray and qPCR analysis of mitochondrial metabolism - Krizova et al_Table S3/Table S3 liver.xlsx
- biology-10-00418-s001/Krizova et al_Table S3 showing probes changed in rat liver and skeletal muscle only, TIGR MeV, betr package analysis/Microarray and qPCR analysis of mitochondrial metabolism - Krizova et al_Table S3/Table S3 muscle.xlsx
- biology-10-00418-s001/Krizova et al_Table S4 showing 248 unique genes changed in both tissues regardless of tissue origin, TIGR MeV, betr package analysis/
- biology-10-00418-s001/Krizova et al_Table S4 showing 248 unique genes changed in both tissues regardless of tissue origin, TIGR MeV, betr package analysis/Microarray and qPCR analysis of mitochondrial metabolism - Krizova et al_Table S4/
- biology-10-00418-s001/Krizova et al_Table S4 showing 248 unique genes changed in both tissues regardless of tissue origin, TIGR MeV, betr package analysis/Microarray and qPCR analysis of mitochondrial metabolism - Krizova et al_Table S4/Table S4 liver 248.xlsx
- biology-10-00418-s001/Krizova et al_Table S4 showing 248 unique genes changed in both tissues regardless of tissue origin, TIGR MeV, betr package analysis/Microarray and qPCR analysis of mitochondrial metabolism - Krizova et al_Table S4/Table S4 muscle 248.xlsx
- biology-10-00418-s001/Krizova et al_Tables S1 showing GO categories of profiles gene symbols co-clustered in microarray GO and STEM analysis/
- biology-10-00418-s001/Krizova et al_Tables S1 showing GO categories of profiles gene symbols co-clustered in microarray GO and STEM analysis/Table S1 LIVER cluster 0 Genetable.xlsx
- biology-10-00418-s001/Krizova et al_Tables S1 showing GO categories of profiles gene symbols co-clustered in microarray GO and STEM analysis/Table S1 LIVER cluster 0 GOtable.xlsx
- biology-10-00418-s001/Krizova et al_Tables S1 showing GO categories of profiles gene symbols co-clustered in microarray GO and STEM analysis/Table S1 LIVER cluster 1 Genetable.xlsx
- biology-10-00418-s001/Krizova et al_Tables S1 showing GO categories of profiles gene symbols co-clustered in microarray GO and STEM analysis/Table S1 LIVER cluster 1 GOtable.xlsx
- biology-10-00418-s001/Krizova et al_Tables S1 showing GO categories of profiles gene symbols co-clustered in microarray GO and STEM analysis/Table S1 LIVER cluster 2 Genetable.xlsx
- biology-10-00418-s001/Krizova et al_Tables S1 showing GO categories of profiles gene symbols co-clustered in microarray GO and STEM analysis/Table S1 LIVER cluster 2 GOtable.xlsx
- biology-10-00418-s001/Krizova et al_Tables S1 showing GO categories of profiles gene symbols co-clustered in microarray GO and STEM analysis/Table S1 LIVER cluster 3 Genetable.xlsx
- biology-10-00418-s001/Krizova et al_Tables S1 showing GO categories of profiles gene symbols co-clustered in microarray GO and STEM analysis/Table S1 LIVER cluster 3 GOtable.xlsx
- biology-10-00418-s001/Krizova et al_Tables S1 showing GO categories of profiles gene symbols co-clustered in microarray GO and STEM analysis/Table S1 LIVER GOmito profile 29 Genetable.xlsx
- biology-10-00418-s001/Krizova et al_Tables S1 showing GO categories of profiles gene symbols co-clustered in microarray GO and STEM analysis/Table S1 LIVER GOmito profile 66 Genetable.xlsx
- biology-10-00418-s001/Krizova et al_Tables S1 showing GO categories of profiles gene symbols co-clustered in microarray GO and STEM analysis/Table S1 LIVER GOmito profile 67 Genetable.xlsx
- biology-10-00418-s001/Krizova et al_Tables S1 showing GO categories of profiles gene symbols co-clustered in microarray GO and STEM analysis/Table S1 LIVER GOmito profile 70 Genetable.xlsx
- biology-10-00418-s001/Krizova et al_Tables S1 showing GO categories of profiles gene symbols co-clustered in microarray GO and STEM analysis/Table S1 MUSCLE cluster 0 Genetable.xlsx
- biology-10-00418-s001/Krizova et al_Tables S1 showing GO categories of profiles gene symbols co-clustered in microarray GO and STEM analysis/Table S1 MUSCLE cluster 0 GOtable.xlsx
- biology-10-00418-s001/Krizova et al_Tables S1 showing GO categories of profiles gene symbols co-clustered in microarray GO and STEM analysis/Table S1 MUSCLE cluster 1 Genetable.xlsx
- biology-10-00418-s001/Krizova et al_Tables S1 showing GO categories of profiles gene symbols co-clustered in microarray GO and STEM analysis/Table S1 MUSCLE cluster 1 GOtable.xlsx
- biology-10-00418-s001/Krizova et al_Tables S1 showing GO categories of profiles gene symbols co-clustered in microarray GO and STEM analysis/Table S1 MUSCLE cluster 2 Genetable.xlsx
- biology-10-00418-s001/Krizova et al_Tables S1 showing GO categories of profiles gene symbols co-clustered in microarray GO and STEM analysis/Table S1 MUSCLE cluster 2 GOtable.xlsx
- biology-10-00418-s001/Krizova et al_Tables S1 showing GO categories of profiles gene symbols co-clustered in microarray GO and STEM analysis/Table S1 MUSCLE cluster 3 Genetable.xlsx
- biology-10-00418-s001/Krizova et al_Tables S1 showing GO categories of profiles gene symbols co-clustered in microarray GO and STEM analysis/Table S1 MUSCLE cluster 3 GOtable.xlsx
- biology-10-00418-s001/Krizova et al_Tables S1 showing GO categories of profiles gene symbols co-clustered in microarray GO and STEM analysis/Table S1 MUSCLE cluster 4 Genetable.xlsx
- biology-10-00418-s001/Krizova et al_Tables S1 showing GO categories of profiles gene symbols co-clustered in microarray GO and STEM analysis/Table S1 MUSCLE cluster 4 GOtable.xlsx
- biology-10-00418-s001/Krizova et al_Tables S1 showing GO categories of profiles gene symbols co-clustered in microarray GO and STEM analysis/Table S1 MUSCLE cluster 5 Genetable.xlsx
- biology-10-00418-s001/Krizova et al_Tables S1 showing GO categories of profiles gene symbols co-clustered in microarray GO and STEM analysis/Table S1 MUSCLE cluster 5 GOtable.xlsx
