# Supplementary material for: Microarray and qPCR Analysis of Mitochondrial Metabolism Activation during Prenatal and Early Postnatal Development in Rats and Humans with Emphasis on CoQ10 Biosynthesis
Source: Biology (Basel). 2021 May 8;10(5):418. doi: 10.3390/biology10050418 (PMC8150536; doi:10.3390/biology10050418)
Supplement: Supplementary file 1 [file biology-10-00418-s001.zip › biology-10-00418-s001/Krizova et al_Table S2 showing probes changed in both rat liver and skeletal muscle, TIGR MeV, betr package analysis/Microarray and qPCR analysis of mitochondrial metabolism - Krizova et al_Table S2/Table S2 liver.xlsx]

## Sheet: 150219liverBETR05 BOTH_mod
Microarray and qPCR analysis of mitochondrial metabolism activation during prenatal and early postnatal development in rat and human with emphasis on CoQ10 biosynthesis
Jana Krizova, Martina Hulkova, Vaclav Capek, Petr Mlejnek, Jan Silhavy, Marketa Tesarova, Jiri Zeman, Hana Hansikova
(Table S2)
		16	20	22	23	26
SYMBOL	DESC	fetal16	fetal20	fetal22	post1	post4	L rank
Adh1	alcohol dehydrogenase 1 (class I)	7.34743	8.97152	12.4988	13.3829	13.3634	1118
Pdk4	pyruvate dehydrogenase kinase, isozyme 4	5.68335	6.73347	9.52917	11.3594	9.78857	1117
Anxa1	annexin A1	7.69537	8.49588	10.5705	10.7323	10.2657	1094
Olfm4	olfactomedin 4	8.27182	9.13786	11.0408	11.1444	10.5461	1089
Hmgcs2	3-hydroxy-3-methylglutaryl-CoA synthase 2 (mitochondrial)	9.07508	11.4367	12.4217	13.1037	12.9402	1108
Ass1	argininosuccinate synthase 1	10.0955	11.2905	12.3198	12.8049	12.8145	1084
Gpd1	glycerol-3-phosphate dehydrogenase 1 (soluble)	9.77057	10.6407	11.0884	11.886	12.0738	1063
Acsl1	acyl-CoA synthetase long-chain family member 1	10.2798	10.8213	11.4882	12.5549	12.468	1058
Ccbl2	cysteine conjugate-beta lyase 2	8.08057	9.10538	9.81918	10.9572	11.3602	1097
Abcc9	ATP-binding cassette, subfamily C (CFTR/MRP), member 9	6.90291	7.32415	8.02645	9.11584	9.42166	1071
Ifi27	interferon, alpha-inducible protein 27	7.08189	7.36078	9.66944	8.62951	8.93022	1075
Chchd10	coiled-coil-helix-coiled-coil-helix domain containing 10	9.47303	9.74771	10.564	11.5146	11.7043	1053
Uox	urate oxidase	7.2048	9.53902	10.1967	11.4111	11.4049	1109
Adck3	aarF domain containing kinase 3	7.54789	8.23048	8.44901	9.40344	9.668	1042
Acat2	acetyl-CoA acetyltransferase 2	10.7251	11.0645	9.76888	7.99031	8.25735	1095
Mgst1	microsomal glutathione S-transferase 1	10.9714	12.0697	12.5847	12.9206	13.067	1040
Abcc9	ATP-binding cassette, subfamily C (CFTR/MRP), member 9	7.23395	7.52938	8.09508	9.18133	9.38378	1047
Lpin1	lipin 1	8.75957	9.69116	10.1587	11.0651	10.4848	1064
Rsad2	radical S-adenosyl methionine domain containing 2	8.05276	9.16031	9.85815	9.31251	9.53734	1005
Acat2	acetyl-CoA acetyltransferase 2	10.4601	10.8265	9.60541	8.33342	8.35977	1070
Sqrdl	sulfide quinone reductase-like (yeast)	6.75465	7.68241	8.88336	9.42838	9.34776	1079
Mpo	myeloperoxidase	10.0098	10.6419	11.6866	11.5275	11.0278	995
Pdk2	pyruvate dehydrogenase kinase, isozyme 2	8.20597	8.5917	9.01971	10.2906	10.8856	1081
Marc1	mitochondrial amidoxime reducing component 1	6.61618	6.7742	6.42307	9.82974	9.88818	1099
Abcb4	ATP-binding cassette, subfamily B (MDR/TAP), member 4	9.53658	10.3539	10.5732	11.5455	11.2375	1031
Pxmp2	peroxisomal membrane protein 2	7.90657	8.86687	9.29688	10.4152	10.4959	1076
Snca	synuclein, alpha (non A4 component of amyloid precursor)	9.76267	9.88007	8.56743	7.60254	7.81201	1059
Cybb	cytochrome b-245, beta polypeptide	9.24844	9.94367	11.0932	11.1548	11.24	1029
Acss2	acyl-CoA synthetase short-chain family member 2	10.365	11.1361	9.47175	8.48203	8.42432	1082
Ech1	enoyl CoA hydratase 1, peroxisomal	8.85957	9.16653	10.0468	12.3268	11.9061	1100
Aass	aminoadipate-semialdehyde synthase	8.43678	8.91757	8.7584	9.86257	10.3496	1019
Acaa2	acetyl-CoA acyltransferase 2	10.9415	11.6018	11.8932	12.9032	12.9264	1028
Pgm1	phosphoglucomutase 1	9.51415	10.838	11.1072	10.5596	10.3911	985
Acadl	acyl-CoA dehydrogenase, long chain	10.216	10.7827	11.2175	12.1882	11.8866	1025
Acss3	acyl-CoA synthetase short-chain family member 3	9.26687	9.746	10.4017	10.7561	10.756	963
Pink1	PTEN induced putative kinase 1	7.74858	8.13415	8.85667	9.68454	9.62544	1022
Prnp	prion protein	9.26541	9.12355	8.26152	7.69101	8.061	981
Uros	uroporphyrinogen III synthase	11.556	11.3808	10.4017	9.28903	9.68314	1057
Lgals3	lectin, galactoside-binding, soluble, 3	8.68424	9.48594	9.95546	9.67989	9.61735	914
Glrx	glutaredoxin (thioltransferase)	10.2083	10.4385	10.8236	11.5683	11.3584	929
Dgat2	diacylglycerol O-acyltransferase 2	9.91858	10.7629	11.1346	11.1454	11.2815	931
Txnip	thioredoxin interacting protein	10.0748	10.3584	10.8587	11.7415	10.9076	994
Abcb10	ATP-binding cassette, subfamily B (MDR/TAP), member 10	11.0374	11.121	10.3887	9.51211	9.58373	990
Cpox	coproporphyrinogen oxidase	12.5137	12.6235	11.9897	11.2072	11.4473	946
Epha4	Eph receptor A4	7.67199	6.52719	6.30962	6.59735	6.62835	930
Myh10	myosin, heavy chain 10, non-muscle	10.4437	10.1976	9.39731	8.5515	8.5753	1014
Ppox	protoporphyrinogen oxidase	10.4475	10.58	9.7728	8.8709	9.11258	998
Nde1	nudE neurodevelopment protein 1	9.87213	9.63671	8.98474	7.97762	8.06533	1015
Cav1	caveolin 1, caveolae protein	9.11168	9.41705	10.1496	9.81188	8.94515	899
Fmo1	flavin containing monooxygenase 1	12.3752	12.3945	12.3205	11.6068	11.2487	881
Bbox1	butyrobetaine (gamma), 2-oxoglutarate dioxygenase (gamma-butyrobetaine hydroxylase) 1	7.11696	8.85349	9.03938	10.0025	9.81922	1091
Phyh	phytanoyl-CoA 2-hydroxylase	10.3376	11.4769	12.1471	12.8758	12.8163	1072
Sqrdl	sulfide quinone reductase-like (yeast)	7.19457	7.75722	8.88577	9.26781	9.25358	1037
Hrsp12	heat-responsive protein 12	11.3651	12.1463	12.6628	12.6636	12.7349	933
Acot2	acyl-CoA thioesterase 2	9.22926	9.30514	9.86598	11.3841	10.6664	1048
Abat	4-aminobutyrate aminotransferase	8.50016	9.22733	9.49019	9.77079	9.7853	920
Des	desmin	8.9609	8.08662	8.23539	7.87218	7.83334	873
Tfrc	transferrin receptor	12.566	12.6724	12.1157	11.3926	11.8794	919
Acadvl	acyl-CoA dehydrogenase, very long chain	9.72947	10.2945	10.586	11.6265	11.3205	1016
Gstk1	glutathione S-transferase kappa 1	9.4834	10.7919	11.4145	11.4939	11.5215	1033
Tdrkh	tudor and KH domain containing	7.52429	8.10814	7.60073	6.96883	6.84073	912
Perp	PERP, TP53 apoptosis effector	9.73193	9.80789	10.3543	10.8921	10.7351	885
Arsb	arylsulfatase B	9.34959	9.78024	10.7921	10.5454	10.5518	952
Acadm	acyl-CoA dehydrogenase, C-4 to C-12 straight chain	9.55718	9.99211	10.2471	11.3636	11.3285	1007
Mtus1	microtubule associated tumor suppressor 1	7.71169	7.82475	8.34069	8.94391	9.16131	955
Tst	thiosulfate sulfurtransferase	9.86098	10.7446	11.156	10.9965	10.9872	921
Sept4	septin 4	8.30087	8.24443	8.05543	8.96444	9.29962	906
Fech	ferrochelatase	12.0318	12.0812	11.5009	10.8082	11.0321	915
Adap2	ArfGAP with dual PH domains 2	7.41505	8.32256	9.04327	9.30129	9.37826	1024
Fpr1	formyl peptide receptor 1	5.82296	5.89978	7.22007	7.38924	6.82309	979
Cmpk2	cytidine monophosphate (UMP-CMP) kinase 2, mitochondrial	10.0475	10.4403	10.373	9.22891	9.07026	935
Kcnj8	potassium inwardly-rectifying channel, subfamily J, member 8	7.44006	7.72575	7.90393	8.17944	8.65152	901
Prodh	proline dehydrogenase (oxidase) 1	7.05744	6.85194	7.19471	8.2804	9.32778	1069
Pycr1	pyrroline-5-carboxylate reductase 1	8.06677	7.89719	8.8466	7.31241	7.12382	999
Zadh2	zinc binding alcohol dehydrogenase, domain containing 2	7.50848	8.3475	8.92806	9.75011	9.69842	1054
Dhtkd1	dehydrogenase E1 and transketolase domain containing 1	8.56293	9.44562	10.1999	10.7635	10.8166	1056
Abca9	ATP-binding cassette, subfamily A (ABC1), member 9	7.21377	7.9253	8.71888	8.90905	9.11117	1017
Nmnat3	nicotinamide nucleotide adenylyltransferase 3	10.7196	10.4449	10.0444	9.35198	9.6336	932
Ppl	periplakin	6.43375	6.64502	6.73722	7.39982	7.06408	785
Brca1	breast cancer 1, early onset	9.65459	9.84585	9.51498	8.35652	8.39834	964
Hk2	hexokinase 2	8.15947	8.05798	7.54996	6.99086	6.73976	947
Macrod1	MACRO domain containing 1	6.69914	6.99413	7.2383	7.77171	7.67062	844
Aldh2	aldehyde dehydrogenase 2 family (mitochondrial)	9.98774	10.38	10.7808	11.165	11.1824	896
Fitm2	fat storage-inducing transmembrane protein 2	9.08538	9.03981	9.06654	10.7658	10.6362	1000
Ciapin1	cytokine induced apoptosis inhibitor 1	10.0838	9.64244	8.83565	9.2234	9.24969	907
Acsl1	acyl-CoA synthetase long-chain family member 1	8.18951	8.47962	8.77405	10.1618	9.22837	1026
Rad51	RAD51 recombinase	9.89368	9.73918	9.35712	8.14989	8.14775	1001
Fgr	FGR proto-oncogene, Src family tyrosine kinase	6.91646	7.30296	8.72221	8.61405	8.40784	1006
Ikbke	inhibitor of kappa light polypeptide gene enhancer in B-cells, kinase epsilon	7.8098	8.7287	9.19752	8.30188	7.80462	940
Ucp2	uncoupling protein 2 (mitochondrial, proton carrier)	12.5773	12.5629	12.0962	11.5991	11.8443	796
Suox	sulfite oxidase	8.83803	9.31695	9.03307	9.89135	9.81941	835
Crot	carnitine O-octanoyltransferase	10.1508	10.16	10.6752	11.6242	11.8081	993
Gstp1	glutathione S-transferase pi 1	9.77435	9.06229	9.69561	8.95447	8.52597	909
Mlxipl	MLX interacting protein-like	8.02676	8.58618	9.00178	9.74781	9.86012	1010
Hagh	hydroxyacyl glutathione hydrolase	8.77154	9.23846	9.38025	9.68407	9.95939	895
Crat	carnitine O-acetyltransferase	9.29626	9.25136	9.16627	10.1925	9.84953	825
Pinx1	PIN2/TERF1 interacting, telomerase inhibitor 1	10.1894	9.64752	9.16966	9.03175	9.46141	884
Cd36	CD36 molecule (thrombospondin receptor)	11.519	11.5819	11.2655	10.7078	10.8859	730
Tomm34	translocase of outer mitochondrial membrane 34	8.88493	8.44028	8.20714	7.71004	7.60738	918
Nipsnap1	nipsnap homolog 1 (C. elegans)	10.8672	11.3096	11.5393	11.638	11.7846	755
Foxo1	forkhead box O1	8.0936	8.63281	9.22495	9.64366	9.24648	977
Mterfd1	MTERF domain containing 1	10.0776	9.73063	9.09988	8.6118	8.94434	959
Pon2	paraoxonase 2	10.7426	11.1218	11.5212	11.8853	11.8256	879
Exog	endo/exonuclease (5'-3'), endonuclease G-like	7.9959	7.79434	7.32847	6.97792	7.02231	821
Mrps27	mitochondrial ribosomal protein S27	10.0845	9.91673	9.78556	8.93304	9.14345	882
Hebp1	heme binding protein 1	9.95557	10.1771	9.44421	9.00724	8.96044	904
Sik1	salt-inducible kinase 1	8.76232	8.75862	8.98996	9.74883	9.49152	803
Ogg1	8-oxoguanine DNA glycosylase	9.29036	9.30365	8.83749	8.20889	8.22527	852
Synj2	synaptojanin 2	7.2322	7.74165	7.29562	7.07939	6.76647	793
Rmdn2	regulator of microtubule dynamics 2	8.02167	8.04762	7.99139	9.59229	10.2082	1051
Apex1	APEX nuclease (multifunctional DNA repair enzyme) 1	11.1817	10.7735	10.5464	10.1727	10.0528	876
Msr1	macrophage scavenger receptor 1	8.28167	8.44731	9.33014	9.39814	9.76592	961
Etfb	electron-transfer-flavoprotein, beta polypeptide	10.7426	11.2623	11.5056	11.8622	11.8452	870
Tyms	thymidylate synthetase	10.6687	10.6146	10.2737	9.66636	9.91943	816
Cad	carbamoyl-phosphate synthetase 2, aspartate transcarbamylase, and dihydroorotase	10.4579	10.1752	9.73856	9.03464	9.13266	949
Aldoa	aldolase A, fructose-bisphosphate	11.7768	11.5271	11.1629	11.0928	10.7445	829
Trak1	trafficking protein, kinesin binding 1	7.8236	7.94145	8.65716	8.80001	8.4073	794
Arsb	arylsulfatase B	8.37004	8.81559	9.78128	9.57348	9.42493	944
Cdk1	cyclin-dependent kinase 1	10.3013	10.2512	9.70722	8.76531	8.96789	974
Capn1	calpain 1, (mu/I) large subunit	10.239	10.1028	10.0281	9.9362	9.44089	677
Mtf2	metal response element binding transcription factor 2	9.61727	9.41508	9.06596	8.70597	8.69555	759
Pot1	protection of telomeres 1	9.73389	9.66895	8.9062	8.28422	8.53919	956
Acot9	acyl-CoA thioesterase 9	8.15897	7.93464	7.64048	7.07868	6.78912	934
Siva1	SIVA1, apoptosis-inducing factor	10.5591	10.5143	10.0045	9.16389	9.27901	941
Hibadh	3-hydroxyisobutyrate dehydrogenase	10.749	11.0606	11.614	11.8484	11.9215	889
Alas2	aminolevulinate, delta-, synthase 2	12.6623	12.7852	12.5618	12.0259	12.0777	646
Ppid	peptidylprolyl isomerase D	9.89558	9.53904	9.12816	8.55797	8.36221	973
Tp53	tumor protein p53	11.6417	11.1774	11.248	10.784	10.6582	800
Fen1	flap structure-specific endonuclease 1	9.12674	9.04673	8.37086	7.74208	7.83975	939
Micu3	mitochondrial calcium uptake family, member 3	5.35129	4.90483	5.24289	5.48646	5.92169	820
Scp2	sterol carrier protein 2	9.20712	9.74665	10.1061	11.1556	10.9561	1023
Dna2	DNA replication helicase/nuclease 2	9.43429	9.28467	8.61298	7.93339	8.00563	967
Aldoc	aldolase C, fructose-bisphosphate	7.74767	7.41931	7.00963	7.30278	7.21574	619
Gls2	glutaminase 2 (liver, mitochondrial)	7.28387	8.64694	9.17826	10.8281	11.1905	1106
Serhl2	serine hydrolase-like 2	7.44624	7.97514	7.96422	8.82142	7.91738	937
Me2	malic enzyme 2, NAD(+)-dependent, mitochondrial	9.87762	9.66594	9.41883	8.96718	8.95204	764
Trak2	trafficking protein, kinesin binding 2	11.1804	11.4383	11.1822	10.5809	10.8544	720
Asah2	N-acylsphingosine amidohydrolase (non-lysosomal ceramidase) 2	7.07491	7.17804	7.52434	7.85208	7.91202	702
Nit2	nitrilase family, member 2	9.41744	9.97895	10.5606	11.2674	11.6351	1052
Heatr1	HEAT repeat containing 1	9.55852	9.19739	8.63542	8.12482	8.06194	966
Dis3	DIS3 exosome endoribonuclease and 3'-5' exoribonuclease	9.34252	8.97917	8.57842	8.23299	8.40135	860
Scp2	sterol carrier protein 2	6.7233	6.58707	6.702	5.98811	6.14555	617
Gldc	glycine dehydrogenase (decarboxylating)	9.68224	10.1693	10.1699	10.1429	10.6727	804
Tap1	transporter 1, ATP-binding cassette, sub-family B (MDR/TAP)	8.68884	8.57963	8.38132	7.90254	8.04724	668
Pold3	polymerase (DNA-directed), delta 3, accessory subunit	9.81329	9.72572	9.31876	8.84868	8.97407	783
Tef	thyrotrophic embryonic factor	7.64777	7.64087	7.75647	8.20011	8.7619	872
Ccbl1	cysteine conjugate-beta lyase, cytoplasmic	8.62205	8.89766	9.12508	10.0475	10.1104	962
Tango2	transport and golgi organization 2 homolog (Drosophila)	9.558	9.50193	9.09774	9.03283	8.7795	662
Bcl2	B-cell CLL/lymphoma 2	7.09031	6.25663	6.78533	6.40735	6.30273	699
Cisd2	CDGSH iron sulfur domain 2	9.0919	8.56284	8.32473	8.17571	8.0849	818
Etfdh	electron-transferring-flavoprotein dehydrogenase	9.3677	9.95979	10.4845	11.5348	11.1933	1049
Prkaca	protein kinase, cAMP-dependent, catalytic, alpha	10.2006	9.95131	9.74435	9.20512	9.50176	809
Ak4	adenylate kinase 4	10.7046	11.5289	11.2459	11.3873	11.6408	768
Efhd1	EF-hand domain family, member D1	6.29879	6.41182	6.69294	6.87883	7.0042	587
Stat3	signal transducer and activator of transcription 3 (acute-phase response factor)	10.244	10.3331	10.7697	10.8747	11.0854	706
Acsl4	acyl-CoA synthetase long-chain family member 4	9.81326	10.1942	10.8451	10.6806	10.804	828
Polg	polymerase (DNA directed), gamma	9.35379	9.45744	10.1966	10.9724	10.3567	991
Dok4	docking protein 4	8.59093	8.25057	7.77524	7.59364	7.53373	838
Ptrh2	peptidyl-tRNA hydrolase 2	10.4992	10.1902	9.78159	9.42225	9.60975	846
Smim4	small integral membrane protein 4	7.43146	7.46896	7.12375	6.56577	6.58265	744
Rilp	Rab interacting lysosomal protein	7.02918	7.12896	7.25821	7.78144	7.59078	640
Ptcd3	Pentatricopeptide repeat domain 3	10.3437	10.0588	10.009	9.62002	9.50127	707
Ncbp1	nuclear cap binding protein subunit 1	10.61	10.5089	9.88333	9.57854	9.65696	827
Aifm2	apoptosis-inducing factor, mitochondrion-associated 2	6.6065	7.09417	7.15847	8.05512	8.06185	958
Acat1	acetyl-CoA acetyltransferase 1	11.3539	11.5146	11.9216	12.3982	12.4285	845
Clybl	citrate lyase beta like	8.006	8.33913	8.7698	9.00035	8.71057	808
Sparc	secreted protein, acidic, cysteine-rich (osteonectin)	10.947	10.6777	11.0434	11.3676	11.4973	688
Chdh	choline dehydrogenase	8.04449	9.27074	9.71116	10.1883	10.0397	1046
Tert	telomerase reverse transcriptase	6.77969	6.79286	6.87305	7.21705	7.66941	736
Dsp	desmoplakin	8.55344	8.60159	8.46078	8.95325	9.09996	516
Vwa8	von Willebrand factor A domain containing 8	8.39084	8.93143	9.32785	11.2403	11.0182	1088
Stap1	signal transducing adaptor family member 1	6.60918	6.54226	7.38763	7.18082	6.95832	711
Npdc1	neural proliferation, differentiation and control, 1	7.56376	7.68896	8.17385	8.38207	8.02286	685
Dnaja1	DnaJ (Hsp40) homolog, subfamily A, member 1	10.3962	10.0001	10.0539	10.7793	10.7452	663
Pccb	propionyl CoA carboxylase, beta polypeptide	9.94028	10.0234	10.5882	10.8388	11.0416	857
Lyn	LYN proto-oncogene, Src family tyrosine kinase	9.39464	9.03845	9.85534	9.66162	9.6601	684
Lyrm5	LYR motif containing 5	10.0855	10.1058	10.3975	10.8507	10.5336	649
Aox1	aldehyde oxidase 1	5.6525	6.02746	8.03562	9.35226	9.42012	1103
Mutyh	mutY homolog	8.805	8.59265	8.35661	7.85878	7.83884	786
Plgrkt	plasminogen receptor, C-terminal lysine transmembrane protein	6.42352	6.06104	5.78903	5.32376	5.53227	855
Lbr	lamin B receptor	10.8934	10.9306	10.4228	9.83817	9.82958	856
Por	P450 (cytochrome) oxidoreductase	8.705	8.72544	8.81099	10.8317	10.301	1043
Park2	parkinson protein 2, E3 ubiquitin protein ligase	7.10831	7.2739	7.80114	7.89874	7.60165	672
Lactb	lactamase, beta	8.36968	9.09795	9.21531	9.89431	9.55752	972
Sarm1	sterile alpha and TIR motif containing 1	5.87133	5.83334	6.02737	6.46798	6.69651	724
Ilf3	interleukin enhancer binding factor 3	10.3317	10.1392	9.74293	9.43635	9.31215	823
Stard13	StAR-related lipid transfer (START) domain containing 13	8.35637	8.57297	8.68628	8.83994	9.10902	641
Armc1	armadillo repeat containing 1	10.0509	9.91865	9.31259	9.13288	9.26044	756
Dut	deoxyuridine triphosphatase	10.8166	10.8044	10.1791	9.40191	9.50878	945
Hint2	histidine triad nucleotide binding protein 2	8.27735	8.35913	8.86249	9.20838	9.45823	893
Eci2	enoyl-CoA delta isomerase 2	8.70951	9.35088	9.85352	10.7733	10.4785	1036
Ndc1	NDC1 transmembrane nucleoporin	10.3496	10.1087	10.0103	9.23668	9.49941	866
Ehd3	EH-domain containing 3	11.7319	11.1667	11.421	11.0194	11.2035	593
Gpt	glutamic-pyruvate transaminase (alanine aminotransferase)	6.51305	6.76534	6.82856	7.4643	6.998	775
Dbt	dihydrolipoamide branched chain transacylase E2	9.91585	10.4691	11.0888	11.0101	10.9877	890
Aif1	allograft inflammatory factor 1	7.45209	7.91002	8.26458	8.21078	8.50379	833
Pptc7	PTC7 protein phosphatase homolog (S. cerevisiae)	8.67905	8.49013	8.32916	9.32933	9.34813	822
Sfxn2	sideroflexin 2	9.32103	9.53082	10.2663	10.6627	10.9005	983
Grn	granulin	10.256	10.3914	10.9972	11.0421	10.9291	667
Ssb	Sjogren syndrome antigen B	8.5299	8.40278	8.11477	7.87898	7.67909	716
Nme3	NME/NM23 nucleoside diphosphate kinase 3	8.61499	8.71916	8.78662	8.72493	9.36293	634
Suclg2	succinate-CoA ligase, GDP-forming, beta subunit	10.7911	11.1526	11.5868	11.7733	11.659	799
Isca2	iron-sulfur cluster assembly 2	8.61374	8.70951	8.18503	7.75396	7.83047	778
Gcsh	glycine cleavage system protein H (aminomethyl carrier)	10.2314	10.4944	10.9365	10.8618	10.9261	586
Akap1	A kinase (PRKA) anchor protein 1	8.85783	8.97607	8.95629	9.48057	9.36645	502
Gpt2	glutamic pyruvate transaminase (alanine aminotransferase) 2	8.76511	9.12982	9.06578	9.19677	9.51543	638
Amacr	alpha-methylacyl-CoA racemase	9.47079	9.18933	9.03757	11.3879	11.3668	1066
Cidea	cell death-inducing DFFA-like effector a	6.45276	6.56903	6.75597	6.83871	7.00415	424
Ppid	peptidylprolyl isomerase D	10.7686	10.4713	10.0946	9.65731	9.52004	910
Mrpl35	mitochondrial ribosomal protein L35	11.0934	10.9038	10.4282	9.91827	10.1054	891
Bms1	BMS1 ribosome biogenesis factor	9.39447	9.207	8.8552	8.5671	8.50453	737
Ddah2	dimethylarginine dimethylaminohydrolase 2	8.35438	7.71094	7.5652	7.5767	7.57029	671
Tnnc1	troponin C type 1 (slow)	7.1726	6.93639	6.45215	6.43783	6.44797	616
Fkbp4	FK506 binding protein 4	10.1749	9.91549	9.68056	9.38656	9.45593	670
Hcls1	hematopoietic cell specific Lyn substrate 1	7.1685	7.46204	7.90626	7.91595	7.72776	633
Rfk	riboflavin kinase	9.45786	9.49667	9.43196	10.093	10.0147	540
Cnp	2',3'-cyclic nucleotide 3' phosphodiesterase	7.80018	7.74892	8.66909	8.1838	8.06169	758
Psap	prosaposin	11.3895	11.615	11.9945	12.2016	12.1222	681
Myc	myelocytomatosis oncogene	9.11425	8.92435	8.93016	8.98888	8.00204	864
Tgif2	TGFB-induced factor homeobox 2	7.55445	7.0241	6.99161	7.00014	6.97232	458
Tgif2	TGFB-induced factor homeobox 2	7.55445	7.0241	6.99161	7.00014	6.97232	457
Etfa	electron-transfer-flavoprotein, alpha polypeptide	10.7036	11.05	11.4642	11.8722	11.7219	888
Ddit4	DNA-damage-inducible transcript 4	7.73669	7.71761	8.4407	8.36595	8.13445	604
Casp2	caspase 2	9.33229	9.2216	8.91321	8.63751	8.48207	715
Lig1	ligase I, DNA, ATP-dependent	10.4552	10.3663	9.84951	9.33419	9.29412	886
Abcf2	ATP-binding cassette, subfamily F (GCN20), member 2	9.80091	9.43177	8.92184	8.8417	8.7958	817
Rars	arginyl-tRNA synthetase	10.3689	10.2038	10.0037	9.5039	9.44889	757
Abce1	ATP-binding cassette, subfamily E (OABP), member 1	11.3604	11.0932	10.748	10.3051	10.4424	836
Cs	citrate synthase	11.6605	11.5042	10.9026	10.6296	10.5929	839
Qtrtd1	queuine tRNA-ribosyltransferase domain containing 1	8.22762	7.87941	7.63816	7.52374	7.46187	650
Mpc1	mitochondrial pyruvate carrier 1	8.61849	8.73142	8.57932	9.14964	9.3549	660
Lipe	lipase, hormone sensitive	7.39284	7.99705	7.72683	7.89868	7.98231	483
Phykpl	5-phosphohydroxy-L-lysine phospho-lyase	8.57103	8.53885	8.91187	9.07692	9.67474	878
Rfk	riboflavin kinase	9.34526	9.3915	9.34448	9.99307	9.89374	527
Lrrk1	leucine-rich repeat kinase 1	7.27988	7.2102	7.59856	7.85268	7.6448	519
Dcxr	dicarbonyl L-xylulose reductase	9.10709	9.58285	9.88178	10.1979	10.7482	992
Tamm41	TAM41, mitochondrial translocator assembly and maintenance protein, homolog (S. cerevisiae)	8.85661	8.55744	8.18262	7.8604	7.59766	911
Hrk	harakiri, BCL2 interacting protein	6.52045	6.71278	7.99071	8.04118	7.10371	970
Cisd3	CDGSH iron sulfur domain 3	7.92676	8.157	8.23282	8.83371	8.67868	748
Rfk	riboflavin kinase	9.44138	9.49252	9.4425	10.0891	10.0108	525
Eln	elastin	7.56245	7.55443	7.63648	8.09102	8.05713	404
Nop14	NOP14 nucleolar protein	9.18232	8.80132	8.44124	8.29788	8.32089	734
Eral1	Era-like 12S mitochondrial rRNA chaperone 1	10.0197	9.81798	9.0568	8.90716	8.93008	865
Maob	monoamine oxidase B	9.84722	10.4462	10.7105	10.4514	10.4077	725
Mrpl49	mitochondrial ribosomal protein L49	9.51698	9.22401	9.13049	8.68467	8.97234	698
Ccdc111	coiled-coil domain containing 111	8.30788	8.27802	8.19661	7.59644	7.57332	615
Mdh1	malate dehydrogenase 1, NAD (soluble)	10.6716	11.2639	11.3985	11.7009	11.2584	826
Sgpp1	sphingosine-1-phosphate phosphatase 1	9.16552	9.10436	8.68117	9.20297	9.27811	478
Gars	glycyl-tRNA synthetase	11.4321	11.446	11.4634	10.8999	10.7458	600
Cbr4	carbonyl reductase 4	8.12251	8.51952	8.86832	9.24236	9.16709	871
Ogdh	oxoglutarate (alpha-ketoglutarate) dehydrogenase (lipoamide)	11.3075	11.2628	10.9501	10.748	10.6089	576
Ssb	Sjogren syndrome antigen B	9.94279	9.76786	9.46006	9.12877	9.09277	714
Nudt12	nudix (nucleoside diphosphate linked moiety X)-type motif 12	7.95583	8.04118	8.44015	9.35994	9.02357	943
Alas1	aminolevulinate, delta-, synthase 1	10.0246	10.232	10.9798	11.3682	11.0795	928
Hsdl2	hydroxysteroid dehydrogenase like 2	9.71613	9.88458	10.0651	10.4435	9.83463	610
Msra	methionine sulfoxide reductase A	8.35896	9.10995	9.39054	9.87416	9.56887	968
Fxn	frataxin	10.9218	10.5863	10.3096	9.82531	10.0403	854
Dpysl2	dihydropyrimidinase-like 2	10.768	10.2478	10.1344	9.9244	9.45284	925
Degs1	delta(4)-desaturase, sphingolipid 1	9.48832	9.22312	9.36493	9.81797	9.57474	476
Ddah1	dimethylarginine dimethylaminohydrolase 1	10.3417	10.6126	10.8968	10.8801	11.0863	630
Rhbdd1	rhomboid domain containing 1	9.39468	9.48579	8.90538	8.35818	8.46046	875
Rpl31	ribosomal protein L31	10.4763	10.1272	10.0485	9.3837	9.26872	900
Dmgdh	dimethylglycine dehydrogenase	6.63297	8.66629	9.27143	10.6308	11.2229	1111
Clpx	caseinolytic mitochondrial matrix peptidase chaperone subunit	8.54551	9.11548	9.27966	10.8849	10.4798	1065
Sirt1	sirtuin 1	9.83503	9.66775	9.19	8.95289	8.98333	731
Gatm	glycine amidinotransferase (L-arginine:glycine amidinotransferase)	9.31625	9.11075	9.5921	9.63708	9.49586	397
Fastkd2	FAST kinase domains 2	8.63429	8.48874	8.11458	7.76257	7.71875	754
Fhit	fragile histidine triad	6.42851	6.71202	7.42	7.51002	7.72781	922
Dynll1	dynein light chain LC8-type 1	12.4728	12.1436	12.2088	11.6517	11.5639	750
Amt	aminomethyltransferase	8.8206	9.11403	9.28311	9.35777	9.40921	467
Spata5	spermatogenesis associated 5	8.617	8.51664	7.79614	7.92469	7.98717	690
Asl	argininosuccinate lyase	8.90824	8.86737	9.2076	11.1484	11.4694	1077
Nox4	NADPH oxidase 4	5.30975	4.81798	4.76766	4.86167	4.82905	413
Plekhf1	pleckstrin homology domain containing, family F (with FYVE domain) member 1	6.43457	6.5007	6.64707	6.4519	7.17565	624
Tgm2	transglutaminase 2	10.6921	11.0114	11.0701	11.1989	10.7539	356
Cdt1	chromatin licensing and DNA replication factor 1	9.96849	9.68892	9.02277	8.36665	8.49815	987
Myo19	myosin XIX	7.95391	7.81756	7.52832	7.284	7.4092	549
Me1	malic enzyme 1, NADP(+)-dependent, cytosolic	7.11109	7.13117	7.23077	7.60683	7.34011	339
Tgif2	TGFB-induced factor homeobox 2	8.45057	7.95875	7.97643	7.93799	7.96777	374
Gle1	GLE1 RNA export mediator	8.66046	8.65344	8.342	8.15631	7.80881	717
Dbi	diazepam binding inhibitor (GABA receptor modulator, acyl-CoA binding protein)	9.99162	10.8685	10.481	10.4688	9.87212	810
Stoml2	stomatin (Epb7.2)-like 2	10.7282	10.6306	10.3564	10.0814	10.1785	524
Maoa	monoamine oxidase A	8.43004	8.50342	9.11997	9.3563	9.46892	830
Auh	AU RNA binding protein/enoyl-CoA hydratase	8.97385	9.12664	9.38463	9.59372	9.80775	700
Nit1	nitrilase 1	10.325	10.2936	10.8448	11.3662	11.2621	843
Isl1	ISL LIM homeobox 1	6.18378	5.93246	5.66148	5.77498	5.72937	390
Gmppb	GDP-mannose pyrophosphorylase B	7.24087	7.39694	7.02307	6.65964	7.12142	618
Eefsec	eukaryotic elongation factor, selenocysteine-tRNA-specific	10.4164	10.1379	10.0082	9.7461	9.86593	551
Polb	polymerase (DNA directed), beta	8.75386	8.60251	8.1452	8.12333	8.29648	509
Acsl5	acyl-CoA synthetase long-chain family member 5	10.8779	11.1569	11.0502	11.2954	11.4241	417
Mapk12	mitogen-activated protein kinase 12	7.19508	7.30114	7.33387	7.66675	7.62237	309
Rhot1	ras homolog gene family, member T1	10.3796	10.4132	9.78005	9.45931	9.55402	777
Atic	5-aminoimidazole-4-carboxamide ribonucleotide formyltransferase/IMP cyclohydrolase	11.1342	10.6526	10.5479	10.0933	10.0246	861
Chchd6	coiled-coil-helix-coiled-coil-helix domain containing 6	9.02247	8.75727	8.55809	8.05982	8.04597	795
Asb1	ankyrin repeat and SOCS box-containing 1	8.87039	9.03657	8.50838	8.11029	8.44117	765
Nlrx1	NLR family member X1	7.62575	7.61304	7.97073	8.15502	8.07853	412
Plin5	perilipin 5	7.0153	6.93547	7.14011	7.38811	7.44873	376
Prdx3	peroxiredoxin 3	12.5505	12.3856	12.0735	11.5884	11.4725	847
Dcakd	dephospho-CoA kinase domain containing	10.1707	9.67259	9.9142	9.78306	9.65457	382
Acp1	acid phosphatase 1, soluble	11.6101	11.6173	11.0431	10.5686	10.8879	832
Mmachc	methylmalonic aciduria (cobalamin deficiency) cblC type, with homocystinuria	9.55387	9.58457	10.0219	10.228	9.80495	554
Echdc2	enoyl CoA hydratase domain containing 2	9.95187	10.3895	10.672	11.2277	11.1351	917
Mrpl47	mitochondrial ribosomal protein L47	9.00319	8.7191	8.16885	8.02829	8.14607	792
Abcg2	ATP-binding cassette, subfamily G (WHITE), member 2	9.26987	9.55558	9.31959	8.863	8.68606	727
Kras	Kirsten rat sarcoma viral oncogene	9.14902	9.01533	8.38914	8.29394	8.20357	772
Vat1	vesicle amine transport 1	9.91422	10.4432	10.826	10.8395	10.6186	763
Ogdhl	oxoglutarate dehydrogenase-like	7.20925	6.99381	6.88126	6.78561	6.67166	407
Nelfe	negative elongation factor complex member E	8.43504	8.50111	8.04712	7.60863	7.51688	801
Ptcd2	pentatricopeptide repeat domain 2	9.0185	8.96395	8.42118	7.93081	8.09209	850
Zfp202	zinc finger protein 202	7.74922	7.94253	8.36731	8.14946	8.17881	498
Hccs	holocytochrome c synthase	10.0718	9.95936	9.21113	9.26779	9.10046	789
Pif1	PIF1 5'-to-3' DNA helicase	8.15304	8.09618	7.45487	6.93764	7.04012	903
Sfxn5	sideroflexin 5	7.77241	7.88934	8.00027	8.7753	8.79476	824
Pif1	PIF1 5'-to-3' DNA helicase	8.15304	8.09618	7.45487	6.93764	7.04012	902
Lrrk2	leucine-rich repeat kinase 2	6.68801	6.81456	7.10117	7.24343	6.91701	428
Qdpr	quinoid dihydropteridine reductase	10.7476	11.1002	11.3041	11.4591	11.1971	592
Ddx23	DEAD (Asp-Glu-Ala-Asp) box polypeptide 23	10.2815	10.287	9.77563	9.51315	9.53832	659
Isca2	iron-sulfur cluster assembly 2	10.0107	10.1555	9.65575	9.24283	9.46931	752
Gja1	gap junction protein, alpha 1	7.29552	6.61348	6.79081	7.23041	7.26664	563
Ide	insulin degrading enzyme	10.7901	10.7213	10.3117	10.3355	10.396	312
Hoga1	4-hydroxy-2-oxoglutarate aldolase 1	9.42355	10.4087	10.5309	11.3449	11.2382	1021
Dnajc27	DnaJ (Hsp40) homolog, subfamily C, member 27	6.94322	6.51099	6.68502	6.25886	6.39555	566
Sucla2	succinate-CoA ligase, ADP-forming, beta subunit	9.74468	9.78466	9.69902	10.4128	10.5219	692
Pop7	processing of precursor 7, ribonuclease P/MRP subunit (S. cerevisiae)	8.9212	8.84012	8.44761	8.01609	8.29765	745
Acacb	acetyl-CoA carboxylase beta	6.68246	6.76396	6.84517	7.13389	7.03995	271
Gsta4	glutathione S-transferase alpha 4	10.6917	11.1329	11.0751	10.8198	10.9855	251
Isca1	iron-sulfur cluster assembly 1	11.1613	11.2971	10.9837	10.7737	10.6973	482
Adam12	ADAM metallopeptidase domain 12	7.96218	7.56955	7.84262	7.60989	7.49147	307
Amt	aminomethyltransferase	7.19529	7.41428	7.5297	7.70049	7.76381	445
Aox3	aldehyde oxidase 3	5.91217	5.63959	5.84395	6.38454	6.72113	848
Utp23	UTP23, small subunit (SSU) processome component, homolog (yeast)	6.29914	6.3009	6.01582	5.7378	5.74368	440
Mgme1	mitochondrial genome maintenance exonuclease 1	7.7726	7.86229	8.06201	7.51697	7.28855	657
Crls1	cardiolipin synthase 1	9.3615	9.6835	9.90394	9.75539	10.0763	597
Prss35	protease, serine, 35	6.59962	6.05183	5.88009	6.07341	5.97593	601
Arl2	ADP-ribosylation factor-like 2	7.98105	7.87692	7.60964	7.46466	7.72052	383
Tusc3	tumor suppressor candidate 3	8.27635	8.04752	8.15605	7.88008	7.51582	647
Ndufaf7	NADH dehydrogenase (ubiquinone) complex I, assembly factor 7	8.3917	8.38493	7.71479	7.20011	7.16437	905
Ubiad1	UbiA prenyltransferase domain containing 1	9.19282	8.83535	8.44777	8.24152	8.21464	797
Pigy	phosphatidylinositol glycan anchor biosynthesis, class Y	8.75201	8.6093	8.77765	9.27433	9.28948	561
Nme6	NME/NM23 nucleoside diphosphate kinase 6	9.05713	8.83656	8.74918	8.346	8.46012	591
Hspa4	heat shock protein 4	11.1941	10.9238	10.6595	10.6017	10.5363	537
Pls1	plastin 1	9.11623	9.18415	9.97211	9.79408	9.93306	719
Fancg	Fanconi anemia, complementation group G	8.36302	8.22462	7.90604	7.47484	7.38327	798
Yars2	tyrosyl-tRNA synthetase 2 (mitochondrial)	8.63907	8.42904	8.2896	7.7124	7.96342	766
Mtfr1	mitochondrial fission regulator 1	10.547	10.524	9.8543	9.74895	9.92899	676
Mrpl55	mitochondrial ribosomal protein L55	8.64701	8.47758	7.97518	7.82503	7.93068	691
Pdhb	pyruvate dehydrogenase (lipoamide) beta	9.39518	9.52768	9.52741	9.99101	9.37911	490
Rrp15	ribosomal RNA processing 15 homolog (S. cerevisiae)	9.58631	9.2905	8.95836	8.65888	8.49367	851
Acn9	ACN9 homolog (S. cerevisiae)	8.17836	8.02023	7.64864	7.77757	7.85549	400
Ncoa4	nuclear receptor coactivator 4	12.3276	12.4653	12.2779	11.7756	11.9031	569
Acp1	acid phosphatase 1, soluble	11.7339	11.7076	11.1467	10.7326	11.0022	815
Sox4	SRY (sex determining region Y)-box 4	7.50035	7.03232	7.0886	7.22464	7.26552	304
Fbxo7	F-box protein 7	10.4999	10.5546	10.1398	9.65292	9.71819	743
Gpam	glycerol-3-phosphate acyltransferase, mitochondrial	10.3033	11.076	11.1105	10.6718	10.6578	680
Nvl	nuclear VCP-like	8.82004	8.67318	8.07206	7.92218	7.91949	742
Acp1	acid phosphatase 1, soluble	11.5119	11.5118	10.9436	10.5187	10.7924	805
Fsd1	fibronectin type III and SPRY domain containing 1	6.34772	5.97016	6.03043	6.09498	6.07979	173
Dus2	dihydrouridine synthase 2	9.85299	9.60792	9.54681	9.03412	9.10136	686
Brd8	bromodomain containing 8	8.66924	8.7403	8.56973	8.12	8.0146	607
Shmt2	serine hydroxymethyltransferase 2 (mitochondrial)	11.4218	11.2765	11.3852	11.0448	10.8133	485
Uaca	uveal autoantigen with coiled-coil domains and ankyrin repeats	7.37266	7.11664	6.96996	7.01708	6.99127	205
Mrpl19	mitochondrial ribosomal protein L19	8.65535	8.55584	8.34532	8.11599	8.10439	423
Hadha	hydroxyacyl-CoA dehydrogenase/3-ketoacyl-CoA thiolase/enoyl-CoA hydratase (trifunctional protein), alpha subunit	9.04574	9.26647	9.34844	10.1619	9.82494	868
Drg2	developmentally regulated GTP binding protein 2	10.2121	10.0899	9.87281	9.64458	9.7591	444
Chchd5	coiled-coil-helix-coiled-coil-helix domain containing 5	10.2306	9.96653	9.72345	9.7416	10.0563	357
Mto1	mitochondrial tRNA translation optimization 1	8.6235	8.58058	8.02117	7.8937	8.1944	611
Mtfr1	mitochondrial fission regulator 1	10.0847	10.0694	9.41764	9.32136	9.49121	648
Agtpbp1	ATP/GTP binding protein 1	8.38506	8.53532	8.61455	8.22238	7.41278	898
Dnajc11	DnaJ (Hsp40) homolog, subfamily C, member 11	10.1569	10.0591	9.40573	9.26755	9.19957	779
Osgepl1	O-sialoglycoprotein endopeptidase-like 1	8.41985	8.24543	8.16903	7.94699	7.86973	422
Mrpl21	mitochondrial ribosomal protein L21	10.9376	10.7982	10.2638	9.82639	9.80546	877
Kars	lysyl-tRNA synthetase	11.5708	11.2813	11.0732	10.4587	10.7644	863
Rae1	ribonucleic acid export 1	10.362	10.239	9.77366	9.39996	9.55231	781
Hadha	hydroxyacyl-CoA dehydrogenase/3-ketoacyl-CoA thiolase/enoyl-CoA hydratase (trifunctional protein), alpha subunit	11.6671	11.836	12.0069	12.5257	12.361	722
Mthfs	5,10-methenyltetrahydrofolate synthetase (5-formyltetrahydrofolate cyclo-ligase)	9.21227	9.36079	9.64825	9.80181	9.88941	558
Ndufaf5	NADH dehydrogenase (ubiquinone) complex I, assembly factor 5	7.35042	7.28856	6.91076	6.67521	6.50743	708
Tusc2	tumor suppressor candidate 2	9.21001	9.14788	8.65273	8.54852	8.69459	541
Uqcr11	ubiquinol-cytochrome c reductase, complex III subunit XI	11.8507	11.6982	11.8754	11.2043	11.2495	552
Alkbh1	alkB, alkylation repair homolog 1 (E. coli)	9.80003	9.52343	9.30686	9.10318	9.15509	574
Snd1	staphylococcal nuclease and tudor domain containing 1	10.3128	10.3739	10.6833	10.1076	10.0698	492
Acsf2	acyl-CoA synthetase family member 2	8.74598	8.6467	8.74031	8.96435	9.12074	310
Ogt	O-linked N-acetylglucosamine (GlcNAc) transferase	10.9956	11.0701	10.9741	10.5225	10.612	419
Slirp	SRA stem-loop interacting RNA binding protein	10.3272	10.2044	9.86922	9.36141	9.53095	784
Myh6	myosin, heavy chain 6, cardiac muscle, alpha	6.61761	6.12747	6.11533	6.19428	6.20469	348
Idh1	isocitrate dehydrogenase 1 (NADP+), soluble	11.8145	12.1545	12.3481	12.3307	11.9456	402
Rmnd1	required for meiotic nuclear division 1 homolog (S. cerevisiae)	9.32352	9.46918	9.72507	9.88493	10.0232	579
Psmb3	proteasome (prosome, macropain) subunit, beta type 3	11.0651	10.8715	10.6847	10.317	10.6852	636
Adck5	aarF domain containing kinase 5	7.53603	7.55609	8.14178	8.73096	8.27406	897
Taz	tafazzin	8.98504	8.56334	8.54631	8.39799	8.36509	499
Bak1	BCL2-antagonist/killer 1	9.40947	9.17341	8.8359	8.79481	8.81564	494
Atpif1	ATPase inhibitory factor 1	11.8602	11.8296	11.4396	10.9582	10.9373	762
Mrps11	mitochondrial ribosomal protein S11	9.48469	9.45318	9.14049	8.73656	8.90035	635
Nudt17	nudix (nucleoside diphosphate linked moiety X)-type motif 17	6.88082	6.70592	6.33128	6.24687	6.36294	512
Prdx2	peroxiredoxin 2	12.3568	12.3316	11.9169	11.3845	11.4772	791
Acot13	acyl-CoA thioesterase 13	7.90129	8.22846	7.92931	7.82337	7.54093	568
Dtd1	D-tyrosyl-tRNA deacylase 1	8.78635	8.32855	8.41013	8.2593	8.22354	439
Rai14	retinoic acid induced 14	8.98527	8.89137	8.79831	8.62939	8.73125	131
Rhot2	ras homolog family member T2	8.93193	8.75868	8.53414	8.41469	8.35958	446
Tnrc18	trinucleotide repeat containing 18	7.78378	7.66678	8.03078	8.27805	8.14673	488
Nme2	NME/NM23 nucleoside diphosphate kinase 2	12.0938	12.2859	12.2653	11.8845	11.6475	515
Dcps	decapping enzyme, scavenger	9.53071	9.39728	9.3779	8.77652	8.64686	732
Casp8	caspase 8	7.33325	7.54416	8.06551	8.05276	7.99673	613
Acsl3	acyl-CoA synthetase long-chain family member 3	9.85731	10.0338	9.53586	9.24954	9.06314	788
Thnsl1	threonine synthase-like 1 (S. cerevisiae)	6.92324	7.04149	6.90125	7.6728	7.29139	655
Pnkd	paroxysmal nonkinesigenic dyskinesia	8.16462	8.62039	8.32123	8.86218	8.65998	575
Sybu	syntabulin (syntaxin-interacting)	6.42266	6.40377	6.53467	7.10315	7.25544	718
Abhd6	abhydrolase domain containing 6	10.4919	11.065	10.6576	10.8865	10.7739	447
Isca1	iron-sulfur cluster assembly 1	10.3398	10.5527	10.2421	10.0468	10.1262	353
Prosc	proline synthetase co-transcribed homolog (bacterial)	9.57523	9.82875	9.85099	9.78483	10.0355	291
Adsl	adenylosuccinate lyase	9.54299	9.30421	9.1593	8.85958	8.71443	696
Mpst	mercaptopyruvate sulfurtransferase	11.5474	11.5595	11.4222	11.0976	11.444	293
Pycard	PYD and CARD domain containing	7.79451	7.9225	8.08424	8.06973	7.81623	59
Fastkd5	FAST kinase domains 5	9.52905	9.49918	9.1903	8.85327	8.84831	562
Cln8	ceroid-lipofuscinosis, neuronal 8 (epilepsy, progressive with mental retardation)	9.13872	9.44096	9.32113	8.92012	8.96974	389
Ccdc58	coiled-coil domain containing 58	8.40989	8.47357	8.27469	8.23982	7.75597	599
Tpp1	tripeptidyl peptidase I	9.57759	9.67135	9.97754	9.99247	9.96487	219
Bax	Bcl2-associated X protein	8.41513	8.23562	7.72575	7.76895	7.6387	661
Micu2	mitochondrial calcium uptake 2	9.52211	9.75738	9.3443	9.45692	9.01545	627
Emc8	ER membrane protein complex subunit 8	9.77798	9.59548	9.2834	9.08339	9.22991	570
Ubox5	U-box domain containing 5	9.55809	9.20427	8.96657	8.88512	9.06621	553
Qrsl1	glutaminyl-tRNA synthase (glutamine-hydrolyzing)-like 1	8.01398	7.81422	7.3122	7.32747	7.52488	582
Ccdc58	coiled-coil domain containing 58	8.63928	8.71705	8.50341	8.34445	8.01621	581
Tmtc1	transmembrane and tetratricopeptide repeat containing 1	7.06602	6.9453	7.1011	7.39753	7.37719	275
Ppa2	pyrophosphatase (inorganic) 2	10.4032	10.1547	9.91374	9.70394	10.127	578
Pars2	prolyl-tRNA synthetase 2, mitochondrial (putative)	7.70021	7.42074	7.12934	7.08735	7.14481	491
Comt	catechol-O-methyltransferase	10.663	11.4127	11.4415	11.5333	11.2214	728
Pdp1	pyruvate dehyrogenase phosphatase catalytic subunit 1	7.56947	7.57978	7.31075	7.263	7.19015	187
Nars2	asparaginyl-tRNA synthetase 2 (mitochondrial)(putative)	8.48858	8.41754	8.29155	8.04713	8.00616	321
Pebp1	phosphatidylethanolamine binding protein 1	10.8868	10.7413	10.5251	10.3997	10.3835	350
Pitrm1	pitrilysin metallopeptidase 1	10.5371	10.2485	10.2599	9.9289	9.86715	550
Lrp5	low density lipoprotein receptor-related protein 5	8.96739	9.02447	8.76505	9.19516	9.3323	443
Fpgs	folylpolyglutamate synthase	10.325	9.92615	9.81306	9.74773	9.64224	564
Ociad2	OCIA domain containing 2	7.39842	7.2381	7.31189	7.68983	7.78053	414
Letm2	leucine zipper-EF-hand containing transmembrane protein 2	8.04113	8.07882	7.66618	7.23102	7.25072	712
Cdk7	cyclin-dependent kinase 7	9.94714	9.85722	9.62435	9.57358	9.49871	265
Hars2	histidyl-tRNA synthetase 2, mitochondrial	8.81156	8.62195	8.29544	8.04507	8.25713	651
Cat	catalase	12.1766	12.5039	12.6073	12.975	12.9048	678
Mrps22	mitochondrial ribosomal protein S22	10.0634	10.0346	9.80991	9.17251	9.34307	738
Tomm6	translocase of outer mitochondrial membrane 6 homolog (yeast)	10.5762	10.5036	10.2708	10.1061	9.99462	455
Bmf	Bcl2 modifying factor	7.46175	7.29067	7.49889	7.99097	8.03142	622
Noa1	nitric oxide associated 1	8.24692	8.01095	7.77125	7.86217	7.72757	385
Chpf	chondroitin polymerizing factor	8.09514	7.75633	7.58308	7.79758	7.70484	372
Gnpat	glyceronephosphate O-acyltransferase	9.43877	9.25269	9.00319	8.92402	8.78604	529
Rps11	ribosomal protein S11	11.5602	11.3481	11.3083	10.8965	10.8139	631
Dhx33	DEAH (Asp-Glu-Ala-His) box polypeptide 33	9.03999	8.75027	8.60223	8.80594	8.81582	246
Hspa5	heat shock protein 5	12.9117	12.9606	13.0992	12.6517	13.019	262
Srek1	splicing regulatory glutamine/lysine-rich protein 1	9.34652	9.3108	9.11277	9.03885	8.95556	190
Gbas	glioblastoma amplified sequence	8.82284	8.84349	8.56383	8.52713	8.59683	89
Timm9	translocase of inner mitochondrial membrane 9 homolog (yeast)	9.53911	9.29723	8.99784	9.01845	8.97784	437
Src	SRC proto-oncogene, non-receptor tyrosine kinase	8.213	7.82276	7.92804	8.12785	7.84815	189
Stk11	serine/threonine kinase 11	10.2131	10.1374	9.85698	9.61299	9.56705	523
Mtf2	metal response element binding transcription factor 2	7.47806	7.43485	7.22491	7.01057	7.08026	302
Plcd1	phospholipase C, delta 1	8.27028	7.89603	7.98592	8.13747	7.96285	165
Uba1	ubiquitin-like modifier activating enzyme 1	11.4672	11.3691	11.1217	10.7994	10.8791	547
Nol6	nucleolar protein 6 (RNA-associated)	8.85349	8.48558	8.49129	8.42325	8.14599	588
Ctsd	cathepsin D	10.9364	11.2	11.2116	11.2445	11.2273	82
Rpn2	ribophorin II	11.6669	11.8504	11.8978	11.3611	11.593	405
Dguok	deoxyguanosine kinase	8.08728	8.14041	8.48961	8.37813	8.66975	459
Hdgfrp2	hepatoma-derived growth factor-related protein 2	8.1914	8.08743	7.71329	7.61253	7.6394	454
Cox19	cytochrome c oxidase assembly homolog 19 (S. cerevisiae)	7.33989	7.64036	7.5136	7.80623	7.63045	299
Guf1	GUF1 GTPase homolog (S. cerevisiae)	6.90944	6.89371	6.81164	6.41883	6.79002	332
Mul1	mitochondrial E3 ubiquitin protein ligase 1	8.20005	8.50464	8.38965	9.0206	8.84232	689
Ndufb6	NADH dehydrogenase (ubiquinone) 1 beta subcomplex, 6	8.95337	8.96888	8.40933	8.50835	8.58764	435
Ddx28	DEAD (Asp-Glu-Ala-Asp) box polypeptide 28	8.26654	8.03306	7.78242	7.95714	7.93795	327
Htra2	HtrA serine peptidase 2	9.97437	9.60712	9.61062	9.36441	9.315	538
Mtpap	mitochondrial poly(A) polymerase	9.4303	9.14652	8.79085	8.99632	9.01366	517
Ndufb7	NADH dehydrogenase (ubiquinone) 1 beta subcomplex, 7	10.4342	10.4859	10.5156	10.9362	10.7852	347
Gtpbp10	GTP-binding protein 10 (putative)	8.52615	8.20913	8.13049	8.11604	8.02844	345
Oscp1	organic solute carrier partner 1	7.0948	6.96908	6.84497	6.77421	6.8693	93
Mrpl32	mitochondrial ribosomal protein L32	8.88412	8.90134	8.6538	8.46497	8.49572	242
Glod4	glyoxalase domain containing 4	8.63463	8.44323	8.51751	8.07288	8.17534	438
Tomm7	translocase of outer mitochondrial membrane 7 homolog (yeast)	10.2828	10.3851	10.3316	9.7559	9.90328	506
Fars2	phenylalanyl-tRNA synthetase 2, mitochondrial	8.80095	8.76506	8.61632	8.32815	8.2945	355
Ireb2	iron responsive element binding protein 2	10.0125	9.84469	9.57109	9.95249	9.90897	252
Mapk8	mitogen-activated protein kinase 8	9.1276	8.87038	8.82207	8.76701	8.67124	283
Atf2	activating transcription factor 2	11.2783	11.2322	11.1868	10.9212	11.0338	134
Snx27	sorting nexin family member 27	9.92465	9.807	9.7519	9.27629	9.30291	526
Mrps17	mitochondrial ribosomal protein S17	9.75941	9.58993	9.33807	9.3167	9.37307	255
Ak3	adenylate kinase 3	9.71889	9.56362	9.51334	9.46003	9.62663	37
Jtb	jumping translocation breakpoint	9.22396	9.24147	9.15833	9.34315	9.56057	203
Rpusd4	RNA pseudouridylate synthase domain containing 4	7.76393	7.68619	7.57054	7.41212	7.42025	124
Srgap2	SLIT-ROBO Rho GTPase activating protein 2	8.92371	8.90326	8.87651	8.79737	8.54856	169
Lonp1	lon peptidase 1, mitochondrial	11.5791	11.5509	11.3831	10.9363	11.0546	520
Aco2	aconitase 2, mitochondrial	12.2674	12.1591	12.0876	12.2293	11.9934	52
Ccar2	cell cycle and apoptosis regulator 2	8.68928	8.66504	8.52324	8.30265	8.20956	315
Nol7	nucleolar protein 7	8.44616	8.19536	8.16443	7.83188	7.94188	493
Rnf185	ring finger protein 185	8.11604	7.97061	8.06672	8.35815	8.43101	292
Mtm1	myotubularin 1	8.47652	8.60502	8.98493	8.79002	8.4995	362
Ctsb	cathepsin B	12.9768	12.8301	12.8679	12.6758	12.767	69
Vhl	von Hippel-Lindau tumor suppressor, E3 ubiquitin protein ligase	7.86638	7.70204	7.55012	7.75836	7.7973	88
Etf1	eukaryotic translation termination factor 1	11.4842	11.1638	10.7879	10.9381	10.9557	573
Ldha	lactate dehydrogenase A	12.2523	12.2645	11.9467	12.4418	12.6022	533
Adck1	aarF domain containing kinase 1	7.66096	7.64954	7.60457	7.96686	7.86425	142
Msl1	male-specific lethal 1 homolog (Drosophila)	9.77738	9.78819	9.41776	9.32554	9.29871	330
Mief1	mitochondrial elongation factor 1	9.34812	9.04343	8.89406	9.16623	9.07832	277
Hspa9	heat shock protein 9	11.2994	11.396	11.7765	11.9305	11.6828	510
Prkce	protein kinase C, epsilon	7.79382	7.86689	7.84543	8.34378	8.19072	421
Pacs2	phosphofurin acidic cluster sorting protein 2	9.54425	9.31118	9.14231	9.01074	8.95952	464
Mrps21	mitochondrial ribosomal protein S21	11.787	11.7017	11.5926	11.1263	11.1509	539
Opa1	optic atrophy 1	9.90005	9.83455	9.55762	9.6321	9.61463	115
Ung	uracil-DNA glycosylase	9.11521	8.9015	8.84289	8.78036	8.9829	107
Ctu2	cytosolic thiouridylase subunit 2 homolog (S. pombe)	8.18267	8.01123	7.71845	7.63687	7.64747	416
Oma1	OMA1 zinc metallopeptidase	7.84804	7.70949	7.77776	7.56565	7.33531	375
Dhodh	dihydroorotate dehydrogenase (quinone)	8.75727	8.96327	8.79937	8.32929	8.36281	513
Akap8	A kinase (PRKA) anchor protein 8	9.60986	9.46578	9.25502	8.99126	8.95617	531
Tjp2	tight junction protein 2	8.82804	8.63345	8.59087	8.46481	8.46306	148
Mrps21	mitochondrial ribosomal protein S21	11.5048	11.4496	11.327	10.8614	10.9003	522
Hspe1	heat shock protein 1 (chaperonin 10)	11.3736	11.2861	11.2103	10.983	10.789	463
Ccdc136	coiled-coil domain containing 136	7.06163	6.79018	6.72501	6.89355	6.70847	128
Rpl36	ribosomal protein L36	12.0179	11.6134	12.0131	11.5892	11.6466	235
Rsf1	remodeling and spacing factor 1	8.65998	8.59062	8.35837	8.30181	8.32803	136
Trmt5	tRNA methyltransferase 5	6.90871	6.85131	6.6254	6.40708	6.39401	379
Gatb	glutamyl-tRNA(Gln) amidotransferase, subunit B	8.74955	8.90856	8.90924	8.99997	9.27694	398
Anxa6	annexin A6	10.6187	10.7486	10.9001	10.7907	10.98	140
Usp30	ubiquitin specific peptidase 30	8.73394	8.68611	8.42911	8.32719	8.25446	314
Exo5	exonuclease 5	7.42522	7.59632	7.86968	7.6414	7.65456	258
Nudt18	nudix (nucleoside diphosphate linked moiety X)-type motif 18	7.12004	7.45991	7.48922	7.53375	7.36799	216
Agap2	ArfGAP with GTPase domain, ankyrin repeat and PH domain 2	7.39757	7.26856	7.21948	7.11732	6.99893	198
Pts	6-pyruvoyl-tetrahydropterin synthase	8.43127	8.42079	8.49616	8.10796	8.18247	185
Tfam	transcription factor A, mitochondrial	8.90623	8.79631	8.57874	8.51345	8.47262	240
Ndufs2	NADH dehydrogenase (ubiquinone) Fe-S protein 2	11.1845	11.3268	11.1499	11.5191	11.4032	158
Nos3	nitric oxide synthase 3, endothelial cell	7.81256	7.79398	7.935	8.12382	8.09748	100
Lipt1	lipoyltransferase 1	7.15275	6.98782	7.0521	6.91289	6.72508	233
Pgam5	phosphoglycerate mutase family member 5	9.32775	9.10916	8.70677	8.86354	8.82956	501
Fastkd1	FAST kinase domains 1	7.79453	7.67942	7.68981	7.74415	7.28452	367
Snn	stannin	7.2337	6.93446	6.94501	7.06313	7.11438	66
Mtg2	mitochondrial ribosome-associated GTPase 2	7.99759	7.92686	7.76569	7.72867	7.73746	45
Mtch1	mitochondrial carrier 1	10.3987	10.0544	10.1063	9.82087	9.76392	514
Mrps33	mitochondrial ribosomal protein S33	9.35452	9.2247	9.18284	8.98878	9.01489	152
Ctps2	CTP synthase 2	9.46936	9.64785	9.83771	9.78371	9.69714	156
Mrpl13	mitochondrial ribosomal protein L13	8.3673	8.4199	8.23056	7.82833	7.87553	474
Mrpl22	mitochondrial ribosomal protein L22	8.73478	8.72711	8.35021	8.30479	8.43088	236
Mrpl42	mitochondrial ribosomal protein L42	11.9854	11.7577	11.6797	11.3994	11.4988	465
Glud1	glutamate dehydrogenase 1	12.0885	12.5157	12.6002	12.5494	12.6027	378
Tcaim	T cell activation inhibitor, mitochondrial	7.71279	8.06149	7.85699	7.81066	8.26499	426
Cml1	camello-like 1	5.66059	5.82668	5.97471	5.99317	5.98675	104
Usb1	U6 snRNA biogenesis 1	8.80351	8.56217	8.43649	8.35474	8.5499	267
Agk	acylglycerol kinase	8.7471	8.57195	8.58368	8.19631	8.18714	436
Tmem186	transmembrane protein 186	8.01975	8.08681	7.79787	7.61757	7.60709	316
Idh3B	isocitrate dehydrogenase 3 (NAD+) beta	11.2488	11.2444	11.2997	11.5473	11.5171	73
Vdac1	voltage-dependent anion channel 1	11.3337	11.445	11.4292	11.3935	11.0518	191
Clic1	chloride intracellular channel 1	9.44028	9.20083	9.25133	9.2339	8.92092	386
Ndufb3	NADH dehydrogenase (ubiquinone) 1 beta subcomplex 3	8.98305	9.16881	9.18108	9.47301	9.24165	331
Cerk	ceramide kinase	7.9508	7.72537	8.14355	8.28419	8.16838	432
Tmem143	transmembrane protein 143	7.53722	7.52843	7.82789	7.97363	7.89068	259
Timm22	translocase of inner mitochondrial membrane 22 homolog (yeast)	8.23563	8.21006	7.87834	7.82656	7.75405	318
Ago1	argonaute RISC catalytic component 1	8.99417	8.98694	8.93195	8.52759	8.6445	300
Tdrd7	tudor domain containing 7	8.34714	8.70736	8.60738	8.54228	8.48674	138
Peo1	progressive external ophthalmoplegia 1	8.68593	8.80951	8.9752	9.19227	8.88435	354
Eno1	enolase 1, (alpha)	12.2687	12.2646	12.015	12.1502	11.8118	284
Mtx2	metaxin 2	10.3895	10.2604	10.0235	9.95016	9.87887	368
Dusp18	dual specificity phosphatase 18	7.4492	7.31476	7.87358	7.85427	7.82051	431
Arglu1	arginine and glutamate rich 1	9.81635	9.6254	9.42784	9.54394	9.52676	186
Ywhaz	tyrosine 3-monooxygenase/tryptophan 5-monooxygenase activation protein, zeta	11.734	11.5043	11.4204	11.2402	11.1509	462
Tmem65	transmembrane protein 65	8.25397	7.89429	7.86137	7.78598	7.77037	325
Fus	fused in sarcoma RNA binding protein	10.5368	10.3599	10.1193	9.98977	10.1826	418
Ywhae	tyrosine 3-monooxygenase/tryptophan 5-monooxygenase activation protein, epsilon	12.2817	12.107	12.0621	11.8023	11.8705	313
Vamp8	vesicle-associated membrane protein 8	8.12365	8.30662	8.1969	8.60568	8.38937	319
Prdx6	peroxiredoxin 6	10.9658	11.1132	11.095	11.3323	11.2914	154
Coa4	cytochrome c oxidase assembly factor 4	8.86904	8.70526	8.63146	8.4202	8.4623	268
Chchd3	coiled-coil-helix-coiled-coil-helix domain containing 3	10.8842	10.8084	10.6114	10.5277	10.6099	133
Rpl36	ribosomal protein L36	12.5111	12.1287	12.4894	12.1485	12.1699	177
Pin4	protein (peptidylprolyl cis/trans isomerase) NIMA-interacting, 4 (parvulin)	8.47176	8.35403	7.97636	7.91376	8.01283	429
Coq9	coenzyme Q9	8.72993	8.91215	8.85284	9.12879	9.01909	199
Wars2	tryptophanyl tRNA synthetase 2 (mitochondrial)	8.57882	8.20375	8.2655	8.15043	8.53329	234
Psma1	proteasome (prosome, macropain) subunit, alpha type 1	11.3346	11.2518	10.8535	10.7874	10.7765	430
Vdac1	voltage-dependent anion channel 1	11.3898	11.4902	11.4848	11.4322	11.1055	181
Eno1	enolase 1, (alpha)	12.255	12.2499	12.0107	12.1266	11.8292	230
Rpl15	ribosomal protein L15	7.73358	7.71638	7.52024	7.45467	7.40025	105
Tchp	trichoplein, keratin filament binding	7.41321	7.32312	7.21695	7.05994	7.16124	129
Dhx30	DEAH (Asp-Glu-Ala-His) box helicase 30	7.67367	7.56462	7.37903	7.44169	7.42369	63
Nnt	nicotinamide nucleotide transhydrogenase	10.4424	10.7091	10.7301	10.677	10.3444	183
Ears2	glutamyl-tRNA synthetase 2, mitochondrial	7.85341	7.96005	8.28731	8.36302	8.3305	365
Pnpt1	polyribonucleotide nucleotidyltransferase 1	9.17515	9.19893	9.20149	8.82471	8.74654	279
Rpp14	ribonuclease P/MRP 14 subunit	8.38471	8.3909	8.24752	7.9646	7.97872	232
Abhd11	abhydrolase domain containing 11	8.4688	8.44948	8.43202	8.68465	8.92688	338
Mrps23	mitochondrial ribosomal protein S23	8.65473	8.57951	8.52501	8.56368	8.46108	3
Idh2	isocitrate dehydrogenase 2 (NADP+), mitochondrial	10.8659	11.1343	11.113	11.0667	11.0902	44
Qtrt1	queuine tRNA-ribosyltransferase 1	7.88898	7.61432	7.60921	7.4548	7.38155	358
Fundc1	FUN14 domain containing 1	8.44849	8.42601	8.21932	8.00734	8.00654	254
Dap3	death associated protein 3	9.47138	9.50202	9.51941	9.20072	9.06063	288
Pten	phosphatase and tensin homolog	10.8944	10.8657	11.0605	11.2113	11.2404	167
Eno1	enolase 1, (alpha)	12.1878	12.1598	11.9254	12.0556	11.7731	218
Rpl36	ribosomal protein L36	11.8842	11.5441	11.8878	11.5263	11.5936	141
Vdac1	voltage-dependent anion channel 1	11.4742	11.5194	11.5452	11.4683	11.18	150
Puf60	poly-U binding splicing factor 60	10.0018	9.87859	9.70782	9.55113	9.6225	269
Dpm1	dolichyl-phosphate mannosyltransferase polypeptide 1, catalytic subunit	8.72509	8.79656	8.88792	9.06966	9.18926	298
Hsbp1	heat shock factor binding protein 1	10.4876	10.5273	10.633	10.8067	10.8901	204
Ndufaf4	NADH dehydrogenase (ubiquinone) complex I, assembly factor 4	9.39092	9.25974	8.894	9.30047	9.02342	343
Hax1	HCLS1 associated protein X-1	7.85362	7.94571	7.87439	7.53588	7.49818	263
Spg20	spastic paraplegia 20 (Troyer syndrome)	7.83249	7.80983	8.13809	8.08511	8.04686	98
Park7	parkinson protein 7	11.0737	10.6922	10.8938	10.8174	10.8804	176
Mrpl50	mitochondrial ribosomal protein L50	8.2537	8.43384	8.32749	8.12407	7.93954	337
Ppt2	palmitoyl-protein thioesterase 2	8.92127	8.95764	9.21011	9.35858	9.23207	243
Nln	neurolysin (metallopeptidase M3 family)	8.26301	8.30623	8.28399	8.08113	8.00096	77
Coa3	cytochrome C oxidase assembly factor 3	8.80583	8.688	8.44976	8.63295	8.55873	132
Tyw1	tRNA-yW synthesizing protein 1 homolog (S. cerevisiae)	8.82347	8.75402	8.55918	8.59616	8.37275	270
Becn1	beclin 1, autophagy related	8.96795	8.88185	8.53323	8.51978	8.56402	264
Mrpl42	mitochondrial ribosomal protein L42	8.52707	8.40522	8.33465	8.13224	8.39021	192
Vdac3	voltage-dependent anion channel 3	11.5503	11.5105	11.3309	11.2581	11.2501	68
Atl1	atlastin GTPase 1	7.34294	7.05008	7.0291	6.87509	6.87761	303
Mthfd1	methylenetetrahydrofolate dehydrogenase (NADP+ dependent) 1, methenyltetrahydrofolate cyclohydrolase, formyltetrahydrofolate synthetase	8.82196	8.74155	8.53295	8.40114	8.76957	225
Pdf	peptide deformylase (mitochondrial)	8.28161	8.31145	8.2983	8.51735	8.64886	155
Atg14	autophagy related 14	8.09924	8.18123	8.36028	8.4565	8.19762	135
Tshz3	teashirt zinc finger homeobox 3	7.77218	7.46747	7.39379	7.47828	7.49822	174
Gimap5	GTPase, IMAP family member 5	5.29775	5.28564	5.44325	5.65735	5.63676	161
Bax	Bcl2-associated X protein	8.6439	8.52967	8.24271	8.244	8.17241	308
Tefm	transcription elongation factor, mitochondrial	7.54478	7.55683	7.89077	7.94249	7.75534	196
Tmlhe	trimethyllysine hydroxylase, epsilon	8.92534	8.85124	8.50201	8.47214	8.57829	276
Mgat2	mannosyl (alpha-1,6-)-glycoprotein beta-1,2-N-acetylglucosaminyltransferase	10.0706	9.98121	9.78534	9.83336	10.0669	56
Cox18	cytochrome c oxidase assembly protein 18	9.75809	9.65144	9.54176	9.37952	9.36143	194
Cry2	cryptochrome circadian clock 2	9.11434	9.29228	9.15026	9.38617	9.41764	74
Mrpl4	mitochondrial ribosomal protein L4	10.3123	10.1393	10.0615	10.1108	10.0669	30
Taco1	translational activator of mitochondrially encoded cytochrome c oxidase I	8.16637	8.11979	7.71789	8.09041	7.89635	266
Alkbh7	alkB, alkylation repair homolog 7 (E. coli)	7.81216	7.96479	7.95003	7.88605	8.14149	99
Dnajc15	DnaJ (Hsp40) homolog, subfamily C, member 15	8.61203	8.65994	8.33768	8.41275	8.37187	94
Plscr3	phospholipid scramblase 3	8.50469	8.36156	8.19284	8.27245	8.34947	83
Mfn1	mitofusin 1	9.91767	9.98475	9.60861	9.62495	9.6998	172
Coa5	cytochrome C oxidase assembly factor 5	10.6977	10.4367	10.3765	10.3561	10.3289	157
Elk1	ELK1, member of ETS oncogene family	9.06918	8.81638	8.7459	9.12942	9.031	179
Ptcd1	pentatricopeptide repeat domain 1	8.18547	8.05524	7.99023	7.74784	7.81869	244
Mrpl1	mitochondrial ribosomal protein L1	8.47069	8.54847	8.70808	8.5782	8.71606	27
Ociad1	OCIA domain containing 1	11.9669	11.6097	11.7432	11.6065	11.592	168
Pfdn2	prefoldin subunit 2	10.4463	10.4053	10.1596	10.0272	10.128	222
Mrps35	mitochondrial ribosomal protein S35	8.5045	8.34383	8.2554	8.16681	8.19248	111
Ndufv1	NADH dehydrogenase (ubiquinone) flavoprotein 1	10.6303	10.6161	10.5348	10.8776	10.6933	116
Mrps2	mitochondrial ribosomal protein S2	10.101	9.80758	9.85265	9.78843	9.87155	84
Rps16	ribosomal protein S16	8.05955	7.95236	8.00807	7.66438	7.68707	193
Dnlz	DNL-type zinc finger	9.31726	9.1594	9.04327	9.08307	9.0691	51
Rnaseh1	ribonuclease H1	8.27592	8.13643	8.09449	7.95222	7.89276	178
Mcat	malonyl CoA:ACP acyltransferase (mitochondrial)	9.15249	8.83935	8.91702	8.99643	8.92572	85
Mrpl47	mitochondrial ribosomal protein L47	6.47143	6.33992	6.13854	6.1066	6.1741	147
Sdhaf2	succinate dehydrogenase complex assembly factor 2	9.75334	9.57003	9.4017	9.45181	9.41118	123
Ctu1	cytosolic thiouridylase subunit 1	8.35459	8.16555	8.18834	8.26609	8.11712	24
Ndufv3	NADH dehydrogenase (ubiquinone) flavoprotein 3	10.6653	10.7795	10.8031	10.9394	10.8554	53
Msrb2	methionine sulfoxide reductase B2	8.41541	8.45321	8.69895	8.59452	8.71902	75
Acp6	acid phosphatase 6, lysophosphatidic	8.93637	9.0129	9.17835	9.24502	9.27214	108
Ndufc2	NADH dehydrogenase (ubiquinone) 1, subcomplex unknown, 2	12.2237	12.1058	12.0082	11.965	12.0898	36
Dhx32	DEAH (Asp-Glu-Ala-His) box polypeptide 32	8.76572	8.81585	8.66791	8.56576	8.53329	54
Zdhhc8	zinc finger, DHHC-type containing 8	7.51673	7.31065	7.34122	7.36832	7.28731	20
Stard7	StAR-related lipid transfer (START) domain containing 7	10.4866	10.411	10.2494	10.3328	10.2759	23
Hemk1	HemK methyltransferase family member 1	7.78728	7.7381	7.78664	7.60794	7.58099	6
Fdxr	ferredoxin reductase	8.15102	8.11651	7.88584	8.0308	8.07675	42
Rpl27	ribosomal protein L27	9.23195	9.11024	9.16303	9.11922	8.98841	26
Opa3	optic atrophy 3	7.85546	7.73001	7.65951	7.63792	7.71857	13
Rpl27	ribosomal protein L27	11.6647	11.5484	11.5709	11.5339	11.4323	22
