# Supplementary material for: Microarray and qPCR Analysis of Mitochondrial Metabolism Activation during Prenatal and Early Postnatal Development in Rats and Humans with Emphasis on CoQ10 Biosynthesis
Source: Biology (Basel). 2021 May 8;10(5):418. doi: 10.3390/biology10050418 (PMC8150536; doi:10.3390/biology10050418)
Supplement: Supplementary file 1 [file biology-10-00418-s001.zip › biology-10-00418-s001/Krizova et al_Table S2 showing probes changed in both rat liver and skeletal muscle, TIGR MeV, betr package analysis/Microarray and qPCR analysis of mitochondrial metabolism - Krizova et al_Table S2/Table S2 muscle.xlsx]

## Sheet: 150219muscleBETR05 BOTH_mod
Microarray and qPCR analysis of mitochondrial metabolism activation during prenatal and early postnatal development in rat and human with emphasis on CoQ10 biosynthesis
Jana Krizova, Martina Hulkova, Vaclav Capek, Petr Mlejnek, Jan Silhavy, Marketa Tesarova, Jiri Zeman, Hana Hansikova
(Table S2)
			16	20	22	23	26
SYMBOL	DESC	Chromosome	16 fetal	20 fetal	1 post	2 post	4 post	Mrank
Adh1	alcohol dehydrogenase 1 (class I)	2	8.54749	11.5239	8.88527	8.5633	8.24523	1106.82
Pdk4	pyruvate dehydrogenase kinase, isozyme 4	4	7.38354	8.30721	9.16245	10.7726	10.5889	1108.18
Anxa1	annexin A1	1	8.90953	11.1236	10.7122	11.0838	10.8875	1073
Olfm4	olfactomedin 4	15	6.54284	6.57758	7.23991	6.84268	8.69455	1070.29
Hmgcs2	3-hydroxy-3-methylglutaryl-CoA synthase 2 (mitochondrial)	2	7.06188	6.93677	6.72439	7.59695	8.5415	1044.58
Ass1	argininosuccinate synthase 1	3	8.09463	9.95492	9.98245	10.3336	9.63366	1075.7
Gpd1	glycerol-3-phosphate dehydrogenase 1 (soluble)	7	7.7415	7.62225	8.23506	10.4352	10.6124	1100.06
Acsl1	acyl-CoA synthetase long-chain family member 1	16	8.31074	10.0932	10.3481	11.1087	10.957	1096
Ccbl2	cysteine conjugate-beta lyase 2	---	8.88365	7.61017	7.45385	7.40338	7.06879	1041.87
Abcc9	ATP-binding cassette, subfamily C (CFTR/MRP), member 9	4	7.91085	9.76317	9.94545	10.1146	9.97597	1071.64
Chchd10	coiled-coil-helix-coiled-coil-helix domain containing 10	20	8.04379	9.22602	9.87068	10.3304	10.7776	1093.29
Ifi27	interferon, alpha-inducible protein 27	6	8.22779	9.18514	10.3227	9.46595	9.24133	1063.52
Uox	urate oxidase	2	6.65738	7.24726	8.07747	7.71528	7.16645	997.222
Acat2	acetyl-CoA acetyltransferase 2	1	11.1834	10.8806	10.6347	9.91904	9.68334	1014.81
Adck3	aarF domain containing kinase 3	13	7.51227	7.49685	8.39272	9.47969	10.0084	1086.53
Mgst1	microsomal glutathione S-transferase 1	4	8.51732	10.6428	9.80304	10.8952	10.8369	1081.11
Abcc9	ATP-binding cassette, subfamily C (CFTR/MRP), member 9	4	8.28114	9.99093	10.2127	10.3405	10.3824	1064.88
Lpin1	lipin 1	6	7.98117	7.54506	7.78639	9.08509	8.40796	1022.93
Rsad2	radical S-adenosyl methionine domain containing 2	6	6.90656	8.1725	8.47509	8.26223	9.5228	1090.59
Acat2	acetyl-CoA acetyltransferase 2	1	11.1016	10.7804	10.5601	9.90941	9.67391	999.929
Sqrdl	sulfide quinone reductase-like (yeast)	3	6.81168	7.28085	7.6346	7.78039	8.07083	982.339
Mpo	myeloperoxidase	10	7.19566	7.2381	7.36266	7.52807	9.78119	1087.88
Pdk2	pyruvate dehydrogenase kinase, isozyme 2	10	9.99068	9.97933	10.2805	10.6058	11.1826	966.102
Marc1	mitochondrial amidoxime reducing component 1	13	6.11226	6.07355	6.03471	7.08108	6.6872	926.862
Abcb4	ATP-binding cassette, subfamily B (MDR/TAP), member 4	4	6.99557	7.06343	7.12035	7.1129	8.50389	1017.52
Pxmp2	peroxisomal membrane protein 2	12	7.38764	7.2582	7.55618	8.01101	8.37589	951.218
Snca	synuclein, alpha (non A4 component of amyloid precursor)	4	7.11503	8.34599	8.01603	8.25765	8.08867	974.22
Cybb	cytochrome b-245, beta polypeptide	X	8.41254	9.09185	9.38124	9.41007	9.90709	1012.11
Acss2	acyl-CoA synthetase short-chain family member 2	3	8.69779	8.88706	9.40817	9.78685	9.59096	940.393
Ech1	enoyl CoA hydratase 1, peroxisomal	1	10.027	10.1488	10.1207	10.5478	11.0368	913.331
Aass	aminoadipate-semialdehyde synthase	4	8.11872	7.37738	7.0227	6.79459	6.63174	1010.75
Acaa2	acetyl-CoA acyltransferase 2	18	10.3762	11.4435	11.0591	11.5731	11.7027	990.457
Pgm1	phosphoglucomutase 1	5	9.42904	10.3595	10.9748	11.1993	11.0614	1040.52
Acadl	acyl-CoA dehydrogenase, long chain	9	10.2413	10.4937	10.8117	11.2483	11.5086	985.045
Acss3	acyl-CoA synthetase short-chain family member 3	7	10.2136	8.45719	8.15738	8.31011	8.19788	1060.82
Prnp	prion protein	3	8.52952	8.71992	9.1298	9.71457	10.0746	1024.28
Pink1	PTEN induced putative kinase 1	5	8.97861	9.00702	9.25919	9.60915	10.1888	968.808
Uros	uroporphyrinogen III synthase	1	8.59265	8.14585	8.13233	8.13589	9.15405	917.391
Lgals3	lectin, galactoside-binding, soluble, 3	15	7.99475	10.4531	10.7136	11.0049	10.8048	1101.41
Glrx	glutaredoxin (thioltransferase)	2	9.84558	11.5574	12.0681	11.4364	10.5774	1074.35
Dgat2	diacylglycerol O-acyltransferase 2	1	8.72075	10.8548	10.6757	10.8318	10.1579	1067.58
Txnip	thioredoxin interacting protein	2	11.3583	11.2928	11.4408	12.5436	12.1828	979.632
Abcb10	ATP-binding cassette, subfamily B (MDR/TAP), member 10	19	8.33028	8.53957	8.38247	8.31101	9.56578	980.985
Cpox	coproporphyrinogen oxidase	11	9.47412	9.59999	9.24982	9.21188	10.9114	1035.11
Epha4	Eph receptor A4	9	10.8944	9.51646	9.29422	9.01414	9.34838	1049.99
Myh10	myosin, heavy chain 10, non-muscle	10	10.972	10.7219	10.5021	10.5311	9.91587	930.921
Ppox	protoporphyrinogen oxidase	13	9.29049	8.55234	8.43214	8.19891	8.89116	943.099
Nde1	nudE neurodevelopment protein 1	10	10.5311	10.1338	9.97744	9.84763	9.51869	914.684
Cav1	caveolin 1, caveolae protein	4	11.1138	12.5562	12.7714	12.9834	13.1766	1062.17
Fmo1	flavin containing monooxygenase 1	13	8.9727	11.2492	11.3174	11.3694	10.7169	1083.82
Bbox1	butyrobetaine (gamma), 2-oxoglutarate dioxygenase (gamma-butyrobetaine hydroxylase) 1	3	5.71195	5.69586	5.77595	6.20487	6.47963	796.966
Phyh	phytanoyl-CoA 2-hydroxylase	17	9.69778	9.32858	9.52019	10.1354	10.1221	815.909
Sqrdl	sulfide quinone reductase-like (yeast)	3	6.94174	7.27896	7.42484	7.70517	7.82127	861.914
Hrsp12	heat-responsive protein 12	7	10.392	9.37572	8.95554	9.07783	9.20811	1001.28
Acot2	acyl-CoA thioesterase 2	6	9.00123	8.90645	8.83091	9.1464	9.67227	837.559
Abat	4-aminobutyrate aminotransferase	10	8.65431	8.02899	7.85015	8.03891	7.20734	1005.34
Des	desmin	9	11.0868	12.5491	12.9994	13.1809	13.2339	1068.94
Tfrc	transferrin receptor	11	10.0007	10.2775	10.4693	10.277	11.4441	1003.99
Acadvl	acyl-CoA dehydrogenase, very long chain	10	9.53167	9.65707	9.93348	10.3056	10.4375	871.386
Gstk1	glutathione S-transferase kappa 1	4	10.4287	9.7028	9.57679	9.71263	9.56742	845.677
Tdrkh	tudor and KH domain containing	2	8.88148	8.35444	8.2455	8.07344	7.43355	1006.69
Arsb	arylsulfatase B	2	9.37871	9.84616	10.0825	9.93849	10.5476	959.336
Perp	PERP, TP53 apoptosis effector	1	10.5847	12.303	12.3499	12.0339	11.9621	1039.17
Acadm	acyl-CoA dehydrogenase, C-4 to C-12 straight chain	2	9.56784	9.28189	9.70699	10.1332	10.1839	870.033
Mtus1	microtubule associated tumor suppressor 1	16	8.45979	8.99288	9.16273	9.54265	9.11697	939.04
Tst	thiosulfate sulfurtransferase	7	8.13934	8.58715	8.75385	9.15448	9.3818	976.926
Sept4	septin 4	10	8.41638	9.58771	9.76543	9.74742	9.78353	994.516
Fech	ferrochelatase	18	9.51052	10.3149	9.92103	9.93947	10.7502	975.573
Adap2	ArfGAP with dual PH domains 2	10	7.06847	7.59532	7.76249	7.86662	7.78847	810.497
Fpr1	formyl peptide receptor 1	1	6.35928	6.31698	6.5743	6.40912	7.21616	868.68
Cmpk2	cytidine monophosphate (UMP-CMP) kinase 2, mitochondrial	6	7.88681	8.50032	8.50893	8.24207	8.93913	928.215
Kcnj8	potassium inwardly-rectifying channel, subfamily J, member 8	4	8.24897	9.39358	9.27148	9.39785	9.46095	970.161
Prodh	proline dehydrogenase (oxidase) 1	11	8.52747	7.83144	8.05898	8.09436	7.80943	737.43
Pycr1	pyrroline-5-carboxylate reductase 1	10	9.32118	10.1499	9.93982	9.63004	9.59736	830.793
Zadh2	zinc binding alcohol dehydrogenase, domain containing 2	18	9.61682	9.00603	8.88729	8.99627	9.20534	749.608
Dhtkd1	dehydrogenase E1 and transketolase domain containing 1	17	8.36272	7.86713	7.63428	7.73163	7.64289	745.549
Abca9	ATP-binding cassette, subfamily A (ABC1), member 9	10	7.22213	7.83032	8.00532	7.96601	7.75356	795.613
Nmnat3	nicotinamide nucleotide adenylyltransferase 3	8	8.02756	8.27943	8.30611	8.27504	9.00466	899.8
Ppl	periplakin	10	7.76592	10.5842	10.6169	10.6294	9.68648	1097.35
Brca1	breast cancer 1, early onset	10	9.11421	9.13385	9.091	8.88098	8.28463	844.324
Hk2	hexokinase 2	4	8.99186	9.51007	9.34277	9.30848	8.63832	859.208
Macrod1	MACRO domain containing 1	1	7.42414	7.88966	8.20171	8.4056	8.80307	995.869
Aldh2	aldehyde dehydrogenase 2 family (mitochondrial)	12	9.80732	9.09812	8.94756	9.32042	9.98132	922.803
Fitm2	fat storage-inducing transmembrane protein 2	3	9.43065	9.56287	9.55729	9.99618	10.1958	779.376
Ciapin1	cytokine induced apoptosis inhibitor 1	19	10.4282	10.0452	9.62188	9.44914	9.96142	901.154
Rad51	RAD51 recombinase	3	9.47428	9.30338	8.98588	8.71425	8.80293	772.611
Acsl1	acyl-CoA synthetase long-chain family member 1	16	8.30239	8.53737	8.55734	8.92845	9.02052	738.784
Fgr	FGR proto-oncogene, Src family tyrosine kinase	5	7.21527	7.37699	7.57733	7.47978	7.9611	764.492
Ucp2	uncoupling protein 2 (mitochondrial, proton carrier)	1	10.2038	10.6244	10.4639	10.8196	12.065	1047.29
Ikbke	inhibitor of kappa light polypeptide gene enhancer in B-cells, kinase epsilon	13	7.81937	8.35156	8.68707	8.40744	8.46778	852.443
Suox	sulfite oxidase	7	9.83873	8.90115	8.55714	8.49587	8.60948	991.81
Crot	carnitine O-octanoyltransferase	4	10.773	10.0122	10.0986	10.0634	10.6618	773.964
Gstp1	glutathione S-transferase pi 1	1	11.0891	10.5153	10.2583	10.161	10.6526	880.857
Mlxipl	MLX interacting protein-like	---	7.40458	7.32801	7.46696	8.04664	7.88712	740.137
Hagh	hydroxyacyl glutathione hydrolase	10	8.60846	8.90967	9.12363	9.15832	9.55907	888.976
Crat	carnitine O-acetyltransferase	3	9.90854	10.2555	10.4604	10.7233	11.1522	978.279
Pinx1	PIN2/TERF1 interacting, telomerase inhibitor 1	15	10.3678	10.0097	9.60984	9.4041	9.61405	893.035
Cd36	CD36 molecule (thrombospondin receptor)	---	8.77956	10.4868	10.8667	11.5389	11.6827	1098.7
Nipsnap1	nipsnap homolog 1 (C. elegans)	14	11.1082	10.1141	9.53998	9.31342	9.158	1054.05
Tomm34	translocase of outer mitochondrial membrane 34	3	9.26769	8.91816	8.59326	8.5275	8.43131	833.499
Foxo1	forkhead box O1	2	9.16797	9.44286	9.34123	9.90406	9.88741	752.314
Mterfd1	MTERF domain containing 1	7	10.4383	9.95109	9.70416	9.67585	10.0172	775.317
Pon2	paraoxonase 2	4	9.94336	10.7005	10.7195	10.5933	10.8533	874.092
Exog	endo/exonuclease (5'-3'), endonuclease G-like	8	8.72714	8.12598	7.89264	7.61204	7.91497	949.865
Mrps27	mitochondrial ribosomal protein S27	2	10.1845	9.83861	9.58913	9.52476	9.31422	855.149
Hebp1	heme binding protein 1	4	7.95175	8.76775	8.6228	8.57147	8.72199	818.615
Sik1	salt-inducible kinase 1	20	9.88201	10.8631	10.8315	10.9913	10.5721	947.158
Ogg1	8-oxoguanine DNA glycosylase	4	9.7983	9.46496	9.23723	8.87014	9.08145	879.504
Synj2	synaptojanin 2	1	7.36924	7.92431	8.05029	8.24703	8.51105	956.63
Rmdn2	regulator of microtubule dynamics 2	6	7.85163	7.24592	7.29159	7.39252	7.49606	599.416
Apex1	APEX nuclease (multifunctional DNA repair enzyme) 1	15	11.8137	11.3425	11.0414	10.986	10.9912	828.087
Msr1	macrophage scavenger receptor 1	16	8.35188	8.9531	9.00284	9.02873	8.84312	704.956
Etfb	electron-transfer-flavoprotein, beta polypeptide	1	10.676	10.8188	10.8831	11.2254	11.4971	822.675
Tyms	thymidylate synthetase	9	11.1704	10.8777	10.5988	10.4601	10.2258	886.27
Cad	carbamoyl-phosphate synthetase 2, aspartate transcarbamylase, and dihydroorotase	6	10.4318	10.8592	10.5234	10.1842	10.2825	703.603
Aldoa	aldolase A, fructose-bisphosphate	1	12.4643	12.8667	13.0559	13.3006	13.3458	864.62
Trak1	trafficking protein, kinesin binding 1	8	9.28442	9.9551	10.1087	10.2684	10.2358	906.566
Cdk1	cyclin-dependent kinase 1	20	10.6868	10.5155	10.234	10.0521	10.1501	657.599
Arsb	arylsulfatase B	2	10.627	10.7554	10.9714	10.8211	11.2888	687.366
Capn1	calpain 1, (mu/I) large subunit	1	8.78674	10.2859	10.4771	10.5519	10.7673	1056.76
Mtf2	metal response element binding transcription factor 2	14	10.7271	9.97159	9.84113	9.63725	9.77528	941.746
Pot1	protection of telomeres 1	4	9.61979	9.22219	9.12493	9.09382	8.97105	672.482
Siva1	SIVA1, apoptosis-inducing factor	6	11.124	10.9672	10.7117	10.4612	10.618	688.719
Acot9	acyl-CoA thioesterase 9	X	7.99687	8.34629	8.34024	8.66817	8.55038	698.191
Hibadh	3-hydroxyisobutyrate dehydrogenase	4	10.7569	10.6214	10.7309	11.0014	11.3499	746.902
Alas2	aminolevulinate, delta-, synthase 2	X	10.2864	11.8284	11.9113	12.3921	11.9554	1066.23
Ppid	peptidylprolyl isomerase D	9	10.2949	10.0658	9.90478	9.85302	9.67753	621.065
Tp53	tumor protein p53	10	12.1175	11.6182	11.3719	11.2486	11.6146	853.796
Fen1	flap structure-specific endonuclease 1	1	8.86345	8.80213	8.49536	8.2214	8.48081	665.717
Micu3	mitochondrial calcium uptake family, member 3	16	7.94882	7.27829	7.14019	7.54494	7.44401	817.262
Scp2	sterol carrier protein 2	9	7.90017	6.53093	6.64574	6.45458	5.9249	1055.41
Dna2	DNA replication helicase/nuclease 2	20	9.43901	9.39291	9.24198	8.93833	8.82889	610.241
Aldoc	aldolase C, fructose-bisphosphate	10	10.5341	9.03051	8.64301	8.6013	8.21719	1077.05
Gls2	glutaminase 2 (liver, mitochondrial)	7	7.36763	7.62374	7.83668	7.6421	7.59367	412.69
Me2	malic enzyme 2, NAD(+)-dependent, mitochondrial	18	9.82711	9.37453	9.13409	8.91968	9.03791	872.739
Serhl2	serine hydrolase-like 2	7	8.66541	9.19529	9.14269	9.19678	8.56985	638.655
Trak2	trafficking protein, kinesin binding 2	9	9.42611	9.75089	9.83194	9.78907	10.4705	925.509
Asah2	N-acylsphingosine amidohydrolase (non-lysosomal ceramidase) 2	1	8.03893	8.79165	9.12673	9.15372	8.63756	948.511
Heatr1	HEAT repeat containing 1	17	8.97333	8.97213	8.81574	8.49471	8.38004	588.591
Nit2	nitrilase family, member 2	11	10.0498	9.64129	9.56063	10.0615	9.81194	472.226
Dis3	DIS3 exosome endoribonuclease and 3'-5' exoribonuclease	15	9.80654	9.47492	9.32351	9.37644	9.10127	727.959
Scp2	sterol carrier protein 2	5	8.68487	8.63809	8.82122	8.91018	9.19091	539.88
Gldc	glycine dehydrogenase (decarboxylating)	1	6.91166	7.45028	7.49885	7.07443	6.71039	801.025
Tap1	transporter 1, ATP-binding cassette, sub-family B (MDR/TAP)	20	7.16557	7.44997	8.00273	7.87669	8.42761	983.692
Pold3	polymerase (DNA-directed), delta 3, accessory subunit	1	10.2666	9.88999	9.70222	9.6141	9.44403	824.028
Tef	thyrotrophic embryonic factor	7	8.75636	8.82249	8.77467	8.99029	9.42487	694.132
Ccbl1	cysteine conjugate-beta lyase, cytoplasmic	3	9.00494	9.24307	9.5806	9.49768	9.32992	569.648
Tango2	transport and golgi organization 2 homolog (Drosophila)	11	8.58067	9.06638	9.30363	9.46258	9.79682	972.867
Bcl2	B-cell CLL/lymphoma 2	13	10.6583	9.99331	9.67567	9.62502	9.75182	921.45
Cisd2	CDGSH iron sulfur domain 2	2	9.50033	9.11769	8.7559	8.86337	9.14161	760.433
Etfdh	electron-transferring-flavoprotein dehydrogenase	2	9.57354	9.61796	9.78357	10.0527	9.99981	435.693
Prkaca	protein kinase, cAMP-dependent, catalytic, alpha	19	11.0956	11.6234	11.7895	11.8362	11.8075	759.08
Ak4	adenylate kinase 4	5	8.65119	9.24181	8.69887	8.43877	8.57078	813.203
Efhd1	EF-hand domain family, member D1	9	8.11525	9.91389	9.38562	9.34009	10.0267	1051.35
Stat3	signal transducer and activator of transcription 3 (acute-phase response factor)	10	10.4109	10.9659	11.1277	11.3568	11.2172	887.623
Acsl4	acyl-CoA synthetase long-chain family member 4	X	9.42723	9.84285	9.98556	9.82293	9.30103	715.781
Polg	polymerase (DNA directed), gamma	1	8.92357	9.44786	9.34839	9.14326	9.19809	493.875
Dok4	docking protein 4	19	9.53189	9.34228	9.18284	8.86063	9.36945	696.838
Ptrh2	peptidyl-tRNA hydrolase 2	10	10.968	10.5562	10.341	10.3094	10.3375	684.66
Smim4	small integral membrane protein 4	16	7.75463	7.64413	7.29133	6.93738	6.97363	819.969
Rilp	Rab interacting lysosomal protein	10	7.57779	7.71124	8.04646	8.42626	8.73718	957.983
Ptcd3	Pentatricopeptide repeat domain 3	4	10.7058	10.4123	10.3634	10.1605	9.825	863.267
Ncbp1	nuclear cap binding protein subunit 1	5	10.8598	10.6336	10.4801	10.3045	10.186	700.897
Aifm2	apoptosis-inducing factor, mitochondrion-associated 2	20	8.2477	7.8976	7.70557	8.0657	7.91484	520.937
Acat1	acetyl-CoA acetyltransferase 1	8	10.2308	10.5798	10.5803	10.8095	10.8801	673.836
Clybl	citrate lyase beta like	15	8.16113	8.47515	8.43473	8.84654	8.6201	717.134
Sparc	secreted protein, acidic, cysteine-rich (osteonectin)	10	12.9127	13.476	13.6345	13.6919	13.8309	875.445
Chdh	choline dehydrogenase	16	7.53834	7.6059	7.79089	7.91353	7.99746	389.688
Tert	telomerase reverse transcriptase	1	7.62037	7.2121	7.01623	6.84819	6.82908	806.438
Dsp	desmoplakin	17	9.26836	12.0587	12.4392	12.2661	11.5418	1104.12
Vwa8	von Willebrand factor A domain containing 8	15	8.77049	8.98108	8.99055	9.12327	9.19686	327.446
Stap1	signal transducing adaptor family member 1	14	6.11551	5.99413	6.16079	6.17126	6.83259	834.852
Npdc1	neural proliferation, differentiation and control, 1	3	9.02421	9.42745	9.61015	9.76814	9.91801	867.326
Dnaja1	DnaJ (Hsp40) homolog, subfamily A, member 1	5	11.594	11.0187	10.6863	10.7412	10.6302	894.388
Pccb	propionyl CoA carboxylase, beta polypeptide	8	10.9758	10.4705	10.354	10.4091	10.4125	627.831
Lyn	LYN proto-oncogene, Src family tyrosine kinase	5	8.54603	9.20561	9.1195	9.4227	9.22659	860.561
Lyrm5	LYR motif containing 5	4	9.34075	9.39681	9.7208	10.2849	10.3236	905.213
Aox1	aldehyde oxidase 1	9	5.57531	5.77007	5.87984	5.98621	5.96142	290.913
Mutyh	mutY homolog	5	9.80056	9.39019	9.37621	9.24371	9.1176	711.722
Plgrkt	plasminogen receptor, C-terminal lysine transmembrane protein	1	8.48112	8.14429	7.90279	7.86856	7.92584	617.006
Lbr	lamin B receptor	13	10.1299	10.3128	10.1073	9.96726	10.579	615.653
Por	P450 (cytochrome) oxidoreductase	12	9.90047	9.80152	9.60963	9.4591	9.60149	358.567
Park2	parkinson protein 2, E3 ubiquitin protein ligase	1	7.82973	8.33768	8.44941	8.6364	8.70107	857.855
Lactb	lactamase, beta	8	8.17135	8.50144	8.41324	8.53097	8.66509	450.577
Sarm1	sterile alpha and TIR motif containing 1	10	6.75738	6.75229	7.46841	7.52174	7.06336	782.082
Ilf3	interleukin enhancer binding factor 3	8	11.3493	11.0573	10.9081	10.8338	10.7222	640.008
Stard13	StAR-related lipid transfer (START) domain containing 13	12	8.91176	9.63975	9.78407	9.83405	9.48316	878.151
Armc1	armadillo repeat containing 1	2	10.5529	10.2428	10.0878	9.86027	10.1992	721.193
Dut	deoxyuridine triphosphatase	3	9.53445	9.49659	9.36703	9.19892	9.69711	465.461
Hint2	histidine triad nucleotide binding protein 2	5	8.94617	8.52957	8.39621	8.42581	8.61585	534.468
Eci2	enoyl-CoA delta isomerase 2	17	9.47582	9.17469	9.12513	9.55708	9.37309	338.271
Ndc1	NDC1 transmembrane nucleoporin	5	10.6056	10.5202	10.2319	10.0366	10.156	564.236
Ehd3	EH-domain containing 3	6	9.34586	8.80049	8.66937	8.79012	9.72608	932.274
Gpt	glutamic-pyruvate transaminase (alanine aminotransferase)	7	7.52488	7.69567	7.95595	8.18156	7.99507	680.601
Dbt	dihydrolipoamide branched chain transacylase E2	2	9.83195	9.92765	9.97989	10.3014	9.76068	518.231
Aif1	allograft inflammatory factor 1	20	8.10776	8.47294	8.48897	8.70325	8.37111	594.004
Pptc7	PTC7 protein phosphatase homolog (S. cerevisiae)	12	9.33531	9.36869	9.4354	9.44011	9.94394	606.181
Sfxn2	sideroflexin 2	1	9.83281	9.81841	9.69943	9.3742	9.5025	386.982
Grn	granulin	10	11.0133	11.3307	11.3807	11.4276	11.8192	814.556
Ssb	Sjogren syndrome antigen B	4	10.3373	10.0015	9.92337	9.9442	9.60851	748.255
Nme3	NME/NM23 nucleoside diphosphate kinase 3	10	9.3077	8.87199	8.60334	8.4456	8.46319	847.03
Isca2	iron-sulfur cluster assembly 2	6	8.85549	8.43637	8.32309	8.22431	8.45834	650.833
Suclg2	succinate-CoA ligase, GDP-forming, beta subunit	4	10.9039	10.7244	10.3934	10.391	10.285	622.418
Gcsh	glycine cleavage system protein H (aminomethyl carrier)	19	10.5847	10.3033	9.83103	9.78354	9.58426	909.272
Gpt2	glutamic pyruvate transaminase (alanine aminotransferase) 2	19	9.07056	9.20478	9.15826	8.7994	8.36561	836.206
Akap1	A kinase (PRKA) anchor protein 1	10	8.78062	9.92521	10.2929	10.2733	10.287	1020.22
Amacr	alpha-methylacyl-CoA racemase	2	8.40651	8.79303	8.70546	8.67479	8.75469	251.674
Cidea	cell death-inducing DFFA-like effector a	18	6.85663	8.59864	9.4592	10.3425	10.3221	1112.23
Ppid	peptidylprolyl isomerase D	2	11.2707	11.21	11.0571	10.9165	10.7769	451.93
Mrpl35	mitochondrial ribosomal protein L35	4	11.1878	10.7674	10.6836	10.8169	10.926	476.285
Ddah2	dimethylarginine dimethylaminohydrolase 2	20	11.4582	10.9099	10.7439	10.7019	10.7676	771.258
Bms1	BMS1 ribosome biogenesis factor	4	9.54879	9.3322	9.2493	9.17615	8.89197	681.954
Tnnc1	troponin C type 1 (slow)	16	11.0062	11.7938	11.3285	10.9448	11.2228	842.971
Fkbp4	FK506 binding protein 4	4	10.5103	10.2654	10.0505	9.82335	9.75939	768.551
Hcls1	hematopoietic cell specific Lyn substrate 1	11	7.2874	7.65493	7.7069	7.68771	8.08733	811.85
Rfk	riboflavin kinase	X	10.4264	9.56474	9.35163	9.57447	9.86226	936.334
Cnp	2',3'-cyclic nucleotide 3' phosphodiesterase	10	9.27618	9.12402	9.34563	9.3749	9.74688	631.89
Psap	prosaposin	20	12.0274	12.4795	12.4857	12.5557	12.7398	736.077
Myc	myelocytomatosis oncogene	7	8.90481	9.38232	9.06796	9.34366	8.8689	487.11
Tgif2	TGFB-induced factor homeobox 2	3	9.97865	9.18747	8.78443	8.31914	8.80635	1033.76
Tgif2	TGFB-induced factor homeobox 2	17	9.97865	9.18747	8.78443	8.31914	8.80635	1032.4
Etfa	electron-transfer-flavoprotein, alpha polypeptide	8	10.583	10.7947	10.8051	11.0727	11.0601	447.871
Ddit4	DNA-damage-inducible transcript 4	20	9.73367	9.87195	9.93987	10.2226	9.38844	832.146
Casp2	caspase 2	4	10.5709	10.01	9.91524	10.0953	10.0913	679.248
Lig1	ligase I, DNA, ATP-dependent	1	10.6379	10.5502	10.3727	10.2826	10.1505	446.518
Abcf2	ATP-binding cassette, subfamily F (GCN20), member 2	4	10.531	10.4344	10.2403	10.0599	9.97942	535.821
Rars	arginyl-tRNA synthetase	10	10.5305	10.609	10.584	10.5735	9.99796	614.3
Abce1	ATP-binding cassette, subfamily E (OABP), member 1	19	11.2745	11.1583	11.0339	10.9989	10.7394	506.053
Cs	citrate synthase	7	11.7344	11.8841	11.8543	12.0627	12.2608	496.582
Qtrtd1	queuine tRNA-ribosyltransferase domain containing 1	11	9.29128	9.03	8.73136	8.72637	8.55996	750.961
Mpc1	mitochondrial pyruvate carrier 1	1	8.82987	8.80204	8.89349	9.30333	9.50003	722.547
Lipe	lipase, hormone sensitive	1	8.43813	8.35266	8.77831	9.53896	9.54069	960.689
Dcxr	dicarbonyl L-xylulose reductase	---	9.209	8.90306	8.82698	8.81386	8.85626	270.617
Rfk	riboflavin kinase	3	10.202	9.40808	9.2218	9.4272	9.74778	902.507
Phykpl	5-phosphohydroxy-L-lysine phospho-lyase	10	8.78464	9.05635	9.1531	9.24141	9.25976	424.868
Lrrk1	leucine-rich repeat kinase 1	1	7.78077	8.64533	8.78431	8.72426	8.70967	910.625
Tamm41	TAM41, mitochondrial translocator assembly and maintenance protein, homolog (S. cerevisiae)	4	9.23462	9.09627	8.96437	8.78455	8.79755	374.804
Hrk	harakiri, BCL2 interacting protein	12	7.41678	7.04365	7.00562	7.06618	7.03861	292.266
Rfk	riboflavin kinase	1	10.1306	9.36473	9.17882	9.371	9.69453	891.682
Eln	elastin	12	9.14708	10.158	10.4417	10.5178	11.1468	1058.11
Cisd3	CDGSH iron sulfur domain 3	10	8.55202	8.94919	8.9993	8.94072	9.14611	592.651
Nop14	NOP14 nucleolar protein	14	9.50608	9.37363	9.26128	9.09188	8.89712	608.888
Eral1	Era-like 12S mitochondrial rRNA chaperone 1	10	9.69894	9.38829	9.22161	9.30909	9.51306	428.927
Maob	monoamine oxidase B	X	7.28766	6.67661	6.68695	6.69241	6.89365	612.947
Mrpl49	mitochondrial ribosomal protein L49	1	9.9933	9.73784	9.58766	9.36415	9.6944	646.774
Ccdc111	coiled-coil domain containing 111	16	8.68358	8.60356	8.42485	8.1784	7.94456	757.727
Mdh1	malate dehydrogenase 1, NAD (soluble)	14	11.4518	11.5059	11.7216	11.951	11.713	469.52
Sgpp1	sphingosine-1-phosphate phosphatase 1	6	9.50971	10.5817	10.5345	10.4585	10.3678	934.981
Cbr4	carbonyl reductase 4	16	8.83805	8.56012	8.37416	8.64042	8.72641	400.513
Gars	glycyl-tRNA synthetase	4	10.9832	11.6805	11.7294	11.5151	11.4351	767.198
Ogdh	oxoglutarate (alpha-ketoglutarate) dehydrogenase (lipoamide)	14	10.9417	11.3095	11.3758	11.3801	11.7283	798.319
Ssb	Sjogren syndrome antigen B	3	9.27748	9.03268	8.78206	8.8511	8.66875	607.534
Nudt12	nudix (nucleoside diphosphate linked moiety X)-type motif 12	9	8.51111	8.19588	8.16616	8.29518	8.09675	297.678
Alas1	aminolevulinate, delta-, synthase 1	---	10.0342	10.1128	10.1817	10.4544	10.4553	317.975
Msra	methionine sulfoxide reductase A	15	9.2732	9.09645	8.88399	9.08386	9.18963	259.792
Hsdl2	hydroxysteroid dehydrogenase like 2	5	9.5977	9.82827	9.93621	10.2949	10.3261	744.196
Fxn	frataxin	1	10.3063	10.2007	9.96533	9.98573	10.4332	409.984
Dpysl2	dihydropyrimidinase-like 2	15	12.8189	12.552	12.4798	12.3993	12.4646	311.209
Ddah1	dimethylarginine dimethylaminohydrolase 1	2	10.8681	10.7003	10.268	10.4563	10.1882	707.663
Degs1	delta(4)-desaturase, sphingolipid 1	13	10.4309	11.4449	11.2092	11.017	10.7888	916.037
Rhbdd1	rhomboid domain containing 1	9	8.61848	8.90467	8.84813	8.69747	9.06612	369.392
Rpl31	ribosomal protein L31	9	11.0225	11.0997	10.9719	10.7319	10.6745	326.093
Dmgdh	dimethylglycine dehydrogenase	2	7.16704	6.93744	6.91519	6.9333	6.90736	39.2394
Sirt1	sirtuin 1	20	10.4197	9.86877	9.85915	10.1686	9.96382	552.058
Clpx	caseinolytic mitochondrial matrix peptidase chaperone subunit	8	8.95568	8.90986	8.97414	9.19238	9.22127	100.128
Fastkd2	FAST kinase domains 2	9	8.62464	8.44342	8.36198	8.77813	8.23671	519.584
Gatm	glycine amidinotransferase (L-arginine:glycine amidinotransferase)	3	10.476	11.6435	11.8622	11.9155	11.9086	1002.63
Dynll1	dynein light chain LC8-type 1	12	13.5613	13.4255	13.2681	13.019	13.2564	522.29
Fhit	fragile histidine triad	15	7.07465	6.66731	6.69772	6.97254	7.0733	289.56
Amt	aminomethyltransferase	16	9.21891	8.60617	8.45691	8.35181	8.24829	898.447
Spata5	spermatogenesis associated 5	2	9.40837	8.99584	8.81102	9.03478	8.88473	595.357
Asl	argininosuccinate lyase	12	8.77611	8.71767	8.70883	8.78321	8.49829	67.6542
Nox4	NADPH oxidase 4	1	9.53657	8.36693	8.33772	8.48973	8.53344	963.395
Plekhf1	pleckstrin homology domain containing, family F (with FYVE domain) member 1	1	8.22213	8.54133	8.82242	8.75699	8.87235	675.189
Tgm2	transglutaminase 2	3	8.86307	9.61008	9.97564	10.3014	10.503	1031.05
Cdt1	chromatin licensing and DNA replication factor 1	19	9.3643	9.33642	9.1275	9.01086	9.21718	175.901
Myo19	myosin XIX	10	8.88177	8.43926	8.22387	8.13636	8.23658	763.139
Tgif2	TGFB-induced factor homeobox 2	3	10.4247	9.72598	9.41912	9.0015	9.43399	998.576
Me1	malic enzyme 1, NADP(+)-dependent, cytosolic	8	8.48215	10.3223	10.0172	9.8479	9.66431	1045.93
Gle1	GLE1 RNA export mediator	3	9.49772	9.08777	9.08094	9.01648	8.94949	530.409
Dbi	diazepam binding inhibitor (GABA receptor modulator, acyl-CoA binding protein)	Un	10.3815	10.8455	10.7315	10.7565	10.6888	401.866
Stoml2	stomatin (Epb7.2)-like 2	5	11.1606	10.7719	10.4208	10.5311	10.3859	786.141
Maoa	monoamine oxidase A	X	9.60108	9.48401	9.33872	9.56277	9.15334	370.745
Auh	AU RNA binding protein/enoyl-CoA hydratase	17	9.09898	8.91646	9.03994	9.47449	9.36724	545.293
Nit1	nitrilase 1	13	11.1972	11.037	10.9389	10.8712	10.7638	342.33
Isl1	ISL LIM homeobox 1	2	7.70306	7.13099	6.829	6.69522	6.56805	953.924
Gmppb	GDP-mannose pyrophosphorylase B	8	7.66296	8.00331	7.88642	7.37441	7.66267	645.421
Eefsec	eukaryotic elongation factor, selenocysteine-tRNA-specific	4	10.6119	10.2994	9.98873	9.90498	9.92994	730.665
Polb	polymerase (DNA directed), beta	16	10.4104	9.863	9.66193	9.63763	9.64536	783.435
Acsl5	acyl-CoA synthetase long-chain family member 5	1	9.07846	9.96613	10.0612	9.93369	10.0222	903.86
Mapk12	mitogen-activated protein kinase 12	7	7.56384	8.32961	8.74166	8.99212	9.42532	1048.64
Rhot1	ras homolog gene family, member T1	10	10.5065	10.3298	10.269	10.1473	10.0366	414.044
Chchd6	coiled-coil-helix-coiled-coil-helix domain containing 6	4	9.59489	9.50434	9.36055	9.26305	9.13721	385.629
Atic	5-aminoimidazole-4-carboxamide ribonucleotide formyltransferase/IMP cyclohydrolase	9	11.3428	11.1858	10.941	10.9322	10.9293	296.325
Asb1	ankyrin repeat and SOCS box-containing 1	9	8.61509	8.53703	8.52438	8.4853	8.96053	426.221
Plin5	perilipin 5	Un	7.46107	7.59979	7.85819	8.03598	8.55867	944.452
Nlrx1	NLR family member X1	8	8.32475	8.80451	9.00723	9.04658	9.28944	895.741
Prdx3	peroxiredoxin 3	1	11.8302	11.5303	11.4124	11.4827	11.7089	305.797
Dcakd	dephospho-CoA kinase domain containing	10	12.1582	11.8174	11.3584	11.2189	11.103	929.568
Acp1	acid phosphatase 1, soluble	X	11.1235	10.8191	10.7017	10.76	10.9463	320.681
Mmachc	methylmalonic aciduria (cobalamin deficiency) cblC type, with homocystinuria	5	9.98617	9.65531	9.46832	9.32188	9.42699	691.426
Echdc2	enoyl CoA hydratase domain containing 2	5	9.72712	9.36298	9.39028	9.64961	9.53134	200.256
Abcg2	ATP-binding cassette, subfamily G (WHITE), member 2	4	7.10494	6.93119	6.6109	6.73688	6.90669	454.636
Mrpl47	mitochondrial ribosomal protein L47	2	9.16311	8.76798	8.71824	8.99985	8.87353	366.686
Kras	Kirsten rat sarcoma viral oncogene	4	9.77706	9.47848	9.31729	9.5547	9.6994	392.394
Ogdhl	oxoglutarate dehydrogenase-like	16	8.89608	8.6392	8.42751	8.45568	7.955	884.917
Nelfe	negative elongation factor complex member E	20	8.9471	8.90255	8.80368	8.61588	8.51047	351.802
Vat1	vesicle amine transport 1	10	10.999	11.4638	11.3041	11.4262	11.4047	403.219
Ptcd2	pentatricopeptide repeat domain 2	2	9.28956	8.98662	8.88733	8.9712	8.88453	284.148
Zfp202	zinc finger protein 202	8	8.52584	8.26942	8.32801	8.2222	7.78826	755.021
Hccs	holocytochrome c synthase	X	9.963	9.65434	9.52077	9.60701	9.83023	359.92
Pif1	PIF1 5'-to-3' DNA helicase	Un	7.97994	7.88613	7.8219	7.61433	7.63145	204.316
Pif1	PIF1 5'-to-3' DNA helicase	8	7.97994	7.88613	7.8219	7.61433	7.63145	202.963
Sfxn5	sideroflexin 5	4	8.53354	8.13082	8.11477	8.13719	8.25695	308.503
Lrrk2	leucine-rich repeat kinase 2	7	7.77369	8.24552	8.61853	8.52354	8.53758	841.618
Qdpr	quinoid dihydropteridine reductase	14	10.5122	10.297	9.89937	9.90426	9.91863	618.359
Ddx23	DEAD (Asp-Glu-Ala-Asp) box polypeptide 23	7	10.239	10.0847	9.99805	9.92848	9.69471	526.349
Isca2	iron-sulfur cluster assembly 2	14	10.2118	9.92118	9.7513	9.75361	10.0764	395.1
Ide	insulin degrading enzyme	1	10.6407	11.4939	11.9661	11.8908	11.363	989.104
Gja1	gap junction protein, alpha 1	20	11.3002	11.9305	11.8548	11.5147	11.7787	649.48
Hoga1	4-hydroxy-2-oxoglutarate aldolase 1	1	8.22223	8.02027	7.97182	8.03089	8.01893	28.4148
Dnajc27	DnaJ (Hsp40) homolog, subfamily C, member 27	6	8.43438	8.1567	8.07686	7.98965	7.80668	642.715
Sucla2	succinate-CoA ligase, ADP-forming, beta subunit	15	10.2918	10.1805	10.3159	10.6582	10.6808	470.873
Pop7	processing of precursor 7, ribonuclease P/MRP subunit (S. cerevisiae)	12	9.53004	9.5219	9.22899	9.07046	9.31536	391.041
Gsta4	glutathione S-transferase alpha 4	8	10.6227	9.06441	8.67564	9.01098	9.1772	1052.7
Acacb	acetyl-CoA carboxylase beta	12	7.05627	7.44812	8.12642	8.45109	8.61217	1025.64
Isca1	iron-sulfur cluster assembly 1	17	10.6334	10.8155	10.8845	11.0244	11.3389	729.312
Amt	aminomethyltransferase	18	7.78976	7.3841	7.21724	7.02605	7.10424	778.023
Adam12	ADAM metallopeptidase domain 12	1	8.99355	10.1947	10.1665	10.1034	10.0298	964.748
Aox3	aldehyde oxidase 3	9	6.77524	6.42582	6.51996	6.72565	6.4025	224.612
Utp23	UTP23, small subunit (SSU) processome component, homolog (yeast)	7	7.02002	6.81622	6.55289	6.25731	6.33305	776.67
Mgme1	mitochondrial genome maintenance exonuclease 1	3	7.84407	7.64198	7.63761	7.33565	7.35686	481.698
Crls1	cardiolipin synthase 1	3	10.0311	9.63755	9.46782	9.57376	9.53262	560.177
Arl2	ADP-ribosylation factor-like 2	1	9.49856	8.99884	8.63159	8.64282	8.85197	849.736
Prss35	protease, serine, 35	8	8.96518	9.52632	9.27232	9.18004	9.25859	554.764
Tusc3	tumor suppressor candidate 3	16	10.1828	9.87012	9.6696	9.76272	9.93178	485.757
Ndufaf7	NADH dehydrogenase (ubiquinone) complex I, assembly factor 7	16	8.09078	7.87607	7.81123	7.75385	7.84752	135.308
Ubiad1	UbiA prenyltransferase domain containing 1	5	9.48369	9.37148	9.17602	9.08048	9.27979	280.088
Pigy	phosphatidylinositol glycan anchor biosynthesis, class Y	4	9.9849	9.45477	9.38186	9.7048	9.9139	598.063
Nme6	NME/NM23 nucleoside diphosphate kinase 6	8	10.0845	9.80392	9.79361	9.52312	9.57996	556.117
Hspa4	heat shock protein 4	10	11.4553	11.2334	11.1511	11.0459	10.8344	625.125
Pls1	plastin 1	8	7.7282	7.44021	7.27696	7.32236	7.64835	377.51
Fancg	Fanconi anemia, complementation group G	5	8.52612	8.60008	8.37497	8.20574	8.32249	267.911
Yars2	tyrosyl-tRNA synthetase 2 (mitochondrial)	11	8.53576	8.45528	8.26022	8.11661	8.31581	309.856
Mtfr1	mitochondrial fission regulator 1	2	10.0293	9.95786	9.89431	9.61237	10.0889	427.574
Mrpl55	mitochondrial ribosomal protein L55	10	8.84335	8.70784	8.51029	8.39178	8.37646	407.278
Rrp15	ribosomal RNA processing 15 homolog (S. cerevisiae)	13	9.92879	9.74307	9.63656	9.80618	9.56872	188.079
Pdhb	pyruvate dehydrogenase (lipoamide) beta	15	9.73464	9.82192	9.94008	10.3867	10.3868	676.542
Acn9	ACN9 homolog (S. cerevisiae)	4	8.62756	8.17325	8.02842	7.84459	8.21287	794.26
Ncoa4	nuclear receptor coactivator 4	16	10.6842	11.2469	11.1662	11.2338	10.9833	557.47
Acp1	acid phosphatase 1, soluble	6	11.0715	10.7815	10.6931	10.7623	10.9313	236.79
Sox4	SRY (sex determining region Y)-box 4	17	10.2152	9.38814	9.24573	9.20548	9.58453	911.978
Fbxo7	F-box protein 7	7	9.58424	9.60604	9.65016	9.76106	10.0052	316.622
Nvl	nuclear VCP-like	13	9.39693	9.17004	9.07417	9.28845	8.9765	313.915
Gpam	glycerol-3-phosphate acyltransferase, mitochondrial	1	9.39541	9.48418	9.52182	9.85782	9.82231	397.807
Acp1	acid phosphatase 1, soluble	6	11.3843	11.1106	11.0148	11.074	11.2476	212.434
Fsd1	fibronectin type III and SPRY domain containing 1	Un	9.29011	7.2576	7.04809	7.09073	6.91892	1079.76
Dus2	dihydrouridine synthase 2	19	9.80026	9.66671	9.52809	9.34348	9.38055	384.276
Brd8	bromodomain containing 8	18	9.40724	9.14145	9.09113	9.09514	8.89666	483.051
Shmt2	serine hydroxymethyltransferase 2 (mitochondrial)	7	11.0957	11.0011	10.7309	10.4676	10.7524	644.068
Mrpl19	mitochondrial ribosomal protein L19	4	9.59856	9.18186	9.12074	9.14171	8.89482	726.606
Uaca	uveal autoantigen with coiled-coil domains and ankyrin repeats	8	8.69313	9.68511	9.95966	10.2109	9.41948	1021.58
Hadha	hydroxyacyl-CoA dehydrogenase/3-ketoacyl-CoA thiolase/enoyl-CoA hydratase (trifunctional protein), alpha subunit	6	11.6287	11.7983	11.8672	12.0503	11.9246	319.328
Drg2	developmentally regulated GTP binding protein 2	10	11.3912	11.0301	10.7879	10.8576	10.7229	692.779
Mto1	mitochondrial tRNA translation optimization 1	8	9.07134	8.80273	8.57768	8.6785	8.57571	460.048
Chchd5	coiled-coil-helix-coiled-coil-helix domain containing 5	3	11.172	10.8653	10.5796	10.3817	10.8062	803.732
Mtfr1	mitochondrial fission regulator 1	3	9.38935	9.28208	9.23953	8.98611	9.45249	405.925
Agtpbp1	ATP/GTP binding protein 1	17	9.05633	9.20774	9.31308	9.33348	9.19447	62.2418
Dnajc11	DnaJ (Hsp40) homolog, subfamily C, member 11	5	10.0368	9.88139	9.67387	9.66517	9.86043	221.906
Osgepl1	O-sialoglycoprotein endopeptidase-like 1	9	9.52699	8.99422	9.0015	9.37114	8.85214	702.25
Mrpl21	mitochondrial ribosomal protein L21	1	11.0931	10.9907	10.818	10.8114	10.795	86.5973
Kars	lysyl-tRNA synthetase	19	11.7174	11.6503	11.5937	11.6841	11.404	102.834
Rae1	ribonucleic acid export 1	3	10.7752	10.6915	10.4066	10.5048	10.4977	208.375
Hadha	hydroxyacyl-CoA dehydrogenase/3-ketoacyl-CoA thiolase/enoyl-CoA hydratase (trifunctional protein), alpha subunit	6	9.74063	9.84371	9.86258	10.031	10.0394	89.3035
Ndufaf5	NADH dehydrogenase (ubiquinone) complex I, assembly factor 5	3	8.26219	7.95924	7.89518	7.91783	7.84611	301.738
Tusc2	tumor suppressor candidate 2	8	9.22612	8.94	8.85476	8.74307	9.28875	527.703
Mthfs	5,10-methenyltetrahydrofolate synthetase (5-formyltetrahydrofolate cyclo-ligase)	8	8.23606	8.49095	8.54071	8.77076	8.7527	504.7
Uqcr11	ubiquinol-cytochrome c reductase, complex III subunit XI	7	11.7957	12.2356	12.2438	12.3324	12.1178	511.466
Alkbh1	alkB, alkylation repair homolog 1 (E. coli)	6	10.3039	10.1622	9.97574	9.79819	9.87557	477.638
Snd1	staphylococcal nuclease and tudor domain containing 1	4	10.8471	11.0015	10.8441	10.5612	10.4087	587.238
Acsf2	acyl-CoA synthetase family member 2	10	9.94536	9.5887	9.12116	9.26125	9.37605	825.381
Ogt	O-linked N-acetylglucosamine (GlcNAc) transferase	X	11.9519	11.5162	11.6235	11.304	11.5363	671.129
Slirp	SRA stem-loop interacting RNA binding protein	6	10.9033	10.802	10.5948	10.5517	10.6508	173.195
Myh6	myosin, heavy chain 6, cardiac muscle, alpha	15	7.60438	7.87479	8.21699	8.34905	8.18852	761.786
Rmnd1	required for meiotic nuclear division 1 homolog (S. cerevisiae)	1	9.74273	9.55768	9.62141	9.62087	9.25701	443.811
Idh1	isocitrate dehydrogenase 1 (NADP+), soluble	9	11.7697	11.286	11.1123	11.1406	11.3204	683.307
Psmb3	proteasome (prosome, macropain) subunit, beta type 3	10	11.9159	11.7377	11.5831	11.4723	11.6159	363.979
Adck5	aarF domain containing kinase 5	7	8.47016	8.2886	8.28164	8.27744	8.32013	6.76542
Bak1	BCL2-antagonist/killer 1	20	10.9252	10.6727	10.3648	10.3843	10.5297	550.705
Taz	tafazzin	X	9.8995	9.6701	9.48203	9.34381	9.559	543.94
Mrps11	mitochondrial ribosomal protein S11	1	10.0423	9.87125	9.75379	9.64008	9.6014	357.214
Atpif1	ATPase inhibitory factor 1	5	11.4258	11.6264	11.6102	11.7378	11.7853	185.372
Nudt17	nudix (nucleoside diphosphate linked moiety X)-type motif 17	2	7.42918	6.94491	7.04075	6.89309	6.91035	508.759
Prdx2	peroxiredoxin 2	19	12.2535	12.1348	11.9766	11.9202	12.0863	127.19
Acot13	acyl-CoA thioesterase 13	17	7.98347	8.2196	8.25558	8.3158	8.45461	418.103
Dtd1	D-tyrosyl-tRNA deacylase 1	3	9.50368	9.19735	9.01395	9.12429	8.91456	581.826
Rai14	retinoic acid induced 14	2	10.9275	10.6262	10.4004	10.2613	9.57789	993.163
Rhot2	ras homolog family member T2	10	9.68296	9.52975	9.44356	9.11915	9.1864	561.53
Tnrc18	trinucleotide repeat containing 18	12	9.70206	9.31604	9.30065	9.17149	9.25564	500.641
Nme2	NME/NM23 nucleoside diphosphate kinase 2	10	12.4884	12.9824	12.8967	12.8362	12.7074	453.283
Dcps	decapping enzyme, scavenger	8	10.2279	10.152	9.88122	9.90822	9.96166	156.958
Casp8	caspase 8	9	7.98212	8.30116	8.3147	8.05957	8.39896	303.091
Acsl3	acyl-CoA synthetase long-chain family member 3	9	10.7911	10.8715	11.0684	11.0677	10.7899	64.948
Pnkd	paroxysmal nonkinesigenic dyskinesia	9	9.16914	9.60575	9.59611	9.36943	9.39861	350.449
Thnsl1	threonine synthase-like 1 (S. cerevisiae)	17	6.40647	6.78563	6.70422	6.64258	6.75933	242.202
Sybu	syntabulin (syntaxin-interacting)	7	7.30881	7.33791	7.48936	7.65195	7.53092	154.252
Abhd6	abhydrolase domain containing 6	15	10.3805	10.3438	10.1914	9.97677	9.84239	514.172
Isca1	iron-sulfur cluster assembly 1	16	10.1257	10.2089	10.3149	10.5676	10.7533	641.362
Prosc	proline synthetase co-transcribed homolog (bacterial)	16	10.0453	9.56315	9.35971	9.4451	9.5831	718.487
Mpst	mercaptopyruvate sulfurtransferase	7	10.5167	10.7258	10.7709	10.9371	11.1958	706.31
Adsl	adenylosuccinate lyase	7	9.91662	10.0103	10.2134	10.2646	9.98511	161.017
Pycard	PYD and CARD domain containing	1	7.93236	9.43326	9.1378	8.77117	8.64061	1016.17
Fastkd5	FAST kinase domains 5	3	9.91442	9.72395	9.69848	9.56403	9.48675	332.859
Cln8	ceroid-lipofuscinosis, neuronal 8 (epilepsy, progressive with mental retardation)	16	9.20164	9.38632	9.65105	9.54677	9.77586	566.942
Ccdc58	coiled-coil domain containing 58	14	8.89654	8.75498	8.59435	8.5322	8.49035	286.854
Tpp1	tripeptidyl peptidase I	1	9.55002	9.9762	9.94215	10.0045	10.3309	791.554
Bax	Bcl2-associated X protein	1	9.02749	8.88624	8.76559	8.68981	8.66678	189.432
Micu2	mitochondrial calcium uptake 2	15	10.5805	10.2198	10.2042	10.359	10.3066	234.083
Emc8	ER membrane protein complex subunit 8	19	10.4256	10.3505	10.0941	10.024	10.0071	307.15
Ubox5	U-box domain containing 5	3	9.9682	9.5415	9.54323	9.89237	9.69601	328.799
Qrsl1	glutaminyl-tRNA synthase (glutamine-hydrolyzing)-like 1	20	8.28896	7.99514	7.8826	7.93758	8.23942	288.207
Ccdc58	coiled-coil domain containing 58	11	9.02883	8.85207	8.76481	8.74601	8.62509	281.441
Ppa2	pyrophosphatase (inorganic) 2	2	10.1182	9.87901	9.7132	9.91872	10.0887	285.501
Tmtc1	transmembrane and tetratricopeptide repeat containing 1	4	8.58578	9.14584	9.25438	9.11668	9.04501	695.485
Pars2	prolyl-tRNA synthetase 2, mitochondrial (putative)	5	8.11073	7.92701	7.67957	7.64954	7.80257	396.453
Pdp1	pyruvate dehyrogenase phosphatase catalytic subunit 1	5	9.08888	8.74675	8.92804	9.53794	9.38547	805.085
Comt	catechol-O-methyltransferase	11	10.3135	10.6041	10.4894	10.5065	10.5703	73.0665
Nars2	asparaginyl-tRNA synthetase 2 (mitochondrial)(putative)	1	9.50876	9.15597	9.13827	8.89162	9.02514	619.712
Pebp1	phosphatidylethanolamine binding protein 1	12	11.8311	11.6677	11.3862	11.2476	11.4487	576.414
Pitrm1	pitrilysin metallopeptidase 1	17	10.774	11.0549	10.9946	11.0507	10.6389	300.385
Fpgs	folylpolyglutamate synthase	3	10.6017	10.6322	10.44	10.2318	10.315	277.382
Lrp5	low density lipoprotein receptor-related protein 5	1	9.97226	10.4503	10.4569	10.1996	10.2869	441.105
Ociad2	OCIA domain containing 2	14	9.34691	9.13969	8.93645	9.01807	8.84347	474.932
Letm2	leucine zipper-EF-hand containing transmembrane protein 2	16	7.66983	7.37931	7.41873	7.49076	7.6361	71.7134
Cdk7	cyclin-dependent kinase 7	2	10.6936	10.2669	10.1403	10.0484	10.1759	668.423
Hars2	histidyl-tRNA synthetase 2, mitochondrial	18	8.98937	8.86837	8.79185	8.83526	8.6509	139.368
Cat	catalase	3	11.6519	11.9338	11.838	11.9644	11.9003	101.481
Mrps22	mitochondrial ribosomal protein S22	---	10.2763	10.1068	10.0849	10.2226	10.0484	16.237
Tomm6	translocase of outer mitochondrial membrane 6 homolog (yeast)	9	11.5718	11.4596	11.2415	11.1115	11.2582	393.747
Noa1	nitric oxide associated 1	14	8.63483	8.53737	8.34174	8.1234	8.33852	484.404
Bmf	Bcl2 modifying factor	3	9.09814	8.8951	8.90041	8.74899	8.8772	163.723
Chpf	chondroitin polymerizing factor	9	9.56484	10.0829	9.89119	9.76065	9.88456	492.522
Gnpat	glyceronephosphate O-acyltransferase	19	10.1401	9.94767	9.91003	9.96473	9.74034	276.029
Dhx33	DEAH (Asp-Glu-Ala-His) box polypeptide 33	10	10.0766	9.99919	9.62539	9.44397	9.73557	653.539
Rps11	ribosomal protein S11	1	12.6071	12.4854	12.3327	12.2837	12.2719	132.602
Hspa5	heat shock protein 5	3	13.1945	13.0634	13.0597	12.9537	12.5721	630.537
Srek1	splicing regulatory glutamine/lysine-rich protein 1	2	10.2604	10.0951	10.1026	10.2258	9.55682	725.253
Gbas	glioblastoma amplified sequence	12	9.86089	9.96552	10.2127	10.6363	10.7318	856.502
Timm9	translocase of inner mitochondrial membrane 9 homolog (yeast)	6	9.33623	9.08724	8.88214	8.96838	8.93399	381.57
Src	SRC proto-oncogene, non-receptor tyrosine kinase	3	9.88208	9.52655	9.23957	9.1987	9.31675	713.075
Stk11	serine/threonine kinase 11	7	9.70471	10.0844	10.0942	9.96784	10.0622	261.145
Mtf2	metal response element binding transcription factor 2	2	8.25746	7.74622	7.71012	7.69463	7.75394	558.823
Uba1	ubiquitin-like modifier activating enzyme 1	X	12.1484	12.073	11.9385	11.8311	11.7754	225.965
Plcd1	phospholipase C, delta 1	8	10.2085	10.9367	10.8398	10.7962	10.7324	742.843
Nol6	nucleolar protein 6 (RNA-associated)	5	9.77052	9.71152	9.46598	9.41998	9.433	169.135
Ctsd	cathepsin D	1	10.8531	11.7203	11.5202	11.3852	11.5888	851.089
Rpn2	ribophorin II	3	11.8124	12.0777	11.941	11.8275	11.6091	411.337
Dguok	deoxyguanosine kinase	4	9.67242	9.39681	9.53763	9.24403	9.64056	334.212
Hdgfrp2	hepatoma-derived growth factor-related protein 2	Un	9.33355	9.13681	9.00109	8.90045	8.90605	339.624
Cox19	cytochrome c oxidase assembly homolog 19 (S. cerevisiae)	12	8.77207	8.51244	8.44998	8.37259	8.21344	547.999
Guf1	GUF1 GTPase homolog (S. cerevisiae)	14	7.57075	7.17887	7.27103	7.27873	7.0396	501.994
Mul1	mitochondrial E3 ubiquitin protein ligase 1	5	8.92779	9.08437	9.087	9.15508	9.12198	14.8839
Ndufb6	NADH dehydrogenase (ubiquinone) 1 beta subcomplex, 6	5	10.0854	9.64626	9.73196	9.65563	9.92633	355.861
Ddx28	DEAD (Asp-Glu-Ala-Asp) box polypeptide 28	19	8.71041	8.33361	8.18053	8.1866	8.2489	499.288
Htra2	HtrA serine peptidase 2	4	10.2237	10.0277	9.97461	9.85451	10.04	211.081
Mtpap	mitochondrial poly(A) polymerase	17	9.86699	9.67056	9.48845	9.67421	9.65866	238.143
Gtpbp10	GTP-binding protein 10 (putative)	4	8.92252	8.53061	8.42461	8.6374	8.44383	464.108
Ndufb7	NADH dehydrogenase (ubiquinone) 1 beta subcomplex, 7	19	10.97	11.1015	11.1801	11.4352	11.4663	461.401
Oscp1	organic solute carrier partner 1	5	8.71083	8.23753	8.1378	7.96849	7.92382	799.672
Mrpl32	mitochondrial ribosomal protein L32	17	9.6814	9.28578	9.107	9.07842	9.14016	596.71
Glod4	glyoxalase domain containing 4	10	9.6654	9.43821	9.33807	9.26161	9.2385	330.152
Tomm7	translocase of outer mitochondrial membrane 7 homolog (yeast)	4	11.0542	10.9465	10.8176	10.6782	10.7542	231.377
Fars2	phenylalanyl-tRNA synthetase 2, mitochondrial	17	8.93451	8.80822	8.69906	8.45608	8.62356	434.34
Ireb2	iron responsive element binding protein 2	8	10.8752	10.3635	10.2992	10.3483	10.3915	571.001
Mapk8	mitogen-activated protein kinase 8	16	9.93752	9.65839	9.43937	9.60623	9.3945	523.643
Atf2	activating transcription factor 2	3	12.065	11.4875	11.4569	11.4746	11.3659	723.9
Snx27	sorting nexin family member 27	2	10.6427	10.5514	10.4631	10.2922	10.2909	174.548
Mrps17	mitochondrial ribosomal protein S17	12	10.7022	10.3999	10.1523	10.1707	10.5248	533.115
Ak3	adenylate kinase 3	1	9.81637	10.2245	10.2487	10.3722	10.6425	826.734
Jtb	jumping translocation breakpoint	2	9.6416	9.88783	9.90099	10.0098	10.2478	600.769
Rpusd4	RNA pseudouridylate synthase domain containing 4	8	9.00008	8.56004	8.42504	8.3272	8.48967	699.544
Srgap2	SLIT-ROBO Rho GTPase activating protein 2	13	9.75376	10.1943	10.3794	10.1994	9.83412	637.302
Lonp1	lon peptidase 1, mitochondrial	16	10.5039	10.7635	10.7191	10.852	10.6146	162.37
Aco2	aconitase 2, mitochondrial	7	12.1467	12.5429	12.6708	12.8524	12.912	780.729
Ccar2	cell cycle and apoptosis regulator 2	15	9.79888	9.66686	9.53975	9.36993	9.32653	422.162
Nol7	nucleolar protein 7	17	9.29173	8.93708	8.98591	9.15918	8.99585	178.607
Rnf185	ring finger protein 185	14	9.37683	8.99353	8.88855	8.88606	9.08107	449.224
Mtm1	myotubularin 1	7	9.04554	9.28114	9.37293	9.38175	9.4811	347.742
Ctsb	cathepsin B	15	12.3205	12.6741	12.679	12.7205	13.04	741.49
Vhl	von Hippel-Lindau tumor suppressor, E3 ubiquitin protein ligase	4	9.89075	9.45781	9.2069	9.21228	9.42333	714.428
Etf1	eukaryotic translation termination factor 1	18	11.2977	11.1443	11.0319	11.1388	11.0843	44.6518
Adck1	aarF domain containing kinase 1	6	8.80611	8.48888	8.32626	8.1849	8.43211	626.478
Ldha	lactate dehydrogenase A	1	12.4348	12.7203	12.6631	12.7412	12.6098	97.422
Msl1	male-specific lethal 1 homolog (Drosophila)	10	10.6183	10.586	10.5605	10.1722	10.6081	368.039
Mief1	mitochondrial elongation factor 1	7	10.0404	9.8484	9.57929	9.55712	9.80176	438.399
Mrps21	mitochondrial ribosomal protein S21	18	11.9664	11.8616	11.7393	11.6693	11.7292	83.8912
Prkce	protein kinase C, epsilon	6	8.79164	8.98896	9.03393	9.16942	9.1208	235.437
Pacs2	phosphofurin acidic cluster sorting protein 2	6	10.7297	11.0787	11.0842	11.0101	10.9147	177.254
Hspa9	heat shock protein 9	18	10.9539	11.143	11.1831	11.1901	10.8653	115.012
Ung	uracil-DNA glycosylase	12	9.72707	9.56723	9.32289	9.09153	9.22787	658.952
Opa1	optic atrophy 1	11	9.71721	9.85624	10.0012	10.1635	9.53398	648.127
Ctu2	cytosolic thiouridylase subunit 2 homolog (S. pombe)	19	8.84292	8.74474	8.46425	8.61582	8.6248	239.496
Oma1	OMA1 zinc metallopeptidase	5	7.41511	7.82752	7.63564	7.50332	7.63726	293.619
Dhodh	dihydroorotate dehydrogenase (quinone)	19	9.34641	9.33241	9.26039	9.04614	9.02943	105.541
Akap8	A kinase (PRKA) anchor protein 8	7	10.0689	9.83988	9.7935	9.77815	9.78269	74.4196
Mrps21	mitochondrial ribosomal protein S21	2	12.2101	12.1211	11.9922	11.9186	11.9874	75.7727
Tjp2	tight junction protein 2	1	8.28598	8.61642	8.51568	8.63969	8.87969	589.944
Ccdc136	coiled-coil domain containing 136	4	8.11817	7.75753	7.93652	8.00639	7.50789	611.594
Hspe1	heat shock protein 1 (chaperonin 10)	9	11.3304	11.2474	11.1167	11.0111	10.9836	158.311
Rsf1	remodeling and spacing factor 1	1	9.36518	8.89192	8.97323	8.96337	8.77138	591.297
Rpl36	ribosomal protein L36	6	12.6834	12.7279	12.4571	12.3969	12.2335	457.342
Trmt5	tRNA methyltransferase 5	6	7.39274	7.27605	7.21193	7.12587	7.00453	258.439
Gatb	glutamyl-tRNA(Gln) amidotransferase, subunit B	2	9.32993	8.98602	9.00443	9.12137	8.95392	232.73
Anxa6	annexin A6	10	11.9328	12.4153	12.4876	12.5139	12.3513	572.354
Usp30	ubiquitin specific peptidase 30	12	9.30659	8.99039	8.87763	8.92684	9.09344	335.565
Exo5	exonuclease 5	5	8.81121	8.54922	8.57665	8.34556	8.45167	404.572
Nudt18	nudix (nucleoside diphosphate linked moiety X)-type motif 18	15	7.58984	7.62626	7.7933	7.74972	8.08399	455.989
Pts	6-pyruvoyl-tetrahydropterin synthase	8	8.37693	8.04175	7.9246	7.9464	7.86109	491.169
Agap2	ArfGAP with GTPase domain, ankyrin repeat and PH domain 2	7	7.87897	7.53877	7.44958	7.37795	7.55369	473.579
Tfam	transcription factor A, mitochondrial	20	9.56572	9.20627	9.09497	9.20568	9.13758	415.397
Ndufs2	NADH dehydrogenase (ubiquinone) Fe-S protein 2	13	11.4169	11.4903	11.623	11.8509	11.9606	524.996
Nos3	nitric oxide synthase 3, endothelial cell	4	8.38883	8.76691	8.87532	8.9962	8.96095	603.475
Lipt1	lipoyltransferase 1	9	8.10044	7.85116	7.75587	7.69475	7.62842	419.456
Pgam5	phosphoglycerate mutase family member 5	12	10.0173	9.95507	9.74474	9.88583	9.88351	56.8295
Fastkd1	FAST kinase domains 1	3	8.10615	7.77671	7.8569	7.82678	7.73092	230.024
Snn	stannin	10	9.61557	9.36274	9.16858	8.99258	9.1954	634.596
Mtg2	mitochondrial ribosome-associated GTPase 2	3	8.65941	8.40852	8.27646	8.02141	8.22194	661.658
Mtch1	mitochondrial carrier 1	20	11.896	11.8178	11.704	11.6603	11.7418	24.3555
Mrps33	mitochondrial ribosomal protein S33	4	10.1841	9.86452	9.65531	9.64815	9.72468	507.406
Ctps2	CTP synthase 2	X	10.7109	10.2448	10.1826	10.5095	10.2721	497.935
Mrpl13	mitochondrial ribosomal protein L13	7	9.42766	9.14994	9.16747	9.21236	9.16762	63.5949
Mrpl22	mitochondrial ribosomal protein L22	10	9.05748	8.79346	8.60336	8.79045	8.80863	382.923
Mrpl42	mitochondrial ribosomal protein L42	13	9.15735	8.88347	8.86949	8.79979	8.79	205.669
Glud1	glutamate dehydrogenase 1	16	11.178	11.2201	11.1856	11.5367	11.4849	184.019
Tcaim	T cell activation inhibitor, mitochondrial	8	8.59383	8.73241	8.79014	8.91802	8.84845	113.659
Cml1	camello-like 1	4	6.29149	5.97032	6.04873	5.89402	5.73336	546.646
Usb1	U6 snRNA biogenesis 1	19	9.88697	9.66499	9.47656	9.46409	9.56885	322.034
Tmem186	transmembrane protein 186	10	8.65061	8.44675	8.37153	8.26354	8.28884	254.38
Agk	acylglycerol kinase	4	9.23602	9.07287	8.9328	8.99979	8.97368	92.0097
Idh3B	isocitrate dehydrogenase 3 (NAD+) beta	3	11.6489	11.5425	11.6948	11.9691	12.1282	579.12
Vdac1	voltage-dependent anion channel 1	18	12.0781	12.2459	12.3346	12.4655	12.5492	416.75
Clic1	chloride intracellular channel 1	20	10.8767	11.2161	11.1368	11.086	10.9217	146.133
Cerk	ceramide kinase	7	9.44236	9.31713	9.18124	9.15854	9.45186	81.185
Tmem143	transmembrane protein 143	1	8.74418	8.88137	8.93278	9.02197	9.16501	315.268
Ndufb3	NADH dehydrogenase (ubiquinone) 1 beta subcomplex 3	9	9.42967	9.51069	9.6166	9.80082	9.76863	217.846
Timm22	translocase of inner mitochondrial membrane 22 homolog (yeast)	10	9.30358	9.16592	9.02873	8.92878	9.02892	228.671
Ago1	argonaute RISC catalytic component 1	5	9.77006	9.50625	9.44551	9.3849	9.58696	248.967
Tdrd7	tudor domain containing 7	5	8.54783	8.8617	9.04694	8.95714	8.89167	466.814
Peo1	progressive external ophthalmoplegia 1	1	8.71381	8.56598	8.53164	8.50577	8.36309	171.842
Eno1	enolase 1, (alpha)	2	12.8837	12.8341	12.6233	12.4469	12.5363	354.508
Mtx2	metaxin 2	3	10.905	10.675	10.5629	10.5674	10.6802	151.545
Dusp18	dual specificity phosphatase 18	14	9.4158	9.14274	9.14582	9.19536	9.39651	59.5357
Arglu1	arginine and glutamate rich 1	16	10.821	10.399	10.362	10.4983	10.576	388.335
Ywhaz	tyrosine 3-monooxygenase/tryptophan 5-monooxygenase activation protein, zeta	7	12.7436	12.6869	12.5541	12.56	12.5204	10.8247
Tmem65	transmembrane protein 65	7	10.1051	10.2906	10.262	10.2454	10.4678	194.844
Fus	fused in sarcoma RNA binding protein	1	11.5449	11.3808	11.2816	11.4201	11.2628	66.3011
Ywhae	tyrosine 3-monooxygenase/tryptophan 5-monooxygenase activation protein, epsilon	10	13.2136	13.0048	12.8886	12.8455	12.8954	207.022
Prdx6	peroxiredoxin 6	13	10.7963	10.6359	10.3755	10.4424	10.3242	420.809
Vamp8	vesicle-associated membrane protein 8	4	8.36191	8.72557	8.58564	8.66614	8.66493	197.55
Coa4	cytochrome c oxidase assembly factor 4	1	9.24901	9.25082	9.19703	8.86347	8.96055	257.086
Chchd3	coiled-coil-helix-coiled-coil-helix domain containing 3	4	10.8425	10.8562	11.0268	11.3221	11.2504	437.046
Pin4	protein (peptidylprolyl cis/trans isomerase) NIMA-interacting, 4 (parvulin)	8	9.03741	8.86911	8.80461	8.78258	8.82783	32.474
Rpl36	ribosomal protein L36	1	13.0541	13.1259	12.8769	12.8187	12.676	373.451
Coq9	coenzyme Q9	19	9.31606	9.35551	9.498	9.7469	9.68012	336.918
Wars2	tryptophanyl tRNA synthetase 2 (mitochondrial)	2	9.53145	9.37594	9.23635	9.37185	9.1296	278.735
Psma1	proteasome (prosome, macropain) subunit, alpha type 1	1	11.797	11.7341	11.5958	11.5887	11.6223	8.1185
Vdac1	voltage-dependent anion channel 1	10	12.2495	12.3909	12.4715	12.5928	12.6838	343.683
Eno1	enolase 1, (alpha)	3	12.9577	12.9261	12.7228	12.5829	12.5858	227.318
Rpl15	ribosomal protein L15	15	9.28968	8.96985	8.85028	8.83015	8.80421	442.458
Tchp	trichoplein, keratin filament binding	12	8.52304	8.20124	8.10303	8.08927	8.05562	408.631
Dhx30	DEAH (Asp-Glu-Ala-His) box helicase 30	8	9.09262	8.78895	8.60942	8.57886	8.59226	488.463
Nnt	nicotinamide nucleotide transhydrogenase	2	11.2339	11.4929	11.6266	11.6215	11.6591	324.74
Pnpt1	polyribonucleotide nucleotidyltransferase 1	14	9.34348	9.15446	9.08083	9.12337	8.98081	193.491
Ears2	glutamyl-tRNA synthetase 2, mitochondrial	1	8.37046	8.3469	8.21195	8.19017	8.07838	77.1258
Rpp14	ribonuclease P/MRP 14 subunit	15	9.27013	8.9643	8.88449	8.94465	8.93079	250.32
Abhd11	abhydrolase domain containing 11	12	9.16834	9.39289	9.32333	9.4831	9.45355	104.187
Mrps23	mitochondrial ribosomal protein S23	10	9.63853	9.26387	9.07741	9.2092	9.11329	553.411
Idh2	isocitrate dehydrogenase 2 (NADP+), mitochondrial	1	11.8854	12.1612	12.283	12.3997	12.2485	489.816
Qtrt1	queuine tRNA-ribosyltransferase 1	8	8.60406	8.4749	8.35905	8.32797	8.38286	60.8888
Dap3	death associated protein 3	2	9.7986	9.64064	9.53426	9.52422	9.45547	152.898
Fundc1	FUN14 domain containing 1	X	9.70588	9.45805	9.34211	9.39965	9.57891	198.903
Eno1	enolase 1, (alpha)	5	12.992	12.9776	12.7797	12.6277	12.6456	201.609
Pten	phosphatase and tensin homolog	1	11.4345	11.5463	11.5833	11.8543	11.7501	312.562
Rpl36	ribosomal protein L36	10	12.5815	12.6025	12.376	12.3173	12.1673	345.036
Puf60	poly-U binding splicing factor 60	7	10.7313	10.6136	10.4919	10.3808	10.59	170.489
Vdac1	voltage-dependent anion channel 1	X	12.2668	12.3827	12.4615	12.5922	12.6945	331.505
Dpm1	dolichyl-phosphate mannosyltransferase polypeptide 1, catalytic subunit	3	9.30468	9.00516	8.97224	8.9899	9.10346	125.837
Hsbp1	heat shock factor binding protein 1	19	12.0789	11.8271	11.767	11.6956	11.8573	247.614
Ndufaf4	NADH dehydrogenase (ubiquinone) complex I, assembly factor 4	5	9.69567	9.50717	9.42309	9.47214	9.58373	58.1826
Hax1	HCLS1 associated protein X-1	17	8.01025	7.85225	7.79448	7.66109	7.74902	165.076
Spg20	spastic paraplegia 20 (Troyer syndrome)	2	9.76679	9.76344	9.67011	9.42905	9.31494	378.863
Park7	parkinson protein 7	5	12.1768	11.9174	11.7861	11.835	11.8702	263.851
Mrpl50	mitochondrial ribosomal protein L50	5	8.0773	7.86354	7.89033	7.84552	7.81252	43.2987
Ppt2	palmitoyl-protein thioesterase 2	20	9.65963	9.85899	9.83017	9.61548	9.96483	166.429
Nln	neurolysin (metallopeptidase M3 family)	2	8.89903	9.23556	9.26495	9.35005	9.34086	376.157
Coa3	cytochrome C oxidase assembly factor 3	10	9.56662	9.32473	9.17645	9.15202	9.25851	299.031
Tyw1	tRNA-yW synthesizing protein 1 homolog (S. cerevisiae)	12	9.08806	8.99668	8.95755	8.76765	8.82272	109.6
Becn1	beclin 1, autophagy related	10	9.05104	9.08665	9.13228	9.24821	9.37419	112.306
Mrpl42	mitochondrial ribosomal protein L42	7	12.2582	12.1106	12.053	11.9692	11.9875	70.3603
Vdac3	voltage-dependent anion channel 3	16	12.0518	12.0403	12.1713	12.3031	12.4881	372.098
Atl1	atlastin GTPase 1	6	7.61945	7.37521	7.40161	7.45585	7.34769	51.4172
Mthfd1	methylenetetrahydrofolate dehydrogenase (NADP+ dependent) 1, methenyltetrahydrofolate cyclohydrolase, formyltetrahydrofolate synthetase	3	8.62765	8.64825	8.46856	8.30292	8.46617	155.605
Pdf	peptide deformylase (mitochondrial)	19	9.00878	8.9551	8.84532	8.62613	8.88998	244.908
Atg14	autophagy related 14	15	9.01366	8.658	8.61887	8.83715	8.6917	269.264
Tshz3	teashirt zinc finger homeobox 3	1	10.064	9.84951	9.69327	9.74471	9.86494	215.14
Gimap5	GTPase, IMAP family member 5	4	6.54476	6.70457	6.81265	6.89686	6.9169	223.259
Bax	Bcl2-associated X protein	10	9.36488	9.17842	9.13843	9.14583	9.17899	13.5308
Tefm	transcription elongation factor, mitochondrial	10	8.67294	8.3518	8.32972	8.37172	8.32563	159.664
Tmlhe	trimethyllysine hydroxylase, epsilon	20	9.85752	9.69089	9.59836	9.74457	9.59125	46.0048
Mgat2	mannosyl (alpha-1,6-)-glycoprotein beta-1,2-N-acetylglucosaminyltransferase	6	10.0602	10.3724	10.1577	10.0811	10.4936	340.977
Cox18	cytochrome c oxidase assembly protein 18	14	10.1395	9.93647	9.80041	9.97062	10.0741	143.427
Cry2	cryptochrome circadian clock 2	3	10.1531	10.329	10.2494	10.5297	10.5699	304.444
Mrpl4	mitochondrial ribosomal protein L4	8	10.9292	10.7719	10.4863	10.623	10.8793	362.626
Taco1	translational activator of mitochondrially encoded cytochrome c oxidase I	10	8.51722	8.33278	8.29969	8.25903	8.32359	36.5333
Alkbh7	alkB, alkylation repair homolog 7 (E. coli)	Un	9.23359	8.88581	8.85093	8.85139	9.01601	246.261
Plscr3	phospholipid scramblase 3	10	9.9716	9.91545	9.72865	9.58449	9.75988	255.733
Dnajc15	DnaJ (Hsp40) homolog, subfamily C, member 15	15	9.60571	9.44118	9.37739	9.22664	9.39117	240.849
Mfn1	mitofusin 1	2	9.9181	9.85434	9.9852	10.1849	10.1437	124.484
Coa5	cytochrome C oxidase assembly factor 5	9	11.2774	11.0931	11.021	10.9389	11.0761	140.721
Elk1	ELK1, member of ETS oncogene family	X	10.6483	10.3504	10.3305	10.4472	10.5397	106.894
Ptcd1	pentatricopeptide repeat domain 1	12	8.63571	8.50419	8.46168	8.42236	8.40771	17.5901
Mrpl1	mitochondrial ribosomal protein L1	14	9.26957	8.91573	8.85694	9.09974	8.94967	294.972
Pfdn2	prefoldin subunit 2	13	11.141	11.0966	10.9643	10.9771	10.9117	20.2963
Ociad1	OCIA domain containing 1	14	12.246	12.0571	11.9419	12.0042	12.0925	93.3628
Mrps35	mitochondrial ribosomal protein S35	4	8.90917	8.99803	8.89843	9.21477	9.24843	167.782
Ndufv1	NADH dehydrogenase (ubiquinone) flavoprotein 1	1	11.2356	11.281	11.2482	11.44	11.5772	150.192
Mrps2	mitochondrial ribosomal protein S2	3	10.6207	10.5037	10.3377	10.2644	10.3946	179.96
Rps16	ribosomal protein S16	3	9.14505	9.01656	8.95729	8.91639	8.9347	18.9432
Dnlz	DNL-type zinc finger	3	10.5166	10.3837	10.2566	10.1569	10.1618	186.726
Rnaseh1	ribonuclease H1	6	8.61256	8.48879	8.47143	8.38655	8.40585	12.1778
Mcat	malonyl CoA:ACP acyltransferase (mitochondrial)	7	9.22363	9.13246	8.97362	8.88865	9.08032	129.896
Mrpl47	mitochondrial ribosomal protein L47	2	7.2857	7.09865	7.02577	7.11496	7.17	40.5925
Sdhaf2	succinate dehydrogenase complex assembly factor 2	1	10.1724	10.0004	9.9015	9.9537	10.1267	50.0641
Ctu1	cytosolic thiouridylase subunit 1	1	9.13445	9.12974	8.96736	8.77801	8.98153	181.313
Ndufv3	NADH dehydrogenase (ubiquinone) flavoprotein 3	13	10.7082	10.9128	10.883	11.0171	11.0374	121.778
Msrb2	methionine sulfoxide reductase B2	17	8.47803	8.36705	8.33786	8.25057	8.17604	90.6566
Acp6	acid phosphatase 6, lysophosphatidic	2	9.69217	9.5976	9.4608	9.46625	9.46471	21.6493
Ndufc2	NADH dehydrogenase (ubiquinone) 1, subcomplex unknown, 2	1	12.5372	12.5446	12.5679	12.7793	12.8621	116.365
Dhx32	DEAH (Asp-Glu-Ala-His) box polypeptide 32	1	9.17977	9.35272	9.4428	9.47813	9.38422	87.9504
Zdhhc8	zinc finger, DHHC-type containing 8	11	9.23077	9.56247	9.52078	9.35324	9.56426	128.543
Stard7	StAR-related lipid transfer (START) domain containing 7	3	10.897	11.0393	11.1389	11.1803	11.2255	119.071
Hemk1	HemK methyltransferase family member 1	8	8.61895	8.4733	8.46001	8.49103	8.31278	96.0689
Fdxr	ferredoxin reductase	10	8.17204	8.04678	8.03186	7.93205	7.93916	25.7086
Rpl27	ribosomal protein L27	X	10.4764	10.3484	10.2326	10.2332	10.2408	27.0617
Opa3	optic atrophy 3	1	8.46819	8.26246	8.21306	8.24359	8.43883	33.8271
Rpl27	ribosomal protein L27	10	12.3025	12.2153	12.1431	12.1381	12.1309	4.05925
