# Supplementary material for: Microarray and qPCR Analysis of Mitochondrial Metabolism Activation during Prenatal and Early Postnatal Development in Rats and Humans with Emphasis on CoQ10 Biosynthesis
Source: Biology (Basel). 2021 May 8;10(5):418. doi: 10.3390/biology10050418 (PMC8150536; doi:10.3390/biology10050418)
Supplement: Supplementary file 1 [file biology-10-00418-s001.zip › biology-10-00418-s001/Krizova et al_Table S3 showing probes changed in rat liver and skeletal muscle only, TIGR MeV, betr package analysis/Microarray and qPCR analysis of mitochondrial metabolism - Krizova et al_Table S3/Table S3 liver.xlsx]

## Sheet: 150219liverBETR05 ONLY_mod
Microarray and qPCR analysis of mitochondrial metabolism activation during prenatal and early postnatal development in rat and human with emphasis on CoQ10 biosynthesis
Jana Krizova, Martina Hulkova, Vaclav Capek, Petr Mlejnek, Jan Silhavy, Marketa Tesarova, Jiri Zeman, Hana Hansikova
(Table S3)
		16	20	22	23	26
SYMBOL	DESC	fetal16	fetal20	fetal22	post1	post4	fold change	L rank
Tat	tyrosine aminotransferase	5.34009	5.34244	9.13605	11.4712	12.3658	7.02571	1119
Cps1	carbamoyl-phosphate synthetase 1	7.46188	12.0518	12.7184	13.054	13.0889	5.62698	1116
Abcd2	ATP-binding cassette, subfamily D (ALD), member 2	6.0812	6.96523	8.59391	10.7421	10.9434	4.86218	1115
Glyatl1	glycine-N-acyltransferase-like 1	6.66283	6.88529	10.6075	11.4786	11.135	4.81573	1114
Ehhadh	enoyl-CoA, hydratase/3-hydroxyacyl CoA dehydrogenase	8.09356	9.03662	9.53333	12.8862	11.8099	4.79264	1113
Agxt	alanine-glyoxylate aminotransferase	6.36632	7.40065	8.77463	10.8677	11.0231	4.65681	1112
Acot1	acyl-CoA thioesterase 1	5.80233	5.30147	5.96936	9.52441	8.15035	4.22294	1110
Adhfe1	alcohol dehydrogenase, iron containing, 1	6.82547	7.40798	9.17903	10.824	10.5422	3.99854	1107
Gckr	glucokinase (hexokinase 4) regulator	6.65095	8.12274	9.11956	10.5127	10.3677	3.86177	1105
Acsm5	acyl-CoA synthetase medium-chain family member 5	5.9517	6.25205	6.0664	9.78007	9.56183	3.82837	1104
Glyatl2	glycine-N-acyltransferase-like 2	7.37901	8.58923	10.4016	11.0472	11.0829	3.70391	1102
Sugct	succinylCoA:glutarate-CoA transferase	5.97009	6.28739	7.35798	9.56652	9.54963	3.59644	1101
Arg1	arginase 1	8.27441	9.87406	10.3999	11.4019	11.5637	3.28934	1098
Acsm3	acyl-CoA synthetase medium-chain family member 3	5.48963	5.93465	6.60932	8.64421	7.73036	3.15458	1096
Pecr	peroxisomal trans-2-enoyl-CoA reductase	8.17488	9.09484	10.3388	11.1048	10.7651	2.92995	1092
Adcy10	adenylate cyclase 10 (soluble)	5.77378	5.75859	6.83377	8.63804	8.34805	2.87945	1090
Sds	serine dehydratase	6.3516	6.35751	6.19004	9.03771	8.95021	2.84768	1087
Agxt2	alanine-glyoxylate aminotransferase 2	8.14669	9.72587	10.6925	10.904	10.9738	2.82711	1086
Hmgcl	3-hydroxymethyl-3-methylglutaryl-CoA lyase	8.66994	9.31296	9.64552	11.4221	11.1078	2.7522	1085
Fdx1	ferredoxin 1	7.78389	8.1099	8.48958	10.5022	9.3527	2.71834	1083
Eci1	enoyl-CoA delta isomerase 1	9.55082	10.0631	10.4611	12.2304	10.9256	2.67962	1080
Gk	glycerol kinase	8.57722	9.13242	10.3435	11.2339	11.0815	2.65671	1078
Idi1	isopentenyl-diphosphate delta isomerase 1	9.51857	9.84672	8.8411	7.25947	8.21004	2.58725	1074
Decr1	2,4-dienoyl CoA reductase 1, mitochondrial	8.60253	9.36901	10.0473	11.1621	10.7318	2.55958	1073
Agmat	agmatine ureohydrolase (agmatinase)	8.83962	9.08118	9.52149	11.1078	11.3004	2.46073	1068
Kynu	kynureninase	8.90951	9.41197	10.1982	11.323	11.0402	2.41348	1067
Aadat	aminoadipate aminotransferase	9.33814	10.4529	11.4834	11.6341	11.492	2.296	1062
Prodh2	proline dehydrogenase (oxidase) 2	8.16559	8.89625	9.19673	10.1873	10.447	2.28145	1061
Pc	pyruvate carboxylase	10.1138	10.8112	11.4648	12.3927	11.8199	2.2789	1060
Dao	D-amino-acid oxidase	5.86405	6.03908	6.28747	8.11211	7.60411	2.24806	1055
Sirt3	sirtuin 3	7.419	7.71342	8.10586	9.6163	9.0334	2.1973	1050
Mst1	Macrophage stimulating 1 (hepatocyte growth factor-like)	8.63535	9.4994	10.3809	10.7748	10.7378	2.13947	1045
Glyat	glycine-N-acyltransferase	4.99896	5.03881	6.04101	7.13323	7.07966	2.13428	1044
Bckdha	branched chain ketoacid dehydrogenase E1, alpha polypeptide	7.50767	7.87873	8.68828	9.60574	9.04246	2.09808	1041
Pacrg	Park2 co-regulated	9.64575	9.10032	8.2122	7.79946	7.56347	2.08229	1039
Fasn	fatty acid synthase	10.7541	11.2496	10.4059	9.1758	9.35853	2.07376	1038
Acox3	acyl-CoA oxidase 3, pristanoyl	9.02993	9.05919	9.42317	11.0925	11.0317	2.06256	1035
Acadsb	acyl-CoA dehydrogenase, short/branched chain	8.02477	8.35917	9.10101	9.48653	10.0823	2.05758	1034
Cpt2	carnitine palmitoyltransferase 2	9.36149	10.1648	10.4475	11.3787	10.7734	2.01717	1032
Mcee	methylmalonyl CoA epimerase	7.28115	7.87126	8.00948	9.04739	9.28523	2.00407	1030
Clu	clusterin	9.71512	10.0385	11.0187	11.427	11.6916	1.9765	1027
Hdhd3	haloacid dehalogenase-like hydrolase domain containing 3	8.18013	8.53626	8.9249	10.0942	10.0306	1.91405	1020
Sardh	sarcosine dehydrogenase	8.4787	9.23393	9.91518	10.3897	10.1121	1.91103	1018
Hadh	hydroxyacyl-CoA dehydrogenase	10.8703	11.5532	11.7756	12.6494	12.7419	1.87156	1013
Mthfd2	methylenetetrahydrofolate dehydrogenase (NADP+ dependent) 2, methenyltetrahydrofolate cyclohydrolase	11.0171	11.1806	10.7309	9.31319	9.77782	1.86744	1012
Polg2	polymerase (DNA directed), gamma 2, accessory subunit	7.29534	7.7537	8.69915	9.15349	8.96106	1.85815	1011
Acly	ATP citrate lyase	11.1066	11.2961	10.5655	9.48536	9.49417	1.81071	1009
Casp4	caspase 4, apoptosis-related cysteine peptidase	6.15591	6.32309	7.9632	7.04124	7.09509	1.80729	1008
Pdk3	pyruvate dehydrogenase kinase, isozyme 3	10.6819	10.609	9.90252	8.87843	9.23429	1.80347	1004
Acad10	acyl-CoA dehydrogenase family, member 10	7.02974	7.31292	7.92597	8.8106	8.19488	1.78086	1003
Gcdh	glutaryl-CoA dehydrogenase	10.1559	10.5894	11.1673	11.9023	11.8994	1.74641	1002
Mthfd2	methylenetetrahydrofolate dehydrogenase (NADP+ dependent) 2, methenyltetrahydrofolate cyclohydrolase	10.9316	11.119	10.6808	9.41779	9.83357	1.70119	997
Lipa	lipase A, lysosomal acid, cholesterol esterase	10.3331	10.6665	11.5275	12.0169	11.9998	1.68381	996
Hk1	hexokinase 1	11.1035	10.9512	10.3337	9.49879	9.64597	1.6047	989
Hao2	hydroxyacid oxidase 2 (long chain)	5.51542	5.74315	5.79735	5.95033	7.11801	1.60258	988
Dhrs4	dehydrogenase/reductase (SDR family) member 4	8.2833	8.66737	9.24991	9.87899	9.64981	1.59569	986
Vars	valyl-tRNA synthetase	10.8929	10.7746	10.3948	9.30936	9.46752	1.58351	984
Ghr	growth hormone receptor	9.42202	10.2727	10.648	10.5919	10.9989	1.57691	982
Maats1	MYCBP-associated, testis expressed 1	5.43854	5.44322	7.00756	5.61491	5.52761	1.56903	980
Aco1	aconitase 1, soluble	9.39392	9.81611	10.0212	10.9468	10.9321	1.55291	978
Herc2	HECT and RLD domain containing E3 ubiquitin protein ligase 2	10.0127	10.2107	9.48617	8.66987	8.84046	1.54082	976
Adck2	aarF domain containing kinase 2	7.13903	6.93773	7.7419	8.47521	8.33083	1.53749	975
Abcd3	ATP-binding cassette, subfamily D (ALD), member 3	9.70052	10.1821	9.87949	11.2219	10.9479	1.52143	971
Fas	Fas cell surface death receptor	6.34637	7.03922	7.71929	7.80408	7.86296	1.51659	969
Mlycd	malonyl-CoA decarboxylase	7.95953	8.29525	8.25423	9.45098	9.05681	1.49145	965
Cmc2	C-x(9)-C motif containing 2	8.13752	8.16623	7.37309	6.72075	6.69276	1.47347	960
Gls	glutaminase	9.20824	8.96857	8.29914	7.8966	7.75434	1.4539	957
Ifit3	interferon-induced protein with tetratricopeptide repeats 3	5.80562	6.09837	7.25331	6.38957	6.31259	1.44769	954
Acads	acyl-CoA dehydrogenase, C-2 to C-3 short chain	8.18308	8.83338	8.90459	9.63035	9.27198	1.44727	953
Pola2	polymerase (DNA directed), alpha 2, accessory subunit	9.25981	9.05664	8.45724	7.82627	7.81998	1.43983	951
Kmo	kynurenine 3-monooxygenase (kynurenine 3-hydroxylase)	9.81988	10.2361	10.2588	10.4434	11.2474	1.42748	950
Haao	3-hydroxyanthranilate 3,4-dioxygenase	8.85666	9.58365	9.78832	10.2316	10.2771	1.42044	948
Hadhb	hydroxyacyl-CoA dehydrogenase/3-ketoacyl-CoA thiolase/enoyl-CoA hydratase (trifunctional protein), beta subunit	10.6225	10.9461	11.4255	12.0214	11.7218	1.39892	942
Ethe1	ethylmalonic encephalopathy 1	7.80748	8.20368	8.08948	9.18592	8.55458	1.37844	938
Spr	sepiapterin reductase (7,8-dihydrobiopterin:NADP+ oxidoreductase)	10.2415	10.139	9.47053	9.03152	8.87123	1.37029	936
Mrpl18	mitochondrial ribosomal protein L18	8.69187	9.12998	8.10528	8.07383	7.79601	1.33397	927
Asb9	ankyrin repeat and SOCS box-containing 9	6.78142	7.61575	6.88664	6.29535	6.37522	1.3204	926
Glrx5	glutaredoxin 5	12.0816	12.2936	11.6802	11.2145	10.9862	1.30739	924
Bcat2	branched chain amino acid transaminase 2, mitochondrial	9.10756	8.93586	8.50392	8.03155	7.83318	1.27438	916
Apob	apolipoprotein B	11.9533	12.4999	12.772	13.0861	13.2212	1.26787	913
Bdh1	3-hydroxybutyrate dehydrogenase, type 1	10.0881	10.3049	10.6945	11.2514	11.3364	1.24836	908
Chchd1	coiled-coil-helix-coiled-coil-helix domain containing 1	10.6778	10.6555	10.1776	9.49605	9.70831	1.18171	894
Btd	biotinidase	9.14789	9.60643	9.82199	10.327	10.1501	1.17911	892
Fdps	farnesyl diphosphate synthase	12.4248	12.5298	12.2952	11.3662	12.0849	1.16362	887
Otc	ornithine carbamoyltransferase	10.1601	10.9149	11.1864	11.0628	11.306	1.14586	880
Serac1	serine active site containing 1	8.5097	8.50417	7.79653	7.38211	7.48469	1.12758	874
Dctn6	dynactin 6	10.4349	10.1344	9.86625	9.3157	9.40153	1.11922	869
Cit	citron rho-interacting serine/threonine kinase	10.2595	10.2097	9.83414	9.14503	9.34884	1.11448	867
Pkp2	plakophilin 2	8.43146	9.11882	9.542	9.24134	9.32403	1.11055	862
Sacs	sacsin molecular chaperone	8.60359	8.35984	7.70123	7.64048	7.49606	1.10753	859
Mccc2	methylcrotonoyl-CoA carboxylase 2 (beta)	8.72557	9.1524	9.57511	9.8292	9.83147	1.1059	858
Nme1	NME/NM23 nucleoside diphosphate kinase 1	9.61017	9.66905	9.28255	8.6104	8.57391	1.09514	853
Hcfc1	host cell factor C1	10.9604	10.7322	10.3033	9.87328	10.0304	1.08708	849
Pck2	phosphoenolpyruvate carboxykinase 2 (mitochondrial)	9.06956	8.87137	8.95451	8.11855	7.99768	1.07188	842
Atg13	autophagy related 13	9.26973	9.63575	10.0545	10.2449	10.341	1.07125	841
Mpc2	mitochondrial pyruvate carrier 2	9.71125	9.854	9.93315	10.779	10.7019	1.06777	840
Odc1	ornithine decarboxylase 1	10.9137	10.4445	10.1996	9.87352	9.85707	1.05668	837
Nfu1	NFU1 iron-sulfur cluster scaffold	10.2945	10.6193	11.211	11.3468	11.3324	1.05231	834
Acaca	acetyl-CoA carboxylase alpha	9.54634	9.79739	9.32346	8.75066	8.80891	1.04673	831
Bco2	beta-carotene oxygenase 2	7.61544	8.31292	8.01928	7.68034	8.62524	1.0098	819
Rmdn1	regulator of microtubule dynamics 1	7.73721	8.07882	8.54902	8.64377	8.73687	0.999664	814
Coasy	CoA synthase	7.27399	7.52979	7.95169	8.2734	8.26398	0.999403	813
Rexo2	RNA exonuclease 2	9.38506	9.2006	8.92012	8.40003	8.3862	0.998868	812
Oas2	2'-5' oligoadenylate synthetase 2	6.3369	6.37144	7.3349	6.74375	6.39351	0.997993	811
Bcat1	branched chain amino acid transaminase 1, cytosolic	7.28099	6.99845	7.63512	6.92042	6.64178	0.993338	807
Bckdhb	branched chain keto acid dehydrogenase E1, beta polypeptide	8.73345	8.9282	9.15449	9.72671	9.72382	0.993253	806
Dtymk	deoxythymidylate kinase (thymidylate kinase)	9.49701	9.35344	9.11538	8.50852	8.62706	0.988486	802
Mettl20	methyltransferase like 20	9.1372	9.5884	9.76152	9.00264	8.79	0.971514	790
Ndufa6	NADH dehydrogenase (ubiquinone) 1 alpha subcomplex, 6 (B14)	9.5382	9.86013	9.7398	10.4957	10.5062	0.96796	787
Cct7	chaperonin containing Tcp1, subunit 7 (eta)	10.9987	10.8347	10.5557	10.1499	10.036	0.962677	782
Hddc2	HD domain containing 2	9.99269	9.63432	9.3085	9.04134	9.18354	0.951352	776
Rab35	RAB35, member RAS oncogene family	10.0414	9.74299	9.39621	9.30089	9.09082	0.950555	774
Ivd	isovaleryl-CoA dehydrogenase	9.25687	9.4799	9.94242	10.1971	9.86999	0.940254	771
Nudt8	nudix (nucleoside diphosphate linked moiety X)-type motif 8	7.71755	8.02422	8.29334	8.65507	8.59163	0.937516	770
Mrps36	mitochondrial ribosomal protein S36	9.58894	9.45558	8.71376	8.70891	8.65189	0.937046	769
Hivep1	human immunodeficiency virus type I enhancer binding protein 1	9.04651	9.09273	8.53089	8.58673	8.16245	0.930279	767
Sphkap	SPHK1 interactor, AKAP domain containing	6.48636	5.76843	5.57365	5.56354	5.65427	0.92282	761
Mrpl45	mitochondrial ribosomal protein L45	10.33	10.477	10.037	9.5672	9.555	0.922037	760
Elac2	elaC ribonuclease Z 2	9.87128	9.59844	9.50307	9.26766	8.95803	0.913253	753
Rpl32	ribosomal protein L32	10.361	11.188	10.7763	11.2532	11.2719	0.910968	751
Prdx5	peroxiredoxin 5	8.18325	8.35394	8.57151	9.02745	9.09133	0.908082	749
Cry1	cryptochrome circadian clock 1	8.47909	8.09955	7.61881	7.72259	7.57226	0.906836	747
Tubg1	tubulin, gamma 1	9.4291	9.34875	9.00206	8.67519	8.52229	0.906815	746
Abcb7	ATP-binding cassette, subfamily B (MDR/TAP), member 7	10.8956	10.8488	10.4441	9.99691	10.1287	0.898685	741
Bckdk	branched chain ketoacid dehydrogenase kinase	10.0996	9.99524	9.51629	9.40784	9.20389	0.895758	740
Hsdl1	hydroxysteroid dehydrogenase like 1	8.43341	8.30081	7.88161	7.58389	7.54061	0.892805	739
Slmo2	slowmo homolog 2 (Drosophila)	9.41404	9.14732	8.67014	8.52457	8.62894	0.889468	735
Gpd2	glycerol-3-phosphate dehydrogenase 2, mitochondrial	8.8002	8.26321	7.91582	8.6056	8.01426	0.884373	733
Tomm40	translocase of outer mitochondrial membrane 40 homolog (yeast)	9.80084	9.50998	9.30606	9.07623	8.92786	0.872984	729
Mrps10	mitochondrial ribosomal protein S10	9.97573	9.74403	9.10985	9.17559	9.77428	0.86588	726
Srgap3	SLIT-ROBO Rho GTPase activating protein 3	7.4343	6.90762	6.89269	6.87136	6.57408	0.860218	723
Spryd4	SPRY domain containing 4	8.49493	8.76497	8.82093	9.353	9.22563	0.858067	721
Abcc5	ATP-binding cassette, subfamily C (CFTR/MRP), member 5	9.03483	9.06184	9.09945	9.88485	9.86262	0.850014	713
Mrps12	mitochondrial ribosomal protein S12	10.2354	10.1767	9.84015	9.39137	9.39828	0.844042	710
Letm1	leucine zipper-EF-hand containing transmembrane protein 1	9.42447	9.21568	8.58135	8.86903	8.91513	0.843116	709
Mut	methylmalonyl CoA mutase	8.98794	9.31986	9.63042	9.82774	9.78443	0.839795	705
Mut	methylmalonyl CoA mutase	8.98794	9.31986	9.63042	9.82774	9.78443	0.839795	704
Mrpl53	mitochondrial ribosomal protein L53	10.589	10.6087	10.1342	9.77037	10.149	0.838377	703
Nudt19	nudix (nucleoside diphosphate linked moiety X)-type motif 19	10.1445	10.1565	10.2188	10.9788	10.7796	0.83425	701
Ern1	endoplasmic reticulum to nucleus signaling 1	8.55519	8.64387	9.10432	9.38399	9.31147	0.828792	697
Pcca	propionyl CoA carboxylase, alpha polypeptide	9.02422	9.52948	9.72365	9.85213	9.82991	0.827915	695
Cep89	centrosomal protein 89kDa	8.40293	8.456	8.06708	7.62995	7.6996	0.826049	694
Bnip3	BCL2/adenovirus E1B interacting protein 3	11.1532	11.8782	11.9762	11.4644	11.5048	0.822964	693
Sord	sorbitol dehydrogenase	11.5291	11.6356	11.5138	12.1158	12.3327	0.818919	687
Nars	asparaginyl-tRNA synthetase	11.6717	11.6151	11.5389	10.8557	10.9057	0.816027	683
Mtfp1	mitochondrial fission process 1	8.47071	9.0656	8.59907	8.31873	8.24961	0.815993	682
Sdhb	succinate dehydrogenase complex, subunit B, iron sulfur (Ip)	9.85869	10.1832	10.2328	10.6573	10.4327	0.798619	679
Mapk1	mitogen activated protein kinase 1	11.1536	10.9842	10.6123	10.4173	10.3579	0.795726	675
Mrs2	MRS2 magnesium transporter	8.85592	8.77394	8.06042	8.17347	8.11541	0.795502	674
Bnip3	BCL2/adenovirus E1B interacting protein 3	11.2948	12.0361	12.0897	11.6051	11.6582	0.794972	673
Trim31	tripartite motif-containing 31	7.39396	7.4153	7.03727	6.62815	6.90354	0.787156	669
Xpnpep3	X-prolyl aminopeptidase (aminopeptidase P) 3, putative	9.38555	9.16629	9.08723	8.59979	8.78826	0.785761	666
Dhrs1	dehydrogenase/reductase (SDR family) member 1	9.32381	9.43675	9.43937	10.0799	10.1033	0.779453	664
Nrd1	nardilysin 1	10.32	10.3997	10.0628	9.6264	9.66638	0.773295	656
Hibch	3-hydroxyisobutyryl-CoA hydrolase	7.71956	7.88829	8.03778	8.49035	8.42286	0.770786	654
Mrpl48	mitochondrial ribosomal protein L48	8.66573	8.65492	8.403	7.89832	8.16548	0.767412	653
Trnt1	tRNA nucleotidyl transferase, CCA-adding, 1	7.49683	7.59499	7.236	6.83579	7.00136	0.759208	645
Nudt1	nudix (nucleoside diphosphate linked moiety X)-type motif 1	6.9314	7.07288	6.68273	6.41064	6.31387	0.759011	644
Pdha1	pyruvate dehydrogenase (lipoamide) alpha 1	6.62631	6.60628	7.02073	7.26656	7.36218	0.755895	643
Rpl6	ribosomal protein L6	11.6525	11.3533	11.4717	11.2106	10.8973	0.755163	642
Rnasel	ribonuclease L (2',5'-oligoisoadenylate synthetase-dependent)	6.04462	6.22882	6.79638	6.6903	6.6648	0.751758	639
Agps	alkylglycerone phosphate synthase	10.3628	10.28	9.94828	9.79112	9.6144	0.748381	637
Pdp2	pyruvate dehyrogenase phosphatase catalytic subunit 2	9.4357	9.64076	8.89678	9.51751	9.12093	0.743986	629
Rnf135	ring finger protein 135	7.52203	7.50992	7.10334	6.77846	7.22604	0.743576	628
Pim1	Pim-1 proto-oncogene, serine/threonine kinase	11.2414	11.0606	11.1211	10.4997	10.5444	0.741687	626
Usp48	ubiquitin specific peptidase 48	9.50882	9.42709	9.12813	8.76743	8.79533	0.741391	625
Rpl6	ribosomal protein L6	11.6452	11.3498	11.489	11.2192	10.9044	0.740882	623
Clic4	chloride intracellular channel 4	10.9519	10.7169	10.4807	10.2113	10.2695	0.740653	621
Atg13	autophagy related 13	8.73738	9.02328	9.26655	9.47772	9.44643	0.740335	620
Pgk1	phosphoglycerate kinase 1	11.2813	11.4304	11.2853	10.9705	10.6978	0.732583	614
Sars	seryl-tRNA synthetase	10.7568	10.7251	10.661	10.0574	10.0251	0.731785	612
Lactb2	lactamase, beta 2	8.69783	8.69915	8.65686	9.38381	9.15665	0.726946	609
Rars2	arginyl-tRNA synthetase 2, mitochondrial	8.95372	8.80421	8.62212	8.22766	8.23681	0.726062	608
Mmp2	matrix metallopeptidase 2	9.442	8.71697	8.93922	8.98252	9.2771	0.725035	606
Rnf135	ring finger protein 135	8.02754	8.07378	7.70996	7.34926	7.54063	0.724519	605
Cltc	clathrin, heavy chain (Hc)	12.3532	12.395	12.159	11.6727	11.9229	0.722272	603
Hk3	hexokinase 3 (white cell)	6.60142	6.73347	7.24936	7.32306	7.19735	0.721643	602
Samm50	SAMM50 sorting and assembly machinery component	10.1731	10.0421	9.70111	9.63314	9.4575	0.715591	598
Ndufa1	NADH dehydrogenase (ubiquinone) 1 alpha subcomplex, 1	7.71209	8.17799	7.92747	8.42633	8.15516	0.71424	596
Mccc1	methylcrotonoyl-CoA carboxylase 1 (alpha)	8.98359	9.43854	9.69761	9.53294	9.69097	0.714027	595
Mrpl46	mitochondrial ribosomal protein L46	10.4938	10.2847	10.0511	9.78042	10.0727	0.713391	594
Txnrd1	thioredoxin reductase 1	9.0438	8.93885	8.75212	8.61753	8.3331	0.710698	590
Suclg1	succinate-CoA ligase, alpha subunit	10.0824	10.2582	10.5852	10.779	10.7915	0.709081	589
Pdpr	pyruvate dehydrogenase phosphatase regulatory subunit	8.86283	9.1766	9.18644	9.56616	9.44249	0.70333	585
Mrps15	mitochondrial ribosomal protein S15	9.72442	9.67835	9.19494	9.03649	9.02207	0.702344	584
Coa7	cytochrome c oxidase assembly factor 7	8.32808	8.01347	7.62588	7.93788	7.97542	0.702202	583
Hlcs	holocarboxylase synthetase (biotin-(proprionyl-CoA-carboxylase (ATP-hydrolysing)) ligase)	8.30743	8.33084	8.29522	8.99588	8.73939	0.700658	580
Smad1	SMAD family member 1	8.48503	8.62786	9.18382	9.17769	9.11645	0.698792	577
Rmdn3	regulator of microtubule dynamics 3	10.4478	10.4375	9.91082	9.91152	9.75152	0.69626	572
Minos1	mitochondrial inner membrane organizing system 1	10.2879	10.4698	10.1262	10.2915	9.77487	0.694975	571
Mipep	mitochondrial intermediate peptidase	9.17035	9.3537	9.36777	9.85536	9.84915	0.68501	567
Hscb	HscB mitochondrial iron-sulfur cluster co-chaperone	9.56318	9.52599	9.2794	8.89407	8.88015	0.683034	565
Nadk2	NAD kinase 2, mitochondrial	10.5642	11.2443	10.8613	10.6319	10.8314	0.680086	560
Lars2	leucyl-tRNA synthetase 2, mitochondrial	8.59526	8.74999	8.46105	8.09531	8.07031	0.679673	559
Mars	methionyl-tRNA synthetase	10.471	10.33	10.4758	9.79883	9.90985	0.676951	557
Gatc	glutamyl-tRNA(Gln) amidotransferase, subunit C	9.42068	9.27338	8.84994	8.74591	8.89444	0.674775	556
Timm13	translocase of inner mitochondrial membrane 13 homolog (yeast)	8.53392	8.75451	8.2871	8.43875	8.08001	0.674497	555
Ak2	adenylate kinase 2	9.95681	9.84656	9.91846	10.5146	10.3232	0.668018	548
Cyba	cytochrome b-245, alpha polypeptide	7.90358	8.02706	8.57035	8.40681	8.38745	0.666774	546
Mmadhc	methylmalonic aciduria (cobalamin deficiency) cblD type, with homocystinuria	10.8182	10.9092	10.6305	10.2437	10.3797	0.665538	545
Ykt6	YKT6 v-SNARE homolog (S. cerevisiae)	8.9422	8.85534	8.33461	8.27717	8.56863	0.665021	544
Mecr	mitochondrial trans-2-enoyl-CoA reductase	8.77499	8.85242	8.18988	8.27605	8.39852	0.662542	543
Qars	glutaminyl-tRNA synthetase	10.1981	9.97906	10.0309	9.6698	9.53564	0.662415	542
Got2	glutamic-oxaloacetic transaminase 2, mitochondrial	11.3157	11.682	11.7797	11.973	11.7763	0.657285	536
Uqcc2	ubiquinol-cytochrome c reductase complex assembly factor 2	9.33332	9.31904	8.8405	8.67621	8.70329	0.657107	535
Pde12	phosphodiesterase 12	8.19489	8.08871	7.5384	7.67535	7.68842	0.656489	534
Uxs1	UDP-glucuronate decarboxylase 1	9.70128	9.67257	9.35201	9.15987	9.04728	0.654005	532
Armcx3	armadillo repeat containing, X-linked 3	8.9819	8.98476	9.31879	8.86836	8.666	0.652794	530
Mrpl51	mitochondrial ribosomal protein L51	11.4291	11.3665	11.0587	10.7779	10.8829	0.651243	528
Mus81	MUS81 structure-specific endonuclease subunit	8.01429	7.84424	7.55248	7.39863	7.37117	0.643123	521
Mrps26	mitochondrial ribosomal protein S26	10.3148	10.205	9.97389	9.67525	9.85527	0.639576	518
Rpl14	ribosomal protein L14	12.5454	12.4505	12.3669	12.1175	11.9135	0.631878	511
Paox	polyamine oxidase (exo-N4-amino)	7.73853	8.08051	8.36872	8.34351	8.00696	0.630182	508
Coq3	coenzyme Q3 methyltransferase	9.91013	9.96973	9.60686	9.50006	9.34048	0.629252	507
Mpdu1	mannose-P-dolichol utilization defect 1	10.0332	9.8688	10.0614	10.3227	10.4934	0.624563	505
Cops5	COP9 signalosome subunit 5	10.4496	10.3482	10.0384	9.82525	10.059	0.624331	504
Lap3	leucine aminopeptidase 3	11.2725	11.489	11.8408	11.2173	11.2409	0.62351	503
Mapk9	mitogen-activated protein kinase 9	9.82563	9.64771	9.63481	10.0464	10.2554	0.620546	500
Pus1	pseudouridylate synthase 1	8.1056	7.93569	7.74666	7.54773	7.48786	0.617736	497
Uqcc2	ubiquinol-cytochrome c reductase complex assembly factor 2	9.41447	9.38177	8.95122	8.79735	8.85014	0.617123	496
Chchd2	coiled-coil-helix-coiled-coil-helix domain containing 2	8.98305	9.09881	9.15018	9.59962	9.32984	0.616573	495
Bag1	BCL2-associated athanogene	10.034	9.88929	9.74273	9.42226	9.46694	0.611705	489
Tk2	thymidine kinase 2, mitochondrial	7.06094	7.11462	7.4023	7.6705	7.67161	0.610675	487
Ecsit	ECSIT signalling integrator	9.32244	9.54136	9.68928	9.93178	9.90568	0.609342	486
Mrpl38	mitochondrial ribosomal protein L38	9.22395	9.08644	8.89633	8.80387	8.61865	0.605303	484
Acot7	acyl-CoA thioesterase 7	8.26159	8.01238	8.03442	8.61214	8.2793	0.599769	481
Cds2	CDP-diacylglycerol synthase (phosphatidate cytidylyltransferase) 2	10.3279	10.1535	10.2111	10.6319	10.7506	0.597063	479
Rps3	ribosomal protein S3	12.1436	12.164	12.0665	11.8672	11.5691	0.594867	477
Ccdc51	coiled-coil domain containing 51	7.42142	7.58184	7.33128	7.06352	6.98835	0.593496	475
Tubg2	tubulin, gamma 2	7.01396	6.83414	6.63086	6.46244	6.42332	0.590635	473
Mtor	mechanistic target of rapamycin (serine/threonine kinase)	9.71847	9.65996	9.27531	9.13032	9.12833	0.590143	472
Fahd1	fumarylacetoacetate hydrolase domain containing 1	7.8872	7.90568	8.13468	8.32799	8.47726	0.590062	471
Gale	UDP-galactose-4-epimerase	8.24432	8.56788	8.06691	8.52602	7.97831	0.58957	470
Mrps30	mitochondrial ribosomal protein S30	10.7383	10.5266	10.377	10.2408	10.1494	0.588806	469
Mrpl17	mitochondrial ribosomal protein L17	10.0827	9.78868	9.99871	9.65961	9.49404	0.588661	468
Fkbp8	FK506 binding protein 8	10.2827	10.3919	10.6557	10.8712	10.631	0.588503	466
Bnip1	BCL2/adenovirus E1B interacting protein 1	9.39415	9.46688	9.26646	8.88398	8.90305	0.582904	461
Ndufa2	NADH dehydrogenase (ubiquinone) 1 alpha subcomplex, 2	7.98313	8.38402	7.90883	7.86821	7.80141	0.582606	460
Ndufaf2	NADH dehydrogenase (ubiquinone) complex I, assembly factor 2	7.86861	7.90205	7.65035	7.78944	7.32032	0.581732	456
Coq5	coenzyme Q5 homolog, methyltransferase (S. cerevisiae)	9.26606	9.31391	9.02547	8.77113	8.73604	0.577873	453
Rpl18	ribosomal protein L18	12.5057	12.1018	12.1605	12.2185	11.9286	0.577081	452
Rpl22	ribosomal protein L22	9.7627	9.91583	9.73066	9.57812	9.33881	0.577013	451
Ndufc1	NADH dehydrogenase (ubiquinone) 1, subcomplex unknown, 1	9.66681	9.77955	9.6773	10.2339	10.2437	0.576891	450
Sdsl	serine dehydratase-like	6.7027	6.94344	6.96741	7.27941	7.24888	0.576713	449
Acot8	acyl-CoA thioesterase 8	7.47066	7.58979	7.43003	8.00385	7.72327	0.573812	448
Htt	huntingtin	9.36931	9.36481	9.1265	8.86621	8.80251	0.566801	442
Mrps14	mitochondrial ribosomal protein S14	9.06493	9.16834	8.75506	8.63326	8.60516	0.563178	441
Mrps5	mitochondrial ribosomal protein S5	8.75253	8.69728	8.38066	8.1937	8.30082	0.558831	434
Spns1	spinster homolog 1 (Drosophila)	8.01603	8.03661	8.28013	8.57486	8.34419	0.558831	433
Uqcrfs1	ubiquinol-cytochrome c reductase, Rieske iron-sulfur polypeptide 1	9.59503	9.95066	9.78516	10.1501	9.74919	0.555042	427
Ndufb2	NADH dehydrogenase (ubiquinone) 1 beta subcomplex, 2	8.25865	8.53034	8.52529	8.81008	8.34232	0.551431	425
Uqcrq	ubiquinol-cytochrome c reductase, complex III subunit VII	10.7378	11.1017	11.0845	11.2477	11.2866	0.548791	420
Tufm	Tu translation elongation factor, mitochondrial	9.78021	9.62022	9.48113	9.37254	9.23565	0.544556	415
Rps19	ribosomal protein S19	11.1738	11.2753	11.2001	10.9063	10.7335	0.541822	411
Ndufa3	NADH dehydrogenase (ubiquinone) 1 alpha subcomplex, 3	9.71586	9.81932	9.92394	10.2576	10.0191	0.541785	410
Lypla1	lysophospholipase I	9.33327	9.37919	9.26515	9.76304	9.80519	0.540043	409
Mrpl52	mitochondrial ribosomal protein L52	10.5419	10.4953	10.9792	10.9218	11.035	0.53964	408
Mrm1	mitochondrial rRNA methyltransferase 1 homolog (S. cerevisiae)	8.46248	8.25969	7.94423	7.92585	7.94613	0.536632	406
Tbrg4	transforming growth factor beta regulator 4	10.1102	9.66278	9.57434	9.60048	9.732	0.535837	403
Mrpl33	mitochondrial ribosomal protein L33	9.63503	9.56512	9.3086	9.10471	9.30309	0.530323	401
Oxr1	oxidation resistance 1	9.68729	9.87915	10.0448	10.0213	10.2148	0.527552	399
Adck2	aarF domain containing kinase 2	7.79734	7.86925	8.10885	8.32304	8.3219	0.525705	396
Rps19	ribosomal protein S19	11.0367	11.1419	11.074	10.7773	10.6164	0.525477	395
Rps19	ribosomal protein S19	10.9826	11.0919	11.0129	10.7216	10.567	0.524888	394
Ndfip2	Nedd4 family interacting protein 2	10.2109	10.2263	10.3638	10.7191	10.7358	0.524841	393
Rnmtl1	RNA methyltransferase like 1	8.24438	8.02776	7.7899	7.88544	7.72123	0.523149	392
Rps19	ribosomal protein S19	11.0348	11.1255	11.0677	10.7856	10.6029	0.522628	391
Agpat5	1-acylglycerol-3-phosphate O-acyltransferase 5	10.5386	10.2766	10.0949	10.1171	10.0178	0.520802	388
Mrps34	mitochondrial ribosomal protein S34	8.13274	8.14954	7.95166	8.41176	8.472	0.520346	387
Rps19	ribosomal protein S19	11.032	11.1373	11.0623	10.763	10.618	0.519227	384
Mycbp	Myc binding protein	9.49	9.506	9.39763	9.08125	8.99059	0.515408	380
Timm21	translocase of inner mitochondrial membrane 21 homolog (yeast)	10.4573	10.386	10.1824	10.0279	9.94362	0.513658	377
Apoo	apolipoprotein O	9.81922	9.65443	9.76739	9.66038	9.30689	0.512334	373
Mrpl54	mitochondrial ribosomal protein L54	10.6872	10.5702	10.5899	10.1751	10.5071	0.512065	371
Cln3	ceroid-lipofuscinosis, neuronal 3	7.72617	7.5891	7.75483	7.95978	8.10094	0.51184	370
Timmdc1	translocase of inner mitochondrial membrane domain containing 1	9.55734	9.53941	9.44475	9.04589	9.22753	0.511448	369
Rpl22	ribosomal protein L22	10.3032	10.411	10.2427	10.0987	9.90116	0.509824	366
Tomm20	translocase of outer mitochondrial membrane 20 homolog (yeast)	9.48161	9.21169	8.97246	9.13758	9.10747	0.509151	364
Prkcd	protein kinase C, delta	8.81223	8.80195	8.63164	8.46675	8.30333	0.508897	363
Mrpl37	mitochondrial ribosomal protein L37	10.2772	10.2038	9.96478	9.76925	9.86134	0.507963	361
Rpl34	ribosomal protein L34	11.3896	11.3069	11.2918	10.8818	10.886	0.507763	360
Oxsm	3-oxoacyl-ACP synthase, mitochondrial	7.59839	7.81543	7.7225	8.10611	7.91549	0.507724	359
Rpl23	ribosomal protein L23	10.4758	10.4886	10.3827	10.0722	9.98268	0.505898	352
Rps19	ribosomal protein S19	11.0323	11.14	11.0698	10.7695	10.6349	0.505047	351
Poldip2	polymerase (DNA-directed), delta interacting protein 2	10.7604	10.7432	10.9034	11.119	11.2462	0.502994	349
Pex14	peroxisomal biogenesis factor 14	7.88558	7.95277	8.0087	8.38468	8.15382	0.499098	346
Rpl34	ribosomal protein L34	10.7616	10.6554	10.664	10.2639	10.2668	0.497651	344
Rps5	ribosomal protein S5	12.0627	11.8954	11.9566	11.5662	11.5764	0.496487	342
Mtmr9	myotubularin related protein 9	8.81637	8.74499	8.44797	8.32043	8.39883	0.495932	341
Hspd1	heat shock protein 1 (chaperonin)	12.1089	11.919	12.0033	11.8634	11.6131	0.495832	340
Sco1	SCO1 cytochrome c oxidase assembly protein	8.82061	8.64402	8.35322	8.327	8.43423	0.493602	336
Rps19	ribosomal protein S19	10.992	11.0909	11.001	10.7147	10.5979	0.493005	335
Mrpl12	mitochondrial ribosomal protein L12	9.61742	9.59885	9.29041	9.12637	9.32541	0.491052	334
Glrx2	glutaredoxin 2	11.366	11.3774	11.1538	10.8867	10.958	0.490735	333
Mtfmt	mitochondrial methionyl-tRNA formyltransferase	8.03325	8.07614	8.26237	8.51849	8.42338	0.485242	329
Abcb8	ATP-binding cassette, subfamily B (MDR/TAP), member 8	8.53413	8.4913	8.26388	8.25387	8.04973	0.484404	328
Mark2	MAP/microtubule affinity-regulating kinase 2	8.88007	8.78568	8.60753	8.59309	8.39601	0.484058	326
Nudt16	nudix (nucleoside diphosphate linked moiety X)-type motif 16	7.42013	7.51557	7.79877	7.9032	7.90216	0.48307	324
Rps19	ribosomal protein S19	11.0078	11.128	11.0503	10.7871	10.645	0.48302	323
Rdh14	retinol dehydrogenase 14 (all-trans/9-cis/11-cis)	6.15954	6.13691	6.23675	6.61991	6.35156	0.483004	322
Rpl22	ribosomal protein L22	9.68275	9.79628	9.63684	9.47863	9.31411	0.482168	320
Kank2	KN motif and ankyrin repeat domains 2	8.67623	8.84001	8.95413	9.12384	9.15715	0.480921	317
Ranbp2	RAN binding protein 2	10.741	10.7445	10.5793	10.2676	10.5178	0.476928	311
Araf	A-Raf proto-oncogene, serine/threonine kinase	9.59026	9.55665	9.88302	10.0269	10.0077	0.470251	306
Fastk	Fas-activated serine/threonine kinase	9.55917	9.5064	9.6884	9.21888	9.26845	0.469519	305
Ldhd	lactate dehydrogenase D	7.21484	7.33362	7.52463	7.56728	7.68164	0.466806	301
Braf	B-Raf proto-oncogene, serine/threonine kinase	9.02688	9.09662	8.63321	8.70359	8.65375	0.463412	297
Gsr	glutathione reductase	9.80733	10.2483	10.2269	10.2661	9.80349	0.462619	296
Tmem160	transmembrane protein 160	9.40802	9.21218	9.10785	8.94556	9.08041	0.462457	295
Ndufa7	NADH dehydrogenase (ubiquinone) 1 alpha subcomplex, 7	9.00595	9.14659	8.97123	9.43335	9.28748	0.462118	294
Rps15	ribosomal protein S15	12.2937	12.1996	12.2481	11.8348	11.919	0.45897	290
Parl	presenilin associated, rhomboid-like	8.34924	8.23048	8.00715	8.0168	7.89044	0.458806	289
Gpx4	glutathione peroxidase 4	9.04017	9.24829	8.82713	8.88666	8.78987	0.458423	287
Gpx1	glutathione peroxidase 1	12.295	12.4079	12.0302	11.9496	12.0655	0.458254	286
Lyrm7	LYR motif containing 7	8.03707	8.08451	7.73147	7.90013	7.6265	0.458004	285
Iqce	IQ motif containing E	7.17523	6.88492	6.71986	6.79104	6.7409	0.455371	282
Rpl5	ribosomal protein L5	11.0232	11.0683	10.9684	10.6994	10.6132	0.45513	281
Ndufa8	NADH dehydrogenase (ubiquinone) 1 alpha subcomplex, 8	10.6469	10.5965	10.413	10.1919	10.2653	0.454977	280
Gsto2	glutathione S-transferase omega 2	6.08355	6.11857	6.18526	6.44247	6.53804	0.454491	278
Ict1	immature colon carcinoma transcript 1	9.22087	9.12931	9.01765	8.76891	8.99241	0.451962	274
Cisd1	CDGSH iron sulfur domain 1	9.70461	9.80188	9.59695	10.0489	9.95926	0.451933	273
Tomm22	translocase of outer mitochondrial membrane 22 homolog (yeast)	11.0311	11.0006	10.6898	10.5793	10.5859	0.451893	272
Gimap8	GTPase, IMAP family member 8	6.34674	6.30702	6.68681	6.68275	6.75315	0.446127	261
Clpb	ClpB caseinolytic peptidase B homolog (E. coli)	8.79747	8.81443	8.4885	8.38423	8.36858	0.445845	260
Wbscr16	Williams-Beuren syndrome chromosome region 16	9.18651	9.08253	8.74233	8.99134	9.0058	0.444181	257
Pex5	peroxisomal biogenesis factor 5	7.88297	8.04627	7.93233	8.32661	8.3141	0.443631	256
Pet100	PET100 homolog (S. cerevisiae)	10.1751	10.0885	9.85249	9.73338	9.86445	0.441686	253
Immt	inner membrane protein, mitochondrial	10.8493	10.8177	10.4138	10.4805	10.4094	0.439891	250
Myg1	melanocyte proliferating gene 1	8.55868	8.50855	8.2363	8.11913	8.48531	0.439552	249
Grpel1	GrpE-like 1, mitochondrial	8.67132	8.82374	8.69176	9.11048	9.04888	0.439161	248
Mrrf	mitochondrial ribosome recycling factor	9.66614	9.48298	9.42894	9.22811	9.30334	0.438028	247
Fundc2	FUN14 domain containing 2	9.61951	9.55933	9.47759	9.18182	9.2006	0.437688	245
Adprhl2	ADP-ribosylhydrolase like 2	8.58254	8.4698	8.14796	8.18451	8.21657	0.43458	241
Mrps25	mitochondrial ribosomal protein S25	8.51084	8.38771	8.26067	8.21435	8.07787	0.432965	238
Rps19	ribosomal protein S19	10.7591	10.8833	10.7899	10.529	10.4518	0.431569	237
Hint3	histidine triad nucleotide binding protein 3	8.62698	8.59281	8.80025	8.89728	9.01869	0.425885	231
Mrpl14	mitochondrial ribosomal protein L14	7.85236	7.78339	7.45298	7.42715	7.62179	0.425209	229
Ndufa12	NADH dehydrogenase (ubiquinone) 1 alpha subcomplex, 12	11.1739	11.2109	11.0101	10.8581	10.7871	0.423731	227
Xrcc1	X-ray repair complementing defective repair in Chinese hamster cells 1	8.62803	8.54724	8.36273	8.47947	8.20547	0.422557	226
Mtx3	metaxin 3	6.54616	6.40205	6.2064	6.27589	6.12541	0.420753	224
Bsg	basigin (Ok blood group)	12.275	12.3165	12.5248	12.6945	12.6326	0.419454	223
Sars2	seryl-tRNA synthetase 2, mitochondrial	8.42762	8.39997	8.23591	8.0086	8.01522	0.419021	221
Rpl5	ribosomal protein L5	11.1395	11.2082	11.1506	10.9431	10.7898	0.418401	220
Spr	sepiapterin reductase (7,8-dihydrobiopterin:NADP+ oxidoreductase)	7.27123	7.22422	6.92544	6.96723	6.85705	0.414181	217
Dnaja3	DnaJ (Hsp40) homolog, subfamily A, member 3	9.66885	9.77648	9.71542	10.0818	9.88349	0.412959	215
Ndufa12	NADH dehydrogenase (ubiquinone) 1 alpha subcomplex, 12	8.44093	8.46952	8.22991	8.05894	8.06936	0.410578	214
Ndufs4	NADH dehydrogenase (ubiquinone) Fe-S protein 4	12.3832	12.4299	12.1684	12.0196	12.0667	0.410342	212
Rpl5	ribosomal protein L5	10.8994	11.0027	10.9293	10.7794	10.5939	0.408852	211
Mrpl15	mitochondrial ribosomal protein L15	9.93251	9.99406	10.0865	10.3393	9.96061	0.4068	210
Cox20	COX20 cytochrome C oxidase assembly factor	9.39805	9.4564	9.31921	9.08153	9.05086	0.405539	209
Zmiz2	zinc finger, MIZ-type containing 2	9.02149	8.6931	8.64325	9.04844	8.9367	0.405186	208
Lig3	ligase III, DNA, ATP-dependent	9.16441	9.02792	8.77759	8.76077	8.86495	0.403639	207
Muc20	mucin 20, cell surface associated	6.56218	6.30518	6.22368	6.15924	6.20355	0.402944	206
Mff	mitochondrial fission factor	11.255	11.2953	11.0028	10.9881	10.8962	0.399083	201
Lrrc59	leucine rich repeat containing 59	11.572	11.5194	11.6298	11.2309	11.3024	0.398918	200
Micu1	mitochondrial calcium uptake 1	9.83953	9.67275	9.46302	9.55574	9.44127	0.398254	197
Mcur1	mitochondrial calcium uniporter regulator 1	9.00469	8.88953	8.60737	8.68876	8.7554	0.397314	195
Mss51	MSS51 mitochondrial translational activator	6.96439	7.01417	6.78589	6.62428	6.81059	0.389887	188
Rpl11	ribosomal protein L11	12.5606	12.4345	12.4248	12.1725	12.2004	0.388151	184
Mrpl27	mitochondrial ribosomal protein L27	9.49827	9.53453	9.23585	9.14931	9.29107	0.385223	182
Sfxn1	sideroflexin 1	10.507	10.5987	10.8194	10.8671	10.891	0.383973	180
Ndufaf6	NADH dehydrogenase (ubiquinone) complex I, assembly factor 6	8.2117	8.20604	8.09695	7.83065	7.8322	0.381052	175
Sirt4	sirtuin 4	7.41996	7.64865	7.4376	7.69499	7.79554	0.375577	170
Raf1	v-raf-leukemia viral oncogene 1	10.3943	10.5417	10.3753	10.7496	10.6125	0.374297	166
Mgea5	meningioma expressed antigen 5 (hyaluronidase)	10.0216	10.0563	9.8295	9.73595	9.68207	0.374249	164
Slmo1	slowmo homolog 1 (Drosophila)	6.98704	6.83552	6.61298	6.65047	6.68942	0.37406	163
Rpl5	ribosomal protein L5	12.6265	12.6647	12.5029	12.4694	12.2926	0.372151	162
Aurkaip1	aurora kinase A interacting protein 1	10.3752	10.2178	10.0859	10.0048	10.0085	0.37038	159
Coro7	coronin 7	8.09392	8.0669	8.37002	8.4332	8.37925	0.366306	153
Pld6	phospholipase D family, member 6	7.31528	7.42437	7.68038	7.43422	7.62534	0.365102	149
Dars2	aspartyl-tRNA synthetase 2 (mitochondrial)	8.32514	8.3487	8.26537	8.11691	7.98524	0.363459	145
Sptlc2	serine palmitoyltransferase, long chain base subunit 2	9.72347	9.45423	9.48753	9.36242	9.46879	0.361043	139
Traf3	Tnf receptor-associated factor 3	7.37755	7.46698	7.10867	7.213	7.13089	0.358311	137
Cox17	COX17 cytochrome c oxidase copper chaperone	8.79997	8.71018	8.59612	8.51951	8.44574	0.354231	130
Nthl1	nth (endonuclease III)-like 1 (E.coli)	7.69512	7.53782	7.4129	7.34229	7.36888	0.352835	127
Txn2	thioredoxin 2	10.6654	10.7596	10.6409	10.9935	10.8847	0.352588	126
Syne2	spectrin repeat containing, nuclear envelope 2	7.2881	7.27644	7.44413	7.62848	7.53226	0.352034	125
Akt1	v-akt murine thymoma viral oncogene homolog 1	10.626	10.471	10.3275	10.3166	10.277	0.349071	122
Mtch2	mitochondrial carrier 2	11.1605	11.1578	10.8139	11.0854	11.1431	0.346541	120
Tars2	threonyl-tRNA synthetase 2, mitochondrial (putative)	8.5334	8.56959	8.41315	8.42681	8.22455	0.345045	119
Iscu	iron-sulfur cluster assembly enzyme	9.49558	9.82675	9.48292	9.62509	9.69605	0.343833	118
Adck4	aarF domain containing kinase 4	7.09686	7.162	7.2825	7.43986	7.40372	0.343007	117
Vamp1	vesicle-associated membrane protein 1	8.37814	8.21142	8.17225	8.03755	8.17676	0.340585	114
Acbd3	acyl-CoA binding domain containing 3	9.37977	9.38693	9.33544	9.07478	9.0469	0.340038	113
Csde1	cold shock domain containing E1, RNA binding	11.1907	11.1592	11.0998	10.8512	10.8656	0.339452	112
Rps2	ribosomal protein S2	12.0138	11.9321	11.9345	11.6904	11.6765	0.337283	110
Cox11	cytochrome c oxidase assembly homolog 11 (yeast)	9.33454	9.34761	9.11368	9.01085	9.15289	0.336758	109
Mrpl40	mitochondrial ribosomal protein L40	8.11924	8.02467	7.94961	7.78476	7.85418	0.334482	106
Uqcrh	ubiquinol-cytochrome c reductase hinge protein	11.6325	11.6865	11.4104	11.6114	11.3546	0.331953	103
Ptpn11	protein tyrosine phosphatase, non-receptor type 11	10.1534	10.0457	9.82231	9.9776	9.87386	0.331139	102
Rpl35	ribosomal protein L35	12.0944	12.0258	12.0983	11.7962	11.7674	0.330994	101
Mlxip	MLX interacting protein	8.43823	8.21756	8.11203	8.26832	8.1867	0.326201	97
Trim39	tripartite motif-containing 39	7.59409	7.52888	7.38805	7.26901	7.36502	0.325081	96
Gbf1	golgi brefeldin A resistant guanine nucleotide exchange factor 1	10.3529	10.3939	10.3659	10.0699	10.0901	0.323931	95
Mpg	N-methylpurine-DNA glycosylase	7.31042	7.2652	7.09016	6.99037	7.0932	0.320049	92
Mrpl40	mitochondrial ribosomal protein L40	8.44872	8.31751	8.27289	8.12877	8.22771	0.319945	91
Tmem11	transmembrane protein 11	7.71148	7.61382	7.39297	7.59656	7.50551	0.318506	90
Secisbp2	SECIS binding protein 2	8.98795	8.99676	8.77972	8.80652	8.68122	0.315538	87
Gykl1	glycerol kinase-like 1	5.57152	5.57319	5.72409	5.88676	5.85428	0.315239	86
Aars2	alanyl-tRNA synthetase 2, mitochondrial	8.33957	8.22019	8.10473	8.07131	8.03177	0.307796	81
Rpl11	ribosomal protein L11	8.72215	8.67417	8.69841	8.41495	8.47646	0.307199	80
Pgs1	phosphatidylglycerophosphate synthase 1	8.63708	8.51407	8.33012	8.43879	8.41822	0.30696	79
Mrpl44	mitochondrial ribosomal protein L44	7.05304	7.35989	7.16596	7.19421	7.20545	0.306852	78
Ndufaf3	NADH dehydrogenase (ubiquinone) complex I, assembly factor 3	7.82436	7.77872	7.6036	7.51958	7.54024	0.304784	76
Atxn3	ataxin 3	8.46615	8.47742	8.58972	8.61009	8.76898	0.302831	72
Ado	2-aminoethanethiol (cysteamine) dioxygenase	6.82793	6.68789	6.52692	6.58436	6.64078	0.301007	70
Sod1	superoxide dismutase 1, soluble	11.8152	11.6995	11.5152	11.6245	11.6485	0.300045	67
Gramd4	GRAM domain containing 4	8.19763	8.24291	8.15987	8.45835	8.4367	0.298481	65
Yrdc	yrdC N(6)-threonylcarbamoyltransferase domain containing	8.4138	8.36888	8.11909	8.27778	8.23304	0.294713	64
Ndufb10	NADH dehydrogenase (ubiquinone) 1 beta subcomplex, 10	10.2856	10.2334	10.1349	10.0604	9.99128	0.294328	62
Chchd7	coiled-coil-helix-coiled-coil-helix domain containing 7	9.39578	9.44127	9.16158	9.21073	9.15004	0.291225	60
Pdhx	pyruvate dehydrogenase complex, component X	8.93918	8.88315	8.65149	8.78518	8.84186	0.287693	58
Dnajc5	DnaJ (Hsp40) homolog, subfamily C, member 5	9.74764	9.76139	9.47418	9.65179	9.60555	0.287204	57
Pmpca	peptidase (mitochondrial processing) alpha	9.8242	9.68058	9.55075	9.61751	9.71066	0.273454	50
Rps2	ribosomal protein S2	13.0472	12.9762	12.9822	12.795	12.7739	0.273342	49
Rps2	ribosomal protein S2	13.0496	12.9729	12.978	12.7843	12.7767	0.272908	48
Abcd1	ATP-binding cassette, subfamily D (ALD), member 1	8.64152	8.60983	8.48395	8.36929	8.48216	0.272221	47
Rhoa	ras homolog family member A	12.7766	12.6655	12.5812	12.5058	12.5168	0.270734	46
Siah3	siah E3 ubiquitin protein ligase family member 3	7.2726	7.08436	7.00626	7.23555	7.24138	0.26634	43
Prdx4	peroxiredoxin 4	8.95141	9.21604	9.20022	8.98635	9.21121	0.264631	41
Mrpl30	mitochondrial ribosomal protein L30	8.93637	8.87119	8.67448	8.77163	8.83675	0.261896	40
Rps2	ribosomal protein S2	13.1124	13.0258	13.0225	12.8566	12.8521	0.260332	39
Rps2	ribosomal protein S2	13.0417	13.0003	12.9939	12.7953	12.7857	0.255988	34
Rps2	ribosomal protein S2	13.0273	12.9532	12.9594	12.788	12.7731	0.254197	33
Shc1	SHC (Src homology 2 domain containing) transforming protein 1	10.1399	10.1683	10.2369	10.1991	10.392	0.25204	32
Rps2	ribosomal protein S2	13.0389	12.9749	12.9813	12.8027	12.7873	0.251659	31
Fmc1	formation of mitochondrial complexes 1 homolog (S. cerevisiae)	7.78023	7.81433	7.57221	7.59787	7.56773	0.246599	29
Rps20	ribosomal protein S20	12.948	12.9774	12.9721	12.762	12.7311	0.246262	28
Rpl19	ribosomal protein L19	12.7214	12.673	12.7118	12.4838	12.552	0.237613	25
Txn1	thioredoxin 1	13.1405	13.1379	13.102	12.9086	13.0477	0.231832	21
Rps2	ribosomal protein S2	13.0316	12.9682	12.9745	12.8137	12.8023	0.229295	19
Rps20	ribosomal protein S20	13.1303	13.1684	13.1648	12.9724	12.9399	0.228501	18
Rps20	ribosomal protein S20	13.1531	13.1872	13.1685	12.9874	12.9631	0.224107	17
Napg	N-ethylmaleimide-sensitive factor attachment protein, gamma	7.27853	7.19823	7.12536	7.05812	7.16599	0.220406	16
Rps20	ribosomal protein S20	13.0906	13.1214	13.1143	12.9246	12.9021	0.219353	15
Rps2	ribosomal protein S2	13.0283	12.9858	12.9925	12.8309	12.8097	0.21855	14
Rps20	ribosomal protein S20	13.0548	13.0941	13.0893	12.9022	12.8779	0.216209	12
Rps20	ribosomal protein S20	13.082	13.1166	13.1117	12.9238	12.9006	0.216002	11
Rps20	ribosomal protein S20	13.082	13.1166	13.1117	12.9238	12.9006	0.216002	10
Canx	calnexin	12.7268	12.6376	12.6718	12.5123	12.5546	0.214484	9
Rpl32	ribosomal protein L32	12.8208	12.7308	12.7938	12.6359	12.6093	0.211453	8
Mdh2	malate dehydrogenase 2, NAD (mitochondrial)	12.4386	12.5078	12.4853	12.5585	12.6481	0.209544	7
Ndufab1	NADH dehydrogenase (ubiquinone) 1, alpha/beta subcomplex, 1	10.8556	10.7871	10.6818	10.682	10.6542	0.201336	5
Rps20	ribosomal protein S20	13.5053	13.5268	13.5044	13.3543	13.3278	0.199005	4
Rpl32	ribosomal protein L32	13.0828	12.9898	13.0373	12.8962	12.9064	0.18661	2
