# Supplementary material for: Microarray and qPCR Analysis of Mitochondrial Metabolism Activation during Prenatal and Early Postnatal Development in Rats and Humans with Emphasis on CoQ10 Biosynthesis
Source: Biology (Basel). 2021 May 8;10(5):418. doi: 10.3390/biology10050418 (PMC8150536; doi:10.3390/biology10050418)
Supplement: Supplementary file 1 [file biology-10-00418-s001.zip › biology-10-00418-s001/Krizova et al_Table S3 showing probes changed in rat liver and skeletal muscle only, TIGR MeV, betr package analysis/Microarray and qPCR analysis of mitochondrial metabolism - Krizova et al_Table S3/Table S3 muscle.xlsx]

## Sheet: 150219muscleBETR05 ONLY_mod
Microarray and qPCR analysis of mitochondrial metabolism activation during prenatal and early postnatal development in rat and human with emphasis on CoQ10 biosynthesis
Jana Krizova, Martina Hulkova, Vaclav Capek, Petr Mlejnek, Jan Silhavy, Marketa Tesarova, Jiri Zeman, Hana Hansikova
(Table S3)
		16	20	22	23	26
SYMBOL	DESC	16 fetal	20 fetal	22 fetal	1 post	4 post	fold change	Mrank
Zfhx3	zinc finger homeobox 3	10.9242	9.80317	9.64633	9.3038	9.29562	1.62856	1029.7
Arg2	arginase 2	8.93348	8.20735	7.57148	7.51337	7.42402	1.50946	1018.87
Bdh2	3-hydroxybutyrate dehydrogenase, type 2	9.3047	8.05881	7.82931	7.86782	8.20073	1.47539	1009.4
Wasf1	WAS protein family, member 1	10.0868	9.10382	8.77086	8.63366	8.94454	1.45314	1008.05
Mterf	mitochondrial transcription termination factor	8.79583	8.21317	7.97103	7.519	8.0287	1.27683	987.751
Brinp3	bone morphogenetic protein/retinoic acid inducible neural-specific 3	7.54646	6.81089	6.5929	6.50104	6.34149	1.20496	967.455
Pak7	p21 protein (Cdc42/Rac)-activated kinase 7	6.8342	5.6936	5.72938	5.95285	5.63545	1.19876	962.042
Eya2	EYA transcriptional coactivator and phosphatase 2	9.27573	8.7903	8.58455	8.41399	8.14375	1.13198	952.571
Spata18	spermatogenesis associated 18	8.00911	7.82779	7.73567	7.24534	6.90197	1.10714	945.805
Kctd1	potassium channel tetramerization domain containing 1	9.76859	9.09063	8.81857	8.7466	9.1635	1.02199	918.744
Dhx57	DEAH (Asp-Glu-Ala-Asp/His) box polypeptide 57	10.2084	9.76568	9.6034	9.63767	9.23957	0.968867	897.094
Rab32	RAB32, member RAS oncogene family	9.04752	8.21861	8.12921	8.12657	8.51525	0.92095	876.798
March5	membrane-associated ring finger (C3HC4) 5	11.3066	10.5823	10.4142	10.6264	10.5543	0.892452	865.973
Pln	phospholamban	7.75722	7.92185	7.36292	7.05501	7.28624	0.866842	848.383
Sepw1	selenoprotein W, 1	10.4334	9.80709	9.63679	9.81842	9.81112	0.796612	809.144
Dnajc30	DnaJ (Hsp40) homolog, subfamily C, member 30	9.40452	9.06332	8.62419	8.71308	8.97392	0.780329	790.201
Apex2	APEX nuclease (apurinic/apyrimidinic endonuclease) 2	8.92813	8.47325	8.33523	8.1532	8.3788	0.774923	787.495
Armc10	armadillo repeat containing 10	9.89896	9.38435	9.17666	9.12586	9.17426	0.773105	784.788
Sgk1	serum/glucocorticoid regulated kinase 1	10.8202	10.2862	10.1406	10.8865	10.6823	0.745931	765.845
Phb	prohibitin	9.9933	9.61709	9.43648	9.25449	9.62469	0.738808	756.374
Ppif	peptidylprolyl isomerase F	10.5693	10.2736	10.302	9.83201	10.196	0.737305	753.667
Pmaip1	phorbol-12-myristate-13-acetate-induced protein 1	7.22603	6.95254	6.77539	7.4848	7.25307	0.709404	734.724
Atrx	alpha thalassemia/mental retardation syndrome X-linked	10.1785	9.80256	9.85595	9.94524	9.46918	0.709292	733.371
Shd	src homology 2 domain-containing transforming protein D	8.25332	7.68472	7.64727	7.57265	7.60657	0.680674	710.369
Fibp	fibroblast growth factor (acidic) intracellular binding protein	9.93324	9.44051	9.27127	9.38149	9.95181	0.680537	709.016
Abhd10	abhydrolase domain containing 10	10.7656	10.439	10.3944	10.1745	10.1014	0.664276	690.073
Rpl10	ribosomal protein L10	10.2454	9.72588	9.59817	9.97136	9.7906	0.647253	669.776
Rpl10	ribosomal protein L10	10.1883	9.67283	9.54518	9.90967	9.79734	0.64309	667.07
Comtd1	catechol-O-methyltransferase domain containing 1	8.21331	7.76176	7.57413	7.7552	7.72648	0.639178	664.364
Dnm3	dynamin 3	8.86355	8.45507	8.34785	8.50812	8.22663	0.636922	660.305
Rpl10	ribosomal protein L10	10.0283	9.50298	9.39371	9.74455	9.62544	0.634585	656.245
Phyhipl	phytanoyl-CoA 2-hydroxylase interacting protein-like	7.15163	7.05689	6.76959	6.82059	6.51991	0.631714	652.186
Fastkd3	FAST kinase domains 3	9.01722	8.70444	8.60293	8.3943	8.64916	0.622918	633.243
Pick1	protein interacting with PRKCA 1	9.27357	8.93102	8.79708	8.8542	8.65178	0.621793	629.184
Mterfd2	MTERF domain containing 2	9.30872	8.90742	8.7176	8.88636	8.83018	0.591122	585.885
Ssbp1	single-stranded DNA binding protein 1, mitochondrial	10.2611	9.8083	9.67005	9.81776	9.77391	0.591026	584.532
Ybey	ybeY metallopeptidase	7.73815	7.27147	7.19495	7.15322	7.24674	0.584931	577.767
Mgarp	mitochondria-localized glutamic acid-rich protein	7.77368	7.44465	7.3442	7.42864	7.19111	0.582574	575.06
Phb	prohibitin	9.07183	8.7667	8.68711	8.49071	8.72033	0.581122	573.707
Ppt1	palmitoyl-protein thioesterase 1	10.8333	10.4827	10.2671	10.3915	10.641	0.566222	562.883
Elk3	ELK3, member of ETS oncogene family	11.1521	10.8006	10.7176	10.5966	10.9634	0.555528	542.586
Parg	poly (ADP-ribose) glycohydrolase	10.7386	10.4194	10.3674	10.3345	10.1832	0.555409	541.233
Lrpprc	leucine-rich pentatricopeptide repeat containing	9.77989	9.68957	9.64114	9.69924	9.23089	0.549005	531.762
Bfsp1	beaded filament structural protein 1, filensin	8.54525	8.26656	7.99839	8.03082	8.25796	0.546867	529.056
Bid	BH3 interacting domain death agonist	9.13754	8.88742	8.79596	9.33617	9.07274	0.54021	516.878
Stard3	StAR-related lipid transfer (START) domain containing 3	9.56561	9.41192	9.16634	9.02617	9.4251	0.539437	515.525
Pstk	phosphoseryl-tRNA kinase	9.29014	8.87667	9.0228	9.21554	9.4128	0.536129	510.112
Dcaf5	DDB1 and CUL4 associated factor 5	10.297	10.0495	9.80495	9.76333	9.99251	0.533715	503.347
Sfxn3	sideroflexin 3	10.3394	10.0739	9.98076	10.1603	10.5067	0.525952	495.229
Cir1	corepressor interacting with RBPJ, 1	9.62704	9.20384	9.23034	9.71098	9.48519	0.507145	480.345
Cir1	corepressor interacting with RBPJ, 1	7.92013	7.4143	7.46306	7.73669	7.53668	0.505834	478.992
Esr2	estrogen receptor 2 (ER beta)	7.35198	6.96668	6.9293	6.85516	6.92382	0.496813	462.755
Mrpl34	mitochondrial ribosomal protein L34	10.3374	9.99749	9.93075	9.85936	10.0964	0.47805	431.634
Coq4	coenzyme Q4	9.08016	8.64348	8.69062	8.73666	8.68342	0.436682	353.155
Scamp4	secretory carrier membrane protein 4	10.144	10.2356	9.99918	9.79927	9.9989	0.4363	349.096
Dak	dihydroxyacetone kinase 2 homolog (S. cerevisiae)	8.97977	8.84408	8.71347	8.64215	8.54451	0.435257	346.389
Atad1	ATPase family, AAA domain containing 1	9.29511	8.93733	8.89643	9.08176	9.15368	0.398681	273.323
Bdnf	brain-derived neurotrophic factor	7.07682	6.68819	6.68079	6.71803	6.78639	0.39603	271.97
Lipt2	lipoyl(octanoyl) transferase 2 (putative)	9.19821	9.05629	8.91857	8.87567	8.80588	0.392326	266.557
Prelid1	PRELI domain containing 1	11.8944	11.9683	11.7236	11.5776	11.6534	0.39078	265.204
Sirt5	sirtuin 5	10.0933	9.82691	9.79258	9.7027	9.80496	0.390629	262.498
Aifm1	apoptosis-inducing factor, mitochondrion-associated 1	10.7291	10.4588	10.3579	10.5331	10.4928	0.371177	220.553
Ago3	argonaute RISC catalytic component 3	8.72938	8.47416	8.38936	8.38513	8.35823	0.371155	219.2
Fads1	fatty acid desaturase 1	11.3136	11.1648	11.153	10.9904	10.9426	0.370934	216.493
Lyrm1	LYR motif containing 1	9.05765	8.88276	8.82259	8.78605	8.68796	0.369693	213.787
Nubpl	nucleotide binding protein-like	8.18005	7.96312	7.92759	7.83952	7.81714	0.362905	196.197
Oxnad1	oxidoreductase NAD-binding domain containing 1	9.19105	9.12868	8.9486	8.82966	9.09503	0.361389	190.785
Mmaa	methylmalonic aciduria (cobalamin deficiency) cblA type	8.56078	8.28077	8.22066	8.3802	8.32665	0.340122	148.839
Malsu1	mitochondrial assembly of ribosomal large subunit 1	10.3479	10.1651	10.0121	10.0086	10.2449	0.339358	144.78
Rpl10	ribosomal protein L10	11.5509	11.2842	11.213	11.2124	11.3073	0.338495	142.074
Mrps16	mitochondrial ribosomal protein S16	9.89546	9.69946	9.62661	9.55808	9.58971	0.337371	136.661
Pank2	pantothenate kinase 2	9.80239	9.52195	9.57045	9.48321	9.46562	0.336774	133.955
Adk	adenosine kinase	10.6157	10.4284	10.2806	10.4987	10.5295	0.335097	131.249
Rev1	REV1, polymerase (DNA directed)	9.53438	9.26623	9.20563	9.3432	9.27879	0.328749	120.424
Nsun4	NOP2/Sun domain family, member 4	8.65213	8.36126	8.33085	8.57589	8.37297	0.321278	110.953
Rnf5	ring finger protein 5, E3 ubiquitin protein ligase	9.50648	9.46466	9.34233	9.18691	9.21134	0.319572	108.247
Mrps31	mitochondrial ribosomal protein S31	8.97611	8.73354	8.67853	8.93962	8.92561	0.297587	85.2443
Atpaf2	ATP synthase mitochondrial F1 complex assembly factor 2	9.59584	9.42483	9.30293	9.33712	9.36378	0.292911	79.8319
Prdx1	peroxiredoxin 1	12.3852	12.3404	12.19	12.0927	12.1134	0.292511	78.4788
Mettl17	methyltransferase like 17	8.96709	8.75638	8.82567	8.87623	8.67867	0.288423	69.0073
Psd2	pleckstrin and Sec7 domain containing 2	7.71321	7.44136	7.46977	7.57185	7.53125	0.271858	52.7703
Casp9	caspase 9, apoptosis-related cysteine peptidase	8.97541	8.88051	8.80286	8.70539	8.8025	0.270019	47.3579
Trap1	TNF receptor-associated protein 1	10.6558	10.6162	10.4922	10.3912	10.4385	0.264594	41.9456
Capn10	calpain 10	8.77965	8.61625	8.62528	8.52066	8.57593	0.258982	37.8863
Rangrf	RAN guanine nucleotide release factor	9.08087	8.89485	8.8689	8.93903	8.82332	0.257549	35.1802
Pdss2	prenyl (decaprenyl) diphosphate synthase, subunit 2	9.02775	8.82613	8.77702	8.80415	8.94228	0.250727	29.7678
Atg5	autophagy related 5	9.81105	9.69041	9.57865	9.61679	9.66909	0.232396	23.0024
Pmpcb	peptidase (mitochondrial processing) beta	10.9283	10.7392	10.7061	10.8692	10.8638	0.222138	9.47158
Rpl10	ribosomal protein L10	13.3379	13.226	13.1815	13.1723	13.2106	0.165525	2.70617
Ubb	ubiquitin B	13.0779	12.9592	12.932	12.9323	12.9268	0.1511	1.35308
Esr1	estrogen receptor 1	6.37129	6.94013	7.37584	8.27878	8.73288	2.3616	1078.41
Ucp3	uncoupling protein 3 (mitochondrial, proton carrier)	7.48711	7.56281	7.71905	8.33549	9.30332	1.8162	1043.23
Esr1	estrogen receptor 1	7.35903	7.55578	7.77843	8.39379	8.63494	1.27591	986.398
Sdha	succinate dehydrogenase complex, subunit A, flavoprotein (Fp)	10.4616	10.7076	10.8167	11.0616	11.0996	0.63806	663.011
Lias	lipoic acid synthetase	8.78247	8.68439	8.77403	9.08147	9.30991	0.625526	635.949
Dnajc4	DnaJ (Hsp40) homolog, subfamily C, member 4	9.42482	9.52239	9.59506	9.80893	9.97671	0.551882	537.174
Ndufv2	NADH dehydrogenase (ubiquinone) flavoprotein 2	11.5771	11.6138	11.8162	11.972	12.1146	0.537514	512.819
Ndufs3	NADH dehydrogenase (ubiquinone) Fe-S protein 3	10.52	10.5114	10.6452	10.8391	10.9846	0.473206	423.515
Dusp26	dual specificity phosphatase 26 (putative)	7.61627	7.51292	7.68518	7.81738	7.91716	0.404241	282.794
Sdhc	succinate dehydrogenase complex, subunit C, integral membrane protein	12.4831	12.49	12.5172	12.67	12.8823	0.3992	274.676
Uqcrb	ubiquinol-cytochrome c reductase binding protein	12.4393	12.5016	12.6045	12.8012	12.7965	0.361895	192.138
Uqcrb	ubiquinol-cytochrome c reductase binding protein	12.6239	12.6611	12.7624	12.9622	12.9637	0.339817	147.486
Coq6	coenzyme Q6 monooxygenase	9.07358	9.11975	9.1128	9.25594	9.41138	0.337798	138.015
Vdac2	voltage-dependent anion channel 2	11.79	11.8394	11.867	12.0253	12.0988	0.308835	98.7751
Gpx3	glutathione peroxidase 3	8.28973	8.76646	9.08176	8.93562	10.0165	1.72678	1037.81
Ptgr2	prostaglandin reductase 2	8.70493	8.87817	8.95753	9.26608	9.65554	0.950618	890.329
Sod2	superoxide dismutase 2, mitochondrial	9.36681	9.81702	9.90126	10.2186	10.306	0.939205	883.563
Ar	androgen receptor	6.50301	6.99445	6.96941	7.07996	7.34633	0.84332	840.265
Kcnj11	potassium inwardly rectifying channel, subfamily J, member 11	7.2305	7.54815	7.75776	7.81529	8.05908	0.828576	829.44
Hras	Harvey rat sarcoma virus oncogene	9.85876	10.3337	10.4786	10.4524	10.4001	0.619865	623.771
Sdhd	succinate dehydrogenase complex, subunit D, integral membrane protein	10.5762	10.8538	10.8741	11.071	11.1829	0.606741	602.122
Tcirg1	T-cell, immune regulator 1, ATPase, H+ transporting, lysosomal V0 subunit A3	9.25898	9.54791	9.57403	9.33625	9.84972	0.590736	583.179
Ndufb9	NADH dehydrogenase (ubiquinone) 1 beta subcomplex, 9	11.405	11.4132	11.4642	11.6361	11.9795	0.574461	568.295
Cyc1	cytochrome c-1	10.9499	11.2265	11.1009	11.3067	11.4491	0.499186	468.167
Uqcrc1	ubiquinol-cytochrome c reductase core protein I	11.028	11.2376	11.2637	11.4278	11.4707	0.442689	361.273
Bok	BCL2-related ovarian killer	8.51563	8.72191	8.65075	8.6627	8.80996	0.294324	82.5381
Lgals12	lectin, galactoside-binding, soluble, 12	6.48886	6.509	6.75415	7.41725	7.12287	0.928393	882.21
Abcg1	ATP-binding cassette, subfamily G (WHITE), member 1	9.0732	9.0204	8.91617	9.69403	9.38082	0.77786	788.848
Alkbh3	alkB, alkylation repair homolog 3 (E. coli)	10.1412	10.4067	10.5623	10.8294	10.6096	0.688205	719.84
Traf6	TNF receptor-associated factor 6, E3 ubiquitin protein ligase	8.85314	9.08063	9.12186	9.51235	9.08521	0.659208	686.013
Ndufs1	NADH dehydrogenase (ubiquinone) Fe-S protein 1	10.5844	10.5712	10.8079	11.058	10.8637	0.486751	445.164
Mcl1	myeloid cell leukemia sequence 1	11.0576	11.0426	11.066	11.5262	11.4706	0.483577	439.752
Uqcrb	ubiquinol-cytochrome c reductase binding protein	12.361	12.4255	12.5295	12.7422	12.7274	0.381144	243.555
Hspb7	heat shock protein B7	6.6599	8.88911	10.0367	10.7535	10.1725	4.09355	1117.65
Myom2	myomesin 2	8.34913	11.0376	11.9042	12.15	11.805	3.80084	1113.59
Pgam2	phosphoglycerate mutase 2 (muscle)	9.41797	11.0881	11.7091	12.0239	11.8314	2.60597	1089.23
Dmpk	dystrophia myotonica-protein kinase	9.7515	10.761	11.3384	11.3221	11.1298	1.5869	1026.99
Gfm1	G elongation factor, mitochondrial 1	9.30328	9.56886	9.73883	9.87486	9.74446	0.571581	565.589
Psen2	presenilin 2	7.79786	8.10455	8.17254	8.3567	8.24598	0.558833	549.352
Tmem256	transmembrane protein 256	8.16583	8.44742	8.53034	8.64394	8.56335	0.478112	432.987
Mapk3	mitogen activated protein kinase 3	10.4964	10.7859	10.7262	10.7929	10.8023	0.305911	94.7158
Casq1	calsequestrin 1 (fast-twitch, skeletal muscle)	8.18191	10.494	11.7318	12.3126	12.536	4.35412	1119
Fndc1	fibronectin type III domain containing 1	8.65355	10.9548	11.2477	11.3381	11.8459	3.19233	1105.47
Myl2	myosin, light chain 2, regulatory, cardiac, slow	7.71762	9.25527	9.99456	10.2365	10.4841	2.76647	1094.64
Cryab	crystallin, alpha B	10.4016	11.9664	12.4224	12.6689	12.794	2.39235	1082.47
Ptrf	polymerase I and transcript release factor	9.1056	9.99349	10.0036	10.1652	10.3192	1.2136	971.514
Barx2	BARX homeobox 2	8.67829	9.32012	9.37836	9.72016	9.66424	1.04187	924.156
Nol3	nucleolar protein 3 (apoptosis repressor with CARD domain)	8.36087	8.7982	9.01507	9.08366	9.11707	0.756194	769.904
Exoc6	exocyst complex component 6	8.13507	8.42738	8.69273	8.59506	8.76956	0.63449	654.892
Mavs	mitochondrial antiviral signaling protein	9.46832	9.87771	9.89409	9.61015	10.0762	0.607874	604.828
Klk6	kallikrein related-peptidase 6	7.25275	7.38062	7.70475	7.69068	7.66608	0.451999	380.216
Agr2	anterior gradient 2	6.56922	6.8871	6.88725	7.01286	6.98642	0.443642	365.333
Tspo	translocator protein	7.48758	8.40876	8.67386	8.9858	8.61392	1.49822	1013.46
Gnrh1	gonadotropin-releasing hormone 1 (luteinizing-releasing hormone)	7.87244	8.21848	8.4967	8.93604	8.35946	1.0636	933.628
Vcl	vinculin	10.7908	11.29	11.469	11.6091	11.2295	0.818249	821.322
Nos1	nitric oxide synthase 1, neuronal	7.19704	7.56886	7.82874	7.9785	7.45962	0.781461	792.907
Ptrh1	peptidyl-tRNA hydrolase 1 homolog (S. cerevisiae)	8.4472	8.56308	8.72078	8.97534	8.42312	0.552221	538.527
Fyn	FYN proto-oncogene, Src family tyrosine kinase	10.2168	10.6834	10.5996	10.7125	10.5925	0.49562	458.695
Prkca	protein kinase C, alpha	9.45624	9.80366	9.93424	9.93178	9.83975	0.478008	430.281
Fh	fumarate hydratase	10.2988	10.4942	10.5267	10.6678	10.5388	0.369004	209.728
Nudt9	nudix (nucleoside diphosphate linked moiety X)-type motif 9	8.46321	8.73454	8.67478	8.82056	8.68525	0.357346	182.666
Vamp2	vesicle-associated membrane protein 2	9.36461	9.56306	9.61421	9.63692	9.58563	0.272309	54.1233
Gak	cyclin G associated kinase	10.254	10.4479	10.4235	10.5061	10.3795	0.252106	31.1209
Tdh	L-threonine dehydrogenase	6.43761	9.18247	10.4603	9.74831	7.83139	4.02272	1116.29
Abca12	ATP-binding cassette, subfamily A (ABC1), member 12	6.56182	9.91513	10.5479	10.235	8.85699	3.98612	1114.94
Gsdmc	gasdermin C	6.36423	9.38609	9.83343	8.78232	7.84146	3.4692	1110.88
Pkp1	plakophilin 1	8.30762	11.4167	11.7621	11.5497	11.078	3.4545	1109.53
Them5	thioesterase superfamily member 5	7.82074	10.871	10.6743	10.127	9.71454	3.05027	1102.76
Crym	crystallin, mu	9.05285	10.6787	10.38	9.54556	9.55611	1.62589	1028.34
Palld	palladin, cytoskeletal associated protein	9.71881	10.6911	10.8577	10.5762	10.5443	1.13891	955.277
Nefh	neurofilament, heavy polypeptide	6.84732	7.73413	7.62829	6.93156	6.71078	1.02335	920.097
Mpp7	membrane protein, palmitoylated 7 (MAGUK p55 subfamily member 7)	8.41896	9.1084	9.20797	8.86396	8.88906	0.789009	802.378
Gcat	glycine C-acetyltransferase	8.33905	8.89877	8.9254	8.52966	8.26997	0.65543	677.895
Rasip1	Ras interacting protein 1	8.19428	8.7706	8.7818	8.77928	8.74121	0.587522	580.473
Abcb6	ATP-binding cassette, subfamily B (MDR/TAP), member 6	9.2679	9.52623	9.69276	9.52379	9.501	0.424861	323.387
Disc1	disrupted in schizophrenia 1	7.48394	7.75733	7.87053	7.74721	7.72046	0.386595	253.027
Nfkb1	nuclear factor of kappa light polypeptide gene enhancer in B-cells 1	9.58091	9.90319	9.90342	9.91034	9.83517	0.329424	123.131
Smpd3	sphingomyelin phosphodiesterase 3, neutral membrane	7.63209	9.81924	10.3249	10.0568	10.0602	2.69277	1091.94
Hspb1	heat shock protein B1	9.80934	11.8633	12.0759	12.3083	12.1797	2.49894	1085.17
Emp2	epithelial membrane protein 2	9.55161	11.465	11.465	11.3207	11.5829	2.03125	1059.46
Asb2	ankyrin repeat and SOCS box-containing 2	8.10249	9.32335	9.82646	9.72238	9.59449	1.72398	1036.46
Reep1	receptor accessory protein 1	7.88009	8.68198	8.91898	8.71233	8.96199	1.0819	937.687
Ckb	creatine kinase, brain	9.58131	10.3745	10.251	10.2488	10.3545	0.793195	807.791
Mapk14	mitogen activated protein kinase 14	10.1927	10.5179	10.3704	10.3392	10.4655	0.32527	117.718
Hras	Harvey rat sarcoma virus oncogene	9.34028	9.46598	9.52249	9.53004	9.61054	0.270261	48.711
