# Supplementary material for: Microarray and qPCR Analysis of Mitochondrial Metabolism Activation during Prenatal and Early Postnatal Development in Rats and Humans with Emphasis on CoQ10 Biosynthesis
Source: Biology (Basel). 2021 May 8;10(5):418. doi: 10.3390/biology10050418 (PMC8150536; doi:10.3390/biology10050418)
Supplement: Supplementary file 1 [file biology-10-00418-s001.zip › biology-10-00418-s001/Krizova et al_Table S4 showing 248 unique genes changed in both tissues regardless of tissue origin, TIGR MeV, betr package analysis/Microarray and qPCR analysis of mitochondrial metabolism - Krizova et al_Table S4/Table S4 liver 248.xlsx]

## Sheet: TiGR MEV_BETR liver
Microarray and qPCR analysis of mitochondrial metabolism activation during prenatal and early postnatal development in rat and human with emphasis on CoQ10 biosynthesis
Jana Krizova, Martina Hulkova, Vaclav Capek, Petr Mlejnek, Jan Silhavy, Marketa Tesarova, Jiri Zeman, Hana Hansikova
(Table S4)
LM rank	Fold.ChangeL	FC.rankL	SYMBOL	ACCNUM		DESC	Time.F16.meanL	Time.F16.std.devL	Time.F20.meanL	Time.F20.std.devL	Time.F22.meanL	Time.F22.std.devL	Time.P1.meanL	Time.P1.std.devL	Time.P4.meanL	Time.P4.std.devL	significance.valuesL
2010.78	5.67605	1014	Pdk4	10860900	NM_053551,AF034577	pyruvate dehydrogenase kinase, isozyme 4	5.68335	0.178017	6.73347	0.181187	9.52917	0.313727	11.3594	0.636532	9.78857	0.353738	0
1933.84	2.71892	981	Ass1	10835355	NM_013157,BC063146	argininosuccinate synthase 1	10.0955	0.102465	11.2905	0.092448	12.3198	0.0936685	12.8049	0.310298	12.8145	0.161163	0
1927.06	2.27504	955	Acsl1	10791677	NM_012820,D90109	acyl-CoA synthetase long-chain family member 1	10.2798	0.0706207	10.8213	0.0549788	11.4882	0.159098	12.5549	0.117898	12.468	0.0561646	0
1913.83	2.23125	950	Chchd10	10832482	NM_001007008,FQ223849	coiled-coil-helix-coiled-coil-helix domain containing 10	9.47303	0.152677	9.74771	0.00655396	10.564	0.178412	11.5146	0.232384	11.7043	0.0514644	0
1910.89	3.03694	991	Anxa1	10729269	NM_012904,M19967	annexin A1	7.69537	0.213623	8.49588	0.243993	10.5705	0.405683	10.7323	0.156755	10.2657	0.137882	0
1907.11	2.51875	968	Abcc9	10866724	NM_013040,AF087838	ATP-binding cassette, subfamily C (CFTR/MRP), member 9	6.90291	0.156501	7.32415	0.082833	8.02645	0.193224	9.11584	0.282004	9.42166	0.144996	0
1902.88	2.58755	972	Ifi27	10886573	NM_203410,BC060548	interferon, alpha-inducible protein 27	7.08189	0.100807	7.36078	0.153588	9.66944	0.596661	8.62951	0.57081	8.93022	0.911068	0
1888.61	2.14983	944	Abcc9	10866760	NM_013040,D83598	ATP-binding cassette, subfamily C (CFTR/MRP), member 9	7.23395	0.105399	7.52938	0.116589	8.09508	0.203508	9.18133	0.278197	9.38378	0.169655	0
1873.37	2.09558	937	Mgst1	10859392	NM_134349,BC063150	microsomal glutathione S-transferase 1	10.9714	0.106732	12.0697	0.0926597	12.5847	0.0579308	12.9206	0.0199889	13.067	0.0545054	0
1872.7	3.27958	994	Ccbl2	10940453	NM_001015037	cysteine conjugate-beta lyase 2	8.08057	0.115834	9.10538	0.13158	9.81918	0.182943	10.9572	0.0601336	11.3602	0.0699233	0
1846.26	4.20627	1006	Uox	10819740	NM_053768,M24396	urate oxidase	7.2048	0.178549	9.53902	0.326637	10.1967	0.674935	11.4111	0.509228	11.4049	0.10508	0
1810.29	3.07417	992	Acat2	10702945	NM_001006995,BC083872	acetyl-CoA acetyltransferase 2	10.7251	0.0246639	11.0645	0.0539801	9.76888	0.162112	7.99031	1.04103	8.25735	0.119031	0
1803.56	1.35997	826	Glrx	10812216	NM_022278,BC061555	glutaredoxin (thioltransferase)	10.2083	0.0900633	10.4385	0.0633137	10.8236	0.108563	11.5683	0.479265	11.3584	0.130616	0
1793.53	2.49305	967	Acat2	10702955	NM_001006995,AY325187	acetyl-CoA acetyltransferase 2	10.4601	0.0439951	10.8265	0.0439707	9.60541	0.101473	8.33342	0.743592	8.35977	0.0906657	0
1791.3	1.27122	811	Lgals3	10779673	NM_031832,J02962,FQ220402	lectin, galactoside-binding, soluble, 3	8.68424	0.198251	9.48594	0.0581513	9.95546	0.191744	9.67989	0.151881	9.61735	0.323566	0
1768.91	1.48921	860	Acss3	10902112	NM_001108091	acyl-CoA synthetase short-chain family member 3	9.26687	0.131219	9.746	0.0834344	10.4017	0.162958	10.7561	0.179994	10.756	0.0713574	0
1761.62	1.36295	828	Dgat2	10723866	NM_001012345,BC089846	diacylglycerol O-acyltransferase 2	9.91858	0.0894523	10.7629	0.093539	11.1346	0.0925862	11.1454	0.0827574	11.2815	0.0919322	0
1757.96	1.59305	882	Pgm1	10870177	NM_017033,BC099807	phosphoglucomutase 1	9.51415	0.14348	10.838	0.0868885	11.1072	0.0602833	10.5596	0.341784	10.3911	0.0786316	0
1736.34	1.14586	778	Fmo1	10769361	NM_012792,M84719	flavin containing monooxygenase 1	12.3752	0.0536207	12.3945	0.0715015	12.3205	0.150171	11.6068	0.295333	11.2487	0.0954226	0
1733.16	1.36236	827	Epha4	10929211	NM_001162411	Eph receptor A4	7.67199	0.564623	6.52719	0.134581	6.30962	0.07195	6.59735	0.332801	6.62835	0.0971244	0
1723.31	1.91279	916	Aass	10861242	NM_001100963,BC128771	aminoadipate-semialdehyde synthase	8.43678	0.14842	8.91757	0.156994	8.7584	0.371718	9.86257	1.04412	10.3496	0.407208	4.71e-06
1702.1	1.98488	925	Acaa2	10802691	NM_130433	acetyl-CoA acyltransferase 2	10.9415	0.282051	11.6018	0.138268	11.8932	0.0522328	12.9032	0.16039	12.9264	0.0491014	0
1698.13	1.12756	770	Des	10924507	NM_022531,BC061872	desmin	8.9609	0.365793	8.08662	0.453131	8.23539	0.844735	7.87218	0.0722386	7.83334	0.298638	9.41e-05
1696.82	1.70914	895	Ppox	10769840	NM_001105968	protoporphyrinogen oxidase	10.4475	0.0411594	10.58	0.0497433	9.7728	0.191802	8.8709	0.0496407	9.11258	0.146764	0
1691.18	1.20442	796	Cav1	10853816	NM_031556,NM_133651,BC161826	caveolin 1, caveolae protein	9.11168	0.318756	9.41705	0.112992	10.1496	0.24647	9.81188	0.674637	8.94515	0.0981101	0.00155067
1669.79	0.966071	684	Ppl	10731643	NM_001106976	periplakin	6.43375	0.0876186	6.64502	0.111595	6.73722	0.0600525	7.39982	0.135456	7.06408	0.0578252	0
1655.21	1.16016	782	Perp	10701913	NM_001106265,BC166608	PERP, TP53 apoptosis effector	9.73193	0.245725	9.80789	0.0603197	10.3543	0.169596	10.8921	0.174632	10.7351	0.258543	0
1651.04	1.36976	830	Hrsp12	10903227	NM_031714,BC078779	heat-responsive protein 12	11.3651	0.0990044	12.1463	0.0518031	12.6628	0.0836577	12.6636	0.244988	12.7349	0.0605124	0
1640.09	1.44963	852	Mtus1	10788374	NM_178093,BC072537	microtubule associated tumor suppressor 1	7.71169	0.11181	7.82475	0.103315	8.34069	0.127356	8.94391	0.18968	9.16131	0.0715976	0
1639.64	1.65731	890	Crot	10860548	NM_031987,U26033	carnitine O-octanoyltransferase	10.1508	0.0402801	10.16	0.0476254	10.6752	0.0888499	11.6242	0.476118	11.8081	0.089495	0
1634.58	1.41125	841	Arsb	10812524	BC168241	arylsulfatase B	8.37004	0.121531	8.81559	0.210011	9.78128	0.137283	9.57348	0.182391	9.42493	0.115569	0
1607.56	1.24419	803	Sept4	10737205	NM_001011893,BC126069	septin 4	8.30087	0.119958	8.24443	0.103575	8.05543	0.142839	8.96444	0.473514	9.29962	0.238122	5.66e-06
1602.04	2.267	954	Uros	10726346	NM_001012068,BC083730	uroporphyrinogen III synthase	11.556	0.0813469	11.3808	0.0353767	10.4017	0.16563	9.28903	0.328735	9.68314	0.230129	0
1594.83	1.24811	804	Ciapin1	10805986	NM_001007689,BC083753	cytokine induced apoptosis inhibitor 1	10.0838	0.174551	9.64244	0.104701	8.83565	0.113553	9.2234	0.168525	9.24969	0.0830989	0
1590.08	0.874093	629	Cd36	10940473	NM_031561	CD36 molecule (thrombospondin receptor)	11.519	0.0800176	11.5819	0.0638341	11.2655	0.14769	10.7078	0.186758	10.8859	0.0851462	0
1575.3	2.03809	930	Gstk1	10855008	NM_181371,BC088100	glutathione S-transferase kappa 1	9.4834	0.309415	10.7919	0.0576154	11.4145	0.130575	11.4939	0.209957	11.5215	0.165693	0
1564.12	1.21147	798	Kcnj8	10866718	NM_017099,BC078863	potassium inwardly-rectifying channel, subfamily J, member 8	7.44006	0.116645	7.72575	0.106848	7.90393	0.20146	8.17944	0.33209	8.65152	0.212941	0
1561.14	1.24838	806	Gstp1	10727429	NM_012577,BC058439	glutathione S-transferase pi 1	9.77435	0.147045	9.06229	0.551451	9.69561	0.385333	8.95447	0.364848	8.52597	0.172117	5.78e-06
1557.42	0.917427	654	Nipsnap1	10773891	NM_001100730	nipsnap homolog 1 (C. elegans)	10.8672	0.0684635	11.3096	0.0566497	11.5393	0.0963534	11.638	0.193546	11.7846	0.0550462	0
1547.55	1.05332	732	Suox	10899884	NM_031127,BC061991	sulfite oxidase	8.83803	0.129555	9.31695	0.105291	9.03307	0.16741	9.89135	0.19834	9.81941	0.0813553	0
1537.33	1.8974	914	Abca9	10748639	NA	ATP-binding cassette, subfamily A (ABC1), member 9	7.21377	0.236038	7.9253	0.0788738	8.71888	0.135056	8.90905	0.18703	9.11117	0.200918	0
1531.66	1.19466	793	Aldh2	10758663	NM_032416,BC062081	aldehyde dehydrogenase 2 family (mitochondrial)	9.98774	0.139751	10.38	0.133278	10.7808	0.0639666	11.165	0.145807	11.1824	0.074647	0
1503.14	1.96321	921	Adap2	10736585	NM_020101	ArfGAP with dual PH domains 2	7.41505	0.131585	8.32256	0.10748	9.04327	0.147584	9.30129	0.163156	9.37826	0.101071	0
1490.61	1.01797	719	Exog	10914244	NM_001106866	endo/exonuclease (5'-3'), endonuclease G-like	7.9959	0.0637526	7.79434	0.156655	7.32847	0.145122	6.97792	0.20959	7.02231	0.0616807	0
1483.71	2.24163	951	Zadh2	10803003	NM_001106129	zinc binding alcohol dehydrogenase, domain containing 2	7.50848	0.0266845	8.3475	0.071979	8.92806	0.182362	9.75011	0.353105	9.69842	0.0771145	0
1481.85	0.990217	702	Sik1	10832197	NM_021693,AF106937	salt-inducible kinase 1	8.76232	0.0417098	8.75862	0.0836355	8.98996	0.107172	9.74883	0.661312	9.49152	0.36218	0.000904
1478.47	1.15769	781	Pinx1	10781014	NM_001083337,BC158553	PIN2/TERF1 interacting, telomerase inhibitor 1	10.1894	0.114627	9.64752	0.114688	9.16966	0.11661	9.03175	0.0761099	9.46141	0.098573	0
1476.59	0.738046	521	Aldoc	10745095	NM_012497,BC099749	aldolase C, fructose-bisphosphate	7.74767	0.155429	7.41931	0.079866	7.00963	0.171088	7.30278	0.244056	7.21574	0.0999084	0
1476.58	1.4658	856	Mterfd1	10903195	NM_199387,FQ232616	MTERF domain containing 1	10.0776	0.134007	9.73063	0.0985867	9.09988	0.0541865	8.6118	0.268944	8.94434	0.0974822	0
1474.92	0.798074	577	Capn1	10728093	NM_019152,BC061880	calpain 1, (mu/I) large subunit	10.239	0.0502819	10.1028	0.0611669	10.0281	0.113627	9.9362	0.217574	9.44089	0.103321	0
1470.64	0.759321	548	Alas2	10932912	NM_013197,BC081857	aminolevulinate, delta-, synthase 2	12.6623	0.0428897	12.7852	0.0504504	12.5618	0.143681	12.0259	0.275162	12.0777	0.11935	1.19e-07
1461.84	1.41971	844	Hk2	10863430	NM_012735,M68971	hexokinase 2	8.15947	0.158534	8.05798	0.150225	7.54996	0.145613	6.99086	0.1254	6.73976	0.125394	0
1452.63	0.975177	692	Synj2	10702829	NM_001113371,NM_032071,NM_001113372,U90312	synaptojanin 2	7.2322	0.031023	7.74165	0.139122	7.29562	0.118187	7.07939	0.126608	6.76647	0.14579	4.77e-07
1450.68	1.72278	896	Pycr1	10749716	NM_001105857	pyrroline-5-carboxylate reductase 1	8.06677	0.088576	7.89719	0.108766	8.8466	0.325439	7.31241	0.153537	7.12382	0.148058	0
1436.15	0.735189	519	Scp2	10926089	FQ209527	sterol carrier protein 2	6.7233	0.23625	6.58707	0.117509	6.702	0.229213	5.98811	0.404817	6.14555	0.265521	0.00222313
1420.68	0.97641	693	Trak1	10914385	NM_001134565	trafficking protein, kinesin binding 1	7.8236	0.0335417	7.94145	0.098418	8.65716	0.134168	8.80001	0.427133	8.4073	0.0848962	0
1416.39	1.39289	837	Ikbke	10767518	NM_001108854,BC128751	inhibitor of kappa light polypeptide gene enhancer in B-cells, kinase epsilon	7.8098	0.0389395	8.7287	0.156696	9.19752	0.0404034	8.30188	0.398057	7.80462	0.0591855	0
1416.03	0.639173	422	Dsp	10797966	NA	desmoplakin	8.55344	0.0591504	8.60159	0.140761	8.46078	0.0946112	8.95325	0.108459	9.09996	0.0769549	0
1408.03	1.09477	749	Ogg1	10857752	NM_030870,AF029690	8-oxoguanine DNA glycosylase	9.29036	0.063836	9.30365	0.0964899	8.83749	0.0895216	8.20889	0.102166	8.22527	0.145123	0
1403.34	2.25366	953	Dhtkd1	10796262	NM_001025720,BC099075	dehydrogenase E1 and transketolase domain containing 1	8.56293	0.0822361	9.44562	0.11464	10.1999	0.1448	10.7635	0.327631	10.8166	0.134859	0
1399.22	0.983543	699	Tp53	10734975	NM_030989,BC098663	tumor protein p53	11.6417	0.159065	11.1774	0.131416	11.248	0.154741	10.784	0.299292	10.6582	0.139072	0
1397.32	0.837109	601	Asah2	10729693	NM_053646,AB057433	N-acylsphingosine amidohydrolase (non-lysosomal ceramidase) 2	7.07491	0.131722	7.17804	0.0760983	7.52434	0.14518	7.85208	0.0877749	7.91202	0.143068	0
1391.35	1.15143	779	Mrps27	10812722	NM_001199192,NM_001108543	mitochondrial ribosomal protein S27	10.0845	0.11461	9.91673	0.0636191	9.78556	0.128332	8.93304	0.152344	9.14345	0.102834	0
1382.6	1.12891	773	Apex1	10779811	NM_024148,BC078816	APEX nuclease (multifunctional DNA repair enzyme) 1	11.1817	0.106047	10.7735	0.101404	10.5464	0.0882822	10.1727	0.145452	10.0528	0.109172	0
1371.28	1.00239	715	Tyms	10930510	NM_019179,L12138	thymidylate synthetase	10.6687	0.0460448	10.6146	0.172938	10.2737	0.170232	9.66636	0.156275	9.91943	0.12134	0
1369.46	1.37518	834	Serhl2	10898147	NM_001130579	serine hydrolase-like 2	7.44624	0.123262	7.97514	0.101641	7.96422	0.242852	8.82142	0.161518	7.91738	0.319003	0
1354.24	1.39518	838	Siva1	10887506	NM_001100982,BC088866	SIVA1, apoptosis-inducing factor	10.5591	0.0232085	10.5143	0.0502621	10.0045	0.080078	9.16389	0.306759	9.27901	0.0507607	0
1347.74	0.705413	491	Efhd1	10925014	NM_001109310	EF-hand domain family, member D1	6.29879	0.0929922	6.41182	0.195656	6.69294	0.177007	6.87883	0.246834	7.0042	0.102185	0
1341.29	1.48425	858	Msr1	10788427	NM_001191939	macrophage scavenger receptor 1	8.28167	0.0767089	8.44731	0.0833329	9.33014	0.0469062	9.39814	0.318394	9.76592	0.239364	0
1333.85	1.03226	727	Aldoa	10725832	NM_001177305,NM_012495,NM_001271536,M14420	aldolase A, fructose-bisphosphate	11.7768	0.136217	11.5271	0.0395195	11.1629	0.0778719	11.0928	0.0762793	10.7445	0.141942	0
1330.87	1.0572	735	Dok4	10805976	NM_001108438,BC158749	docking protein 4	8.59093	0.11515	8.25057	0.0932645	7.77524	0.0743189	7.59364	0.176584	7.53373	0.0926485	0
1326.83	1.53601	871	Cdk1	10829761	NM_019296,BC091549	cyclin-dependent kinase 1	10.3013	0.0158932	10.2512	0.0451373	9.70722	0.0805751	8.76531	0.126955	8.96789	0.0747879	0
1326.29	0.551392	335	Cidea	10802416	NM_001170467	cell death-inducing DFFA-like effector a	6.45276	0.10298	6.56903	0.183193	6.75597	0.156745	6.83871	0.0508473	7.00415	0.0859014	1.19e-07
1321.88	0.778506	564	Tango2	10752309	NM_001108323,FQ217948	transport and golgi organization 2 homolog (Drosophila)	9.558	0.127682	9.50193	0.0775289	9.09774	0.0564891	9.03283	0.0534937	8.7795	0.0925123	0
1305.55	0.925581	663	Me2	10805186	NM_001107376	malic enzyme 2, NAD(+)-dependent, mitochondrial	9.87762	0.117082	9.66594	0.050441	9.41883	0.15112	8.96718	0.152515	8.95204	0.129506	0
1294.41	1.03185	726	Acsl4	10932795	NM_053623,D85189	acyl-CoA synthetase long-chain family member 4	9.81326	0.0736158	10.1942	0.0531427	10.8451	0.123325	10.6806	0.530068	10.804	0.148337	0
1288.5	2.2168	948	Rmdn2	10882475	NM_001037200,BC100261	regulator of microtubule dynamics 2	8.02167	0.157819	8.04762	0.0998591	7.99139	0.212488	9.59229	0.84309	10.2082	0.220738	0
1284.49	0.833677	598	Bcl2	10766953	NM_016993,L14680	B-cell CLL/lymphoma 2	7.09031	0.227513	6.25663	0.122889	6.78533	0.318246	6.40735	0.163087	6.30273	0.0976276	0
1272.97	0.622737	408	Akap1	10746122	NM_053665,BC081753	A kinase (PRKA) anchor protein 1	8.85783	0.0799675	8.97607	0.0649669	8.95629	0.0992221	9.48057	0.378032	9.36645	0.128876	0.000116
1262.44	0.752648	543	Stard13	10756289	NM_001109060	StAR-related lipid transfer (START) domain containing 13	8.35637	0.0651154	8.57297	0.0946563	8.68628	0.0271536	8.83994	0.112534	9.10902	0.105218	0
1260	1.09976	752	Plgrkt	10729604	NM_001106347	plasminogen receptor, C-terminal lysine transmembrane protein	6.42352	0.202571	6.06104	0.0972426	5.78903	0.143424	5.32376	0.160957	5.53227	0.143641	0
1255.79	0.841363	605	Stat3	10747506	NM_012747,BC087025	signal transducer and activator of transcription 3 (acute-phase response factor)	10.244	0.0534438	10.3331	0.0463158	10.7697	0.178501	10.8747	0.210274	11.0854	0.137306	0
1255.21	1.007	717	Cisd2	10826914	NM_001191608	CDGSH iron sulfur domain 2	9.0919	0.206963	8.56284	0.0391546	8.32473	0.0857659	8.17571	0.358209	8.0849	0.14732	0
1252.94	0.582131	366	Tgif2	10841589	NM_001134983,BC168719	TGFB-induced factor homeobox 2	7.55445	0.186019	7.0241	0.0862789	6.99161	0.0652858	7.00014	0.105165	6.97232	0.140844	0
1238.96	0.747935	536	Nme3	10732257	NM_053507,AY017337	NME/NM23 nucleoside diphosphate kinase 3	8.61499	0.130947	8.71916	0.0334314	8.78662	0.159966	8.72493	0.145385	9.36293	0.0706385	0
1236.9	0.705128	490	Gcsh	10811293	NM_133598,BC088114	glycine cleavage system protein H (aminomethyl carrier)	10.2314	0.0755258	10.4944	0.0343075	10.9365	0.187113	10.8618	0.171957	10.9261	0.0181444	0
1227.65	0.536585	316	Eln	10757726	NM_012722,BC085910	elastin	7.56245	0.13285	7.55443	0.108698	7.63648	0.114642	8.09102	0.332807	8.05713	0.111813	0.00065
1219.31	0.818313	585	Npdc1	10834225	NM_001004231,BC079156	neural proliferation, differentiation and control, 1	7.56376	0.0900487	7.68896	0.0657642	8.17385	0.0720412	8.38207	0.106552	8.02286	0.0657246	0
1218.18	1.36984	831	Acot9	10938077	NM_001013960,BC085822	acyl-CoA thioesterase 9	8.15897	0.0862772	7.93464	0.0815055	7.64048	0.0378481	7.07868	0.133352	6.78912	0.0558942	0
1213.86	0.661041	445	Rfk	10934662	NM_001014106,BC079125	riboflavin kinase	9.45786	0.141171	9.49667	0.0599169	9.43196	0.0733251	10.093	0.37902	10.0147	0.111123	9.08e-05
1212.43	0.917997	655	Armc1	10822436	NM_001106425,BC158721	armadillo repeat containing 1	10.0509	0.0960686	9.91865	0.0375701	9.31259	0.129885	9.13288	0.143	9.26044	0.16062	0
1210.75	0.582131	365	Tgif2	10795415	NM_001134983,BC168719	TGFB-induced factor homeobox 2	7.55445	0.186019	7.0241	0.0862789	6.99161	0.0652858	7.00014	0.105165	6.97232	0.140844	0
1205.02	0.995524	708	Prkaca	10810210	NM_001100922,BC129128	protein kinase, cAMP-dependent, catalytic, alpha	10.2006	0.10196	9.95131	0.105754	9.74435	0.0467288	9.20512	0.0924309	9.50176	0.0391581	0
1192.11	0.819639	588	Sparc	10742802	NM_012656,BC061777	secreted protein, acidic, cysteine-rich (osteonectin)	10.947	0.340426	10.6777	0.105964	11.0434	0.168435	11.3676	0.288039	11.4973	0.0461073	0.00708222
1186.23	0.712432	497	Ehd3	10888596	NM_138890,AF494093	EH-domain containing 3	11.7319	0.192635	11.1667	0.230913	11.421	0.151283	11.0194	0.248281	11.2035	0.133723	1.19e-07
1177.12	0.816887	584	Lyn	10867461	NM_030857,NM_001111098,L14951	LYN proto-oncogene, Src family tyrosine kinase	9.39464	0.0686467	9.03845	0.094298	9.85534	0.160336	9.66162	0.13875	9.6601	0.190887	2.86e-05
1176.27	0.964614	682	Pold3	10723943	NM_001024750,BC098010	polymerase (DNA-directed), delta 3, accessory subunit	9.81329	0.0588641	9.72572	0.0422846	9.31876	0.0725506	8.84868	0.15903	8.97407	0.106786	0
1173.19	0.512583	289	Tgif2	10841586	NM_001134983,BC168719	TGFB-induced factor homeobox 2	8.45057	0.16544	7.95875	0.109593	7.97643	0.0730064	7.93799	0.087314	7.96777	0.0948543	0
1168.78	1.44968	853	Pot1	10861361	NM_001024322,BC085834	protection of telomeres 1	9.73389	0.128544	9.66895	0.147532	8.9062	0.112163	8.28422	0.0921587	8.53919	0.11105	0
1168.52	0.955553	677	Isca2	10885959	NM_001109278	iron-sulfur cluster assembly 2	8.61374	0.236818	8.70951	0.111172	8.18503	0.0910813	7.75396	0.17482	7.83047	0.110231	0
1163.38	0.790432	573	Park2	10718010	NM_020093,AB039878	parkinson protein 2, E3 ubiquitin protein ligase	7.10831	0.119925	7.2739	0.173968	7.80114	0.261115	7.89874	0.31937	7.60165	0.071934	0
1159.36	0.596947	385	Sgpp1	10890650	AF329638	sphingosine-1-phosphate phosphatase 1	9.16552	0.114354	9.10436	0.0925187	8.68117	0.0604534	9.20297	0.216281	9.27811	0.0820794	0.00678504
1158.17	0.642478	425	Lrrk1	10722619	NM_001191624	leucine-rich repeat kinase 1	7.27988	0.0431266	7.2102	0.0982358	7.59856	0.0688407	7.85268	0.111655	7.6448	0.0789823	0
1149.69	0.648588	433	Rfk	10714249	NM_001014106,BC079125	riboflavin kinase	9.34526	0.115901	9.3915	0.0536507	9.34448	0.0635241	9.99307	0.366545	9.89374	0.123712	3.33e-05
1142.2	0.647706	431	Rfk	10847718	NM_001014106,BC079125	riboflavin kinase	9.44138	0.114375	9.49252	0.0521693	9.4425	0.0601874	10.0891	0.368625	10.0108	0.110699	1.87e-05
1141.16	1.07698	743	Ptrh2	10737125	NM_001013860,BC083801	peptidyl-tRNA hydrolase 2	10.4992	0.0459767	10.1902	0.0263324	9.78159	0.0881637	9.42225	0.154042	9.60975	0.137545	0
1121.48	0.832304	597	Mrpl49	10728115	NM_001047883,FQ235268	mitochondrial ribosomal protein L49	9.51698	0.125215	9.22401	0.0551441	9.13049	0.182935	8.68467	0.470042	8.97234	0.16117	1.65e-05
1114.45	0.471674	233	Mapk12	10906142	NM_021746,BC062396	mitogen-activated protein kinase 12	7.19508	0.0678016	7.30114	0.0818938	7.33387	0.148428	7.66675	0.274984	7.62237	0.0808209	0.0002
1109.34	0.54209	324	Nox4	10708485	NM_053524,AB044086	NADPH oxidase 4	5.30975	0.383704	4.81798	0.178053	4.76766	0.105692	4.86167	0.0941645	4.82905	0.0260367	4.29e-06
1104.28	0.506845	275	Tgm2	10851350	NM_019386,BC062062	transglutaminase 2	10.6921	0.076177	11.0114	0.0810294	11.0701	0.146808	11.1989	0.132621	10.7539	0.141623	3.58e-07
1102.62	0.717604	504	Gars	10862666	NM_001271139	glycyl-tRNA synthetase	11.4321	0.0754258	11.446	0.0432241	11.4634	0.103297	10.8999	0.124797	10.7458	0.0731675	0
1099.44	1.61865	888	Polg	10722925	NM_053528	polymerase (DNA directed), gamma	9.35379	0.0913455	9.45744	0.076152	10.1966	0.127449	10.9724	0.119064	10.3567	0.19755	0
1093.4	0.441184	179	Gsta4	10911797	NM_001106840,BC157819	glutathione S-transferase alpha 4	10.6917	0.0696779	11.1329	0.041938	11.0751	0.0768657	10.8198	0.172276	10.9855	0.0948107	0
1089.31	1.18087	790	Hint2	10876434	NM_001107955	histidine triad nucleotide binding protein 2	8.27735	0.135736	8.35913	0.0931466	8.86249	0.0958582	9.20838	0.179844	9.45823	0.113889	0
1080.77	1.1013	754	Pccb	10919557	NM_017030,M14634	propionyl CoA carboxylase, beta polypeptide	9.94028	0.0242871	10.0234	0.0628203	10.5882	0.143476	10.8388	0.142799	11.0416	0.0644868	0
1073.51	0.788326	571	Fkbp4	10865855	NM_001191863	FK506 binding protein 4	10.1749	0.0840953	9.91549	0.0434536	9.68056	0.126247	9.38656	0.318615	9.45593	0.120982	0
1072.51	0.478428	235	Ide	10729864	NM_013159	insulin degrading enzyme	10.7901	0.0370637	10.7213	0.0250316	10.3117	0.150056	10.3355	0.410724	10.396	0.0428403	0.000716
1069.81	0.646808	430	Stoml2	10876270	NM_001031646,FQ213146	stomatin (Epb7.2)-like 2	10.7282	0.0281896	10.6306	0.0550151	10.3564	0.101336	10.0814	0.160744	10.1785	0.0249799	0
1060.62	0.889721	635	Tert	10717517	NM_053423,AY539717	telomerase reverse transcriptase	6.77969	0.110586	6.79286	0.0954214	6.87305	0.0697006	7.21705	0.237753	7.66941	0.0980762	0
1057.48	0.451431	198	Acacb	10762792	NM_053922,DQ493871	acetyl-CoA carboxylase beta	6.68246	0.0586236	6.76396	0.150321	6.84517	0.131724	7.13389	0.181698	7.03995	0.210041	0.00141901
1055.76	0.594844	383	Degs1	10770430	NM_053323,BC083727	delta(4)-desaturase, sphingolipid 1	9.48832	0.0697241	9.22312	0.0837373	9.36493	0.0619439	9.81797	0.16651	9.57474	0.122645	0.00754309
1055.07	1.11448	764	Cit	10762537	NM_001029911,AF039218	citron rho-interacting serine/threonine kinase	10.2595	0.0782829	10.2097	0.0683629	9.83414	0.0792856	9.14503	0.0814791	9.34884	0.0825829	0
1052.54	0.789178	572	Ddah2	10831240	NM_212532,NM_001165936,BC086443	dimethylarginine dimethylaminohydrolase 2	8.35438	0.429526	7.71094	0.245136	7.5652	0.0968488	7.5767	0.127135	7.57029	0.12678	0
1041.05	0.470713	231	Adam12	10726371	XM_002725723	ADAM metallopeptidase domain 12	7.96218	0.204388	7.56955	0.152289	7.84262	0.245939	7.60989	0.272574	7.49147	0.102103	0.0054431
1040.78	0.765743	552	Qtrtd1	10751196	NA	queuine tRNA-ribosyltransferase domain containing 1	8.22762	0.163573	7.87941	0.0177508	7.63816	0.140863	7.52374	0.205891	7.46187	0.229077	0
1036.38	0.377561	111	Fsd1	10931511	NM_001106918,BC160924	fibronectin type III and SPRY domain containing 1	6.34772	0.136721	5.97016	0.18492	6.03043	0.17382	6.09498	0.106151	6.07979	0.139119	0.00121117
1030.43	0.402701	138	Uaca	10910619	NM_001195564,FQ216984	uveal autoantigen with coiled-coil domains and ankyrin repeats	7.37266	0.101584	7.11664	0.194961	6.96996	0.0428797	7.01708	0.195254	6.99127	0.0425492	3.58e-06
1025.95	0.52972	312	Acn9	10853676	NM_001047914,AY387078	ACN9 homolog (S. cerevisiae)	8.17836	0.176	8.02023	0.0955715	7.64864	0.17685	7.77757	0.123398	7.85549	0.0428722	4.17e-07
1024.15	1.17511	788	Mrpl35	10863153	NM_001106596	mitochondrial ribosomal protein L35	11.0934	0.0763625	10.9038	0.0558531	10.4282	0.028699	9.91827	0.0753538	10.1054	0.074664	0
1023.01	0.568519	353	Amt	10804478	NM_001014004,BC083803	aminomethyltransferase	7.19529	0.131341	7.41428	0.0561461	7.5297	0.0861274	7.70049	0.151617	7.76381	0.111008	0
1019.42	0.863254	624	Maob	10932211	NM_013198,FQ210326	monoamine oxidase B	9.84722	0.117648	10.4462	0.068608	10.7105	0.144637	10.4514	0.0961531	10.4077	0.13146	0
1017.37	1.11257	762	Eral1	10745062	NM_001013229,BC089885	Era-like 12S mitochondrial rRNA chaperone 1	10.0197	0.109888	9.81798	0.042579	9.0568	0.0788417	8.90716	0.0807203	8.93008	0.0898894	0
1016.92	0.669906	454	Myo19	10745785	NM_001163736	myosin XIX	7.95391	0.16903	7.81756	0.176619	7.52832	0.132801	7.284	0.0461251	7.4092	0.100373	0
1011.74	0.546241	328	Acsl5	10716168	NM_053607,BC072497	acyl-CoA synthetase long-chain family member 5	10.8779	0.0465361	11.1569	0.0288149	11.0502	0.0321649	11.2954	0.10306	11.4241	0.0467715	0
1009.02	0.96616	685	Mutyh	10871319	NM_133316,BC128728	mutY homolog	8.805	0.0816215	8.59265	0.172359	8.35661	0.187381	7.85878	0.188548	7.83884	0.148663	0
1006.75	0.711444	496	Qdpr	10773080	NM_022390,J03481	quinoid dihydropteridine reductase	10.7476	0.133787	11.1002	0.0889744	11.3041	0.0447285	11.4591	0.129277	11.1971	0.0552804	0
1004.45	0.516157	296	Dcakd	10747979	NM_001007724,BC079186	dephospho-CoA kinase domain containing	10.1707	0.12585	9.67259	0.0762383	9.9142	0.139515	9.78306	0.511891	9.65457	0.050566	0.00413144
1004.19	2.35036	963	Amacr	10813678	NM_012816,AY325250	alpha-methylacyl-CoA racemase	9.47079	0.0942468	9.18933	0.100606	9.03757	0.187154	11.3879	0.484662	11.3668	0.176267	0
997.724	0.522306	303	Isl1	10821486	NM_017339,AY557632	ISL LIM homeobox 1	6.18378	0.176569	5.93246	0.131604	5.66148	0.172176	5.77498	0.106658	5.72937	0.195484	1.25e-06
993.492	0.698682	480	Ogdh	10774045	NM_001017461,FQ222842	oxoglutarate (alpha-ketoglutarate) dehydrogenase (lipoamide)	11.3075	0.0242366	11.2628	0.110222	10.9501	0.0410909	10.748	0.157527	10.6089	0.018189	0
993.346	1.64112	889	Dcxr	10940568	NM_134387	dicarbonyl L-xylulose reductase	9.10709	0.0384679	9.58285	0.100639	9.88178	0.103672	10.1979	0.201449	10.7482	0.0465804	0
992.811	0.741089	526	Plekhf1	10721188	NM_001013148,BC079354	pleckstrin homology domain containing, family F (with FYVE domain) member 1	6.43457	0.0779907	6.5007	0.104406	6.64707	0.0815311	6.4519	0.117308	7.17565	0.0564463	0
987.519	0.54198	323	Nlrx1	10916697	NM_001025010,BC089834	NLR family member X1	7.62575	0.106843	7.61304	0.0755453	7.97073	0.0491849	8.15502	0.0460559	8.07853	0.00854137	0
986.157	0.630531	415	Polb	10789110	NM_017141,U38801	polymerase (DNA directed), beta	8.75386	0.0570473	8.60251	0.0706629	8.1452	0.168079	8.12333	0.147065	8.29648	0.103616	0
984.984	0.680179	466	Pigy	10855850	NM_001024370,BC086361	phosphatidylinositol glycan anchor biosynthesis, class Y	8.75201	0.129639	8.6093	0.0737251	8.77765	0.119953	9.27433	0.111818	9.28948	0.091974	0
984.703	0.850216	614	Casp2	10855020	NM_022522,U77933	caspase 2	9.33229	0.0717618	9.2216	0.0761105	8.91321	0.0807554	8.63751	0.111282	8.48207	0.0598624	0
984.005	0.908973	649	Dynll1	10758986	NM_053319,BC063183	dynein light chain LC8-type 1	12.4728	0.0826095	12.1436	0.0224002	12.2088	0.0439738	11.6517	0.234794	11.5639	0.0558887	0
974.059	0.555423	337	Lrrk2	10898676	NM_001191789,BC168217	leucine-rich repeat kinase 2	6.68801	0.126171	6.81456	0.0795992	7.10117	0.18367	7.24343	0.288963	6.91701	0.0873135	0.000203
972.276	0.912654	651	Isca2	10773160	NM_001109278	iron-sulfur cluster assembly 2	10.0107	0.122806	10.1555	0.0718313	9.65575	0.0585744	9.24283	0.203394	9.46931	0.0704758	0
966.389	1.02235	722	Sfxn5	10863639	NM_153298,AB056724	sideroflexin 5	7.77241	0.038183	7.88934	0.118442	8.00027	0.0549263	8.7753	0.540051	8.79476	0.128364	0
964.265	0.51639	297	Arl2	10728159	NM_031711,FQ213929	ADP-ribosylation factor-like 2	7.98105	0.201125	7.87692	0.127748	7.60964	0.0622728	7.46466	0.270399	7.72052	0.150292	0.000975
961.724	1.13589	775	Phykpl	10733367	NM_001128196,BC079163	5-phosphohydroxy-L-lysine phospho-lyase	8.57103	0.104129	8.53885	0.153003	8.91187	0.127811	9.07692	0.129013	9.67474	0.112065	0
958.422	0.468031	228	Sox4	10794967	NM_001271205	SRY (sex determining region Y)-box 4	7.50035	0.309083	7.03232	0.156171	7.0886	0.0266313	7.22464	0.155071	7.26552	0.137024	0.00107276
958.184	1.07804	744	Prdx3	10731210	NM_022540,BC060567	peroxiredoxin 3	12.5505	0.0636541	12.3856	0.0495482	12.0735	0.0348702	11.5884	0.100373	11.4725	0.0697987	0
954.249	0.507189	276	Chchd5	10839767	NM_001106509,BC158612	coiled-coil-helix-coiled-coil-helix domain containing 5	10.2306	0.116153	9.96653	0.0991722	9.72345	0.116063	9.7416	0.294658	10.0563	0.14055	7.16e-05
950.93	0.467494	226	Mtf2	10820631	NM_001100898,FQ227583	metal response element binding transcription factor 2	7.47806	0.129559	7.43485	0.140766	7.22491	0.101108	7.01057	0.0818952	7.08026	0.157151	3.34e-06
934.314	1.25895	808	Tamm41	10864722	NM_001108642	TAM41, mitochondrial translocator assembly and maintenance protein, homolog (S. cerevisiae)	8.85661	0.04585	8.55744	0.101012	8.18262	0.0230467	7.8604	0.138184	7.59766	0.150235	0
931.303	0.674168	459	Mmachc	10878905	NM_001107962	methylmalonic aciduria (cobalamin deficiency) cblC type, with homocystinuria	9.55387	0.145397	9.58457	0.0659461	10.0219	0.131463	10.228	0.241635	9.80495	0.0423916	5.96e-08
930.995	1.10964	758	Atic	10924151	NM_031014,BC072496	5-aminoimidazole-4-carboxamide ribonucleotide formyltransferase/IMP cyclohydrolase	11.1342	0.0409591	10.6526	0.0300071	10.5479	0.0812319	10.0933	0.10835	10.0246	0.0512748	0
926.897	0.971327	688	Hccs	10933279	NM_001191732	holocytochrome c synthase	10.0718	0.125024	9.95936	0.0557667	9.21113	0.158881	9.26779	0.153446	9.10046	0.0255335	0
918.751	0.812124	581	Psap	10829976	NM_013013,NM_001190236,NM_001190237,NM_001190238,BC061759	prosaposin	11.3895	0.0711389	11.615	0.0748817	11.9945	0.0953166	12.2016	0.164921	12.1222	0.141689	0
914.573	0.67035	456	Eefsec	10863890	NM_001109249,BC168694	eukaryotic elongation factor, selenocysteine-tRNA-specific	10.4164	0.0451639	10.1379	0.0607411	10.0082	0.115172	9.7461	0.0828571	9.86593	0.0685512	0
907.124	1.31516	822	Dpysl2	10784679	NM_001105717	dihydropyrimidinase-like 2	10.768	0.159094	10.2478	0.0978535	10.1344	0.0557315	9.9244	0.345382	9.45284	0.14222	0
888.659	0.921717	658	Mtf2	10775113	NM_001100898,FQ227583	metal response element binding transcription factor 2	9.61727	0.0729938	9.41508	0.0247728	9.06596	0.0590576	8.70597	0.15483	8.69555	0.130556	0
881.968	0.567556	352	Drg2	10734069	XM_573102	developmentally regulated GTP binding protein 2	10.2121	0.0739676	10.0899	0.0449823	9.87281	0.151163	9.64458	0.0658213	9.7591	0.062096	0
873.762	0.588618	374	Amt	10793090	NM_001014004,BC083803	aminomethyltransferase	8.8206	0.0816724	9.11403	0.0411262	9.28311	0.144365	9.35777	0.117506	9.40921	0.0372462	0
865.935	0.533592	314	Idh1	10928563	NM_031510,L35317	isocitrate dehydrogenase 1 (NADP+), soluble	11.8145	0.10508	12.1545	0.0502906	12.3481	0.0687132	12.3307	0.142472	11.9456	0.0685328	0
860.719	0.714797	501	Crls1	10840131	NM_001014258,BC085849	cardiolipin synthase 1	9.3615	0.072113	9.6835	0.0168604	9.90394	0.188419	9.75539	0.192594	10.0763	0.149104	0
857.914	0.882138	630	Sirt1	10832905	NA	sirtuin 1	9.83503	0.0632585	9.66775	0.0744391	9.19	0.044848	8.95289	0.171881	8.98333	0.0939777	0
849.654	0.661487	446	Tusc2	10912999	NM_001109297,BC082798	tumor suppressor candidate 2	9.21001	0.116962	9.14788	0.0811683	8.65273	0.082571	8.54852	0.0981554	8.69459	0.0758092	0
826.281	0.9573	678	Dnajc11	10874223	NM_001108694,BC161936	DnaJ (Hsp40) homolog, subfamily C, member 11	10.1569	0.0826788	10.0591	0.0388925	9.40573	0.0820101	9.26755	0.126548	9.19957	0.0878293	0
825.108	1.04866	729	Acp1	10932236	NM_021262,NM_001135562,BC062229	acid phosphatase 1, soluble	11.6101	0.0736909	11.6173	0.00498631	11.0431	0.0896302	10.5686	0.12679	10.8879	0.0519096	0
824.514	0.711127	495	Nme6	10913545	NM_001191884,FQ225386	NME/NM23 nucleoside diphosphate kinase 6	9.05713	0.0715372	8.83656	0.0696489	8.74918	0.126949	8.346	0.123396	8.46012	0.058149	0
818.476	1.22733	802	Ndufaf7	10791614	NM_001008318,BC083810	NADH dehydrogenase (ubiquinone) complex I, assembly factor 7	8.3917	0.0988425	8.38493	0.0590774	7.71479	0.0492771	7.20011	0.104931	7.16437	0.0569622	0
799.881	0.763382	550	Mtfr1	10839506	NM_001100977,EF221637	mitochondrial fission regulator 1	10.0847	0.0902918	10.0694	0.0414938	9.41764	0.174623	9.32136	0.0763035	9.49121	0.081177	0
797.232	0.851653	616	Gle1	10835037	NM_001025731,BC099088	GLE1 RNA export mediator	8.66046	0.0585535	8.65344	0.0826424	8.342	0.0755978	8.15631	0.115164	7.80881	0.120392	0
790.627	0.748138	538	Psmb3	10737897	NM_017285,FQ232780	proteasome (prosome, macropain) subunit, beta type 3	11.0651	0.104421	10.8715	0.0663419	10.6847	0.044785	10.317	0.0850991	10.6852	0.0586736	0
788.195	0.629167	412	Tomm7	10852964	NM_001135174,FQ223270	translocase of outer mitochondrial membrane 7 homolog (yeast)	10.2828	0.0865507	10.3851	0.0673445	10.3316	0.041777	9.7559	0.298118	9.90328	0.0943405	0.000275
783.941	0.619943	405	Taz	10940391	NM_001025748,BC099221	tafazzin	8.98504	0.108027	8.56334	0.0788678	8.54631	0.11043	8.39799	0.350726	8.36509	0.125157	0
782.649	1.00137	714	Acp1	10889513	NM_021262,NM_001135562,BC062229	acid phosphatase 1, soluble	11.7339	0.0798292	11.7076	0.0239724	11.1467	0.0942604	10.7326	0.114146	11.0022	0.045394	0
763.6	0.92524	662	Vat1	10747633	NM_001033683,BC101882	vesicle amine transport 1	9.91422	0.0719027	10.4432	0.209513	10.826	0.0611546	10.8395	0.252855	10.6186	0.166213	0
762.378	0.962023	680	Rae1	10842577	NM_001033708,BC105758	ribonucleic acid export 1	10.362	0.091968	10.239	0.0475165	9.77366	0.0567301	9.39996	0.070166	9.55231	0.0614307	0
758.297	0.858586	621	Hadha	10883305	NM_130826,BC091697	hydroxyacyl-CoA dehydrogenase/3-ketoacyl-CoA thiolase/enoyl-CoA hydratase (trifunctional protein), alpha subunit	11.6671	0.0707568	11.836	0.0310063	12.0069	0.088875	12.5257	0.156757	12.361	0.0579123	0
754.227	0.614658	400	Bak1	10831816	NM_053812,BC089784	BCL2-antagonist/killer 1	9.40947	0.0858873	9.17341	0.0978555	8.8359	0.0955116	8.79481	0.199184	8.81564	0.148327	0
753.427	0.993185	704	Acp1	10890338	NM_021262,NM_001135562,BC062229	acid phosphatase 1, soluble	11.5119	0.0699151	11.5118	0.0240726	10.9436	0.105838	10.5187	0.0886168	10.7924	0.049003	0
719.249	0.76053	549	Tusc3	10791966	NM_001004212,BC079193	tumor suppressor candidate 3	8.27635	0.097965	8.04752	0.0918404	8.15605	0.0926127	7.88008	0.0640786	7.51582	0.162441	0
699.481	0.562815	348	Dtd1	10840418	NM_001108594,BC159413	D-tyrosyl-tRNA deacylase 1	8.78635	0.0563707	8.32855	0.0589501	8.41013	0.119876	8.2593	0.225568	8.22354	0.0374516	0
695.341	0.633957	418	Nudt17	10825183	NM_001109340	nudix (nucleoside diphosphate linked moiety X)-type motif 17	6.88082	0.0896925	6.70592	0.0403443	6.33128	0.138774	6.24687	0.082322	6.36294	0.095329	0
682.454	0.699301	482	Ppa2	10819116	NM_001135871	pyrophosphatase (inorganic) 2	10.4032	0.187554	10.1547	0.0666339	9.91374	0.112494	9.70394	0.0570556	10.127	0.141001	0
682.168	0.671154	457	Uqcr11	10893849	NM_001126097,BC157815	ubiquinol-cytochrome c reductase, complex III subunit XI	11.8507	0.116411	11.6982	0.106609	11.8754	0.08395	11.2043	0.356892	11.2495	0.109031	9.42e-06
677.049	0.452232	202	Tmtc1	10866988	NA	transmembrane and tetratricopeptide repeat containing 1	7.06602	0.198493	6.9453	0.127576	7.1011	0.106717	7.39753	0.0915537	7.37719	0.0431735	0.00837851
670.216	0.696852	478	Alkbh1	10891364	NM_001108718,FQ232964	alkB, alkylation repair homolog 1 (E. coli)	9.80003	0.057815	9.52343	0.0798975	9.30686	0.0635601	9.10318	0.161807	9.15509	0.106262	0
668.962	0.694585	474	Emc8	10811493	NM_001012165,BC089914	ER membrane protein complex subunit 8	9.77798	0.0700664	9.59548	0.0254454	9.2834	0.140179	9.08339	0.0961342	9.22991	0.0318218	0
662.589	0.460217	215	Prosc	10792187	NM_001107320	proline synthetase co-transcribed homolog (bacterial)	9.57523	0.102777	9.82875	0.0897953	9.85099	0.106403	9.78483	0.260093	10.0355	0.113683	0.000575
659.924	0.503267	270	Pebp1	10758896	NM_017236,BC063171	phosphatidylethanolamine binding protein 1	10.8868	0.0854325	10.7413	0.0839817	10.5251	0.0891349	10.3997	0.133877	10.3835	0.141944	0
658.2	0.669977	455	Pitrm1	10799263	NM_001107363	pitrilysin metallopeptidase 1	10.5371	0.0515801	10.2485	0.0597249	10.2599	0.0813053	9.9289	0.184305	9.86715	0.067826	0
648.8	0.559543	344	Ndufb6	10876015	NA	NADH dehydrogenase (ubiquinone) 1 beta subcomplex, 6	8.95337	0.132195	8.96888	0.131296	8.40933	0.136074	8.50835	0.144702	8.58764	0.0849254	0
640.816	0.561749	347	Glod4	10745025	NM_001014227,BC088458	glyoxalase domain containing 4	8.63463	0.0660969	8.44323	0.0374541	8.51751	0.0212557	8.07288	0.0839254	8.17534	0.123238	0
633.957	0.497701	266	Gtpbp10	10853437	NM_001100815	GTP-binding protein 10 (putative)	8.52615	0.141009	8.20913	0.0704025	8.13049	0.125776	8.11604	0.141431	8.02844	0.0589124	0
628.832	0.561268	346	Timm9	10890484	NM_133604,NM_001276429,NM_001276430,NR_075101,FQ228524	translocase of inner mitochondrial membrane 9 homolog (yeast)	9.53911	0.0476471	9.29723	0.0910209	8.99784	0.166052	9.01845	0.18345	8.97784	0.081526	0
628.432	0.482423	244	Nars2	10708727	NM_001034921,BC104691	asparaginyl-tRNA synthetase 2 (mitochondrial)(putative)	8.48858	0.05958	8.41754	0.0932014	8.29155	0.121523	8.04713	0.0647671	8.00616	0.0784314	0
621.789	0.697553	479	Pnkd	10924260	NM_001134750,NM_001134751,NM_001134753,BC168228	paroxysmal nonkinesigenic dyskinesia	8.16462	0.0698114	8.62039	0.0704457	8.32123	0.0612433	8.86218	0.114895	8.65998	0.0847753	0
620.551	0.701778	486	Qrsl1	10833837	NM_001014034,BC089213	glutaminyl-tRNA synthase (glutamine-hydrolyzing)-like 1	8.01398	0.125849	7.81422	0.0558953	7.3122	0.0777479	7.32747	0.164428	7.52488	0.103895	0
616.859	0.442708	183	Mrps17	10758007	NM_001105923	mitochondrial ribosomal protein S17	9.75941	0.0934374	9.58993	0.0435146	9.33807	0.0556441	9.3167	0.161887	9.37307	0.09392	0
613.93	0.612859	397	Pars2	10870595	NM_001014064,BC088403	prolyl-tRNA synthetase 2, mitochondrial (putative)	7.70021	0.153224	7.42074	0.0919469	7.12934	0.118898	7.08735	0.112231	7.14481	0.117039	0
602.114	0.43637	171	Mrpl32	10795477	NM_001106116	mitochondrial ribosomal protein L32	8.88412	0.122018	8.90134	0.0834171	8.6538	0.0928463	8.46497	0.0948194	8.49572	0.165645	6.68e-06
591.746	0.820551	589	Mul1	10873317	NM_001106695	mitochondrial E3 ubiquitin protein ligase 1	8.20005	0.106396	8.50464	0.0557955	8.38965	0.124189	9.0206	0.22556	8.84232	0.129276	0
588.503	0.638468	421	Nme2	10746271	NM_031833,BC086599	NME/NM23 nucleoside diphosphate kinase 2	12.0938	0.0878557	12.2859	0.0677114	12.2653	0.129754	11.8845	0.133357	11.6475	0.073664	2.88e-05
586.676	0.582473	367	Dguok	10863542	NM_001106602,BC168743	deoxyguanosine kinase	8.08728	0.0527688	8.14041	0.0808014	8.48961	0.0529872	8.37813	0.171617	8.66975	0.168353	0
585.173	0.746318	533	Rps11	10721676	NM_031110,BC058465	ribosomal protein S11	11.5602	0.08864	11.3481	0.0328186	11.3083	0.0691818	10.8965	0.0721769	10.8139	0.108121	0
573.33	0.672967	458	Ubox5	10849918	NM_001033997,BC101912	U-box domain containing 5	9.55809	0.203527	9.20427	0.122086	8.96657	0.126448	8.88512	0.148316	9.06621	0.0856692	0
571.53	0.489479	253	Msl1	10738071	NM_001107048,FQ228290	male-specific lethal 1 homolog (Drosophila)	9.77738	0.0846535	9.78819	0.0883037	9.41776	0.101663	9.32554	0.275148	9.29871	0.151829	2.13e-05
566.449	0.448429	193	Cdk7	10820991	X83579	cyclin-dependent kinase 7	9.94714	0.0322857	9.85722	0.046536	9.62435	0.0580397	9.57358	0.0205187	9.49871	0.0763769	0
560.805	0.646017	429	Stk11	10900606	NM_001108069	serine/threonine kinase 11	10.2131	0.0742126	10.1374	0.0388748	9.85698	0.0571855	9.61299	0.0329698	9.56705	0.0519428	0
546.562	0.48412	250	Ddx28	10810791	NM_001108898	DEAD (Asp-Glu-Ala-Asp) box polypeptide 28	8.26654	0.143585	8.03306	0.16693	7.78242	0.0784667	7.95714	0.161172	7.93795	0.081423	3.76e-06
541.384	0.390238	124	Src	10841624	NM_031977,AF157016	SRC proto-oncogene, non-receptor tyrosine kinase	8.213	0.184459	7.82276	0.143433	7.92804	0.0553082	8.12785	0.0956936	7.84815	0.0555442	3.05e-05
537.205	0.722272	507	Cltc	10745940	NM_019299,J03583	clathrin, heavy chain (Hc)	12.3532	0.0558896	12.395	0.0392093	12.159	0.0508862	11.6727	0.207147	11.9229	0.0324214	0
536.362	0.659376	443	Htra2	10863477	NM_001106599,BC158760	HtrA serine peptidase 2	9.97437	0.0609111	9.60712	0.0544667	9.61062	0.097865	9.36441	0.155596	9.315	0.0945952	0
534.795	0.334845	57	Ung	10762848	NM_001013124,BC091211	uracil-DNA glycosylase	9.11521	0.091048	8.9015	0.064629	8.84289	0.063311	8.78036	0.239418	8.9829	0.0426382	0.00309712
529.486	0.566801	351	Htt	10777571	NM_024357,U18650	huntingtin	9.36931	0.101403	9.36481	0.043396	9.1265	0.0218964	8.86621	0.131828	8.80251	0.074278	0
523.605	0.362298	87	Adck1	10886198	NM_001108985,FQ212472	aarF domain containing kinase 1	7.66096	0.0641028	7.64954	0.0904383	7.60457	0.0583649	7.96686	0.0957348	7.86425	0.0279126	0.0019573
516.843	0.351808	72	Rpusd4	10908960	NM_001025284,BC098023	RNA pseudouridylate synthase domain containing 4	7.76393	0.0686918	7.68619	0.0612827	7.57054	0.0522924	7.41212	0.0956333	7.42025	0.159667	8.23e-06
513.87	0.642802	426	Lonp1	10788035	NM_133404,AB064323	lon peptidase 1, mitochondrial	11.5791	0.0815062	11.5509	0.0564261	11.3831	0.0996485	10.9363	0.224553	11.0546	0.0730238	0
506.557	0.308061	37	Ctsd	10726979	NM_134334,BC062032	cathepsin D	10.9364	0.043001	11.2	0.0665798	11.2116	0.104112	11.2445	0.221264	11.2273	0.111295	0.000252
504.324	0.460403	216	Rnf185	10777950	NM_001024271,BC092655	ring finger protein 185	8.11604	0.0794738	7.97061	0.0539332	8.06672	0.120704	8.35815	0.110908	8.43101	0.062686	0.00159353
501.4	0.365738	95	Mrps33	10862103	NM_001047863	mitochondrial ribosomal protein S33	9.35452	0.0868035	9.2247	0.120362	9.18284	0.0976213	8.98878	0.0444185	9.01489	0.099004	3.1e-06
476.951	0.660703	444	Mrps21	10825091	NM_001126094,BC166891	mitochondrial ribosomal protein S21	11.787	0.0861132	11.7017	0.0506737	11.5926	0.0839484	11.1263	0.191661	11.1509	0.0551343	0
475.849	0.454058	204	Mief1	10897755	NM_001007709,BC083593	mitochondrial elongation factor 1	9.34812	0.11848	9.04343	0.0686189	8.89406	0.0493734	9.16623	0.0936217	9.07832	0.134724	5.96e-08
468.876	0.320591	46	Oscp1	10871984	NM_001029923,BC098048	organic solute carrier partner 1	7.0948	0.0754827	6.96908	0.112698	6.84497	0.0700104	6.77421	0.131165	6.8693	0.0542531	0.000101
466.443	0.643453	428	Mrps21	10802940	NM_001126094,BC166891	mitochondrial ribosomal protein S21	11.5048	0.0857466	11.4496	0.0754081	11.327	0.105729	10.8614	0.172679	10.9003	0.039661	0
460.086	0.441405	180	Ireb2	10910094	NM_022863,BC081798	iron responsive element binding protein 2	10.0125	0.0690068	9.84469	0.0401977	9.57109	0.0438332	9.95249	0.17095	9.90897	0.0542905	9.95e-05
459.411	0.614279	399	Nol7	10797821	FQ223635	nucleolar protein 7	8.44616	0.111082	8.19536	0.0559856	8.16443	0.0837277	7.83188	0.139369	7.94188	0.0566158	0
447.886	0.584737	371	Pacs2	10887565	NA	phosphofurin acidic cluster sorting protein 2	9.54425	0.0586219	9.31118	0.101757	9.14231	0.0167573	9.01074	0.145116	8.95952	0.0616553	0
443.67	0.329838	51	Nos3	10860076	NM_021838,AB176831	nitric oxide synthase 3, endothelial cell	7.81256	0.110272	7.79398	0.0898772	7.935	0.0361256	8.12382	0.165122	8.09748	0.0865363	0.00324285
441.973	0.361363	85	Anxa6	10742712	NM_024156,BC072523	annexin A6	10.6187	0.101733	10.7486	0.0580166	10.9001	0.0978308	10.7907	0.203524	10.98	0.0563681	0.00111902
429.73	0.631134	416	Hspa9	10803851	NM_001100658	heat shock protein 9	11.2994	0.0427015	11.396	0.045175	11.7765	0.0607207	11.9305	0.199792	11.6828	0.053331	0
413.259	0.357148	81	Atf2	10846233	NM_031018,U38938	activating transcription factor 2	11.2783	0.0658319	11.2322	0.0248086	11.1868	0.0353128	10.9212	0.135595	11.0338	0.0692585	4.7e-05
391.422	0.433608	169	Tfam	10829703	NM_031326,AF377866	transcription factor A, mitochondrial	8.90623	0.039245	8.79631	0.0680636	8.57874	0.0816504	8.51345	0.123722	8.47262	0.1012	0
390.773	0.479487	237	Usp30	10762857	NM_001107153	ubiquitin specific peptidase 30	8.73394	0.042229	8.68611	0.148216	8.42911	0.0888704	8.32719	0.218174	8.25446	0.149231	1.4e-05
383.708	0.444456	186	Exo5	10879446	NM_001107973	exonuclease 5	7.42522	0.118698	7.59632	0.117865	7.86968	0.0702074	7.6414	0.15008	7.65456	0.185183	0.000863
365.632	0.510595	286	Mtx2	10837027	NM_001008286,BC086360	metaxin 2	10.3895	0.0354096	10.2604	0.0388672	10.0235	0.100907	9.95016	0.114537	9.87887	0.0317735	0
355.984	0.559967	345	Agk	10854689	NM_001127497	acylglycerol kinase	8.7471	0.0299833	8.57195	0.103496	8.58368	0.11577	8.19631	0.165851	8.18714	0.0973187	0
353.265	0.44877	194	Usb1	10809147	NM_001014013,BC088280	U6 snRNA biogenesis 1	8.80351	0.095537	8.56217	0.0425779	8.43649	0.0813502	8.35474	0.0908072	8.5499	0.0841173	0
341.692	0.398634	133	Agap2	10895803	NM_023026,AF280816	ArfGAP with GTPase domain, ankyrin repeat and PH domain 2	7.39757	0.0837377	7.26856	0.0937455	7.21948	0.100739	7.11732	0.0754674	6.99893	0.0822846	1.97e-06
337.119	0.356065	79	Coa3	10747617	NM_001109047,FQ221438	cytochrome C oxidase assembly factor 3	8.80583	0.0255902	8.688	0.103238	8.44976	0.10656	8.63295	0.19719	8.55873	0.0739259	0.00271004
308.584	0.450702	196	Puf60	10904756	NM_001191880,AF165892	poly-U binding splicing factor 60	10.0018	0.0348921	9.87859	0.0684374	9.70782	0.0433232	9.55113	0.135705	9.6225	0.0604652	0
302.822	0.441951	182	Fundc1	10932181	NM_001025027,BC091353	FUN14 domain containing 1	8.44849	0.0507524	8.42601	0.0934384	8.21932	0.114447	8.00734	0.0761264	8.00654	0.191432	5.36e-07
299.157	0.479413	236	Ywhae	10736042	NM_031603,M84416	tyrosine 3-monooxygenase/tryptophan 5-monooxygenase activation protein, epsilon	12.2817	0.0559447	12.107	0.026354	12.0621	0.0213635	11.8023	0.0349699	11.8705	0.0256203	0
287.535	0.405539	142	Cox20	10766059	NM_001105976,FQ229252	COX20 cytochrome C oxidase assembly factor	9.39805	0.118401	9.4564	0.0761567	9.31921	0.0710897	9.08153	0.089814	9.05086	0.132744	0.000392
276.519	0.385627	120	Nnt	10821556	NM_001013157,BC091271	nicotinamide nucleotide transhydrogenase	10.4424	0.0697361	10.7091	0.0287253	10.7301	0.0755712	10.677	0.122298	10.3444	0.0664722	4.4e-05
249.027	0.368358	98	Ctps2	10937777	NM_001034998,BC085949	CTP synthase 2	9.46936	0.032703	9.64785	0.052085	9.83771	0.114175	9.78371	0.1316	9.69714	0.0901606	1.01e-06
244.47	0.333326	55	Rpl15	10779331	NM_139114,BC078724	ribosomal protein L15	7.73358	0.0264426	7.71638	0.198866	7.52024	0.102621	7.45467	0.0324855	7.40025	0.0913294	0.000828
242.405	0.250807	9	Mrpl4	10908308	NM_001108754	mitochondrial ribosomal protein L4	10.3123	0.121087	10.1393	0.0378954	10.0615	0.127216	10.1108	0.161979	10.0669	0.0521625	0.00568843
234.092	0.394831	127	Mrpl42	10764314	NM_001106782,BC168747	mitochondrial ribosomal protein L42	8.52707	0.0479089	8.40522	0.0318657	8.33465	0.0570744	8.13224	0.110173	8.39021	0.0334916	3.58e-07
230.238	0.464162	222	Dpm1	10851997	NM_001106544	dolichyl-phosphate mannosyltransferase polypeptide 1, catalytic subunit	8.72509	0.0710256	8.79656	0.05949	8.88792	0.058876	9.06966	0.115874	9.18926	0.0972573	0
227.854	0.396663	129	Cox18	10771819	NM_001106000	cytochrome c oxidase assembly protein 18	9.75809	0.13718	9.65144	0.0612857	9.54176	0.0534204	9.37952	0.188599	9.36143	0.112972	3.09e-05
227.616	0.402478	137	Hsbp1	10808290	NM_173119,BC058131	heat shock factor binding protein 1	10.4876	0.0496875	10.5273	0.0424526	10.633	0.0753525	10.8067	0.15082	10.8901	0.0805636	2.21e-06
187.141	0.381474	113	Park7	10881850	NM_057143,NM_001277250,NM_001277251,NM_001277252,NM_001277253,NM_001277249,AF157511	parkinson protein 7	11.0737	0.100153	10.6922	0.0814319	10.8938	0.0949924	10.8174	0.0810028	10.8804	0.086426	7.33e-06
164.903	0.368759	99	Coa5	10927468	NM_001195488	cytochrome C oxidase assembly factor 5	10.6977	0.0418528	10.4367	0.0934368	10.3765	0.107995	10.3561	0.199098	10.3289	0.0485974	8.34e-07
151.697	0.383522	116	Elk1	10936520	NM_001108059,EF429098	ELK1, member of ETS oncogene family	9.06918	0.0606467	8.81638	0.0424715	8.7459	0.0566094	9.12942	0.0961081	9.031	0.106565	0.000527
