# Supplementary material for: Microarray and qPCR Analysis of Mitochondrial Metabolism Activation during Prenatal and Early Postnatal Development in Rats and Humans with Emphasis on CoQ10 Biosynthesis
Source: Biology (Basel). 2021 May 8;10(5):418. doi: 10.3390/biology10050418 (PMC8150536; doi:10.3390/biology10050418)
Supplement: Supplementary file 1 [file biology-10-00418-s001.zip › biology-10-00418-s001/Krizova et al_Table S4 showing 248 unique genes changed in both tissues regardless of tissue origin, TIGR MeV, betr package analysis/Microarray and qPCR analysis of mitochondrial metabolism - Krizova et al_Table S4/Table S4 muscle 248.xlsx]

## Sheet: TiGR MEV_BETR muscle
Microarray and qPCR analysis of mitochondrial metabolism activation during prenatal and early postnatal development in rat and human with emphasis on CoQ10 biosynthesis
Jana Krizova, Martina Hulkova, Vaclav Capek, Petr Mlejnek, Jan Silhavy, Marketa Tesarova, Jiri Zeman, Hana Hansikova
(Table S4)
LM rank	Fold.ChangeM	FC.rankM	SYMBOL	ACCNUM		DESC	Time.F16.meanM	Time.F16.std.devM	Time.F20.meanM	Time.F20.std.devM	Time.F20.meanM	Time.F20.std.devM	Time.P1.meanM	Time.P1.std.devM	Time.P4.meanM	Time.P4.std.devM	significance.valuesM
2010.78	2.74207	996.778	Pdk4	10860900	NM_053551,AF034577	pyruvate dehydrogenase kinase, isozyme 4	8.0171	1.38281	8.75105	1.20737	8.92737	0.187578	10.7592	0.43694	10.449	0.445946	0.00192869
1933.84	1.94797	952.843	Ass1	10835355	NM_013157,BC063146	argininosuccinate synthase 1	8.49423	0.78019	9.9739	0.185673	10.0477	0.150512	10.4422	0.194724	9.55747	0.15943	0
1927.06	2.13228	972.065	Acsl1	10791677	NM_012820,D90109	acyl-CoA synthetase long-chain family member 1	8.84599	1.17008	10.4277	0.689022	10.2944	0.191699	10.9783	0.516989	10.816	0.341914	2.15e-05
1913.83	2.10168	963.827	Chchd10	10832482	NM_001007008,FQ223849	coiled-coil-helix-coiled-coil-helix domain containing 10	8.64189	1.18555	9.39857	0.679125	9.6718	0.0962261	10.2995	0.155943	10.7436	0.168158	0.000498
1910.89	1.73718	919.892	Anxa1	10729269	NM_012904,M19967	annexin A1	9.39591	0.933841	11.1331	0.15745	10.8414	0.0704904	11.1228	0.073061	10.7297	0.286268	0
1907.11	1.84177	939.114	Abcc9	10866760	NM_013040,D83598	ATP-binding cassette, subfamily C (CFTR/MRP), member 9	8.58255	0.927874	10.0796	0.228248	10.1422	0.0922098	10.3065	0.172106	10.4243	0.128391	0
1902.88	1.781	930.876	Ifi27	10886573	NM_203410,BC060548	interferon, alpha-inducible protein 27	8.45005	0.546992	9.25554	0.215333	10.2311	0.681052	9.43886	0.11359	9.29955	0.318167	2.41e-05
1888.61	1.8942	944.605	Abcc9	10866724	NM_013040,AF087838	ATP-binding cassette, subfamily C (CFTR/MRP), member 9	8.19211	0.884982	9.86216	0.226287	9.87506	0.0856688	10.0863	0.171715	10.0455	0.133334	0
1873.37	1.80166	936.368	Mgst1	10859392	NM_134349,BC063150	microsomal glutathione S-transferase 1	9.07958	1.12375	10.8812	0.417019	9.94495	0.354161	10.7387	0.764998	10.5543	0.524667	0.00211942
1872.7	1.43794	878.703	Ccbl2	10940453	NM_001015037	cysteine conjugate-beta lyase 2	8.56539	0.802774	7.62418	0.163699	7.46541	0.0972705	7.36579	0.100214	7.12745	0.192517	4.77e-07
1846.26	1.20512	840.259	Uox	10819740	NM_053768,M24396	urate oxidase	6.86928	0.412975	7.22253	0.352719	8.0744	0.317491	7.7835	0.194534	7.16228	0.298757	0.000447
1810.29	1.12208	818.292	Acat2	10702955	NM_001006995,AY325187	acetyl-CoA acetyltransferase 2	10.8417	0.624109	10.6233	0.393189	10.7103	0.0894331	9.9062	0.0733955	9.71967	0.14539	0.00465471
1803.56	2.25168	977.557	Glrx	10812216	NM_022278,BC061555	glutaredoxin (thioltransferase)	10.1645	0.520493	11.2406	0.772723	12.4162	0.164244	11.6047	0.224951	10.4886	0.177072	5.96e-08
1793.53	1.18383	826.53	Acat2	10702945	NM_001006995,BC083872	acetyl-CoA acetyltransferase 2	10.9112	0.665033	10.7138	0.417524	10.8067	0.0885536	9.90618	0.0797845	9.72739	0.144179	0.00469029
1791.3	2.45687	980.303	Lgals3	10779673	NM_031832,J02962,FQ220402	lectin, galactoside-binding, soluble, 3	8.55485	1.45983	10.5175	0.318335	10.7819	0.173169	11.0117	0.0916392	10.6508	0.226819	1.19e-07
1768.91	1.60385	908.908	Acss3	10902112	NM_001108091	acyl-CoA synthetase short-chain family member 3	9.79141	0.955444	8.47357	0.176742	8.18756	0.116514	8.29131	0.168916	8.2109	0.148597	0
1761.62	1.78663	933.622	Dgat2	10723866	NM_001012345,BC089846	diacylglycerol O-acyltransferase 2	9.10336	0.761251	10.8404	0.143514	10.89	0.158052	10.7919	0.267247	10.0659	0.136974	0
1757.96	1.42491	875.957	Pgm1	10870177	NM_017033,BC099807	phosphoglucomutase 1	9.7338	0.71187	10.5091	0.560306	10.8234	0.175447	11.1587	0.165746	11.1395	0.142261	7.39e-06
1736.34	2.08267	958.335	Fmo1	10769361	NM_012792,M84719	flavin containing monooxygenase 1	9.31603	0.949671	11.23	0.218025	11.3987	0.11467	11.3674	0.112036	10.7699	0.192747	0
1733.16	1.52502	906.162	Epha4	10929211	NM_001162411	Eph receptor A4	10.5228	0.652528	9.45174	0.284864	9.32863	0.0935589	8.99778	0.183751	9.31466	0.18403	0
1723.31	1.07358	807.308	Aass	10861242	NM_001100963,BC128771	aminoadipate-semialdehyde synthase	7.77205	0.685029	7.25388	0.378613	7.08553	0.125391	6.83864	0.120959	6.69848	0.148514	0.00152898
1702.1	0.95792	777.103	Acaa2	10802691	NM_130433	acetyl-CoA acyltransferase 2	10.6089	0.601323	11.5302	0.161709	11.1197	0.117855	11.5327	0.122457	11.5668	0.32448	8.24e-05
1698.13	1.77763	928.13	Des	10924507	NM_022531,BC061872	desmin	11.4683	0.986119	12.6638	0.399418	12.8969	0.144937	13.1584	0.0516278	13.246	0.0551445	1.19e-07
1696.82	1.067	801.816	Ppox	10769840	NM_001105968	protoporphyrinogen oxidase	9.24244	0.166839	8.51481	0.128708	8.45126	0.0797094	8.17543	0.0718488	8.779	0.28464	0
1691.18	1.50829	895.178	Cav1	10853816	NM_031556,NM_133651,BC161826	caveolin 1, caveolae protein	11.5783	0.911957	12.6505	0.357706	12.7801	0.0900068	12.9197	0.103539	13.0866	0.213517	6.44e-06
1669.79	2.57008	985.795	Ppl	10731643	NM_001106976	periplakin	8.18158	0.98765	10.5139	0.320337	10.7156	0.177188	10.7517	0.253428	9.69696	0.194505	0
1655.21	1.39183	873.211	Perp	10701913	NM_001106265,BC166608	PERP, TP53 apoptosis effector	11.0336	0.689052	12.1655	0.342289	12.4255	0.106184	12.1506	0.236178	11.8905	0.121041	3.58e-07
1651.04	1.12647	821.038	Hrsp12	10903227	NM_031714,BC078779	heat-responsive protein 12	10.2268	0.540227	9.2689	0.170162	9.10249	0.242416	9.10035	0.116875	9.10944	0.222339	0
1640.09	1.01645	788.086	Mtus1	10788374	NM_178093,BC072537	microtubule associated tumor suppressor 1	8.51739	0.256715	9.12402	0.260084	9.10445	0.111091	9.53383	0.0469133	9.17333	0.130733	0
1639.64	0.912394	749.643	Crot	10860548	NM_031987,U26033	carnitine O-octanoyltransferase	10.7787	0.209966	9.86632	0.33427	10.1081	0.265597	10.1728	0.0276006	10.6015	0.174137	2.26e-05
1634.58	1.02278	793.578	Arsb	10812524	BC168241	arylsulfatase B	9.55354	0.502635	9.88458	0.208842	9.98256	0.0345647	9.87756	0.125145	10.5763	0.124791	0.00167567
1607.56	1.07159	804.562	Sept4	10737205	NM_001011893,BC126069	septin 4	8.72164	0.642069	9.60356	0.259727	9.73564	0.0630109	9.7304	0.109735	9.79323	0.164221	7.75e-07
1602.04	0.782556	648.043	Uros	10726346	NM_001012068,BC083730	uroporphyrinogen III synthase	8.82848	0.313927	8.13849	0.178258	8.15138	0.0436519	8.12589	0.171537	8.90845	0.496163	0.00949353
1594.83	1.01768	790.832	Ciapin1	10805986	NM_001007689,BC083753	cytokine induced apoptosis inhibitor 1	10.4301	0.226704	9.94845	0.200289	9.71771	0.210403	9.41237	0.141171	9.86983	0.17743	0
1590.08	2.08752	961.081	Cd36	10940473	NM_031561	CD36 molecule (thrombospondin receptor)	9.43878	1.31979	10.7296	0.617918	10.7905	0.168915	11.4743	0.269985	11.5263	0.323735	0.000117
1575.3	0.782481	645.297	Gstk1	10855008	NM_181371,BC088100	glutathione S-transferase kappa 1	10.3375	0.418774	9.68707	0.198468	9.63815	0.160048	9.69937	0.0702485	9.555	0.0844559	1.43e-06
1564.12	0.932624	766.119	Kcnj8	10866718	NM_017099,BC078863	potassium inwardly-rectifying channel, subfamily J, member 8	8.46929	0.62546	9.38407	0.140747	9.32926	0.124867	9.37602	0.223747	9.40192	0.197927	9.72e-06
1561.14	0.915945	755.135	Gstp1	10727429	NM_012577,BC058439	glutathione S-transferase pi 1	11.0793	0.235434	10.3692	0.22146	10.3302	0.312368	10.1633	0.0179294	10.6222	0.081003	0
1557.42	1.52139	903.416	Nipsnap1	10773891	NM_001100730	nipsnap homolog 1 (C. elegans)	10.7283	0.918568	9.96648	0.410385	9.67209	0.183664	9.32835	0.0850477	9.20693	0.115851	5.27e-05
1547.55	1.10334	815.546	Suox	10899884	NM_031127,BC061991	sulfite oxidase	9.5792	0.606444	8.8037	0.154445	8.64941	0.239486	8.47586	0.068909	8.62907	0.0857543	5.36e-07
1537.33	0.743206	623.33	Abca9	10748639	NA	ATP-binding cassette, subfamily A (ABC1), member 9	7.27686	0.215792	7.81477	0.0765262	8.02006	0.054428	7.99199	0.0814014	7.79857	0.0471812	0
1531.66	0.88732	738.659	Aldh2	10758663	NM_032416,BC062081	aldehyde dehydrogenase 2 family (mitochondrial)	9.86029	0.15837	9.13326	0.247157	8.97297	0.255494	9.27113	0.156707	9.83986	0.433627	0.000998
1503.14	0.681591	582.141	Adap2	10736585	NM_020101	ArfGAP with dual PH domains 2	7.19081	0.304024	7.62344	0.186892	7.75363	0.14172	7.87241	0.0405329	7.79308	0.0850102	4.77e-07
1490.61	0.952594	771.611	Exog	10914244	NM_001106866	endo/exonuclease (5'-3'), endonuclease G-like	8.55553	0.427033	8.03306	0.244096	7.93874	0.119977	7.60294	0.0994504	7.93307	0.136566	6.68e-06
1483.71	0.63504	532.714	Zadh2	10803003	NM_001106129	zinc binding alcohol dehydrogenase, domain containing 2	9.52603	0.223008	9.03136	0.103709	8.89099	0.0716177	8.97111	0.167369	9.16949	0.154948	1.19e-07
1481.85	0.966948	779.849	Sik1	10832197	NM_021693,AF106937	salt-inducible kinase 1	9.9842	0.375346	10.8876	0.179729	10.8734	0.120364	10.9511	0.0679971	10.6238	0.134976	0
1478.47	0.840653	697.47	Pinx1	10781014	NM_001083337,BC158553	PIN2/TERF1 interacting, telomerase inhibitor 1	10.2493	0.366676	9.92001	0.319238	9.70824	0.0801728	9.40863	0.0603422	9.56082	0.157166	7.17e-05
1476.59	2.00579	955.589	Aldoc	10745095	NM_012497,BC099749	aldolase C, fructose-bisphosphate	10.2471	0.996754	8.90228	0.22529	8.7685	0.263934	8.60718	0.147822	8.24134	0.268123	0
1476.58	0.738374	620.584	Mterfd1	10903195	NM_199387,FQ232616	MTERF domain containing 1	10.4081	0.188674	9.89269	0.13076	9.7669	0.132727	9.66976	0.086072	9.93203	0.162794	0
1474.92	1.5145	897.924	Capn1	10728093	NM_019152,BC061880	calpain 1, (mu/I) large subunit	9.20524	0.929157	10.3053	0.118448	10.4393	0.0621376	10.569	0.0266641	10.7197	0.0898702	4.77e-07
1470.64	1.76239	922.638	Alas2	10932912	NM_013197,BC081857	aminolevulinate, delta-, synthase 2	10.7129	0.77906	11.9729	0.271796	12.0467	0.439848	12.4753	0.157826	11.6866	0.577959	1.85e-05
1461.84	0.733851	617.838	Hk2	10863430	NM_012735,M68971	hexokinase 2	8.85173	0.254692	9.51075	0.147889	9.39503	0.133323	9.26662	0.195893	8.7769	0.299725	0.00602871
1452.63	0.928441	760.627	Synj2	10702829	NM_001113371,NM_032071,NM_001113372,U90312	synaptojanin 2	7.54421	0.466615	8.0086	0.172286	7.98685	0.0965386	8.24374	0.105878	8.47265	0.227461	0.000121
1450.68	0.65247	554.681	Pycr1	10749716	NM_001105857	pyrroline-5-carboxylate reductase 1	9.38769	0.225487	9.99919	0.263358	10.0402	0.163383	9.64854	0.0692143	9.6231	0.158202	0.000578
1436.15	1.62535	917.146	Scp2	10926089	FQ209527	sterol carrier protein 2	7.55695	0.971112	6.51018	0.372329	6.74616	0.284896	6.49366	0.34802	5.9316	0.416994	0.00253785
1420.68	0.876143	727.676	Trak1	10914385	NM_001134565	trafficking protein, kinesin binding 1	9.39552	0.387947	10.0276	0.209294	10.0577	0.0704342	10.2422	0.08031	10.2717	0.109166	0
1416.39	0.678342	579.395	Ikbke	10767518	NM_001108854,BC128751	inhibitor of kappa light polypeptide gene enhancer in B-cells, kinase epsilon	7.89448	0.269942	8.41718	0.284755	8.57282	0.26934	8.40144	0.0529507	8.52781	0.0992133	8.12e-05
1416.03	2.73751	994.032	Dsp	10797966	NA	desmoplakin	9.70225	1.11497	12.0745	0.635742	12.4398	0.402361	12.3808	0.241234	11.5519	0.138194	0
1408.03	0.790413	659.027	Ogg1	10857752	NM_030870,AF029690	8-oxoguanine DNA glycosylase	9.6713	0.381555	9.33412	0.285242	9.31473	0.104346	8.88089	0.0890647	9.09897	0.0782528	0.000824
1403.34	0.584582	450.335	Dhtkd1	10796262	NM_001025720,BC099075	dehydrogenase E1 and transketolase domain containing 1	8.22195	0.349068	7.87888	0.169488	7.63737	0.110735	7.72099	0.0874683	7.66324	0.117852	0.000185
1399.22	0.841135	700.216	Tp53	10734975	NM_030989,BC098663	tumor protein p53	12.0872	0.193865	11.5235	0.158507	11.418	0.192482	11.2461	0.0834129	11.5632	0.0909429	0
1397.32	1.05737	796.324	Asah2	10729693	NM_053646,AB057433	N-acylsphingosine amidohydrolase (non-lysosomal ceramidase) 2	8.16138	0.352598	8.85731	0.059972	9.11759	0.345912	9.21875	0.167096	8.60235	0.0571074	0
1391.35	0.730619	612.346	Mrps27	10812722	NM_001199192,NM_001108543	mitochondrial ribosomal protein S27	10.0343	0.366743	9.77144	0.16963	9.68383	0.0952137	9.53781	0.100783	9.30367	0.0799328	0.000491
1382.6	0.719079	609.6	Apex1	10779811	NM_024148,BC078816	APEX nuclease (multifunctional DNA repair enzyme) 1	11.6585	0.347888	11.2825	0.137475	11.1549	0.114149	10.9696	0.0363894	10.9394	0.107837	7.15e-07
1371.28	0.790024	656.281	Tyms	10930510	NM_019179,L12138	thymidylate synthetase	10.9974	0.396565	10.8175	0.183166	10.7177	0.0779161	10.4513	0.0861844	10.2074	0.0919526	0.000925
1369.46	0.635744	535.459	Serhl2	10898147	NM_001130579	serine hydrolase-like 2	8.67589	0.0450121	9.10016	0.173477	9.24769	0.275608	9.25891	0.154499	8.62317	0.279912	0.0051071
1354.24	0.618894	516.238	Siva1	10887506	NM_001100982,BC088866	SIVA1, apoptosis-inducing factor	11.097	0.219026	10.8238	0.263949	10.8504	0.14631	10.4781	0.0416161	10.5406	0.118908	0.000471
1347.74	1.32348	856.735	Efhd1	10925014	NM_001109310	EF-hand domain family, member D1	8.53814	0.96798	9.76013	0.346435	9.52835	0.338277	9.3403	0.208748	9.86162	0.297953	0.00325179
1341.29	0.606683	483.286	Msr1	10788427	NM_001191939	macrophage scavenger receptor 1	8.42081	0.236893	8.944	0.279398	9.01837	0.0901727	9.0275	0.101759	8.88658	0.160015	1.18e-05
1333.85	0.713465	606.854	Aldoa	10725832	NM_001177305,NM_012495,NM_001271536,M14420	aldolase A, fructose-bisphosphate	12.6505	0.367422	12.9559	0.282547	12.9726	0.0817299	13.2747	0.0885382	13.364	0.0498252	0.00094
1330.87	0.699102	595.87	Dok4	10805976	NM_001108438,BC158749	docking protein 4	9.51964	0.0896647	9.25546	0.134732	9.24663	0.116731	8.82054	0.106641	9.31951	0.110079	1.79e-07
1326.83	0.58575	455.827	Cdk1	10829761	NM_019296,BC091549	cyclin-dependent kinase 1	10.6268	0.231057	10.3937	0.199103	10.3753	0.191342	10.041	0.0817168	10.1019	0.0870728	0.000778
1326.29	2.69041	991.286	Cidea	10802416	NM_001170467	cell death-inducing DFFA-like effector a	7.55124	1.52243	9.00486	1.16157	9.26752	0.237308	10.1965	0.250534	10.2416	0.248179	0.000158
1321.88	0.920929	757.881	Tango2	10752309	NM_001108323,FQ217948	transport and golgi organization 2 homolog (Drosophila)	8.81769	0.546357	9.16691	0.23048	9.21919	0.111109	9.43956	0.13705	9.73862	0.182425	0.00607473
1305.55	0.780236	642.551	Me2	10805186	NM_001107376	malic enzyme 2, NAD(+)-dependent, mitochondrial	9.69	0.363249	9.28408	0.202469	9.23266	0.127776	8.90976	0.165371	9.01167	0.153592	4.08e-05
1294.41	0.668369	568.411	Acsl4	10932795	NM_053623,D85189	acyl-CoA synthetase long-chain family member 4	9.38012	0.0631085	9.84433	0.0847871	10.0217	0.158642	9.83497	0.0756286	9.35332	0.169713	0
1288.5	0.51896	340.497	Rmdn2	10882475	NM_001037200,BC100261	regulator of microtubule dynamics 2	7.81033	0.1687	7.3514	0.15708	7.29137	0.192722	7.33624	0.203062	7.39525	0.270273	0.00156367
1284.49	0.826025	686.486	Bcl2	10766953	NM_016993,L14680	B-cell CLL/lymphoma 2	10.5058	0.367363	9.90913	0.296123	9.73564	0.0730521	9.67977	0.192976	9.68048	0.159392	3.58e-07
1272.97	1.33564	864.973	Akap1	10746122	NM_053665,BC081753	A kinase (PRKA) anchor protein 1	8.9996	0.732234	9.97217	0.289514	10.2244	0.126466	10.2426	0.13281	10.3352	0.117188	5.96e-08
1262.44	0.869849	719.438	Stard13	10756289	NM_001109060	StAR-related lipid transfer (START) domain containing 13	8.95205	0.282324	9.70346	0.111535	9.75608	0.112091	9.8219	0.0698815	9.54133	0.130588	0
1260	0.61526	508	Plgrkt	10729604	NM_001106347	plasminogen receptor, C-terminal lysine transmembrane protein	8.48109	0.339494	8.03199	0.319602	8.03155	0.237704	7.86583	0.155776	7.88509	0.195482	0.00974435
1255.79	0.787343	650.789	Stat3	10747506	NM_012747,BC087025	signal transducer and activator of transcription 3 (acute-phase response factor)	10.5602	0.392015	11.0289	0.204462	11.1237	0.0343906	11.3476	0.0711185	11.192	0.069332	2.32e-06
1255.21	0.636554	538.205	Cisd2	10826914	NM_001191608	CDGSH iron sulfur domain 2	9.49408	0.155907	9.04066	0.169598	8.92144	0.209717	8.85753	0.194804	8.98226	0.34844	0.000577
1252.94	1.45516	886.941	Tgif2	10841589	NM_001134983,BC168719	TGFB-induced factor homeobox 2	9.76574	0.58527	8.97844	0.356349	8.85126	0.322026	8.31059	0.0753998	8.87541	0.164742	1.67e-06
1238.96	0.842399	702.962	Nme3	10732257	NM_053507,AY017337	NME/NM23 nucleoside diphosphate kinase 3	9.2341	0.304349	8.77697	0.231332	8.70237	0.0865869	8.46227	0.0744145	8.3917	0.0880503	0
1236.9	0.902945	746.897	Gcsh	10811293	NM_133598,BC088114	glycine cleavage system protein H (aminomethyl carrier)	10.4542	0.44624	10.2283	0.187128	9.98281	0.170604	9.7554	0.111605	9.5513	0.136249	0.000196
1227.65	1.61815	911.654	Eln	10757726	NM_012722,BC085910	elastin	9.43522	0.833407	10.2336	0.208464	10.3855	0.14488	10.5152	0.151247	11.0534	0.364418	3.22e-05
1219.31	0.763439	634.314	Npdc1	10834225	NM_001004231,BC079156	neural proliferation, differentiation and control, 1	9.16089	0.440394	9.47364	0.198794	9.54363	0.04125	9.76671	0.09473	9.92433	0.095523	0.000863
1218.18	0.54237	387.178	Acot9	10938077	NM_001013960,BC085822	acyl-CoA thioesterase 9	8.09695	0.211252	8.41172	0.215299	8.37789	0.0844132	8.63932	0.16757	8.52323	0.218392	0.00687337
1213.86	0.939938	768.865	Rfk	10934662	NM_001014106,BC079125	riboflavin kinase	10.4092	0.261254	9.5209	0.219938	9.46922	0.211964	9.56506	0.0828812	9.71015	0.293789	0
1212.43	0.65811	557.427	Armc1	10822436	NM_001106425,BC158721	armadillo repeat containing 1	10.5233	0.135249	10.1594	0.198414	10.134	0.0764394	9.86524	0.167995	10.1464	0.105538	9.54e-07
1210.75	1.24481	845.751	Tgif2	10841586	NM_001134983,BC168719	TGFB-induced factor homeobox 2	10.254	0.459235	9.54427	0.323055	9.45887	0.239824	9.00924	0.0645329	9.48336	0.125933	2.38e-07
1205.02	0.612134	497.016	Prkaca	10810210	NM_001100922,BC129128	protein kinase, cAMP-dependent, catalytic, alpha	11.2136	0.341026	11.6478	0.164564	11.7644	0.0762032	11.8257	0.100219	11.8222	0.0708976	2.98e-06
1192.11	0.711381	604.108	Sparc	10742802	NM_012656,BC061777	secreted protein, acidic, cysteine-rich (osteonectin)	13.1028	0.420876	13.504	0.151629	13.607	0.0125444	13.68	0.0423966	13.8141	0.0507838	5.19e-05
1186.23	0.826319	689.232	Ehd3	10888596	NM_138890,AF494093	EH-domain containing 3	9.51712	0.260052	8.77121	0.189857	8.6908	0.165181	8.7806	0.177873	9.50935	0.407916	0.000154
1177.12	0.694048	593.124	Lyn	10867461	NM_030857,NM_001111098,L14951	LYN proto-oncogene, Src family tyrosine kinase	8.70391	0.350215	9.26456	0.147966	9.19263	0.0464921	9.39796	0.17141	9.15478	0.213907	0.000104
1176.27	0.611267	494.27	Pold3	10723943	NM_001024750,BC098010	polymerase (DNA-directed), delta 3, accessory subunit	10.0894	0.424969	9.86905	0.142527	9.75327	0.0345483	9.60383	0.0525417	9.47818	0.0574732	0.00914556
1173.19	1.45516	884.195	Tgif2	10795415	NM_001134983,BC168719	TGFB-induced factor homeobox 2	9.76574	0.58527	8.97844	0.356349	8.85126	0.322026	8.31059	0.0753998	8.87541	0.164742	1.67e-06
1168.78	0.498318	315.784	Pot1	10861361	NM_001024322,BC085834	protection of telomeres 1	9.47424	0.292692	9.20992	0.144465	9.13829	0.0439139	9.1158	0.0708521	8.97593	0.0913366	0.00259084
1168.52	0.610123	491.524	Isca2	10885959	NM_001109278	iron-sulfur cluster assembly 2	8.81373	0.204428	8.40478	0.112791	8.3689	0.0740159	8.2036	0.108964	8.39847	0.153727	1.79e-07
1163.38	0.693119	590.378	Park2	10718010	NM_020093,AB039878	parkinson protein 2, E3 ubiquitin protein ligase	7.96392	0.395228	8.41538	0.148823	8.40622	0.101327	8.6418	0.128613	8.65704	0.158166	7.16e-05
1159.36	0.955999	774.357	Sgpp1	10890650	AF329638	sphingosine-1-phosphate phosphatase 1	9.72588	0.495766	10.4382	0.242278	10.6819	0.0763029	10.57	0.213436	10.2486	0.162288	1.26e-05
1158.17	0.882349	733.168	Lrrk1	10722619	NM_001191624	leucine-rich repeat kinase 1	7.88226	0.342693	8.67563	0.0830571	8.76461	0.0845595	8.70876	0.071317	8.75931	0.0930769	0
1149.69	0.865176	716.692	Rfk	10847718	NM_001014106,BC079125	riboflavin kinase	10.1945	0.197248	9.36917	0.206994	9.32928	0.208315	9.41096	0.0884519	9.60033	0.281879	0
1142.2	0.850531	711.2	Rfk	10714249	NM_001014106,BC079125	riboflavin kinase	10.1256	0.188316	9.32146	0.208298	9.2751	0.207899	9.35987	0.0806209	9.55854	0.26422	0
1141.16	0.553535	398.162	Ptrh2	10737125	NM_001013860,BC083801	peptidyl-tRNA hydrolase 2	10.8409	0.273007	10.527	0.178579	10.402	0.0365162	10.3205	0.130165	10.2874	0.143159	8.71e-05
1121.48	0.627239	524.476	Mrpl49	10728115	NM_001047883,FQ235268	mitochondrial ribosomal protein L49	9.97668	0.164197	9.64265	0.137844	9.67665	0.186287	9.34944	0.158347	9.64196	0.218176	0.00147808
1114.45	1.4498	881.449	Mapk12	10906142	NM_021746,BC062396	mitogen-activated protein kinase 12	7.92682	0.821199	8.45215	0.472699	8.62363	0.120535	8.94654	0.131213	9.37662	0.221478	0.00209278
1109.34	1.00463	785.341	Nox4	10708485	NM_053524,AB044086	NADPH oxidase 4	9.35706	0.508799	8.37272	0.0917401	8.35243	0.0720137	8.53663	0.125944	8.479	0.218338	0
1104.28	1.18852	829.276	Tgm2	10851350	NM_019386,BC062062	transglutaminase 2	9.18945	0.755112	9.76639	0.434371	9.93839	0.190711	10.2507	0.154708	10.378	0.307492	0.00333565
1102.62	0.706728	598.616	Gars	10862666	NM_001271139	glycyl-tRNA synthetase	11.0732	0.171545	11.6385	0.0774119	11.7799	0.070626	11.5142	0.0878032	11.458	0.0338097	0
1099.44	0.427521	211.438	Polg	10722925	NM_053528	polymerase (DNA directed), gamma	8.97341	0.148706	9.37305	0.104231	9.40093	0.135712	9.12091	0.0568927	9.22551	0.11255	0.000511
1093.4	1.6227	914.4	Gsta4	10911797	NM_001106840,BC157819	glutathione S-transferase alpha 4	10.4256	0.629685	9.08525	0.118321	8.80285	0.184948	8.97665	0.0678082	8.99638	0.333029	0
1089.31	0.490649	299.308	Hint2	10876434	NM_001107955	histidine triad nucleotide binding protein 2	8.91468	0.173385	8.50595	0.06871	8.43987	0.09016	8.42403	0.130638	8.55542	0.151647	4.77e-07
1080.77	0.511838	326.768	Pccb	10919557	NM_017030,M14634	propionyl CoA carboxylase, beta polypeptide	10.8904	0.246467	10.4507	0.0513041	10.4043	0.0853625	10.4001	0.0847569	10.3786	0.108968	5.96e-08
1073.51	0.614643	502.508	Fkbp4	10865855	NM_001191863	FK506 binding protein 4	10.3708	0.334939	10.1794	0.181703	10.1539	0.0817472	9.81459	0.163298	9.75612	0.0612979	0.00314659
1072.51	1.20434	837.514	Ide	10729864	NM_013159	insulin degrading enzyme	10.8063	0.412467	11.4816	0.120034	12.0107	0.257833	11.9853	0.166769	11.3259	0.0457402	0
1069.81	0.769297	639.805	Stoml2	10876270	NM_001031646,FQ213146	stomatin (Epb7.2)-like 2	11.0642	0.338819	10.7019	0.132874	10.584	0.159157	10.5373	0.0405061	10.2949	0.193376	4.61e-05
1060.62	0.57158	425.622	Tert	10717517	NM_053423,AY539717	telomerase reverse transcriptase	7.42179	0.353981	7.15076	0.200537	7.00683	0.110159	6.85021	0.0334319	6.90685	0.236879	0.00981104
1057.48	1.32471	859.481	Acacb	10762792	NM_053922,DQ493871	acetyl-CoA carboxylase beta	7.31385	0.697779	7.66848	0.578294	7.91007	0.205564	8.38958	0.188048	8.63856	0.123065	0.00386864
1055.76	0.808899	672.757	Degs1	10770430	NM_053323,BC083727	delta(4)-desaturase, sphingolipid 1	10.5508	0.238902	11.3095	0.273377	11.3597	0.0947359	11.0659	0.101868	10.752	0.140197	2.38e-07
1055.07	0.484087	291.07	Cit	10762537	NM_001029911,AF039218	citron rho-interacting serine/threonine kinase	9.50222	0.0617334	9.9863	0.193754	9.9541	0.128711	9.83102	0.0883115	9.73304	0.0968294	1.22e-05
1052.54	0.604518	480.541	Ddah2	10831240	NM_212532,NM_001165936,BC086443	dimethylarginine dimethylaminohydrolase 2	11.3059	0.36768	10.8514	0.0960679	10.7793	0.128346	10.7014	0.139618	10.8015	0.0806682	6.52e-05
1041.05	1.09756	810.054	Adam12	10726371	XM_002725723	ADAM metallopeptidase domain 12	9.11751	0.449818	10.1752	0.0521232	10.2151	0.0875465	10.073	0.0672591	10.076	0.0743792	0
1040.78	0.610098	488.778	Qtrtd1	10751196	NA	queuine tRNA-ribosyltransferase domain containing 1	9.15242	0.28862	8.96579	0.152238	8.82346	0.125146	8.73309	0.0468026	8.54232	0.194081	0.00407129
1036.38	1.7758	925.384	Fsd1	10931511	NM_001106918,BC160924	fibronectin type III and SPRY domain containing 1	8.77714	1.15469	7.21906	0.161216	7.06069	0.0948433	7.11091	0.107076	7.00134	0.164382	1.19e-07
1030.43	1.49438	892.432	Uaca	10910619	NM_001195564,FQ216984	uveal autoantigen with coiled-coil domains and ankyrin repeats	8.71348	0.231067	9.82734	0.263908	9.88808	0.225519	10.2079	0.0882864	9.57451	0.229118	0
1025.95	0.859259	713.946	Acn9	10853676	NM_001047914,AY387078	ACN9 homolog (S. cerevisiae)	8.68219	0.203455	8.10215	0.165613	8.07451	0.129784	7.82293	0.198462	8.13542	0.187863	0
1024.15	0.443531	236.151	Mrpl35	10863153	NM_001106596	mitochondrial ribosomal protein L35	11.1909	0.167012	10.7508	0.137632	10.7474	0.112919	10.8127	0.0592993	10.8479	0.208631	0.000161
1023.01	0.797044	670.011	Amt	10793090	NM_001014004,BC083803	aminomethyltransferase	9.05684	0.423439	8.56192	0.191192	8.48118	0.0778552	8.37363	0.0566021	8.25979	0.0887189	4.23e-06
1019.42	0.551612	395.416	Maob	10932211	NM_013198,FQ210326	monoamine oxidase B	7.21888	0.232028	6.67632	0.1814	6.7969	0.0418264	6.66727	0.160088	6.76027	0.346593	0.00202841
1017.37	0.46413	255.373	Eral1	10745062	NM_001013229,BC089885	Era-like 12S mitochondrial rRNA chaperone 1	9.73111	0.0996698	9.37895	0.111161	9.26698	0.124039	9.28207	0.117573	9.44059	0.149832	3.16e-06
1016.92	0.662483	562.919	Myo19	10745785	NM_001163736	myosin XIX	8.77678	0.294355	8.3742	0.112392	8.3049	0.15102	8.1143	0.0550399	8.2149	0.144871	2.56e-06
1011.74	0.825861	683.741	Acsl5	10716168	NM_053607,BC072497	acyl-CoA synthetase long-chain family member 5	9.27078	0.445478	9.95679	0.0662174	10.0966	0.0925372	9.93896	0.116801	9.97204	0.119246	1.19e-07
1009.02	0.510414	324.022	Mutyh	10871319	NM_133316,BC128728	mutY homolog	9.67085	0.298849	9.38823	0.128103	9.33957	0.106332	9.26148	0.0987406	9.16044	0.158362	0.0050292
1006.75	0.616905	510.746	Qdpr	10773080	NM_022390,J03481	quinoid dihydropteridine reductase	10.4668	0.281897	10.262	0.0804077	9.98278	0.178559	9.8499	0.170401	9.89735	0.104666	4.3e-05
1004.45	0.849309	708.454	Dcakd	10747979	NM_001007724,BC079186	dephospho-CoA kinase domain containing	11.9868	0.45545	11.708	0.229584	11.4574	0.226939	11.1972	0.0419898	11.1374	0.131832	0.000285
1004.19	0.323892	41.1892	Amacr	10813678	NM_012816,AY325250	alpha-methylacyl-CoA racemase	8.45396	0.161145	8.77785	0.0921019	8.71775	0.0816073	8.68162	0.134341	8.74538	0.108094	0.00804663
997.724	0.836225	694.724	Isl1	10821486	NM_017339,AY557632	ISL LIM homeobox 1	7.43914	0.639135	7.06886	0.2458	6.87778	0.0847937	6.70596	0.0710087	6.60291	0.143032	0.0098384
993.492	0.618613	513.492	Ogdh	10774045	NM_001017461,FQ222842	oxoglutarate (alpha-ketoglutarate) dehydrogenase (lipoamide)	11.0953	0.309574	11.3275	0.121257	11.3482	0.0760347	11.3463	0.0824119	11.7139	0.115984	0.00752544
993.346	0.371407	104.346	Dcxr	10940568	NM_134387	dicarbonyl L-xylulose reductase	9.17757	0.194208	8.88321	0.100364	8.81992	0.0701007	8.80617	0.058813	8.87611	0.0767126	8.79e-05
992.811	0.596069	466.811	Plekhf1	10721188	NM_001013148,BC079354	pleckstrin homology domain containing, family F (with FYVE domain) member 1	8.30884	0.297094	8.56133	0.172423	8.77804	0.0627731	8.74692	0.0985499	8.90491	0.12506	0.000223
987.519	0.791478	664.519	Nlrx1	10916697	NM_001025010,BC089834	NLR family member X1	8.49108	0.403119	8.84382	0.139877	8.95313	0.0527314	9.03905	0.0592219	9.28256	0.122421	4.7e-05
986.157	0.669115	571.157	Polb	10789110	NM_017141,U38801	polymerase (DNA directed), beta	10.2475	0.31475	9.83134	0.121607	9.75329	0.0500031	9.63318	0.0726474	9.57843	0.149992	4.77e-07
984.984	0.619676	518.984	Pigy	10855850	NM_001024370,BC086361	phosphatidylinositol glycan anchor biosynthesis, class Y	10.04	0.0697606	9.47807	0.115997	9.4203	0.0822617	9.71415	0.12748	9.75931	0.259742	2.56e-06
984.703	0.534606	370.703	Casp2	10855020	NM_022522,U77933	caspase 2	10.4993	0.224288	10.0143	0.0441455	9.96473	0.0605612	10.1043	0.0928629	10.0271	0.135867	0
984.005	0.512964	335.005	Dynll1	10758986	NM_053319,BC063183	dynein light chain LC8-type 1	13.5332	0.136707	13.3295	0.191514	13.3251	0.108423	13.0202	0.0920718	13.238	0.0715315	0.00137377
974.059	0.766487	637.059	Lrrk2	10898676	NM_001191789,BC168217	leucine-rich repeat kinase 2	7.82798	0.352792	8.33495	0.145149	8.51415	0.210296	8.50808	0.121298	8.59446	0.118959	5.36e-07
972.276	0.500653	321.276	Isca2	10773160	NM_001109278	iron-sulfur cluster assembly 2	10.2591	0.0788333	9.8783	0.0832591	9.79885	0.0869217	9.75845	0.0191171	9.97687	0.16467	0
966.389	0.444809	244.389	Sfxn5	10863639	NM_153298,AB056724	sideroflexin 5	8.51124	0.092896	8.1526	0.0496154	8.06643	0.0235371	8.13634	0.0539799	8.23855	0.0722954	0
964.265	0.794273	667.265	Arl2	10728159	NM_031711,FQ213929	ADP-ribosylation factor-like 2	9.42877	0.356545	8.9193	0.158736	8.7028	0.217006	8.63449	0.0842055	8.82514	0.102293	4.77e-07
961.724	0.412178	186.724	Phykpl	10733367	NM_001128196,BC079163	5-phosphohydroxy-L-lysine phospho-lyase	8.8402	0.236176	9.0823	0.106102	9.13729	0.0458603	9.25238	0.073301	9.24023	0.0707654	0.000361
958.422	0.877439	730.422	Sox4	10794967	NM_001271205	SRY (sex determining region Y)-box 4	10.0401	0.375286	9.3759	0.168596	9.23052	0.128837	9.16268	0.109708	9.60544	0.187858	1.19e-07
958.184	0.427717	214.184	Prdx3	10731210	NM_022540,BC060567	peroxiredoxin 3	11.8882	0.0610777	11.4915	0.167952	11.4605	0.14375	11.4735	0.123848	11.6287	0.130324	4.84e-05
954.249	0.819546	678.249	Chchd5	10839767	NM_001106509,BC158612	coiled-coil-helix-coiled-coil-helix domain containing 5	11.1845	0.203788	10.759	0.255087	10.5983	0.238927	10.3649	0.0844719	10.8117	0.104491	4.71e-06
950.93	0.874019	724.93	Mtf2	10775113	NM_001100898,FQ227583	metal response element binding transcription factor 2	10.5228	0.457302	9.9398	0.221225	9.86311	0.0942725	9.64876	0.0322715	9.76125	0.0989751	1.31e-06
934.314	0.387637	126.314	Tamm41	10864722	NM_001108642	TAM41, mitochondrial translocator assembly and maintenance protein, homolog (S. cerevisiae)	9.16854	0.201958	9.05897	0.157805	9.00624	0.0580559	8.78146	0.030152	8.7809	0.0362088	0.00732255
931.303	0.598066	472.303	Mmachc	10878905	NM_001107962	methylmalonic aciduria (cobalamin deficiency) cblC type, with homocystinuria	9.94016	0.252696	9.58299	0.246855	9.4746	0.0991821	9.3421	0.0547855	9.44055	0.192172	0.000244
930.995	0.408192	172.995	Atic	10924151	NM_031014,BC072496	5-aminoimidazole-4-carboxamide ribonucleotide formyltransferase/IMP cyclohydrolase	11.3003	0.165379	11.1413	0.11574	11.0122	0.0995987	10.9259	0.0696614	10.8921	0.0533509	0.00014
926.897	0.443678	238.897	Hccs	10933279	NM_001191732	holocytochrome c synthase	10.0191	0.0982919	9.6298	0.193125	9.57544	0.139835	9.58607	0.144329	9.73724	0.157629	0.000335
918.751	0.513352	337.751	Psap	10829976	NM_013013,NM_001190236,NM_001190237,NM_001190238,BC061759	prosaposin	12.1715	0.322933	12.4853	0.0452959	12.5026	0.0352893	12.5543	0.0478513	12.6848	0.134555	0.0015263
914.573	0.58777	458.573	Eefsec	10863890	NM_001109249,BC168694	eukaryotic elongation factor, selenocysteine-tRNA-specific	10.4988	0.31224	10.2194	0.1976	10.0729	0.122565	9.91357	0.0541306	9.911	0.103332	0.000161
907.124	0.356934	85.1243	Dpysl2	10784679	NM_001105717	dihydropyrimidinase-like 2	12.7519	0.184978	12.5051	0.0696656	12.524	0.0761698	12.3949	0.0390794	12.4596	0.0489525	0.00054
888.659	0.440184	230.659	Mtf2	10820631	NM_001100898,FQ227583	metal response element binding transcription factor 2	8.13699	0.262113	7.7304	0.127304	7.69681	0.0322027	7.7091	0.0847488	7.77315	0.110592	7.75e-05
881.968	0.634052	529.968	Drg2	10734069	XM_573102	developmentally regulated GTP binding protein 2	11.3202	0.282831	11.0153	0.0752485	10.8538	0.0735847	10.8471	0.0810731	10.6862	0.0847169	6.56e-07
873.762	0.613698	499.762	Amt	10804478	NM_001014004,BC083803	aminomethyltransferase	7.67695	0.339745	7.32649	0.297232	7.21213	0.0536141	7.06325	0.0773172	7.1195	0.121721	0.00128382
865.935	0.648552	551.935	Idh1	10928563	NM_031510,L35317	isocitrate dehydrogenase 1 (NADP+), soluble	11.7432	0.156773	11.2597	0.138006	11.2002	0.168173	11.0946	0.274006	11.2298	0.124718	7.15e-07
860.719	0.528375	359.719	Crls1	10840131	NM_001014258,BC085849	cardiolipin synthase 1	9.99707	0.171046	9.59051	0.149407	9.54433	0.151428	9.58503	0.0903217	9.46869	0.116606	1.61e-06
857.914	0.438514	227.914	Sirt1	10832905	NA	sirtuin 1	10.3208	0.236578	9.91335	0.145992	9.88228	0.0931858	10.1789	0.0750655	9.94074	0.119247	0.00229675
849.654	0.556351	403.654	Tusc2	10912999	NM_001109297,BC082798	tumor suppressor candidate 2	9.27436	0.0650334	8.89903	0.0603961	8.87285	0.106416	8.71801	0.0835052	9.20714	0.17458	2.38e-07
826.281	0.394539	148.281	Dnajc11	10874223	NM_001108694,BC161936	DnaJ (Hsp40) homolog, subfamily C, member 11	10.0413	0.0690191	9.84305	0.0626968	9.72636	0.126911	9.64677	0.0324161	9.79691	0.0933763	1.12e-05
825.108	0.367896	96.1081	Acp1	10932236	NM_021262,NM_001135562,BC062229	acid phosphatase 1, soluble	11.1364	0.0718696	10.7851	0.0622408	10.7685	0.0801443	10.7724	0.0601024	10.8336	0.177842	3.28e-06
824.514	0.512006	329.514	Nme6	10913545	NM_001191884,FQ225386	NME/NM23 nucleoside diphosphate kinase 6	10.0202	0.247753	9.7479	0.192972	9.80559	0.0858585	9.5082	0.0779132	9.62128	0.137235	0.00610006
818.476	0.293008	16.4757	Ndufaf7	10791614	NM_001008318,BC083810	NADH dehydrogenase (ubiquinone) complex I, assembly factor 7	8.04303	0.113083	7.8365	0.0750124	7.8587	0.0799208	7.75002	0.110657	7.82187	0.0592297	0.00750107
799.881	0.45315	249.881	Mtfr1	10839506	NM_001100977,EF221637	mitochondrial fission regulator 1	9.42483	0.0714061	9.23541	0.127788	9.24966	0.0441032	8.97168	0.114619	9.40225	0.111217	0.00500792
797.232	0.410645	181.232	Gle1	10835037	NM_001025731,BC099088	GLE1 RNA export mediator	9.36915	0.254684	9.10925	0.0744073	9.0877	0.0508407	8.9912	0.114291	8.9585	0.0158721	0.000918
790.627	0.462518	252.627	Psmb3	10737897	NM_017285,FQ232780	proteasome (prosome, macropain) subunit, beta type 3	11.9269	0.137274	11.6707	0.144888	11.6495	0.110163	11.4644	0.0778169	11.5684	0.133322	0.000196
788.195	0.538014	376.195	Tomm7	10878270	NM_001135174,FQ223270	translocase of outer mitochondrial membrane 7 homolog (yeast)	10.4526	0.232899	10.1881	0.147288	10.1631	0.14346	9.91454	0.0369143	9.99296	0.116513	0.000262
783.941	0.539789	378.941	Taz	10940391	NM_001025748,BC099221	tafazzin	9.85924	0.149428	9.63576	0.11021	9.5338	0.0797173	9.31945	0.0681763	9.50949	0.121724	2.03e-06
782.649	0.341817	68.6486	Acp1	10890338	NM_021262,NM_001135562,BC062229	acid phosphatase 1, soluble	11.0887	0.04108	10.7539	0.0537824	10.7469	0.0639885	10.7755	0.0310152	10.8313	0.159503	2.21e-06
763.6	0.370297	101.6	Vat1	10747633	NM_001033683,BC101882	vesicle amine transport 1	11.0785	0.214142	11.4438	0.0934388	11.364	0.0698896	11.4488	0.0380255	11.3518	0.165068	0.00288677
762.378	0.350674	82.3784	Rae1	10842577	NM_001033708,BC105758	ribonucleic acid export 1	10.7653	0.121655	10.67	0.0811307	10.4919	0.0853011	10.4993	0.0457852	10.4146	0.15561	0.00757575
758.297	0.39041	137.297	Hadha	10883305	NM_130826,BC091697	hydroxyacyl-CoA dehydrogenase/3-ketoacyl-CoA thiolase/enoyl-CoA hydratase (trifunctional protein), alpha subunit	11.6598	0.138649	11.8578	0.118397	11.8601	0.0653416	12.0502	0.0692048	11.9048	0.0766071	0.00165838
754.227	0.527	354.227	Bak1	10831816	NM_053812,BC089784	BCL2-antagonist/killer 1	10.9043	0.162904	10.6001	0.152853	10.4223	0.197595	10.3773	0.0781213	10.4998	0.132622	3.18e-05
753.427	0.332439	49.427	Acp1	10889513	NM_021262,NM_001135562,BC062229	acid phosphatase 1, soluble	11.4054	0.0382424	11.0771	0.0587381	11.073	0.0713269	11.0872	0.0481704	11.1456	0.161481	6.44e-06
719.249	0.407746	170.249	Tusc3	10791966	NM_001004212,BC079193	tumor suppressor candidate 3	10.1623	0.121326	9.80173	0.0923585	9.75454	0.187186	9.76773	0.0717584	9.87448	0.127522	9.16e-05
699.481	0.524734	351.481	Dtd1	10840418	NM_001108594,BC159413	D-tyrosyl-tRNA deacylase 1	9.40567	0.268715	9.19772	0.0574414	9.08554	0.047611	9.12055	0.0582132	8.88094	0.0835203	0.000705
695.341	0.474726	277.341	Nudt17	10825183	NM_001109340	nudix (nucleoside diphosphate linked moiety X)-type motif 17	7.36127	0.236719	6.94611	0.118628	7.00079	0.114889	6.88655	0.0992774	6.94373	0.167517	0.000192
682.454	0.425466	200.454	Ppa2	10819116	NM_001135871	pyrophosphatase (inorganic) 2	10.2118	0.125254	9.872	0.0489546	9.78633	0.0875251	9.93449	0.0179126	9.94765	0.262496	0.00378877
682.168	0.43406	225.168	Uqcr11	10893849	NM_001126097,BC157815	ubiquinol-cytochrome c reductase, complex III subunit XI	11.9158	0.217549	12.2507	0.0606448	12.2521	0.113385	12.3498	0.138655	12.1003	0.0564227	0.00114751
677.049	0.600846	475.049	Tmtc1	10866988	NA	transmembrane and tetratricopeptide repeat containing 1	8.64256	0.212047	9.13577	0.0989676	9.24341	0.121111	9.12495	0.0850002	9.08695	0.0781073	0
670.216	0.424721	192.216	Alkbh1	10891364	NM_001108718,FQ232964	alkB, alkylation repair homolog 1 (E. coli)	10.2021	0.185339	10.111	0.13252	10.0005	0.0811907	9.77741	0.0634017	9.90046	0.0736259	0.00822479
668.962	0.424869	194.962	Emc8	10811493	NM_001012165,BC089914	ER membrane protein complex subunit 8	10.392	0.165434	10.285	0.151209	10.1862	0.126436	10.0145	0.0874547	9.96713	0.104191	0.00752139
662.589	0.584421	447.589	Prosc	10792187	NM_001107320	proline synthetase co-transcribed homolog (bacterial)	9.99659	0.207068	9.53835	0.101711	9.41217	0.127047	9.44368	0.077556	9.51839	0.165703	0
659.924	0.543498	389.924	Pebp1	10758896	NM_017236,BC063171	phosphatidylethanolamine binding protein 1	11.7918	0.164477	11.5658	0.184401	11.4267	0.191099	11.2483	0.0373654	11.4553	0.103431	0.000676
658.2	0.425656	203.2	Pitrm1	10799263	NM_001107363	pitrilysin metallopeptidase 1	10.6745	0.134109	11.1002	0.0789847	10.9831	0.0705385	11.024	0.105765	10.7454	0.146594	0.000376
648.8	0.492029	304.8	Ndufb6	10876015	NA	NADH dehydrogenase (ubiquinone) 1 beta subcomplex, 6	10.0756	0.122348	9.5836	0.098866	9.7132	0.125087	9.67602	0.127983	9.94921	0.144017	5.25e-05
640.816	0.48647	293.816	Glod4	10745025	NM_001014227,BC088458	glyoxalase domain containing 4	9.63899	0.139333	9.40928	0.179382	9.39149	0.0902056	9.3027	0.0597063	9.15252	0.161302	0.00160712
633.957	0.533403	367.957	Gtpbp10	10853437	NM_001100815	GTP-binding protein 10 (putative)	8.88803	0.182919	8.54908	0.0893065	8.47841	0.0485762	8.65488	0.119969	8.35463	0.137793	8.46e-06
628.832	0.474799	282.832	Timm9	10890484	NM_133604,NM_001276429,NM_001276430,NR_075101,FQ228524	translocase of inner mitochondrial membrane 9 homolog (yeast)	9.32012	0.212215	9.05323	0.101378	8.99104	0.132988	8.95398	0.0803046	8.84532	0.182916	0.00192684
628.432	0.542216	384.432	Nars2	10708727	NM_001034921,BC104691	asparaginyl-tRNA synthetase 2 (mitochondrial)(putative)	9.41474	0.198472	9.13431	0.127945	9.14239	0.0488308	8.87252	0.0969435	9.00729	0.125123	2.4e-05
621.789	0.392205	142.789	Pnkd	10924260	NM_001134750,NM_001134751,NM_001134753,BC168228	paroxysmal nonkinesigenic dyskinesia	9.2229	0.139645	9.53616	0.131345	9.6151	0.0835935	9.3604	0.047087	9.44847	0.120177	0.00421876
620.551	0.388876	134.551	Qrsl1	10833837	NM_001014034,BC089213	glutaminyl-tRNA synthase (glutamine-hydrolyzing)-like 1	8.29373	0.13171	8.00708	0.0153347	7.90486	0.0561797	7.91723	0.155062	8.15328	0.205086	0.00377577
616.859	0.574686	433.859	Mrps17	10758007	NM_001105923	mitochondrial ribosomal protein S17	10.7669	0.132244	10.3013	0.216735	10.253	0.184389	10.1922	0.066726	10.4075	0.212115	4.84e-05
613.93	0.431116	216.93	Pars2	10870595	NM_001014064,BC088403	prolyl-tRNA synthetase 2, mitochondrial (putative)	8.08935	0.149681	7.84949	0.132148	7.76182	0.169727	7.65824	0.0704263	7.75082	0.167218	0.00316662
602.114	0.574512	431.114	Mrpl32	10795477	NM_001106116	mitochondrial ribosomal protein L32	9.6643	0.31493	9.21852	0.146663	9.1741	0.117465	9.08979	0.090189	9.10689	0.151921	2.57e-05
591.746	0.240927	2.74595	Mul1	10873317	NM_001106695	mitochondrial E3 ubiquitin protein ligase 1	8.91392	0.0885314	9.1058	0.0643084	9.07514	0.04826	9.15485	0.0932229	9.14395	0.0695341	0.00654358
588.503	0.40649	167.503	Nme2	10746271	NM_031833,BC086599	NME/NM23 nucleoside diphosphate kinase 2	12.5453	0.106383	12.9518	0.058943	12.9369	0.0802804	12.826	0.042154	12.7413	0.0606762	0
586.676	0.431909	219.676	Dguok	10863542	NM_001106602,BC168743	deoxyguanosine kinase	9.66246	0.0507327	9.37462	0.0733995	9.48245	0.0555425	9.23056	0.084971	9.65042	0.148698	0.000528
585.173	0.3333	52.173	Rps11	10721676	NM_031110,BC058465	ribosomal protein S11	12.5916	0.16186	12.4523	0.109123	12.3713	0.0581794	12.2831	0.0677663	12.2583	0.0231655	0.00238019
573.33	0.381551	115.33	Ubox5	10849918	NM_001033997,BC101912	U-box domain containing 5	9.9285	0.0871623	9.62667	0.157	9.54695	0.0770028	9.89277	0.124165	9.62534	0.124061	0.00748324
571.53	0.500461	318.53	Msl1	10738071	NM_001107048,FQ228290	male-specific lethal 1 homolog (Drosophila)	10.5924	0.0495405	10.5188	0.112114	10.5617	0.0665744	10.1323	0.021636	10.6328	0.0898187	0.00344229
566.449	0.537633	373.449	Cdk7	10820991	X83579	cyclin-dependent kinase 7	10.6106	0.211533	10.2018	0.148193	10.196	0.0564039	10.073	0.0604473	10.1275	0.0939044	5.96e-08
560.805	0.388547	131.805	Stk11	10900606	NM_001108069	serine/threonine kinase 11	9.74137	0.176966	10.0666	0.0477886	10.1299	0.043277	9.94079	0.0837656	10.0527	0.056713	3.03e-05
546.562	0.488373	296.562	Ddx28	10810791	NM_001108898	DEAD (Asp-Glu-Ala-Asp) box polypeptide 28	8.66877	0.222266	8.30471	0.074525	8.23025	0.0712923	8.1804	0.0907257	8.20949	0.139621	1.01e-06
541.384	0.566189	417.384	Src	10841624	NM_031977,AF157016	SRC proto-oncogene, non-receptor tyrosine kinase	9.74106	0.274764	9.49835	0.199901	9.27391	0.0911301	9.17488	0.0629055	9.31657	0.112735	0.000304
537.205	0.30822	30.2054	Cltc	10745940	NM_019299,J03583	clathrin, heavy chain (Hc)	12.1069	0.088295	12.4152	0.121446	12.4145	0.102669	12.38	0.0569711	12.1531	0.079682	0.0025683
536.362	0.367745	93.3622	Htra2	10863477	NM_001106599,BC158760	HtrA serine peptidase 2	10.2104	0.0470961	9.99058	0.0613272	9.99416	0.0567651	9.84267	0.0554167	10.0111	0.09298	9.3e-06
534.795	0.603609	477.795	Ung	10762848	NM_001013124,BC091211	uracil-DNA glycosylase	9.6499	0.254025	9.52629	0.159217	9.35454	0.0927142	9.04629	0.0470283	9.24873	0.0710004	0.000326
529.486	0.410331	178.486	Htt	10777571	NM_024357,U18650	huntingtin	9.656	0.147166	10.0562	0.158081	9.97387	0.0803408	10.0663	0.0837263	9.82069	0.128518	0.000525
523.605	0.575939	436.605	Adck1	10886198	NM_001108985,FQ212472	aarF domain containing kinase 1	8.73554	0.240445	8.43049	0.108464	8.34675	0.143672	8.1596	0.139129	8.46138	0.101342	0.000391
516.843	0.580462	444.843	Rpusd4	10908960	NM_001025284,BC098023	RNA pseudouridylate synthase domain containing 4	8.91423	0.274693	8.52288	0.136006	8.45117	0.0260316	8.33376	0.142701	8.4755	0.124969	1.41e-05
513.87	0.359918	87.8703	Lonp1	10788035	NM_133404,AB064323	lon peptidase 1, mitochondrial	10.5011	0.0566092	10.7964	0.088568	10.7349	0.0478682	10.861	0.0567357	10.6219	0.104122	4.09e-05
506.557	0.597515	469.557	Ctsd	10726979	NM_134334,BC062032	cathepsin D	11.0458	0.417416	11.6433	0.190763	11.6362	0.075356	11.4001	0.0918789	11.4643	0.2216	0.00742435
504.324	0.482808	288.324	Rnf185	10777950	NM_001024271,BC092655	ring finger protein 185	9.37556	0.111931	8.94801	0.15938	8.91215	0.102749	8.89276	0.0748223	9.03511	0.113672	0
501.4	0.56025	406.4	Mrps33	10862103	NM_001047863	mitochondrial ribosomal protein S33	10.1857	0.283464	9.80358	0.130768	9.77824	0.154866	9.62541	0.0781682	9.64313	0.131078	4.8e-05
476.951	0.310718	32.9514	Mrps21	10825091	NM_001126094,BC166891	mitochondrial ribosomal protein S21	12.2265	0.103517	12.085	0.0915688	12.0048	0.0608093	11.9158	0.0174964	11.9835	0.0698479	0.000848
475.849	0.471148	271.849	Mief1	10897755	NM_001007709,BC083593	mitochondrial elongation factor 1	9.99644	0.11191	9.80669	0.072388	9.63829	0.143076	9.52529	0.0682927	9.75673	0.164744	0.00034
468.876	0.570834	422.876	Oscp1	10871984	NM_001029923,BC098048	organic solute carrier partner 1	8.53492	0.368109	8.19773	0.185551	8.14602	0.038721	7.96409	0.123879	7.97381	0.108425	0.0012297
466.443	0.316192	38.4432	Mrps21	10802940	NM_001126094,BC166891	mitochondrial ribosomal protein S21	11.9816	0.121803	11.825	0.0830992	11.757	0.0632921	11.6654	0.0139277	11.7222	0.0799304	0.000879
460.086	0.474768	280.086	Ireb2	10910094	NM_022863,BC081798	iron responsive element binding protein 2	10.7756	0.257652	10.3755	0.0676376	10.3008	0.0484568	10.3602	0.0420038	10.371	0.108301	3.76e-06
459.411	0.335685	60.4108	Nol7	10797821	FQ223635	nucleolar protein 7	9.29857	0.134607	8.96288	0.111104	8.99274	0.0571149	9.17189	0.0841751	8.96877	0.107069	0.00103593
447.886	0.345098	76.8865	Pacs2	10887565	NA	phosphofurin acidic cluster sorting protein 2	10.7249	0.15095	11.0609	0.0785335	11.07	0.084364	10.998	0.101905	10.9909	0.138427	0.00086
443.67	0.544706	392.67	Nos3	10860076	NM_021838,AB176831	nitric oxide synthase 3, endothelial cell	8.46495	0.278777	8.82318	0.231406	8.83702	0.0689959	8.94477	0.0929297	9.00965	0.112732	0.000632
441.973	0.527468	356.973	Anxa6	10742712	NM_024156,BC072523	annexin A6	11.9702	0.196865	12.4387	0.0867483	12.4867	0.0304777	12.4976	0.0471902	12.3926	0.054512	0
429.73	0.287801	13.7297	Hspa9	10803851	NM_001100658	heat shock protein 9	10.9146	0.0797098	11.1907	0.0702167	11.1888	0.114368	11.1731	0.0659228	10.9029	0.0629787	0.00398588
413.259	0.512477	332.259	Atf2	10846233	NM_031018,U38938	activating transcription factor 2	11.9244	0.376694	11.5078	0.0661721	11.4289	0.0572296	11.4816	0.0172348	11.412	0.0936874	0.00025
391.422	0.432378	222.422	Tfam	10829703	NM_031326,AF377866	transcription factor A, mitochondrial	9.509	0.168288	9.231	0.0919821	9.16022	0.0614118	9.16683	0.0924037	9.07662	0.14663	5.66e-05
390.773	0.401095	153.773	Usp30	10762857	NM_001107153	ubiquitin specific peptidase 30	9.25919	0.167333	8.97847	0.128331	8.85809	0.131683	8.9114	0.0677777	9.11305	0.0676255	0.0018397
383.708	0.425083	197.708	Exo5	10879446	NM_001107973	exonuclease 5	8.76403	0.198781	8.47691	0.102287	8.60964	0.088894	8.33895	0.0391841	8.47535	0.150872	0.0076499
365.632	0.349341	79.6324	Mtx2	10837027	NM_001008286,BC086360	metaxin 2	10.9087	0.121293	10.6364	0.117739	10.6203	0.101013	10.5594	0.0753153	10.6268	0.106244	0.000404
355.984	0.286441	10.9838	Agk	10854689	NM_001127497	acylglycerol kinase	9.22057	0.0986233	9.06009	0.0725387	8.97929	0.0986415	8.98705	0.087551	8.93413	0.0982705	0.00767094
353.265	0.401843	159.265	Usb1	10809147	NM_001014013,BC088280	U6 snRNA biogenesis 1	9.86085	0.16013	9.59192	0.137877	9.52504	0.189446	9.459	0.118132	9.57087	0.0748192	0.00461131
341.692	0.427416	208.692	Agap2	10895803	NM_023026,AF280816	ArfGAP with GTPase domain, ankyrin repeat and PH domain 2	7.81877	0.149569	7.50598	0.116314	7.43971	0.107417	7.39136	0.117875	7.54855	0.0842289	3.68e-05
337.119	0.466902	258.119	Coa3	10747617	NM_001109047,FQ221438	cytochrome C oxidase assembly factor 3	9.57507	0.184747	9.28982	0.187386	9.21441	0.178792	9.10816	0.0832408	9.24849	0.150368	0.00535786
308.584	0.375433	112.584	Puf60	10904756	NM_001191880,AF165892	poly-U binding splicing factor 60	10.7455	0.0895557	10.5651	0.121698	10.5164	0.0866213	10.3701	0.0975603	10.5709	0.076377	0.00366908
302.822	0.386299	120.822	Fundc1	10932181	NM_001025027,BC091353	FUN14 domain containing 1	9.77467	0.130234	9.39714	0.155078	9.38837	0.12168	9.42601	0.0990125	9.51551	0.169114	0.00128645
299.157	0.335979	63.1568	Ywhae	10736042	NM_031603,M84416	tyrosine 3-monooxygenase/tryptophan 5-monooxygenase activation protein, epsilon	13.1741	0.138258	12.9764	0.0680828	12.9188	0.0569481	12.8382	0.044314	12.8831	0.0358555	2.94e-05
287.535	0.394004	145.535	Cox20	10766059	NM_001105976,FQ229252	COX20 cytochrome C oxidase assembly factor	10.1105	0.0735881	9.71647	0.195477	9.78446	0.1025	9.88406	0.0504987	9.85637	0.0548983	0.000653
276.519	0.401301	156.519	Nnt	10821556	NM_001013157,BC091271	nicotinamide nucleotide transhydrogenase	11.2776	0.196223	11.4842	0.110697	11.6209	0.0445213	11.6235	0.0959916	11.6789	0.0592286	0.000146
249.027	0.396604	151.027	Ctps2	10937777	NM_001034998,BC085949	CTP synthase 2	10.6158	0.234756	10.2917	0.128641	10.2192	0.0422054	10.5121	0.106411	10.249	0.102582	0.00948203
244.47	0.412277	189.47	Rpl15	10779331	NM_139114,BC078724	ribosomal protein L15	9.2111	0.237731	8.9327	0.0731297	8.89901	0.102317	8.82339	0.0776448	8.79883	0.0308603	0.000218
242.405	0.443103	233.405	Mrpl4	10908308	NM_001108754	mitochondrial ribosomal protein L4	10.9984	0.0845897	10.7241	0.111028	10.5553	0.213119	10.6091	0.105917	10.7873	0.162401	0.00328618
234.092	0.37195	107.092	Mrpl42	10764314	NM_001106782,BC168747	mitochondrial ribosomal protein L42	9.14192	0.150913	8.84917	0.0821244	8.89349	0.0423812	8.81821	0.0533914	8.76997	0.103082	2.63e-05
230.238	0.280856	8.23784	Dpm1	10851997	NM_001106544	dolichyl-phosphate mannosyltransferase polypeptide 1, catalytic subunit	9.27316	0.0881524	8.9923	0.0912196	9.02183	0.0331791	9.00898	0.0513413	9.0094	0.180507	0.00368822
227.854	0.370005	98.8541	Cox18	10771819	NM_001106000	cytochrome c oxidase assembly protein 18	10.1724	0.0494536	9.93192	0.108868	9.8024	0.142189	9.95873	0.0419472	10.062	0.0577887	0.00261533
227.616	0.362191	90.6162	Hsbp1	10808290	NM_173119,BC058131	heat shock factor binding protein 1	12.0683	0.134385	11.7878	0.102318	11.7786	0.0563234	11.7061	0.0251319	11.8457	0.0685911	3.07e-05
187.141	0.343952	74.1405	Park7	10881850	NM_057143,NM_001277250,NM_001277251,NM_001277252,NM_001277253,NM_001277249,AF157511	parkinson protein 7	12.1611	0.124924	11.9111	0.0694744	11.8171	0.0440602	11.8369	0.0319528	11.8221	0.122374	3.76e-06
164.903	0.341033	65.9027	Coa5	10927468	NM_001195488	cytochrome C oxidase assembly factor 5	11.2722	0.0812006	11.0626	0.0569827	11.0674	0.0496697	10.9311	0.176777	11.0234	0.089326	0.002446
151.697	0.311967	35.6973	Elk1	10936520	NM_001108059,EF429098	ELK1, member of ETS oncogene family	10.6179	0.0649668	10.3737	0.0722069	10.3059	0.0403132	10.4399	0.0872154	10.5341	0.0853605	0.00220537
