# Supplementary material for: Microarray and qPCR Analysis of Mitochondrial Metabolism Activation during Prenatal and Early Postnatal Development in Rats and Humans with Emphasis on CoQ10 Biosynthesis
Source: Biology (Basel). 2021 May 8;10(5):418. doi: 10.3390/biology10050418 (PMC8150536; doi:10.3390/biology10050418)
Supplement: Supplementary file 1 [file biology-10-00418-s001.zip › biology-10-00418-s001/Krizova et al_Tables S1 showing GO categories of profiles gene symbols co-clustered in microarray GO and STEM analysis/Table S1 LIVER cluster 0 Genetable.xlsx]

## Sheet: Table S1 LIVER cluster 0 Geneta
Microarray and qPCR analysis of mitochondrial metabolism activation during prenatal and early postnatal development in rat and human with emphasis on CoQ10 biosynthesis
Jana Krizova, Martina Hulkova, Vaclav Capek, Petr Mlejnek, Jan Silhavy, Marketa Tesarova, Jiri Zeman, Hana Hansikova
(Table S1)
Gene Table for Cluster 0 (Profiles 16, 36, 45, and 73)
	Profile 16 (0.0,-1.0,-2.0,-3.0,-4.0)
	Profile 36 (0.0,0.0,-2.0,-3.0,-2.0)
	Profile 73 (0.0,2.0,0.0,-2.0,-3.0)
	Profile 45 (0.0,0.0,0.0,-2.0,-1.0)
-------
Selected	Weight	Gene Symbol	SPOT	0	4	6	7	10
	1	PLAGL1	ID_31	0	-0.78	-1.39	-1.81	-2.31
	1	DNAJA4	ID_97;ID_23045	0	0.06	-0.74	-1.29	-1.42
	1	CEP72	ID_113	0	0.04	-0.41	-1.15	-1.37
	1	TRIP13	ID_114	0	-0.44	-1.08	-2.08	-2.03
	1	MTHFD1L	ID_126	0	-0.16	-0.81	-1.76	-1.85
	1	PACRG	ID_164	0	-0.52	-1.48	-1.92	-2.08
	1	ZIM1	ID_279	0	-0.46	-0.85	-1.25	-1.76
	1	RASL2-9	ID_295	0	-0.32	-0.75	-1.19	-1.22
	1	LIG1	ID_360	0	-0.09	-0.65	-1.15	-1.19
	1	WHSC1	ID_364;ID_8274;ID_8275	0	0.03	-0.57	-1.17	-1.26
	1	SYMPK	ID_409	0	-0.27	-0.51	-0.92	-1.13
	1	SNRPD2	ID_415	0	-0.31	-0.32	-0.88	-1.13
	1	KCNN4	ID_438	0	-0.09	-0.47	-1.46	-1.4
	1	RGD1307554	ID_488	0	-0.34	-0.82	-1.17	-1.08
	1	FBL	ID_499	0	-0.17	-0.7	-0.84	-1.15
	1	NUP62	ID_638	0	-0.15	-0.66	-1.07	-1.2
	1	PIH1D1	ID_648	0	-0.1	-0.73	-1.49	-1.64
	1	BCAT2	ID_662	0	-0.11	-0.53	-1.02	-1.22
	1	GTF2H1	ID_680	0	-0.28	-0.75	-1.05	-1.23
	1	ZDHHC13	ID_685	0	-0.46	-0.79	-1.15	-1.31
	1	HTATIP2	ID_690	0	-0.66	-1.11	-1.16	-1.44
	1	PRMT3	ID_691	0	-0.36	-0.78	-1.05	-1.06
	1	NDN	ID_730	0	-0.33	-1.05	-1.04	-1.16
	1	SNRPA1	ID_747	0	-0.13	-0.65	-1.32	-1.25
	1	LINS	ID_750	0	-0.19	-0.9	-1.04	-1.19
	1	FANCI	ID_775	0	-0.15	-0.85	-1.77	-1.72
	1	TICRR	ID_780	0	-0.07	-0.79	-1.92	-1.87
	1	PRC1	ID_792	0	-0.03	-0.63	-1.51	-1.38
	1	CLNS1A	ID_861	0	-0.28	-0.71	-1	-1.02
	1	PGM2L1	ID_884	0	-0.02	-0.73	-1.26	-1.41
	1	P4HA3	ID_885	0	-0.79	-0.94	-1.1	-1.11
	1	ANAPC15	ID_899	0	-0.16	-0.79	-1.4	-1.31
	1	ZFP143	ID_1041	0	-0.26	-0.7	-1.21	-1.17
	1	WEE1	ID_1042	0	-0.08	-0.55	-1.16	-1.06
	1	CKAP2	ID_1055;ID_9634	0	-0.12	-0.61	-1.58	-1.56
	1	FAR1	ID_1057	0	-0.23	-0.89	-1.5	-1.52
	1	PLK1	ID_1099	0	-0.11	-0.5	-1.58	-1.41
	1	SKA2	ID_1169;ID_4061	0	-0.07	-0.77	-1.73	-1.68
	1	MRPL21	ID_1289	0	-0.13	-0.66	-1.15	-1.16
	1	RGD1311863	ID_1481	0	-0.34	-0.91	-1.35	-1.36
	1	LOC499331	ID_1482	0	-0.14	-0.66	-0.9	-1
	1	JAK2	ID_1521	0	-0.02	-0.56	-1.08	-1.09
	1	KIF20B	ID_1552	0	0.03	-0.64	-1.81	-1.64
	1	RPP30	ID_1554	0	-0.22	-0.99	-1.58	-1.57
	1	PCGF5	ID_1555	0	0	-0.4	-1.1	-1.33
	1	KIF11	ID_1562	0	-0.02	-0.54	-1.57	-1.42
	1	HELLS /// LOC100911660	ID_1572	0	-0.26	-1	-1.75	-1.66
	1	BTRC	ID_1619	0	0.11	-0.58	-0.99	-1.07
	1	PPRC1	ID_1622	0	-0.2	-0.89	-1.16	-1.29
	1	NOLC1	ID_1623	0	-0.57	-1.01	-1.58	-1.49
	1	SMC3	ID_1654	0	-0.16	-0.51	-1.09	-1.13
	1	STX7	ID_1774	0	-0.1	-0.61	-1.21	-1.26
	1	LPCAT1	ID_1818	0	-0.26	-0.75	-0.87	-1.2
	1	DYNLT1	ID_1840	0	-0.13	-0.34	-1	-1.1
	1	TCP1	ID_1847;ID_17931	0	-0.33	-0.65	-1.13	-1.03
	1	DUT	ID_1853;ID_15181	0	-0.02	-0.66	-1.39	-1.31
	1	PRPF31	ID_1938	0	-0.18	-0.65	-0.94	-1.06
	1	E2F5	ID_1949;ID_13241	0	-0.32	-0.77	-1.26	-1.36
	1	SAE1	ID_2046	0	-0.2	-0.69	-1.25	-1.14
	1	SNRPA	ID_2129	0	-0.34	-0.74	-1.51	-1.35
	1	HAUS5	ID_2199	0	-0.13	-0.55	-1.07	-0.98
	1	UBA2	ID_2224;ID_7070	0	-0.38	-0.65	-1.1	-1.06
	1	POLD1	ID_2282	0	-0.21	-0.72	-1.37	-1.56
	1	PRMT1	ID_2292;ID_8354	0	-0.29	-0.82	-1.34	-1.29
	1	RUVBL2	ID_2314	0	-0.37	-0.69	-1.28	-1.47
	1	SVIP	ID_2361	0	0.07	-0.37	-0.88	-0.95
	1	DET1	ID_2486	0	-0.24	-0.71	-0.88	-1.02
	1	L7RN6	ID_2556	0	-0.19	-0.49	-1.24	-1.33
	1	MOGAT2	ID_2586	0	-0.38	-0.98	-0.94	-1.07
	1	FOLR1	ID_2613	0	-0.96	-1.63	-1.65	-1.9
	1	HBG1	ID_2668	0	-0.54	-3.48	-6.54	-6.74
	1	HBE2	ID_2669	0	-0.6	-1.17	-1.81	-1.86
	1	HBE1	ID_2670	0	-0.47	-0.82	-4.45	-5.82
	1	RRP8	ID_2716	0	-0.38	-0.84	-1.13	-1.09
	1	KNOP1	ID_2816	0	-0.6	-0.92	-1.46	-1.54
	1	USP31	ID_2835	0	-0.07	-0.96	-1.56	-1.75
	1	PALB2	ID_2840	0	-0.06	-0.64	-1.16	-1.32
	1	ALDOA	ID_2867	0	-0.28	-0.65	-0.76	-1.09
	1	MAZ	ID_2876	0	-0.18	-0.62	-1.01	-1.14
	1	KIF22 /// KIF22	ID_2877	0	-0.01	-0.67	-1.72	-1.6
	1	DCTPP1	ID_2884;ID_9698	0	-0.07	-0.56	-1.18	-1.11
	1	NSMCE4A	ID_2911	0	-0.14	-0.64	-1.02	-0.98
	1	CTBP2	ID_2923	0	-0.45	-0.78	-0.9	-1.02
	1	TUBGCP2	ID_2944	0	-0.18	-0.54	-1.01	-1.05
	1	RAD9A	ID_3043	0	-0.26	-0.63	-1.16	-1.25
	1	PACS1	ID_3068	0	-0.38	-1.08	-1.45	-1.73
	1	BANF1	ID_3072	0	-0.09	-0.51	-1.07	-1
	1	EHBP1L1	ID_3086	0	-0.02	-0.51	-1.1	-1.27
	1	FAM89B /// SSSCA1	ID_3088	0	-0.38	-0.68	-1.14	-1.09
	1	SSSCA1	ID_3089	0	-0.53	-0.69	-1.12	-1
	1	FRMD8	ID_3092	0	-0.21	-0.66	-0.75	-1
	1	POLA2	ID_3096	0	-0.21	-0.84	-1.47	-1.46
	1	FERMT3	ID_3121	0	0.08	-0.26	-0.41	-0.95
	1	STIP1	ID_3122	0	-0.33	-0.46	-1.03	-0.98
	1	CDCA5	ID_3130	0	-0.28	-0.91	-1.77	-1.71
	1	INCENP	ID_3155	0	0	-0.66	-1.31	-1.28
	1	NPM3	ID_3363	0	-0.64	-0.67	-1.26	-1.76
	1	LOC100910342	ID_3402	0	-0.12	-0.5	-1.07	-1.1
	1	PRDX3	ID_3426	0	-0.18	-0.49	-1.06	-1.16
	1	FOPNL	ID_3431	0	-0.17	-0.61	-1.13	-1.05
	1	CTPS	ID_3437;ID_4393;ID_19602	0	-0.34	-1.13	-1.31	-1.4
	1	NUDCD2	ID_3588	0	-0.29	-0.52	-1.25	-1.21
	1	LOC100910210 /// NHP2	ID_3669	0	-0.44	-0.73	-1.21	-1.26
	1	G3BP1	ID_3699	0	-0.24	-0.63	-0.98	-1.15
	1	HIST3H2A	ID_3744	0	-0.77	-1.2	-1.55	-1.6
	1	MYH10	ID_3828	0	-0.25	-1.1	-1.92	-1.92
	1	AURKB	ID_3834	0	-0.09	-0.71	-1.51	-1.45
	1	TP53	ID_3847	0	-0.42	-0.36	-0.81	-1
	1	GPS2	ID_3856	0	-0.21	-0.55	-1.13	-0.98
	1	METTL16 /// METTL16	ID_3934	0	-0.32	-0.6	-0.87	-1.14
	1	SYNRG /// SYNRG /// SYNRG	ID_4048	0	-0.06	-0.64	-1.19	-1.22
	1	PPM1D	ID_4056	0	-0.19	-0.5	-1.19	-1.08
	1	TRIM37	ID_4063	0	-0.06	-0.78	-1.3	-1.48
	1	TUBD1	ID_4084	0	-0.02	-0.74	-1.12	-1.17
	1	CDC6	ID_4174	0	-0.26	-0.84	-1.64	-1.6
	1	G6PC3	ID_4223	0	-0.55	-0.6	-0.86	-1.13
	1	METTL2B	ID_4250	0	-0.4	-0.9	-0.9	-1.02
	1	NUP85	ID_4316	0	-0.15	-0.79	-1.4	-1.39
	1	FN3KRP	ID_4382	0	-0.14	-0.77	-1.62	-1.54
	1	FN3K	ID_4383	0	0.09	-0.62	-1.57	-1.51
	1	NDE1	ID_4387	0	-0.23	-0.88	-1.89	-1.82
	1	RMI2	ID_4400	0	-0.2	-0.45	-1.04	-1.1
	1	CHTF18	ID_4507	0	-0.18	-0.61	-1.01	-1.02
	1	HBZ	ID_4545	0	-2.09	-3.28	-4.56	-4.55
	1	SPDL1	ID_4571	0	-0.23	-0.64	-1.77	-1.49
	1	HMMR	ID_4581	0	-0.05	-0.59	-1.99	-1.82
	1	CCNG1	ID_4582	0	-0.2	-0.84	-0.99	-1.14
	1	PTTG1	ID_4589	0	-0.07	-0.58	-1.31	-1.22
	1	RAD50	ID_4647	0	-0.21	-0.49	-1.18	-0.99
	1	GUK1	ID_4720	0	-0.18	-0.81	-0.92	-1.24
	1	PRPSAP2	ID_4752	0	-0.32	-0.62	-1.13	-1.12
	1	PFAS	ID_4788	0	-0.16	-0.65	-1.1	-1.14
	1	SENP3	ID_4808	0	-0.06	-0.8	-0.91	-1.05
	1	NUP88	ID_4846	0	-0.15	-0.63	-1.28	-1.26
	1	TLCD1	ID_4923	0	-0.44	-1.07	-1.51	-1.83
	1	EVI2A	ID_4939	0	-0.03	-0.12	-0.65	-1.04
	1	AATF	ID_4981	0	-0.35	-0.64	-0.93	-1.14
	1	BRIP1	ID_4991	0	-0.06	-0.62	-1.67	-1.58
	1	EME1	ID_5045	0	-0.19	-0.86	-1.54	-1.43
	1	RGD1565395	ID_5056	0	-0.18	-0.65	-1.24	-1.35
	1	IGF2BP1	ID_5060	0	-0.52	-1.08	-1.72	-1.76
	1	MED24	ID_5099	0	-0.18	-0.4	-0.8	-1.05
	1	TOP2A	ID_5104	0	0.01	-0.4	-1.31	-1.24
	1	LEPREL4	ID_5157	0	-0.6	-0.88	-1.08	-1.07
	1	PSMC3IP	ID_5174	0	-0.33	-0.77	-1.19	-1.1
	1	EFTUD2	ID_5206	0	-0.16	-0.5	-0.93	-1.01
	1	FTSJ3	ID_5234	0	-0.3	-0.89	-1.23	-1.39
	1	HN1	ID_5293	0	-0.31	-0.72	-1.21	-1.28
	1	RHBDF2	ID_5319	0	-0.1	-0.4	-0.84	-1.2
	1	SET /// PKN3	ID_5375;ID_24372	0	-0.26	-0.44	-1.13	-0.92
	1	SNX1	ID_5404;ID_23857	0	-0.03	-0.46	-0.92	-1.02
	1	CMSS1	ID_5500	0	-0.29	-0.64	-1.16	-1.32
	1	CEP97	ID_5515	0	-0.24	-0.78	-1	-1.02
	1	RANBP1	ID_5587;ID_5689	0	-0.16	-0.51	-1.13	-1.01
	1	UMPS	ID_5596	0	-0.18	-0.41	-1.02	-1.18
	1	RGD1308065 /// MIR130B	ID_5707	0	-0.36	-0.92	-1.46	-1.53
	1	GART	ID_5788	0	-0.2	-0.78	-1.37	-1.83
	1	NAA50 /// LOC100359716 /// NAT13	ID_5874	0	-0.33	-0.54	-1.08	-1.04
	1	POLQ	ID_5896	0	0.01	-0.84	-1.66	-1.61
	1	CDC45	ID_6048	0	-0.08	-0.75	-1.54	-1.5
	1	HSPH1	ID_6101	0	-0.3	-0.56	-0.68	-1.12
	1	AIMP2	ID_6139	0	-0.57	-0.62	-1.21	-1.26
	1	WBSCR22	ID_6238	0	-0.46	-0.61	-1.04	-1.07
	1	CCT6A	ID_6260	0	-0.38	-0.55	-0.96	-1.07
	1	EIF2B1	ID_6278	0	-0.47	-0.92	-1.32	-1.29
	1	MPHOSPH9	ID_6283	0	-0.09	-0.65	-1.32	-1.23
	1	DIABLO /// LOC100360940	ID_6293;ID_18846	0	-0.34	-0.75	-1.02	-0.95
	1	GLTP	ID_6352	0	-0.18	-0.68	-1.21	-1.19
	1	RFC3	ID_6426	0	-0.08	-0.75	-1.27	-1.25
	1	BRCA2	ID_6429	0	-0.08	-0.37	-1.05	-0.91
	1	CYTH3 /// USP42	ID_6478	0	-0.08	-0.91	-1.06	-1.4
	1	EIF3B	ID_6502	0	-0.23	-0.64	-1.08	-0.99
	1	RAN	ID_6611	0	-0.27	-0.67	-1.26	-1.38
	1	BRI3BP	ID_6620	0	-0.46	-0.91	-1.05	-1.37
	1	NAA25	ID_6662	0	-0.37	-0.76	-0.86	-1.07
	1	MSI1	ID_6699	0	-0.5	-0.53	-1.27	-1.33
	1	CHEK2	ID_6727	0	0.02	-0.62	-1.49	-1.75
	1	CTSE	ID_6811	0	-0.13	-0.76	-1.41	-1.48
	1	DDX59 /// KIF14	ID_6868	0	-0.17	-0.69	-1.3	-1.22
	1	ASPM	ID_6878	0	0.02	-0.48	-1.62	-1.47
	1	CENPL	ID_6947	0	0.03	-0.32	-1.07	-1.03
	1	SMS	ID_6994;ID_16446;ID_25371	0	-0.46	-0.96	-1.32	-1.82
	1	EXO1	ID_7071	0	-0.35	-1.21	-2.05	-2.1
	1	LIN9	ID_7095;ID_7753	0	-0.01	-0.68	-1.08	-1.23
	1	TMEM14C	ID_7134;ID_10613	0	0.07	-0.5	-0.71	-1.06
	1	TMEM206	ID_7141	0	-0.3	-0.73	-1.04	-0.97
	1	INTS7	ID_7142	0	-0.02	-0.58	-1.05	-1.16
	1	MAT2A	ID_7174;ID_17839	0	-0.65	-0.99	-1.26	-1.2
	1	DDX18	ID_7208	0	-0.47	-0.95	-1.26	-1.18
	1	ZRANB3	ID_7220	0	-0.2	-0.37	-1.02	-1.1
	1	IPO9	ID_7271	0	-0.21	-0.63	-1	-1.03
	1	UCK2	ID_7405	0	-0.63	-1.3	-1.77	-1.73
	1	MGST3	ID_7406	0	0.2	-0.78	-1.2	-1.45
	1	NUF2	ID_7411	0	-0.11	-0.65	-1.8	-1.58
	1	PTMA /// LOC100359583	ID_7437;ID_24489	0	-0.14	-0.65	-0.88	-1.05
	1	LBR /// LBR	ID_7492	0	0.04	-0.46	-1.11	-1.12
	1	RRP15	ID_7517	0	-0.3	-0.62	-0.93	-1.11
	1	SMYD2	ID_7524	0	-0.6	-1.02	-1.12	-1.26
	1	DTL	ID_7533	0	-0.26	-0.83	-1.66	-1.56
	1	ADAMTS3	ID_7638;ID_7639	0	-0.53	-0.47	-0.83	-1.07
	1	HAUS3	ID_7832	0	-0.01	-0.72	-1.59	-1.5
	1	MORC2	ID_7854	0	-0.29	-0.64	-1.14	-1.16
	1	SF3A1	ID_7861	0	-0.21	-0.68	-1.01	-0.98
	1	IKZF1	ID_7899	0	-0.17	-0.78	-1.22	-1.5
	1	FBXO48	ID_7904	0	-0.26	-0.54	-1.15	-1.02
	1	BCL11A	ID_7932	0	-0.01	-0.65	-1.49	-1.69
	1	CCDC88A	ID_7946	0	-0.59	-0.71	-1.03	-0.93
	1	RTN4	ID_7949	0	-0.47	-0.74	-0.79	-1.07
	1	SEPT11	ID_8060	0	-0.36	-0.55	-1.01	-1.03
	1	MTHFD2L	ID_8074	0	-0.23	-0.88	-1.12	-1.33
	1	CEP135	ID_8139	0	-0.24	-0.65	-1.22	-1.22
	1	KIT	ID_8144	0	0.01	-0.48	-0.58	-1.19
	1	NCAPG	ID_8226	0	0.09	-0.63	-1.8	-1.66
	1	LYAR	ID_8244	0	-0.44	-1.06	-1.74	-1.73
	1	YWHAH	ID_8283	0	-0.28	-0.67	-0.89	-1.1
	1	POLD2	ID_8320	0	-0.23	-0.96	-1.59	-1.71
	1	PNO1	ID_8360	0	-0.47	-0.55	-1.05	-1.03
	1	ANXA7	ID_8423	0	0.04	-0.67	-1.12	-1.36
	1	DNAJC9	ID_8426	0	0	-0.61	-1.34	-1.26
	1	PARP2	ID_8533	0	-0.16	-0.57	-1.12	-1.35
	1	APEX1	ID_8534	0	-0.4	-0.63	-1.05	-1.15
	1	PBK	ID_8718	0	-0.32	-0.89	-2.03	-1.77
	1	REEP4	ID_8748	0	-0.14	-0.46	-0.84	-1.05
	1	SUGT1	ID_8783	0	-0.37	-0.63	-1.19	-1.01
	1	BORA	ID_8803	0	-0.05	-0.67	-1.74	-1.65
	1	KLF5	ID_8805	0	0.02	-0.77	-1.22	-1.29
	1	WDHD1	ID_8938	0	0.04	-0.61	-1.3	-1.32
	1	OSGEP	ID_8969	0	-0.32	-0.54	-1.08	-0.98
	1	PRMT5	ID_9050	0	-0.43	-0.76	-1.3	-1.3
	1	SKA3	ID_9117	0	-0.2	-0.7	-1.72	-1.52
	1	DPYSL2	ID_9166	0	-0.48	-0.58	-0.81	-1.34
	1	CDCA2	ID_9171	0	0.07	-0.6	-1.67	-1.58
	1	DMTN	ID_9199	0	0	-0.48	-1.22	-1.15
	1	GTF2F2	ID_9219	0	-0.29	-0.82	-1.01	-1.07
	1	DIAPH3	ID_9235	0	0.01	-0.6	-1.31	-1.39
	1	SSBP4	ID_9442	0	-0.34	-0.74	-1.22	-1.13
	1	DCTN6	ID_9583	0	-0.25	-0.53	-1.09	-1.01
	1	RGD1564788	ID_9587	0	0.1	-0.66	-1.46	-1.58
	1	TACC1	ID_9613	0	-0.19	-0.73	-1.04	-1.13
	1	GINS4	ID_9626	0	-0.26	-1	-1.8	-1.82
	1	RGD1560873 /// CCDC66	ID_9704	0	-0.26	-0.63	-1.15	-1.01
	1	INTS10	ID_9830	0	-0.11	-0.54	-1.03	-0.99
	1	CCDC94	ID_9835;ID_20895;ID_25129	0	-0.24	-0.54	-1.13	-0.96
	1	RGD1311747	ID_9861	0	-0.13	-0.77	-1.45	-1.37
	1	DCTD	ID_9891	0	-0.78	-0.62	-1.74	-2.14
	1	NDUFAF7	ID_9894;ID_19909	0	-0.01	-0.66	-1.1	-1.23
	1	MCPH1	ID_10015	0	-0.09	-0.6	-1.11	-1.45
	1	CDC16	ID_10023	0	-0.1	-0.46	-0.97	-1.05
	1	MGC112830	ID_10027	0	-0.19	-0.68	-1.25	-1.41
	1	FANCC	ID_10107	0	-0.03	-0.46	-0.74	-1.07
	1	CTLA2A	ID_10123	0	-0.56	-0.8	-1.1	-1.02
	1	EEF1E1	ID_10232	0	-0.33	-0.68	-1.16	-1.27
	1	LYRM4	ID_10241	0	-0.34	-0.71	-1.02	-0.92
	1	GMDS	ID_10260	0	-0.17	-0.41	-0.98	-1.03
	1	HIST2H3C2 /// LOC684762 /// LOC684819 /// LOC684841 /// LOC690126	ID_10302	0	0.05	-0.51	-1.12	-1.21
	1	FAM29A /// HAUS6 /// POLR2E	ID_10344;ID_19405	0	-0.03	-0.88	-1.47	-1.54
	1	RPP38	ID_10448	0	-0.39	-0.79	-1.03	-1.08
	1	NOL8	ID_10582	0	-0.32	-0.35	-0.96	-1.06
	1	GMPR	ID_10600	0	-0.08	-0.84	-1.97	-1.96
	1	HIST1H2AO /// HIST1H2AH	ID_10684;ID_10699	0	0.04	-0.52	-1.11	-1.16
	1	HNRNPA1	ID_10720;ID_19436;ID_25286	0	-0.27	-0.61	-1	-0.95
	1	SFRP4	ID_10723	0	-0.03	-0.67	-1.99	-2.15
	1	HEATR1	ID_10770	0	-0.36	-0.95	-1.4	-1.53
	1	NUDT5	ID_10812	0	-0.24	-0.6	-1.3	-1.41
	1	NMT2	ID_10824	0	-0.46	-0.55	-0.76	-1.22
	1	RBBP8	ID_10870	0	0.02	-0.51	-0.96	-1.04
	1	SAP130	ID_10910	0	-0.18	-0.67	-0.99	-1.08
	1	VIII.19	ID_10928	0	0.05	-0.48	-0.77	-0.96
	1	KIF20A	ID_10931	0	-0.08	-0.65	-1.92	-1.71
	1	SLC35A4	ID_10945	0	-0.33	-0.79	-0.87	-1.02
	1	WDR55 /// DND1	ID_10949	0	-0.56	-0.83	-1.18	-1.2
	1	LMNB1	ID_11051	0	-0.04	-0.82	-1.4	-1.4
	1	TUBB6	ID_11114	0	-0.22	-0.34	-1.2	-1.29
	1	LOC307347 /// LOC100911755	ID_11117	0	-0.03	-0.56	-1.05	-1.18
	1	STARD6	ID_11125	0	-0.17	-0.38	-1.04	-1.14
	1	TPGS2	ID_11232;ID_25576	0	-0.5	-1.11	-1.6	-1.52
	1	CDC25C	ID_11268	0	-0.13	-0.65	-1.31	-1.2
	1	TCOF1	ID_11362	0	-0.44	-0.79	-1.22	-1.24
	1	SLC26A2	ID_11366	0	-0.31	-0.8	-1.01	-1.09
	1	PCYOX1L	ID_11372	0	-0.43	-0.46	-0.97	-1.11
	1	LOC361346	ID_11417	0	-0.19	-0.65	-1.23	-1.44
	1	SKA1	ID_11428	0	0.05	-0.89	-1.82	-1.77
	1	HAUS1 /// LOC100912125	ID_11443	0	-0.42	-1.02	-1.77	-1.69
	1	SLC14A1	ID_11445	0	-0.32	-1.16	-1.94	-1.81
	1	LOC100359752	ID_11466	0	-0.59	-0.79	-1.47	-1.43
	1	DOK4	ID_11509	0	-0.34	-0.81	-0.96	-1.07
	1	HMGXB4	ID_11524	0	-0.31	-0.6	-1.18	-1.16
	1	MCM5	ID_11527	0	-0.31	-1.1	-1.81	-1.75
	1	ABCE1	ID_11623	0	-0.25	-0.61	-1.01	-0.95
	1	RBMXRTL /// RBMXRTL	ID_11628;ID_17560	0	-0.35	-0.62	-1.28	-1.15
	1	USP10	ID_11776	0	-0.27	-0.92	-0.96	-1.07
	1	SET	ID_11824	0	-0.28	-0.55	-1.31	-1.28
	1	NUP93	ID_11877	0	-0.26	-0.84	-1.43	-1.52
	1	OGFOD1	ID_11882	0	-0.22	-0.91	-1.12	-1.2
	1	HEATR3	ID_11908	0	-0.24	-0.75	-1	-1
	1	PRDX2	ID_11938	0	-0.04	-0.44	-1.09	-0.97
	1	KLF1	ID_11941	0	-0.26	-0.74	-1.76	-1.49
	1	LYL1	ID_11945	0	-0.11	-0.48	-1.03	-1.05
	1	ASF1B	ID_11959	0	-0.12	-0.78	-1.52	-1.49
	1	DDX39A	ID_11961	0	-0.15	-0.89	-1.39	-1.41
	1	CENPT /// TSNAXIP1	ID_12013	0	-0.16	-0.79	-1.69	-1.53
	1	CFDP1	ID_12057	0	-0.18	-0.54	-1.28	-1.19
	1	ADAT1	ID_12061	0	-0.39	-0.76	-0.99	-1.02
	1	GINS2	ID_12087	0	-0.27	-0.59	-1.08	-0.94
	1	PIEZO1	ID_12101	0	-0.03	-0.65	-1.2	-1.28
	1	FANCA	ID_12114	0	-0.21	-0.75	-1.24	-1.28
	1	NUP133	ID_12119	0	-0.29	-0.78	-1.5	-1.43
	1	ABCB10	ID_12121	0	0.07	-0.68	-1.55	-1.55
	1	CETN3	ID_12182	0	-0.24	-0.49	-1.02	-1.05
	1	SSBP2	ID_12196	0	-0.45	-0.7	-1.07	-1.14
	1	FAM169A	ID_12224	0	-0.28	-0.94	-1.17	-1.28
	1	SMN1	ID_12235	0	-0.21	-0.65	-0.9	-1.09
	1	DEPDC1B	ID_12259	0	0.1	-0.45	-1.21	-1.33
	1	NUP155	ID_12320	0	-0.23	-0.69	-1.25	-1.22
	1	RAD1	ID_12330	0	-0.21	-0.73	-1.2	-1.29
	1	ATP11B /// ATP11B	ID_12475	0	-0.1	-0.68	-1.07	-1.1
	1	EIF4E	ID_12517;ID_12960	0	-0.21	-0.79	-1.05	-1.06
	1	PPID	ID_12596;ID_24579	0	-0.33	-0.71	-1.21	-1.41
	1	HDGF /// HDGF	ID_12632	0	-0.28	-0.71	-1.21	-1.1
	1	GPATCH4	ID_12637	0	-0.37	-0.38	-0.8	-1.05
	1	ILF2	ID_12690	0	-0.19	-0.69	-1.15	-1.07
	1	GSTM5	ID_12850	0	-0.13	-0.75	-1.69	-1.61
	1	TAF13	ID_12862	0	-0.24	-0.84	-1.12	-1.11
	1	SASS6	ID_12882	0	-0.13	-0.67	-1.69	-1.51
	1	RGD1305834	ID_12911;ID_12912	0	-0.02	-0.59	-1.18	-1.23
	1	CENPE	ID_12935	0	0.03	-0.59	-1.89	-1.69
	1	SLC39A8	ID_12941	0	-0.38	-1.05	-2.01	-1.81
	1	TRMT10A	ID_12953	0	-0.38	-0.79	-1.2	-1.31
	1	LRRC40	ID_13007	0	-0.1	-0.37	-1.04	-1
	1	RFESD	ID_13025	0	-0.07	-0.89	-1.83	-1.75
	1	POLR3G	ID_13044	0	-0.21	-0.9	-1.36	-1.35
	1	F2RL1	ID_13078	0	-0.15	-0.89	-1.04	-1.14
	1	IPO11	ID_13129	0	-0.12	-0.67	-1	-1
	1	KIF2A	ID_13130	0	-0.12	-0.77	-1.1	-1.33
	1	SKIV2L2	ID_13140	0	-0.15	-0.56	-1.09	-1.05
	1	ITGA2	ID_13151	0	-0.22	-1.15	-1.28	-1.55
	1	SKP2	ID_13195	0	-0.2	-1.05	-1.98	-2.11
	1	BRIX1	ID_13200	0	-0.41	-0.8	-1.23	-1.35
	1	SUB1	ID_13209	0	-0.39	-0.83	-1.44	-1.37
	1	STMN2	ID_13259	0	-1.09	-2.72	-3.78	-3.72
	1	GYG1	ID_13278	0	-0.36	-0.5	-0.56	-1.12
	1	ECT2	ID_13288	0	-0.03	-0.56	-1.8	-1.59
	1	GNB4	ID_13301	0	-0.44	-0.77	-0.98	-1.05
	1	FREM2	ID_13354	0	-0.15	-0.8	-0.89	-1.05
	1	EXOSC8	ID_13359	0	-0.33	-0.85	-1.88	-1.73
	1	INTS3	ID_13519	0	-0.29	-0.69	-1.16	-1.48
	1	GABPB2	ID_13579	0	-0.1	-0.55	-1.19	-1.07
	1	PRPF3	ID_13589	0	-0.09	-0.48	-1.02	-0.99
	1	DCLRE1B	ID_13645	0	-0.12	-0.5	-1.03	-0.97
	1	CAPZA1	ID_13653	0	-0.24	-0.56	-1.1	-1.04
	1	DDX20	ID_13657	0	-0.3	-0.89	-1.03	-1.06
	1	STRIP1	ID_13674	0	-0.38	-0.8	-0.83	-1.02
	1	GAR1	ID_13768	0	-0.31	-0.52	-1.15	-1.15
	1	AIMP1	ID_13779	0	-0.32	-0.62	-1.17	-0.98
	1	NEXN	ID_13833	0	-0.48	-0.65	-0.89	-1.02
	1	RABGGTB	ID_13839	0	-0.42	-0.69	-1.37	-1.15
	1	TUBB5	ID_13922	0	-0.26	-0.45	-1.17	-1.16
	1	KIFC1	ID_13977	0	0.09	-0.39	-1.03	-1.03
	1	HMGA1	ID_13983	0	-0.48	-1.05	-1.39	-1.5
	1	DEF6	ID_13991	0	-0.1	-0.85	-1.32	-1.48
	1	UBASH3A	ID_14020	0	-0.29	-0.85	-1.17	-1.25
	1	RRP1B	ID_14026	0	-0.35	-0.88	-1.17	-1.3
	1	PWP2	ID_14031	0	-0.3	-0.71	-1.19	-1.13
	1	CDK1	ID_14076	0	-0.04	-0.61	-1.57	-1.39
	1	DNA2	ID_14087	0	-0.15	-0.86	-1.5	-1.45
	1	TUBE1	ID_14162	0	-0.4	-0.76	-1.35	-1.44
	1	MDC1	ID_14261	0	0.07	-0.47	-1.43	-1.29
	1	VARS	ID_14286	0	-0.12	-0.54	-1.6	-1.49
	1	AGPAT1	ID_14298	0	-0.37	-0.95	-1.38	-1.31
	1	SRPK1	ID_14346	0	-0.37	-0.88	-1.26	-1.38
	1	PPIL1	ID_14352	0	-0.28	-0.7	-1.28	-1.25
	1	RTKN2	ID_14423	0	-0.23	-0.53	-0.78	-1.02
	1	DDX21	ID_14462;ID_25893	0	-0.54	-1.09	-1.32	-1.3
	1	AMD1	ID_14508	0	-0.19	-0.63	-0.96	-1
	1	CEP57L1	ID_14525	0	-0.11	-0.7	-1.28	-1.43
	1	LIN28B	ID_14543	0	-0.43	-0.83	-1.34	-1.68
	1	ZMYND19	ID_14616	0	-0.43	-0.8	-1.03	-1.13
	1	NCS1	ID_14669	0	-0.8	-0.83	-1.88	-2.25
	1	EXOSC2	ID_14678	0	-0.43	-0.88	-1.47	-1.39
	1	KLHL23 /// KLHL23	ID_14824	0	-0.48	-1.15	-1.24	-1.28
	1	CDCA7	ID_14844	0	-0.35	-0.48	-0.79	-1.37
	1	ITGA4	ID_14879	0	-0.22	-0.95	-1.78	-1.88
	1	SLC43A3	ID_14902	0	-0.16	-0.6	-1.35	-1.41
	1	SSRP1	ID_14905	0	-0.03	-0.56	-1.14	-1.12
	1	NUP160	ID_15006	0	-0.2	-0.72	-1.44	-1.36
	1	LMO2	ID_15054	0	-0.3	-0.93	-1.28	-1.3
	1	CSTF3	ID_15055	0	-0.34	-0.68	-1.31	-1.14
	1	CCDC34	ID_15072	0	-0.15	-0.73	-1.47	-1.43
	1	KATNBL1	ID_15098	0	-0.27	-0.93	-1.4	-1.38
	1	BUB1B	ID_15111	0	-0.04	-0.88	-1.87	-1.89
	1	RAD51	ID_15125	0	-0.18	-0.56	-1.68	-1.77
	1	SPINT1	ID_15129	0	-0.25	-1.18	-2.57	-2.61
	1	HYPK	ID_15158	0	-0.13	-0.5	-1.18	-1.12
	1	WDR76	ID_15159	0	-0.11	-0.67	-1.36	-1.41
	1	NOP56	ID_15223	0	-0.43	-0.49	-1.21	-1.26
	1	MCM8	ID_15254	0	-0.33	-0.95	-1.33	-1.38
	1	MAPRE1	ID_15378	0	-0.29	-0.82	-1.32	-1.29
	1	PLCG1	ID_15450	0	-0.08	-0.56	-1.09	-1.19
	1	MYBL2	ID_15457	0	-0.17	-0.81	-1.75	-1.6
	1	CSE1L	ID_15501	0	-0.33	-0.76	-1.43	-1.25
	1	DDX27	ID_15502	0	-0.35	-0.7	-1.05	-1.16
	1	GNAS	ID_15533	0	-0.69	-0.58	-1.14	-1.25
	1	FAM78A	ID_15698	0	-0.36	-0.71	-0.88	-1.3
	1	SPC25	ID_15853	0	-0.16	-0.66	-1.82	-1.69
	1	OLA1	ID_15869	0	-0.32	-0.64	-1.37	-1.21
	1	LNP	ID_15880	0	-0.19	-0.84	-1.31	-1.37
	1	PRDM11 /// PRDM11	ID_16113	0	-0.42	-0.91	-1.07	-1.03
	1	NAT10	ID_16142	0	-0.51	-0.75	-1.12	-1.45
	1	ARHGAP11A	ID_16210	0	-0.01	-0.53	-1.47	-1.3
	1	OIP5	ID_16234	0	-0.04	-0.46	-1.46	-1.45
	1	EHD4	ID_16240	0	-0.3	-0.62	-1.15	-1
	1	MYEF2 /// SLC24A5	ID_16277	0	-0.14	-0.58	-1.2	-1.2
	1	CEP152	ID_16279	0	-0.22	-0.63	-0.88	-1.08
	1	ANAPC1	ID_16305	0	-0.18	-0.61	-0.93	-1.07
	1	ACSS1 /// VSX1	ID_16410	0	-0.19	-0.34	-1.74	-2.03
	1	DEFB24	ID_16431	0	-0.7	-0.86	-1.06	-1.26
	1	PLAGL2	ID_16439	0	-0.15	-0.85	-1.76	-1.78
	1	RGD1563510 /// LOC100909516	ID_16441	0	-0.54	-0.86	-0.98	-1.2
	1	E2F1	ID_16449	0	-0.03	-0.48	-1.03	-1.07
	1	TOMM34	ID_16506	0	-0.41	-0.66	-1.16	-1.23
	1	AURKA	ID_16567	0	-0.11	-0.7	-1.74	-1.52
	1	LOC685001	ID_16632	0	-0.38	-1.67	-2.81	-2.96
	1	XRCC2	ID_16642	0	-0.18	-0.73	-1.29	-1.37
	1	ABCF2	ID_16650	0	-0.4	-0.89	-0.92	-1.05
	1	FAM126A	ID_16659	0	-0.14	-0.88	-1.16	-1.21
	1	PUS7	ID_16661	0	-0.29	-0.68	-0.88	-1.11
	1	DNAJC2	ID_16668	0	-0.35	-0.55	-1.21	-1.09
	1	STEAP1	ID_16696	0	-0.52	-0.86	-1.35	-2.05
	1	MIOS	ID_16727	0	-0.01	-0.45	-1.07	-1.09
	1	FLNC	ID_16777	0	-0.76	-0.99	-1.13	-1.15
	1	NUP205	ID_16807	0	-0.2	-0.79	-1.49	-1.44
	1	MAD2L1	ID_16991	0	-0.04	-0.83	-1.66	-1.68
	1	ST3GAL5	ID_17056	0	0.07	-0.53	-1.04	-1.04
	1	CCT7	ID_17111	0	-0.17	-0.47	-0.84	-1
	1	RUVBL1	ID_17138	0	-0.38	-0.95	-1.45	-1.66
	1	THUMPD3	ID_17201	0	-0.53	-0.83	-1.65	-1.64
	1	OGG1	ID_17206	0	0.03	-0.46	-1.05	-1.05
	1	FANCD2	ID_17213	0	-0.09	-0.78	-1.79	-1.65
	1	BCL2L13	ID_17260	0	0.02	-0.46	-0.93	-1.06
	1	CDK6	ID_17512	0	-0.27	-0.9	-1.3	-1.73
	1	NAA38	ID_17568	0	-0.16	-0.43	-1.27	-1.18
	1	GADD45A	ID_17769	0	0.13	-0.52	-1.26	-1.21
	1	RPIA	ID_17825	0	-0.15	-0.93	-1.16	-1.45
	1	HK2	ID_17867	0	-0.04	-0.63	-1.2	-1.43
	1	MCM2	ID_17941	0	-0.21	-0.68	-1.56	-1.5
	1	CHCHD6	ID_17943	0	-0.27	-0.52	-1.02	-1.09
	1	SHQ1	ID_17987	0	-0.33	-0.57	-1.11	-1
	1	RAD18	ID_18001	0	-0.28	-1.12	-1.89	-1.83
	1	TAMM41	ID_18018	0	-0.31	-0.68	-1.03	-1.34
	1	CCND2	ID_18121	0	-0.7	-1.19	-1.56	-1.6
	1	GPR19	ID_18219	0	-0.27	-0.94	-1.74	-1.71
	1	RECQL /// PYROXD1	ID_18249	0	-0.24	-0.47	-0.98	-1.12
	1	CHD7	ID_18350	0	-0.03	-0.73	-0.85	-1.01
	1	MDN1 /// LYRM2	ID_18408	0	-0.18	-0.83	-1.14	-1.28
	1	GLIPR2	ID_18463	0	-0.16	-0.99	-1.62	-1.61
	1	MELK	ID_18467	0	-0.3	-1.22	-2.09	-2.25
	1	POLR1E	ID_18471	0	-0.55	-0.88	-1.22	-1.4
	1	ANP32B	ID_18483	0	-0.35	-0.72	-0.82	-1.4
	1	ALG6	ID_18633	0	-0.17	-0.45	-0.99	-1.1
	1	SSBP3	ID_18666	0	-0.21	-0.54	-0.95	-1.09
	1	LRP8	ID_18675	0	-0.44	-1.07	-1.58	-1.52
	1	RAD54L	ID_18720	0	-0.16	-0.83	-1.44	-1.6
	1	MUTYH	ID_18734	0	-0.18	-0.47	-0.99	-1.01
	1	EBNA1BP2	ID_18757	0	-0.22	-0.44	-0.89	-1.08
	1	PPIH	ID_18768	0	-0.13	-0.72	-1.58	-1.67
	1	CITED4	ID_18777	0	-0.3	-0.54	-0.83	-1.41
	1	STK40	ID_18816	0	0.02	-0.43	-1.03	-1
	1	TMEM54	ID_18840	0	-0.86	-1.07	-1.32	-1.44
	1	STMN1	ID_18892	0	-0.25	-0.62	-1.26	-1.37
	1	RCC2	ID_18951	0	-0.36	-0.73	-1.03	-1.07
	1	MAD2L2	ID_19001	0	-0.26	-0.99	-1.33	-1.34
	1	PI15	ID_19080	0	0.01	-0.61	-0.76	-1.1
	1	TERF1	ID_19088	0	-0.26	-0.77	-1.37	-1.3
	1	SULF1	ID_19095	0	-1.16	-1.58	-1.84	-1.95
	1	OTUD6B	ID_19158	0	-0.38	-0.8	-1.05	-0.97
	1	AQP3	ID_19219	0	-0.19	-1.48	-1.42	-1.81
	1	UBAP2	ID_19221	0	-0.46	-0.79	-1.08	-1.31
	1	FANCG	ID_19238	0	-0.14	-0.47	-0.88	-1.01
	1	TPM2	ID_19247	0	-0.54	-0.52	-1.04	-1.09
	1	EXOSC3	ID_19269	0	-0.48	-0.72	-1.24	-1.26
	1	TEX10	ID_19286	0	-0.45	-0.53	-0.74	-1.06
	1	PSIP1	ID_19400	0	-0.17	-0.47	-1.41	-1.34
	1	MLLT3	ID_19411	0	-0.07	-0.8	-2.58	-2.7
	1	ITGB3BP	ID_19460	0	-0.04	-0.46	-1.32	-1.24
	1	ACOT11	ID_19486	0	-0.16	-0.87	-1.07	-1.15
	1	PRPF38A	ID_19501	0	0.03	-0.7	-1.21	-1.29
	1	ELAVL4	ID_19509	0	-0.67	-1.24	-1.27	-1.43
	1	TMEM69	ID_19528	0	-0.26	-0.58	-1.01	-1.02
	1	CDC20	ID_19575	0	-0.41	-0.82	-2.09	-1.83
	1	CDCA8	ID_19632	0	-0.12	-0.89	-1.55	-1.52
	1	HDAC1	ID_19665	0	-0.26	-0.53	-1.15	-1.13
	1	NKAIN1 /// LOC100911010	ID_19681	0	-0.75	-0.99	-1.17	-1.75
	1	GMEB1	ID_19686	0	-0.37	-0.73	-0.89	-1.06
	1	MAP3K6	ID_19694	0	-0.11	-0.37	-1.16	-1.05
	1	RPA2	ID_19700	0	-0.35	-0.86	-1.46	-1.4
	1	KDM1A	ID_19739	0	-0.26	-0.6	-0.98	-1.04
	1	TNFRSF14	ID_19874	0	-0.04	-0.55	-1.28	-1.32
	1	LOC100360342	ID_19953	0	-0.21	-0.6	-1.08	-1.03
	1	DPY30	ID_19968	0	-0.29	-0.72	-1.28	-1.24
	1	PPM1G	ID_19985	0	-0.13	-0.91	-1.37	-1.47
	1	ODC1	ID_20039	0	-0.47	-0.71	-1.11	-1.08
	1	MIPOL1	ID_20135;ID_20136	0	0.03	-0.55	-1.16	-1.12
	1	LRR1	ID_20172	0	-0.17	-0.69	-1.48	-1.45
	1	MNAT1	ID_20201	0	-0.21	-0.45	-1.12	-1.09
	1	FNTB	ID_20220	0	0	-0.55	-1.05	-1.07
	1	RAD51B /// LOC100912736	ID_20231	0	-0.22	-0.53	-1.18	-1.32
	1	TDP1	ID_20319	0	-0.27	-0.66	-1.33	-1.46
	1	VRK1	ID_20356	0	-0.23	-0.76	-1.39	-1.32
	1	SIVA1	ID_20543	0	-0.04	-0.58	-1.32	-1.33
	1	CDC42EP3	ID_20585	0	-0.08	-0.59	-0.81	-1.06
	1	CAD	ID_20659	0	-0.26	-0.71	-1.4	-1.35
	1	CENPA	ID_20669	0	-0.13	-0.67	-1.78	-1.6
	1	MFSD2B	ID_20679	0	0.06	-0.46	-1.27	-1.29
	1	GEN1	ID_20689	0	-0.24	-0.84	-1.78	-1.62
	1	DDX1	ID_20697	0	-0.25	-0.63	-1.04	-0.99
	1	PRKAR2B	ID_20736	0	-0.19	-0.8	-1.28	-1.74
	1	BZW2	ID_20748	0	-0.49	-0.66	-1.26	-1.28
	1	BAZ1A	ID_20784	0	0	-0.75	-1.05	-1.17
	1	RGD1304624 /// RGD1304624	ID_20785	0	-0.27	-0.72	-1.17	-1.47
	1	PPP2R3C	ID_20786	0	-0.19	-0.43	-1.04	-0.98
	1	FKBP3	ID_20811	0	-0.41	-0.59	-1.43	-1.47
	1	POLE2	ID_20822	0	-0.13	-1.08	-2.06	-2
	1	SAV1	ID_20834	0	-0.25	-0.8	-0.94	-1.2
	1	WDR89	ID_20865	0	-0.16	-0.51	-1.05	-0.94
	1	RAB15	ID_20874	0	-0.47	-2.33	-2.78	-3.15
	1	ERH	ID_20899	0	-0.18	-0.76	-1.23	-1.22
	1	ACYP1	ID_20934	0	-0.22	-0.91	-1.45	-1.4
	1	LOC500700 /// LOC500700	ID_20956	0	-0.11	-0.63	-1.33	-1.34
	1	STON2	ID_20958	0	-0.22	-1.09	-1.68	-1.78
	1	SERPINA6	ID_21003	0	-0.08	-0.82	-3.48	-4.69
	1	HSP90AA1	ID_21031	0	-0.2	-0.5	-1.01	-1.27
	1	TIMELESS	ID_21138	0	-0.05	-0.59	-0.94	-1.16
	1	CS	ID_21143	0	-0.13	-0.77	-1.02	-1.1
	1	TCF3	ID_21238	0	-0.4	-0.7	-1.04	-1.17
	1	NUP37	ID_21344	0	-0.13	-0.62	-1.2	-1.14
	1	LUM	ID_21387	0	-0.91	-1.18	-2.43	-2.22
	1	KITLG	ID_21395	0	-0.14	-1.17	-1.56	-1.73
	1	CEP290	ID_21397	0	-0.01	-0.39	-1.21	-1.31
	1	E2F7	ID_21411	0	-0.21	-0.76	-1.31	-1.27
	1	MDM1	ID_21434	0	0.02	-0.77	-1.46	-1.61
	1	CDK4	ID_21458	0	-0.3	-0.4	-0.72	-1.03
	1	GTPBP1	ID_21639	0	-0.23	-0.73	-1.08	-1.19
	1	APOBEC3B	ID_21640	0	-0.47	-1.19	-1.8	-1.92
	1	GRAP2 /// GRAP2	ID_21648	0	0.05	-0.59	-1.63	-1.52
	1	PFKM	ID_21743	0	-0.14	-1.03	-1.59	-1.68
	1	TUBA1C	ID_21756	0	0.01	-0.34	-1	-0.94
	1	ESPL1	ID_21800	0	0.02	-0.82	-1.6	-1.61
	1	HNRNPA1 /// HNRNPA1	ID_21821	0	-0.35	-0.7	-1.22	-1.19
	1	PA2G4	ID_21845	0	-0.36	-0.82	-1.35	-1.37
	1	MFSD12	ID_21934	0	-0.08	-0.67	-1.29	-1.33
	1	THOP1	ID_21947	0	-0.15	-0.47	-1.18	-1.31
	1	ZFP763	ID_22024	0	0.02	-0.66	-1.47	-1.39
	1	LOC691422	ID_22033	0	-0.16	-0.6	-1.33	-1.35
	1	HNRNPM	ID_22038	0	-0.08	-0.38	-1.05	-1.12
	1	POLR3B	ID_22063	0	-0.28	-0.66	-1	-1.03
	1	RGD1563365	ID_22067	0	-0.33	-0.68	-0.88	-1.12
	1	PARPBP	ID_22081	0	-0.09	-0.72	-1.94	-1.77
	1	UTP20	ID_22092	0	-0.33	-0.64	-1.11	-1.09
	1	TMPO	ID_22103	0	-0.09	-0.61	-1.33	-1.22
	1	LGR5	ID_22168	0	-0.76	-2.67	-3.14	-3.41
	1	NUP107	ID_22185	0	-0.14	-0.98	-1.73	-1.83
	1	HELB	ID_22191	0	-0.08	-0.59	-1.21	-1.16
	1	ARHGEF25	ID_22217	0	-0.51	-0.86	-1.06	-1.09
	1	AZIN1	ID_22273	0	-0.13	-0.73	-0.98	-1.03
	1	DSCC1	ID_22311	0	-0.26	-0.76	-1.55	-1.35
	1	PMM1	ID_22339;ID_22512	0	-0.12	-0.85	-0.97	-1.16
	1	RGD1565410	ID_22406	0	-0.92	-1.14	-2.07	-2.13
	1	LY6AL	ID_22407	0	-0.16	-2.61	-2.2	-3.55
	1	TONSL	ID_22441	0	-0.25	-0.79	-1.31	-1.25
	1	POLR3H	ID_22509	0	-0.32	-0.5	-0.95	-1.08
	1	TTLL12	ID_22534	0	-0.38	-0.75	-1.17	-1.43
	1	SLC38A1	ID_22591	0	-0.68	-1.01	-1.63	-1.82
	1	RACGAP1	ID_22641	0	0.05	-0.64	-1.51	-1.5
	1	AAAS	ID_22681	0	-0.39	-0.99	-1.63	-1.54
	1	CBX5	ID_22690	0	-0.35	-0.56	-1.09	-1.35
	1	NFE2	ID_22691	0	0.1	-0.45	-1.21	-1.3
	1	CCDC82	ID_22732	0	0.03	-0.67	-1.23	-1.24
	1	TAF1D	ID_22742	0	-0.3	-0.57	-1.28	-1.15
	1	ILF3	ID_22806	0	-0.21	-0.64	-0.93	-1.04
	1	CARM1 /// YIPF2	ID_22810	0	-0.46	-0.96	-1.28	-1.4
	1	H2AFX	ID_22985	0	-0.16	-0.51	-1.2	-1.21
	1	ZW10	ID_23016	0	-0.04	-0.5	-1.05	-0.98
	1	IDH3A	ID_23044	0	-0.39	-0.83	-0.97	-1.09
	1	RCN2	ID_23059	0	-0.36	-0.95	-1.02	-1.35
	1	VWA9	ID_23119	0	-0.3	-0.63	-1.21	-1.14
	1	NS5ATP9	ID_23135	0	-0.08	-0.65	-1.4	-1.43
	1	FAM96A	ID_23138	0	-0.12	-0.49	-1.03	-0.95
	1	MNS1	ID_23158	0	-0.51	-0.69	-0.97	-1.06
	1	TTK	ID_23215	0	-0.06	-0.74	-1.95	-1.77
	1	PLOD2	ID_23246	0	-0.11	-0.73	-0.84	-1.3
	1	GK5	ID_23255	0	-0.36	-0.92	-1.19	-1.16
	1	POC1A	ID_23290	0	-0.12	-0.53	-1.18	-1.14
	1	RRP9	ID_23295	0	-0.27	-0.72	-0.93	-1.15
	1	IFRD2	ID_23310	0	-0.17	-0.4	-1.2	-1.16
	1	IMPDH2	ID_23325	0	-0.31	-0.52	-1.1	-1.42
	1	ALS2CL	ID_23364	0	-0.02	-0.32	-1.15	-1.18
	1	EXOG	ID_23400	0	-0.23	-0.76	-1	-1
	1	ENDOD1	ID_23474;ID_23475	0	-0.22	-0.95	-1.48	-1.74
	1	RGD1311723 /// 5830418K08RIK	ID_23488	0	-0.1	-0.73	-1.57	-1.47
	1	ZFP426	ID_23537	0	0.11	-0.65	-1.49	-1.5
	1	DNMT1 /// DNMT1	ID_23544	0	-0.21	-0.65	-1.38	-1.27
	1	EPOR	ID_23561	0	0.02	-0.75	-1.37	-1.37
	1	HYLS1	ID_23607	0	-0.08	-0.39	-1.09	-1.08
	1	CHEK1	ID_23615	0	-0.42	-0.82	-1.51	-1.64
	1	REXO2	ID_23735	0	-0.18	-0.46	-1.02	-1.01
	1	TSPAN3	ID_23792	0	-0.46	-0.84	-0.84	-1.13
	1	ZWILCH	ID_23840	0	-0.27	-0.97	-2.21	-2.01
	1	PLEKHO2	ID_23852	0	-0.28	-0.74	-1.02	-1.18
	1	MLH1	ID_24060	0	-0.25	-0.59	-1.05	-1.45
	1	OXSR1	ID_24086	0	-0.09	-0.65	-0.97	-1.34
	1	SLC29A1	ID_24189	0	0	-1.1	-2.12	-2.3
	1	RPL31	ID_24288	0	-0.33	-0.46	-1.13	-1.27
	1	WDR75	ID_24316	0	-0.43	-0.84	-1.34	-1.19
	1	LOC685108	ID_24317	0	-0.17	-0.31	-0.77	-1.12
	1	ASNSD1	ID_24319	0	-0.34	-0.52	-0.93	-1.09
	1	GLS	ID_24328	0	-0.25	-0.89	-1.24	-1.43
	1	NOP58	ID_24373	0	-0.37	-0.62	-1.37	-1.4
	1	FASTKD2	ID_24391	0	-0.16	-0.56	-0.94	-1.02
	1	ATIC	ID_24412	0	-0.49	-0.59	-1.08	-1.15
	1	ATG4B	ID_24547	0	-0.1	-0.46	-1.05	-1.01
	1	DDX11	ID_24564	0	-0.32	-0.75	-1.35	-1.55
	1	METTL4	ID_24578	0	-0.14	-0.57	-1.19	-1.31
	1	TREML2	ID_24606	0	-0.59	-1.27	-1.65	-1.72
	1	USP49	ID_24614	0	-0.14	-0.76	-0.97	-1.01
	1	XPO5	ID_24637	0	-0.35	-0.71	-0.99	-1.1
	1	TNFRSF21	ID_24658	0	-0.56	-0.93	-1.11	-1.08
	1	PRIM2	ID_24703	0	-0.27	-0.59	-1.63	-1.48
	1	BAG2	ID_24704	0	0.06	-0.52	-0.68	-1.31
	1	BEND6	ID_24706	0	-0.29	-1.1	-1.24	-1.42
	1	TEX30	ID_24755	0	0	-0.56	-0.92	-1.16
	1	WDR12	ID_24809	0	-0.57	-0.47	-0.86	-1.05
	1	BARD1	ID_24838	0	0.03	-0.57	-1.28	-1.27
	1	FARSB	ID_24879	0	-0.27	-0.45	-1.36	-1.19
	1	HDAC1 /// HDAC1L	ID_24880	0	-0.18	-0.43	-1.02	-0.9
	1	AP1S3	ID_24882	0	-0.48	-1.18	-2	-1.85
	1	SLC19A3 /// SLC19A3	ID_24896	0	-0.14	-0.83	-0.94	-1.41
	1	PDE6D	ID_24912	0	-0.25	-0.47	-0.64	-1.11
	1	HJURP	ID_24921	0	-0.05	-0.57	-1.51	-1.47
	1	DTYMK	ID_24954	0	-0.17	-0.4	-1.05	-0.89
	1	NDC80	ID_24998;ID_27283	0	-0.1	-0.39	-1.07	-0.9
	1	TIPIN	ID_25003	0	-0.19	-0.77	-1.47	-1.46
	1	MLLT1	ID_25061	0	-0.42	-0.79	-1.03	-1
	1	P4HA1	ID_25108	0	-0.19	-0.86	-0.93	-1.1
	1	UHRF1	ID_25122	0	-0.28	-0.98	-1.82	-1.8
	1	CHAF1A	ID_25126	0	-0.15	-0.81	-1.48	-1.5
	1	AGTR2	ID_25138	0	-0.98	-1.27	-1.63	-1.84
	1	LOC288978	ID_25144	0	-0.15	-0.58	-1.11	-1.08
	1	SET /// LOC317165	ID_25162	0	-0.26	-0.48	-1.14	-1.04
	1	TMEM255A	ID_25167	0	-0.33	-1.09	-1.04	-1.39
	1	FTSJ1	ID_25235	0	-0.32	-0.69	-1.11	-1.12
	1	SUV39H1	ID_25242	0	-0.28	-0.82	-1.25	-1.18
	1	PLP2	ID_25251	0	-0.27	-0.35	-1.08	-1.44
	1	CAPN6	ID_25289	0	-0.84	-0.81	-1.64	-1.4
	1	AMMECR1	ID_25291;ID_25292	0	0.03	-0.66	-1.15	-1.2
	1	PRPS2	ID_25335	0	-0.7	-0.81	-1.11	-1.25
	1	MSN	ID_25434	0	-0.44	-0.68	-0.98	-1.06
	1	KIF4A	ID_25458	0	-0.02	-0.6	-1.85	-1.69
	1	PBDC1	ID_25487	0	-0.29	-0.92	-1.2	-1.42
	1	BEX4	ID_25578	0	-0.2	-0.45	-1.44	-1.81
	1	NGFRAP1	ID_25581	0	-0.1	-0.23	-1.01	-1
	1	NRK	ID_25588	0	-1.5	-1.78	-2.75	-2.8
	1	ARHGAP36	ID_25621	0	-1.61	-2.09	-3.25	-3.21
	1	FHL1	ID_25649	0	-0.45	-1.21	-1.29	-1.59
	1	DUSP9	ID_25710	0	-0.85	-1.26	-1.81	-1.83
	1	XK	ID_25820	0	-0.07	-0.71	-1.65	-1.62
	1	LOC100363171	ID_25821	0	0.01	-0.56	-1.35	-1.58
	1	SLC38A5	ID_25829	0	-0.4	-1.03	-2.02	-1.91
	1	PRAF2	ID_25838	0	-0.16	-0.96	-1.43	-1.64
	1	DGKK	ID_25848	0	-0.71	-0.97	-1.43	-1.68
	1	LOC317415	ID_25897	0	-0.19	-0.69	-1.34	-1.26
	1	MAGED2	ID_25899	0	-0.55	-0.53	-1.21	-1.05
	1	GNL3L	ID_25900	0	-0.4	-0.76	-1.11	-1.08
	1	FANCB	ID_25926	0	-0.01	-0.5	-1.46	-1.57
	1	FIGF	ID_25930	0	-0.84	-1.71	-1.97	-1.88
	1	PIR	ID_25931	0	-0.2	-0.58	-1.28	-1.16
	1	SCML2	ID_25949	0	-0.38	-0.68	-1.25	-1.07
	1	RPS6KA3	ID_25959	0	-0.28	-0.42	-1.18	-1.34
	1	ACOT9	ID_25967	0	-0.23	-0.51	-1.04	-1.38
	1	POLA1	ID_26015	0	-0.12	-0.66	-1.78	-1.53
	1	SNX12	ID_26055	0	-0.36	-0.62	-0.79	-1.04
	1	ERCC6L	ID_26062	0	-0.03	-0.95	-1.82	-1.78
	1	ITM2A	ID_26105	0	-1.72	-1.82	-2.43	-2.74
	1	RPS6KA6	ID_26121	0	-0.9	-2.06	-3.18	-3.32
	1	TSPAN6	ID_26147	0	-0.5	-0.64	-1.34	-1.32
	1	TCEAL8	ID_26167	0	-0.04	-0.5	-1.09	-1.1
	1	SMARCA1	ID_26186	0	-0.49	-0.78	-1.3	-1.39
	1	IGSF1	ID_26198	0	-0.34	-1.12	-2.9	-3.54
	1	MBNL3	ID_26204	0	-0.21	-0.8	-1.22	-1.37
	1	SLITRK4	ID_26258	0	-0.4	-0.79	-1.28	-1.25
	1	PPIL4	ID_21	0	-0.25	-0.83	-1.22	-1.07
	1	CENPW	ID_98	0	-0.12	-0.56	-1.14	-0.9
	1	ACAT2	ID_153;ID_154	0	0.37	-0.9	-2.83	-2.29
	1	LOC687711	ID_166	0	-0.14	-0.43	-1	-0.75
	1	TBP	ID_197	0	-0.25	-0.77	-1.12	-0.97
	1	EIF5B	ID_250;ID_24283	0	0.02	-0.47	-1.06	-0.99
	1	ZSCAN22	ID_347	0	-0.29	-0.91	-1.4	-1.21
	1	SLC1A5	ID_380;ID_26389	0	-0.04	-0.43	-1.01	-0.9
	1	SMG9	ID_439	0	-0.06	-0.67	-1.11	-1.06
	1	BLVRB	ID_483	0	-0.13	-0.79	-1.18	-1.13
	1	WDR62 /// WDR62	ID_544;ID_545	0	-0.07	-0.75	-1.1	-1.05
	1	RHOQ	ID_711;ID_19946	0	-0.02	-1.01	-1.38	-1.44
	1	HERC2	ID_716	0	0.18	-0.5	-1.39	-1.16
	1	HMGN5B /// HMGN5	ID_733;ID_26112	0	-0.13	-0.62	-1.58	-1.36
	1	TOP1	ID_761;ID_15449	0	-0.08	-0.56	-1.25	-1.1
	1	PRKRIR	ID_868	0	-0.04	-0.99	-1.23	-1.33
	1	UCP2	ID_888	0	0.01	-0.46	-1.03	-0.85
	1	CCP110	ID_1071	0	-0.25	-0.83	-1.33	-1.11
	1	DCTN5	ID_1098	0	-0.27	-0.64	-1.12	-0.91
	1	KDM8	ID_1113	0	-0.02	-0.68	-1.16	-1.04
	1	HIRIP3	ID_1130	0	-0.19	-0.67	-1.2	-1.04
	1	DHCR7	ID_1278	0	0.23	-0.59	-1.4	-1.11
	1	FOSL1	ID_1334	0	-0.25	-0.76	-1.05	-0.67
	1	RAB3IL1	ID_1410	0	-0.14	-0.8	-1.75	-1.45
	1	CYB561A3	ID_1417	0	0.27	-1	-1.39	-1.47
	1	CWF19L1	ID_1599	0	-0.2	-0.58	-1.08	-0.92
	1	TAF5	ID_1637	0	-0.14	-0.69	-1.16	-0.99
	1	PCMT1	ID_1715	0	-0.1	-0.7	-1.19	-1.01
	1	CCNB2 /// CCNB2	ID_1770;ID_23878	0	0.01	-0.65	-1.59	-1.23
	1	FBXO5	ID_1827	0	-0.13	-0.68	-1.74	-1.29
	1	SERAC1	ID_1839	0	-0.01	-0.73	-1.08	-1.07
	1	UBE2N /// UBE2N	ID_2174;ID_17488;ID_21381	0	-0.17	-0.65	-1.04	-0.92
	1	RGD1564719	ID_2236	0	-0.06	-0.7	-1.11	-1.08
	1	CCNE1	ID_2248	0	-0.08	-1.18	-1.94	-1.67
	1	POP4	ID_2250	0	-0.27	-1.09	-1.63	-1.2
	1	PPP1R15A	ID_2319	0	0.13	-0.43	-1.04	-0.92
	1	E2F8	ID_2357	0	-0.12	-0.52	-1.34	-1.07
	1	BLM	ID_2506	0	-0.08	-0.99	-1.96	-1.61
	1	HDGFRP3	ID_2521	0	-0.42	-0.87	-1.03	-0.9
	1	RGD1559690	ID_2567	0	-0.15	-0.85	-1.65	-1.47
	1	RELT	ID_2603	0	-0.1	-0.98	-1.54	-1.45
	1	ERI2	ID_2824	0	-0.07	-0.44	-1.06	-0.77
	1	UROS	ID_2927	0	-0.19	-1.23	-2.18	-2.01
	1	FAM89B	ID_3087	0	-0.1	-0.64	-1.14	-1.06
	1	NAA40	ID_3126	0	-0.23	-0.84	-1.05	-0.92
	1	TMEM138	ID_3167	0	0	-1.01	-1.29	-1.08
	1	CEP78	ID_3230	0	0.06	-0.48	-0.95	-0.9
	1	GCNT1	ID_3235	0	-0.07	-1.14	-1.76	-1.68
	1	FXN	ID_3257	0	-0.31	-0.59	-1.05	-0.86
	1	PIP5K1B	ID_3258	0	0.16	-0.47	-1.43	-1.14
	1	PLGRKT	ID_3274	0	-0.39	-0.66	-1.07	-0.88
	1	ACTR1A	ID_3373	0	0.05	-0.78	-1.02	-0.88
	1	SMNDC1	ID_3400;ID_4268	0	-0.2	-0.7	-1.06	-0.96
	1	PKMYT1	ID_3505	0	0.02	-0.48	-1	-0.89
	1	PGP	ID_3513	0	-0.05	-0.96	-1.29	-1.07
	1	RGD1560464 /// FAM98B /// FAM98B	ID_3622	0	-0.39	-0.71	-1.14	-0.95
	1	MAP2K3 /// LOC100911550	ID_3773	0	-0.14	-0.65	-1.16	-0.91
	1	SPECC1	ID_3782	0	0.1	-0.47	-1.32	-1.14
	1	MIS12	ID_3890	0	-0.3	-0.8	-1.19	-0.98
	1	RGD1305508	ID_3962	0	-0.19	-0.84	-1.17	-1.09
	1	SLFN4 /// LOC100909579	ID_4034	0	-0.13	-0.52	-1	-0.79
	1	DDX52	ID_4047	0	-0.21	-0.99	-1.3	-1.09
	1	PTRH2	ID_4060	0	-0.32	-0.77	-1.06	-0.95
	1	TMEM100	ID_4092	0	0.01	-0.98	-1.3	-1.14
	1	PPP1R9B	ID_4109	0	-0.05	-0.74	-1.11	-1.13
	1	PHOSPHO1	ID_4119	0	0.39	-0.59	-1.07	-0.7
	1	MRPL45	ID_4145	0	0.12	-0.31	-0.9	-0.78
	1	ARF2	ID_4245	0	-0.09	-0.91	-1.03	-0.82
	1	NARF /// FOXK2	ID_4381	0	0.17	-0.39	-0.99	-0.84
	1	LOC100158225	ID_4475	0	-0.19	-0.79	-1.01	-0.92
	1	CCNF	ID_4476	0	0	-0.79	-1.76	-1.61
	1	PIGQ	ID_4528	0	-0.08	-0.88	-1.55	-1.5
	1	ARHGDIG /// PDIA2	ID_4536	0	-0.06	-0.84	-1.23	-1.26
	1	HBQ1 /// HBQ1B	ID_4542;ID_4543	0	0.28	-0.35	-0.82	-0.7
	1	THG1L	ID_4595	0	-0.32	-0.92	-1.01	-0.95
	1	LOC303140 /// LOC303140	ID_4649	0	0.51	-0.33	-1.19	-0.74
	1	GEMIN5	ID_4675	0	-0.26	-0.89	-1.03	-0.99
	1	GTLF3B /// LOC100911674	ID_4742	0	-0.02	-0.58	-1.22	-0.85
	1	RGD1564148	ID_4783	0	-0.22	-0.68	-1.26	-0.89
	1	LOC497940	ID_4823	0	0.18	-0.61	-1	-0.95
	1	ELP5	ID_4826	0	-0.18	-0.8	-1.22	-1.01
	1	RGD1308134	ID_4830	0	-0.3	-0.61	-1.02	-0.76
	1	RPA1	ID_4897	0	-0.19	-0.84	-1.22	-1.12
	1	ERAL1	ID_4912	0	-0.17	-0.94	-1.07	-1.05
	1	USP32	ID_4988	0	0.23	-0.33	-1	-0.8
	1	INTS2	ID_4992	0	-0.11	-0.63	-1.07	-0.99
	1	RAD51C	ID_5004	0	-0.31	-1.12	-2.1	-1.8
	1	AARSD1	ID_5172	0	-0.16	-0.89	-1.36	-1.24
	1	MPP2	ID_5189	0	-0.28	-0.96	-1.32	-1
	1	GFAP	ID_5207	0	0.18	-0.82	-1.29	-1.26
	1	CDC27	ID_5225	0	-0.16	-0.67	-1.08	-0.92
	1	KPNA2	ID_5246;ID_19948	0	-0.19	-0.68	-1.33	-1.01
	1	THOC4	ID_5349	0	0.16	-0.75	-1.55	-1.36
	1	ROBO1	ID_5380	0	-0.51	-1.13	-1.56	-1.25
	1	USP25 /// USP25	ID_5386	0	0.04	-0.59	-1.3	-1.16
	1	CHAF1B	ID_5442	0	-0.28	-1.05	-1.8	-1.63
	1	RFC4	ID_5641	0	0.07	-1.03	-1.83	-1.44
	1	CLCN2 /// LOC100912455	ID_5657	0	-0.11	-0.76	-1.86	-1.2
	1	MCM4	ID_5717	0	-0.15	-0.68	-1.61	-1.35
	1	MIS18A	ID_5779	0	0	-0.96	-1.7	-1.44
	1	SYNJ1	ID_5782	0	0.17	-0.32	-1.06	-0.79
	1	DONSON	ID_5789	0	-0.16	-0.98	-1.8	-1.68
	1	MINA /// MINA	ID_5825	0	-0.54	-0.95	-1.27	-1.1
	1	CPOX	ID_5836	0	0.08	-0.57	-1.37	-1.13
	1	RGD1310335	ID_5855	0	-0.07	-0.87	-2.11	-1.79
	1	RGD1560175	ID_5873	0	0.02	-0.62	-1.04	-0.94
	1	TFRC	ID_5935	0	0.11	-0.47	-1.2	-0.8
	1	PCYT1A	ID_5937	0	0.15	-0.54	-0.83	-0.85
	1	PIGZ /// LOC100911481	ID_5944	0	-0.34	-0.54	-1.12	-0.76
	1	RGD1565904 /// POLR2H /// LOC100912534	ID_5991	0	-0.31	-0.82	-1.18	-1
	1	KLHL22	ID_6020	0	-0.41	-0.83	-1.24	-0.9
	1	SMPD4	ID_6023	0	-0.18	-0.58	-1.22	-0.88
	1	MICALL2	ID_6170	0	-0.15	-0.8	-1.32	-1.25
	1	RFC5	ID_6331	0	-0.03	-0.56	-1.2	-0.93
	1	SSH1	ID_6357	0	-0.06	-0.62	-1.05	-0.95
	1	MCM7	ID_6533	0	-0.11	-0.75	-1.49	-1.37
	1	AGFG2	ID_6556	0	0.18	-0.43	-0.92	-0.55
	1	RFC2	ID_6588	0	-0.21	-0.68	-1.08	-0.94
	1	RABGEF1	ID_6598	0	0.14	-0.71	-0.88	-0.79
	1	AACS	ID_6619	0	0.48	-0.63	-0.8	-0.77
	1	KNTC1	ID_6636	0	-0.05	-0.76	-1.8	-1.59
	1	CIT	ID_6692	0	-0.09	-0.48	-1.16	-0.95
	1	RPA3	ID_6728;ID_17543	0	0.19	-0.57	-1.23	-0.96
	1	POLE	ID_6734	0	-0.11	-0.65	-1.51	-1.28
	1	YOD1	ID_6803	0	0.28	-0.48	-1.06	-0.8
	1	KLHL12	ID_6847	0	0.35	-0.44	-0.89	-0.77
	1	UBE2T	ID_6851	0	0.04	-0.81	-1.55	-1.49
	1	UCHL5	ID_6887	0	-0.31	-0.86	-1.7	-1.4
	1	CD84	ID_7022	0	0.02	-0.72	-1.34	-1.22
	1	AIDA	ID_7116	0	-0.28	-0.99	-1.76	-1.54
	1	NEK2	ID_7146;ID_22752	0	0.08	-0.79	-1.68	-1.26
	1	MCM6	ID_7222	0	-0.13	-0.84	-1.76	-1.54
	1	CD55	ID_7228	0	-0.25	-0.57	-1.25	-0.93
	1	ATP2B4	ID_7252	0	0.03	-0.64	-1.63	-1.38
	1	CAMSAP2	ID_7278	0	-0.18	-0.93	-1.42	-1.24
	1	CACYBP	ID_7359	0	-0.25	-0.8	-1.54	-1.35
	1	RABGAP1L	ID_7360	0	-0.14	-0.76	-1.07	-0.9
	1	LOC498265	ID_7387	0	-0.17	-0.73	-1.46	-1.29
	1	PPOX	ID_7431	0	0.12	-0.69	-1.58	-1.4
	1	CENPF	ID_7523	0	0.11	-0.55	-1.41	-1.18
	1	GM6712	ID_7578	0	-0.36	-0.84	-1.04	-0.84
	1	LIN54	ID_7597	0	-0.13	-0.77	-1.11	-0.99
	1	NUP54	ID_7621	0	-0.29	-0.83	-1.34	-1.17
	1	PPAT	ID_7681	0	-0.39	-0.83	-1.12	-1
	1	USP46	ID_7690	0	0.03	-0.57	-1.24	-1.14
	1	OSM	ID_7864	0	-0.14	-0.81	-1.25	-1.09
	1	ASCC2	ID_7868	0	-0.13	-0.8	-1.25	-0.96
	1	XPO1	ID_7928	0	-0.16	-0.7	-1.53	-1.31
	1	CCDC18	ID_7987	0	0.06	-0.5	-1.42	-1.26
	1	CDC7	ID_8000	0	-0.22	-1	-1.73	-1.54
	1	DCK	ID_8089	0	-0.13	-0.71	-1.68	-1.37
	1	SRD5A3	ID_8142	0	-0.42	-1.25	-1.74	-1.24
	1	RGS12	ID_8263	0	-0.04	-0.71	-1	-0.96
	1	FIGNL1	ID_8349	0	-0.22	-1.1	-1.69	-1.6
	1	PAPOLG	ID_8384	0	-0.13	-0.57	-1.03	-0.85
	1	VRK2 /// FANCL	ID_8387	0	0.1	-1.14	-1.22	-1.12
	1	THOC7	ID_8463	0	0.14	-0.56	-0.99	-0.76
	1	CDKN3 /// CDKN3	ID_8505	0	0.14	-0.55	-1.76	-1.28
	1	CAB39L	ID_8680	0	-0.25	-0.85	-1.29	-1.14
	1	RNASEH2B	ID_8694	0	-0.21	-0.63	-1.16	-0.99
	1	CCDC25	ID_8719	0	-0.22	-0.99	-1.03	-0.74
	1	IPO5 /// IPO5	ID_8842	0	-0.11	-0.78	-1.08	-1.09
	1	CHCHD1	ID_8864	0	-0.04	-0.54	-1.28	-0.99
	1	CCNB1IP1	ID_8964	0	-0.44	-1.7	-2.72	-2.55
	1	RNASE12	ID_8973	0	-0.05	-1.16	-1.32	-1.4
	1	SUPT16H	ID_8989	0	-0.17	-0.71	-1.36	-1.13
	1	XPO4	ID_9115	0	-0.27	-0.95	-1.55	-1.34
	1	SETDB2	ID_9127	0	-0.24	-0.91	-1.64	-1.12
	1	NUPL1	ID_9131	0	-0.18	-0.67	-1.14	-1.04
	1	ESCO2	ID_9160;ID_9215;ID_22236	0	-0.07	-0.65	-1.74	-1.19
	1	SLC25A37	ID_9182	0	0.09	-0.44	-1.23	-1.01
	1	POLR3D	ID_9195	0	-0.3	-0.66	-1.42	-1.1
	1	RGD1307254	ID_9220	0	-0.28	-0.69	-1.03	-0.93
	1	DIS3	ID_9251	0	-0.37	-0.8	-1.15	-0.99
	1	HESX1	ID_9325	0	-0.54	-0.92	-1.26	-1.05
	1	CCDC124	ID_9431	0	-0.18	-0.87	-1.01	-1.04
	1	MSMO1	ID_9488	0	0.22	-0.66	-2.12	-1.06
	1	GALNT7	ID_9512	0	-0.1	-0.77	-1.41	-1.33
	1	ERI1	ID_9574	0	-0.16	-0.63	-1.24	-1.06
	1	PCID2	ID_9678	0	-0.33	-0.62	-1.35	-0.95
	1	LSM4	ID_9804	0	-0.26	-0.82	-1.38	-1.1
	1	HMGB2	ID_9867	0	-0.01	-0.51	-1.07	-0.75
	1	MLF1IP	ID_9901	0	-0.27	-1.04	-2.01	-1.67
	1	MBOAT4	ID_9945	0	0.03	-1.04	-1.27	-1.19
	1	WHSC1L1	ID_9973	0	-0.08	-0.64	-1.03	-0.95
	1	ZFP367	ID_10103	0	-0.05	-0.81	-1.36	-1.32
	1	DEK	ID_10206	0	-0.08	-0.47	-1.23	-0.89
	1	NUP153	ID_10210	0	-0.13	-0.67	-1.05	-1.01
	1	LOC100360173	ID_10230	0	0.1	-0.37	-1.04	-0.95
	1	GMNN	ID_10293	0	-0.25	-1.15	-1.89	-1.72
	1	HIST1H2AF	ID_10301	0	0	-0.43	-1.09	-0.84
	1	HIST1H1A	ID_10304	0	-0.01	-0.62	-1.14	-0.97
	1	HIST1H2AC /// HIST1H2AN /// HIST1H2AI /// LOC684773 /// LOC100360754 /// LOC100912677	ID_10312;ID_10318;ID_10321	0	0.03	-0.37	-1.07	-0.8
	1	HIST1H2BF	ID_10317	0	0.01	-0.55	-1.42	-0.95
	1	HIST1H1B	ID_10320	0	0.1	-0.57	-1.53	-1.33
	1	EPDR1	ID_10341	0	0.1	-0.52	-1.32	-1.03
	1	MCM10	ID_10436	0	-0.09	-0.82	-1.07	-1.04
	1	SUV39H2	ID_10442	0	-0.16	-0.96	-1.48	-1.38
	1	PAK1IP1	ID_10614	0	-0.56	-1.39	-1.78	-1.62
	1	LOC100359692	ID_10692	0	0.46	-0.75	-1.06	-0.74
	1	HIST1H2BK	ID_10693	0	0.08	-0.62	-1.33	-1.06
	1	HIST1H2AK	ID_10705	0	0.07	-0.57	-1.37	-1.15
	1	SMARCA5	ID_10771;ID_11621	0	-0.15	-0.56	-1.13	-1.01
	1	RGD1564140 /// RGD1562608	ID_10905	0	-0.32	-0.56	-1.21	-0.86
	1	POLR2D	ID_10912	0	-0.27	-0.82	-1.11	-0.95
	1	DCP2	ID_11007	0	-0.32	-0.61	-1.05	-0.85
	1	SRFBP1	ID_11035	0	-0.41	-0.91	-1.05	-1
	1	SH3TC2	ID_11082	0	0.21	-1.08	-1.25	-1.25
	1	USP14	ID_11190	0	-0.25	-0.76	-1.03	-0.93
	1	RGD1562608	ID_11233	0	-0.34	-0.64	-1.09	-0.91
	1	GYPC	ID_11249	0	-0.08	-0.81	-1.42	-1.3
	1	HARS	ID_11288	0	-0.16	-0.66	-1.43	-1.12
	1	FECH	ID_11389	0	0.05	-0.54	-1.27	-1.11
	1	SPIRE1	ID_11401	0	-0.31	-1.21	-1.53	-1.55
	1	CEP76	ID_11403	0	-0.08	-1.13	-1.97	-1.68
	1	NAE1	ID_11482	0	-0.44	-0.8	-1.04	-0.92
	1	NETO2	ID_11561	0	-0.69	-1.7	-2.13	-2.03
	1	E2F4	ID_11646	0	-0.1	-0.84	-1.37	-1.18
	1	CENPN	ID_11760	0	-0.03	-0.85	-1.7	-1.34
	1	CDT1	ID_11792	0	-0.19	-0.97	-1.55	-1.46
	1	NRP1	ID_11831	0	-0.23	-0.78	-1.13	-0.9
	1	GINS3	ID_11853	0	-0.14	-0.8	-1.4	-1.26
	1	POLR2C	ID_11864	0	-0.17	-0.67	-1.01	-0.91
	1	ORC6	ID_11918	0	-0.16	-1.05	-1.61	-1.43
	1	RRM2	ID_11948;ID_20051	0	-0.13	-0.83	-1.8	-1.31
	1	PRKACA /// SAMD1	ID_11958	0	-0.25	-0.47	-1.02	-0.72
	1	KARS	ID_12062	0	-0.28	-0.51	-1.18	-0.82
	1	LOC100361344	ID_12063	0	-0.26	-0.85	-1.46	-1.31
	1	CMC2 /// CMC2	ID_12071	0	0.07	-0.77	-1.38	-1.37
	1	MVD	ID_12097	0	0.53	-0.93	-1.42	-1.27
	1	POC5	ID_12219	0	-0.02	-0.58	-1.03	-0.96
	1	CENPK	ID_12245	0	-0.13	-0.87	-2.13	-1.8
	1	LOC100362324	ID_12273	0	-0.16	-0.93	-1.22	-0.7
	1	BLVRA	ID_12284;ID_15194	0	-0.32	-0.98	-1.56	-1.38
	1	ACTL6A /// MRPL47	ID_12463	0	-0.38	-0.81	-1.5	-1.18
	1	PLK4	ID_12495	0	0.1	-0.64	-1.74	-1.37
	1	NAA15	ID_12514	0	-0.34	-0.81	-1.24	-1.03
	1	MLF1	ID_12571	0	0	-0.99	-1.13	-1.14
	1	SMC4	ID_12580	0	-0.03	-0.57	-1.53	-1.15
	1	ANP32E	ID_12757	0	-0.02	-0.68	-1.3	-1.09
	1	HIST2H2BE	ID_12762	0	0.1	-0.58	-1.31	-1.11
	1	H2AFZ	ID_12948;ID_20619	0	-0.07	-0.45	-1.07	-0.91
	1	TSPAN5	ID_12961	0	-0.28	-1.24	-1.82	-1.39
	1	SSX2IP	ID_12985	0	0.09	-1.02	-1.57	-1.61
	1	ANKRD32	ID_13032;ID_13033	0	-0.17	-0.82	-1.52	-1.26
	1	PTCD2	ID_13100	0	-0.08	-0.64	-1.08	-0.96
	1	LOC681185	ID_13113	0	-0.19	-0.98	-1.85	-1.67
	1	CCNB1	ID_13114	0	-0.18	-0.83	-2.03	-1.75
	1	PPWD1	ID_13124	0	-0.27	-0.86	-1.45	-1.19
	1	LRRCC1	ID_13242;ID_13244	0	-0.14	-0.52	-1.32	-1.01
	1	RGD1562629	ID_13364;ID_13365;ID_13366	0	-0.12	-0.94	-1.15	-1.17
	1	TRIM59	ID_13411	0	0.12	-0.58	-1.43	-1.13
	1	CKS1B /// CKS1L	ID_13507;ID_19437	0	-0.12	-0.55	-1.14	-0.72
	1	WNT2B	ID_13654	0	-0.43	-1.01	-1.23	-1.15
	1	GPSM2	ID_13697	0	0.13	-0.57	-1.15	-1.02
	1	ST6GALNAC3 /// ST6GALNAC3	ID_13835	0	-0.26	-0.8	-1.05	-1.01
	1	KPNA5	ID_14114	0	0.27	-0.48	-1.32	-1.15
	1	ASF1A	ID_14128	0	-0.19	-0.72	-1.11	-1
	1	TRIM10	ID_14246	0	-0.07	-0.5	-1.24	-0.88
	1	SUSD2	ID_14403	0	0.35	-0.65	-1.05	-0.97
	1	RPF2	ID_14505;ID_20562	0	-0.44	-0.94	-1.4	-1.08
	1	RIF1	ID_14780	0	-0.17	-0.8	-1.18	-1.02
	1	HAT1	ID_14836	0	-0.21	-0.81	-1.63	-1.35
	1	CKAP5	ID_15023	0	-0.02	-0.51	-1.41	-1.22
	1	KIF18A	ID_15068	0	-0.04	-0.75	-2.01	-1.61
	1	KNSTRN	ID_15116	0	-0.01	-0.65	-1.35	-1.19
	1	TUBGCP4	ID_15152	0	-0.27	-0.57	-1.07	-0.91
	1	AP4E1	ID_15192	0	-0.16	-0.79	-1.22	-1.04
	1	ADRA2B	ID_15200	0	-0.03	-1.57	-2.29	-2.41
	1	PRNP	ID_15247	0	-0.21	-1.13	-1.6	-1.25
	1	SNRPB2	ID_15273	0	-0.34	-0.79	-1.23	-1.1
	1	NXT1	ID_15306	0	-0.2	-1.11	-1.89	-1.15
	1	GINS1	ID_15336	0	-0.19	-0.95	-1.89	-1.54
	1	ACSS2	ID_15406	0	0.74	-0.88	-2.54	-2.08
	1	SGK2	ID_15455	0	0.79	-0.92	-1.24	-1.01
	1	UBE2C	ID_15485	0	-0.12	-0.66	-1.54	-1.35
	1	ZSWIM1	ID_15488	0	-0.41	-0.75	-1.05	-0.85
	1	FAM210B	ID_15516	0	-0.33	-0.81	-1.12	-0.95
	1	TUBB4B	ID_15600	0	-0.12	-0.63	-1.32	-1.17
	1	UBAC1	ID_15627	0	0.25	-0.46	-1.07	-0.98
	1	GFI1B	ID_15667	0	-0.19	-0.89	-1.36	-1.23
	1	PBX3	ID_15720	0	-0.17	-0.71	-1.24	-1.09
	1	PHF19	ID_15725	0	-0.13	-0.87	-1.01	-1.03
	1	PRPF40A	ID_15802	0	-0.12	-0.5	-1.02	-0.77
	1	PSMD14	ID_15829	0	-0.4	-0.76	-1.29	-0.97
	1	TTC21B /// TTC21B	ID_15847	0	0.34	-0.63	-0.69	-0.85
	1	CLP1	ID_15918	0	-0.21	-0.84	-1.2	-1.01
	1	DNAJC24	ID_16161	0	-0.31	-0.82	-1.08	-1.01
	1	EPB42	ID_16252	0	0.08	-0.53	-1.53	-1.26
	1	MFAP1A	ID_16264	0	-0.34	-0.88	-1.52	-1.23
	1	NCAPH /// NCAPH	ID_16290	0	-0.08	-0.65	-1.63	-1.43
	1	PCNA	ID_16340	0	-0.18	-0.84	-1.61	-1.25
	1	DSN1	ID_16476	0	0.06	-0.74	-1.72	-1.51
	1	SAMHD1	ID_16477	0	-0.4	-0.84	-1.14	-0.92
	1	RBL1	ID_16478	0	-0.02	-0.67	-1.39	-1.22
	1	FSCN3	ID_16767	0	0.13	-0.55	-0.91	-0.65
	1	NRF1	ID_16785	0	-0.04	-0.7	-1.23	-1.09
	1	VOPP1	ID_16968	0	0.25	-0.57	-1.12	-0.99
	1	PCGF1	ID_17083	0	-0.24	-0.86	-1.4	-1.3
	1	ADD2	ID_17116	0	0.03	-0.72	-1.67	-1.31
	1	LSM3	ID_17164	0	-0.24	-0.76	-1.41	-1.24
	1	KBTBD8	ID_17173	0	-0.05	-0.93	-1.41	-1.27
	1	CDCA3	ID_17300	0	0.08	-0.56	-1.12	-0.93
	1	FOXM1	ID_17327	0	-0.01	-0.66	-1.4	-1.31
	1	RGD1306151	ID_17364	0	0.01	-0.86	-1.57	-1.37
	1	ACTR3B /// ACTR3B	ID_17435	0	-0.58	-1.43	-2.13	-1.57
	1	DBF4	ID_17493	0	0.07	-0.75	-1.79	-1.64
	1	POT1	ID_17587	0	-0.05	-0.81	-1.48	-1.26
	1	EZH2	ID_17690	0	-0.11	-0.61	-1.45	-1.24
	1	SNCA	ID_17758	0	0.1	-1.23	-2.29	-1.97
	1	MRPL35	ID_17831	0	-0.16	-0.64	-1.15	-1.03
	1	USP39	ID_17835	0	-0.29	-0.87	-1.32	-0.99
	1	TMA7 /// LOC684976 /// LOC684976	ID_17911;ID_24042	0	-0.17	-0.74	-1.15	-1.05
	1	RGD1560871	ID_17942	0	-0.1	-0.91	-1	-1
	1	EMG1	ID_18087	0	-0.18	-0.82	-1.63	-1.41
	1	NCAPD2	ID_18105	0	0.07	-0.47	-1.25	-1.13
	1	MAGOHB	ID_18186	0	-0.03	-0.82	-1.24	-1.18
	1	ART4	ID_18232	0	-0.25	-1.09	-1.77	-1.22
	1	CCNE2	ID_18358	0	-0.15	-0.79	-1.78	-1.41
	1	RAD54B	ID_18361	0	-0.31	-1.19	-1.89	-1.77
	1	USP45	ID_18390	0	-0.06	-0.75	-1.22	-0.93
	1	MMS22L	ID_18395	0	-0.01	-0.75	-1.7	-1.51
	1	CASP8AP2	ID_18407	0	-0.09	-0.69	-1.21	-1.11
	1	RNGTT	ID_18416	0	-0.14	-0.65	-1.14	-1.02
	1	TMOD1	ID_18480	0	0.15	-0.61	-1.66	-1.31
	1	NCBP1	ID_18481	0	-0.12	-0.76	-1.08	-0.99
	1	LPPR1	ID_18495	0	-0.41	-1.31	-1.72	-1.33
	1	SMC2	ID_18501	0	-0.03	-0.54	-1.38	-1.14
	1	USP1	ID_18625	0	-0.06	-0.73	-1.47	-1.32
	1	MIER1	ID_18653	0	-0.1	-0.45	-1.02	-0.88
	1	MAGOH	ID_18676	0	0.19	-0.67	-0.99	-1.08
	1	ORC1	ID_18683	0	-0.27	-1.42	-2.51	-2.19
	1	STIL	ID_18710	0	-0.03	-0.69	-1.76	-1.45
	1	TAL1	ID_18711	0	-0.29	-1.16	-1.76	-1.64
	1	IPP	ID_18726	0	0.08	-0.6	-1.23	-1.04
	1	RGD1309823	ID_18737	0	-0.11	-0.71	-1.05	-1.01
	1	EIF2B3	ID_18739	0	-0.38	-0.81	-1.14	-1
	1	SF3A3	ID_18799	0	-0.26	-0.67	-1.3	-1.1
	1	MTF1 /// LOC100909856	ID_18802	0	0.01	-0.57	-1.01	-0.9
	1	CLSPN	ID_18820;ID_18821	0	-0.02	-0.95	-1.85	-1.59
	1	SNRNP40	ID_18855	0	-0.19	-0.7	-1.29	-1.1
	1	FAM76A	ID_18873	0	-0.12	-0.95	-1.04	-0.94
	1	UBXN11	ID_18887	0	0.23	-0.56	-0.97	-0.74
	1	AUNIP	ID_18894	0	-0.18	-1.03	-1.66	-1.52
	1	CPSF3L	ID_19068	0	-0.13	-0.54	-1.14	-0.98
	1	OSGIN2	ID_19161	0	-0.09	-0.9	-1.25	-1.22
	1	KIF24	ID_19222	0	0.14	-0.72	-1.4	-1.35
	1	CDC26	ID_19354	0	-0.35	-0.64	-1.14	-0.92
	1	CDK5RAP2	ID_19375	0	-0.05	-0.66	-1.31	-1.19
	1	KANK4	ID_19456	0	-0.33	-0.93	-1.13	-1.01
	1	CDKN2C	ID_19507	0	0.29	-0.2	-0.79	-0.46
	1	MAST2	ID_19527	0	-0.16	-0.58	-1.12	-0.87
	1	NASP	ID_19529	0	-0.17	-1.13	-2.01	-1.62
	1	KIF2C	ID_19544	0	0.06	-0.65	-1.71	-1.47
	1	CD52	ID_19707	0	0.21	-0.69	-1.58	-1.47
	1	MRTO4	ID_19765	0	-0.25	-0.88	-1.05	-1.07
	1	FBXO6	ID_19828	0	-0.43	-0.96	-1.05	-0.96
	1	GPATCH11	ID_19907	0	-0.03	-0.91	-1.21	-1.09
	1	MSH2	ID_19952	0	-0.12	-0.8	-1.17	-0.95
	1	FAM98A	ID_19966	0	-0.04	-0.77	-1.06	-1.11
	1	MATN3	ID_20023	0	0.39	-0.76	-1.29	-1.34
	1	SMC6	ID_20029	0	0.01	-0.41	-1.05	-0.68
	1	TAF1B	ID_20047	0	-0.5	-1.24	-1.76	-1.62
	1	SH3YL1	ID_20065	0	0.07	-0.54	-1.12	-0.84
	1	ANKMY2	ID_20084	0	-0.06	-0.56	-1.11	-0.94
	1	LOC314140	ID_20134	0	-0.2	-0.58	-1.24	-0.95
	1	GEMIN2	ID_20143	0	-0.24	-0.63	-1.22	-0.97
	1	EIF2S1	ID_20227	0	-0.43	-0.62	-1.17	-0.87
	1	EIF2B2	ID_20280	0	0.07	-0.86	-1.01	-0.94
	1	SLIRP	ID_20295	0	-0.11	-0.44	-1.01	-0.8
	1	UBR7	ID_20335	0	-0.23	-0.68	-1.04	-0.92
	1	NCAPG2	ID_20569	0	0.07	-0.62	-1.48	-1.37
	1	RHOQ /// PIGF	ID_20612	0	-0.12	-0.66	-1.11	-0.93
	1	ACP1	ID_20728;ID_20829;ID_25216	0	0	-0.58	-1.06	-0.75
	1	SLC25A21	ID_20795	0	-0.07	-1.2	-2.3	-1.83
	1	WARS	ID_21027	0	-0.52	-0.86	-1.59	-1.21
	1	RNO-MIR-3543 /// RNO-MIR-434 /// RNO-MIR-433 /// RNO-MIR-431 /// RNO-MIR-136 /// RNO-MIR-127	ID_21029	0	-0.13	-0.96	-1.29	-1.32
	1	ANKRD9	ID_21034	0	-0.08	-0.86	-1.27	-1.22
	1	SP4	ID_21113	0	0.07	-0.53	-1.3	-0.95
	1	LSM7	ID_21226	0	-0.19	-0.67	-1.09	-1.01
	1	MTBP	ID_21532	0	-0.05	-0.75	-1.51	-1.4
	1	POLR2F	ID_21631	0	-0.28	-0.71	-1.17	-1.01
	1	FAM83F	ID_21649	0	0.18	-1.4	-2.26	-2.35
	1	GTSE1	ID_21700	0	0.09	-0.71	-1.45	-1.21
	1	NCAPH2	ID_21717	0	-0.01	-0.72	-1.08	-1.09
	1	TROAP	ID_21758	0	-0.04	-0.68	-1.53	-1.26
	1	ABCA7	ID_21976	0	0.11	-0.53	-1.12	-1.1
	1	TDG	ID_22073	0	-0.17	-0.97	-1.21	-1.22
	1	SNRPF	ID_22112	0	0.06	-0.49	-1.48	-1.31
	1	MTERFD1	ID_22235	0	-0.36	-1	-1.36	-1.16
	1	NUDCD1	ID_22289	0	-0.28	-0.75	-1.44	-1.21
	1	ATAD2	ID_22322	0	-0.03	-0.54	-1.3	-1.1
	1	RANGAP1	ID_22506	0	-0.17	-0.77	-1.09	-0.94
	1	SENP1	ID_22602	0	-0.18	-0.82	-1.19	-1.14
	1	NCAPD3	ID_22835	0	-0.01	-0.62	-1.24	-1.17
	1	PIF1	ID_23132;ID_25153	0	0	-0.72	-1.2	-1.11
	1	NMNAT3	ID_23259	0	-0.31	-0.71	-1.45	-1.12
	1	CEP70	ID_23265	0	0.2	-0.64	-1.67	-1.39
	1	TRAIP	ID_23315	0	-0.14	-0.95	-1.7	-1.53
	1	CEP57	ID_23473	0	-0.02	-0.59	-1.42	-1.14
	1	RP9	ID_23572	0	-0.07	-0.82	-1.36	-1.19
	1	HMBS	ID_23705	0	-0.06	-0.48	-1.24	-0.92
	1	ADAM10	ID_23881	0	0.08	-0.52	-1.06	-0.85
	1	LOC100912996 /// LOC100910033 /// LOC100910069	ID_23937	0	-0.42	-1.25	-1.92	-1.48
	1	APEH	ID_24031	0	-0.1	-0.72	-1.07	-1.07
	1	RGD1311745	ID_24110	0	-0.18	-0.63	-1.1	-0.81
	1	SGOL1	ID_24131	0	-0.02	-0.7	-1.83	-1.27
	1	POLH	ID_24182	0	-0.16	-0.78	-1.11	-1.04
	1	GM7325	ID_24188	0	0.06	-0.59	-0.97	-0.83
	1	SGOL2	ID_24348	0	0	-0.67	-1.87	-1.49
	1	RQCD1	ID_24431	0	-0.17	-0.55	-1.04	-0.71
	1	RHBDD1	ID_24468	0	0.1	-0.48	-1.07	-0.97
	1	AGFG1	ID_24471	0	-0.02	-0.77	-1.27	-1.24
	1	PPP1R7	ID_24540	0	-0.32	-0.74	-1.21	-1.01
	1	FAM174A	ID_24552	0	-0.27	-0.96	-1.23	-1.08
	1	RGD1308299	ID_24602	0	-0.16	-0.74	-1.21	-0.89
	1	RHAG	ID_24664;ID_24667	0	-0.07	-0.73	-1.95	-1.21
	1	MCM3	ID_24678	0	-0.22	-0.93	-1.79	-1.47
	1	TYW5	ID_24790	0	-0.27	-0.79	-1.11	-0.76
	1	PPIL3	ID_24794	0	-0.35	-1.12	-1.74	-1.55
	1	USP37	ID_24854	0	-0.14	-0.67	-1.3	-1.14
	1	PASK	ID_24949	0	-0.1	-0.61	-1.27	-1.1
	1	SLCO4C1	ID_24959	0	0.38	-1.2	-1.47	-1.84
	1	GTF2F1	ID_25058	0	-0.11	-0.61	-1.02	-0.86
	1	GATA1 /// LOC100911167	ID_25245	0	-0.15	-1.02	-1.89	-1.77
	1	CLCN5	ID_25263	0	-0.2	-1.16	-1.86	-1.73
	1	HCCS	ID_25330	0	-0.13	-0.94	-0.89	-1.02
	1	CENPI	ID_25557	0	0.09	-0.79	-1.73	-1.18
	1	RGD1563945	ID_25784	0	-0.11	-0.85	-1.21	-1.13
	1	MAP7D2	ID_25957	0	-0.58	-1.32	-1.53	-1.33
	1	EIF1AX	ID_25958	0	-0.29	-1.01	-1.74	-1.47
	1	PDK3	ID_26016	0	-0.02	-0.74	-1.78	-1.44
	1	CITED1	ID_26064	0	-0.66	-2.31	-2.66	-2.67
	1	TAF9B	ID_26097	0	-0.16	-0.7	-1.42	-1.07
	1	NXF2	ID_26158	0	0.01	-0.64	-1.05	-0.9
	1	RGD1565692	ID_26257	0	-0.34	-0.77	-1.54	-1.18
	1	HAUS7	ID_26285	0	0.06	-0.59	-1.48	-1.3
	1	PDZD4	ID_26290	0	-0.27	-1.28	-1.5	-0.93
	1	NAA10	ID_26293	0	-0.28	-0.61	-1.4	-1.08
	1	HCFC1	ID_26295	0	-0.21	-0.69	-1.15	-0.99
	1	MRPL18	ID_155	0	0.33	-0.61	-0.66	-1.01
	1	IGF2R	ID_158	0	0.41	0.26	-0.62	-0.67
	1	GPR4	ID_418	0	0.12	-0.55	-1.94	-2.04
	1	SERTAD3	ID_484	0	0.55	-0.01	-0.3	-0.53
	1	MESDC2	ID_810	0	0.31	0.14	-0.45	-0.71
	1	AMPD3	ID_1047	0	0.25	-0.36	-0.81	-0.97
	1	MICAL2	ID_1050	0	0.31	-0.28	-0.84	-0.84
	1	EXNEF	ID_1078	0	0.17	-0.35	-0.76	-0.87
	1	EEF2K	ID_1089	0	0.64	0.02	-0.81	-1.17
	1	FAM111A	ID_1443	0	0.23	-0.19	-1.16	-1.05
	1	SCD4	ID_1605	0	0.33	-0.01	-0.71	-0.78
	1	EGLN1	ID_2722;ID_12132	0	0.73	0.42	-0.43	-0.59
	1	CDR2	ID_2830	0	0.23	0.18	-0.92	-1.06
	1	SCD1	ID_3352	0	0.84	-1.17	-1.76	-2.67
	1	GALNT10	ID_3703	0	0.17	-0.36	-1.02	-1.06
	1	FAM117A	ID_4114	0	0.33	-0.01	-0.68	-0.66
	1	ACBD4	ID_4238	0	0.24	-0.41	-0.96	-1.17
	1	TBC1D24	ID_4473	0	0.36	-0.13	-0.79	-0.53
	1	ATP1B2	ID_4802	0	0.24	-0.34	-0.64	-1.04
	1	SPAG5	ID_4916	0	0.16	-0.53	-1.51	-1.55
	1	TMEM97	ID_4929	0	0.32	-0.14	-1.36	-1.19
	1	DHRS11	ID_4984	0	0.19	-0.35	-1.08	-1.06
	1	PRR11	ID_5001	0	0.22	-0.24	-1.24	-1.29
	1	NME1	ID_5036	0	0.08	-0.36	-1.04	-1.05
	1	ACLY	ID_5160	0	0.19	-0.52	-1.86	-1.69
	1	BRCA1	ID_5183	0	0.17	-0.14	-1.34	-1.25
	1	UBE2O	ID_5318	0	0.31	0.03	-0.87	-0.8
	1	BACH1	ID_5403	0	0.21	-0.25	-0.64	-0.85
	1	NXPE3	ID_5516	0	0.38	-0.57	-0.99	-1.12
	1	DSTYK	ID_6821	0	0.26	-0.12	-0.71	-0.8
	1	RGD1564463	ID_7104	0	0.89	0.44	-1.15	-1.54
	1	PFKFB2	ID_7232	0	0.37	-0.15	-0.48	-0.8
	1	DYRK3	ID_7237	0	0.55	0.17	-0.94	-0.76
	1	FMO1	ID_7378	0	0.01	-0.04	-0.72	-1.21
	1	LOC689919	ID_7563	0	0.29	-0.51	-1.28	-1.42
	1	RGD1561381	ID_7643	0	0.62	-0.73	-0.92	-1.17
	1	TACC3	ID_8277	0	0.1	-0.37	-1.31	-1.41
	1	FBXO34	ID_8511	0	0.3	-0.41	-0.87	-0.86
	1	DLGAP5	ID_8940	0	0.2	-0.46	-1.51	-1.31
	1	RNASE1	ID_8977	0	0.14	-0.13	-0.84	-0.97
	1	RB1	ID_9209	0	0.18	-0.36	-1.05	-0.97
	1	NT5DC2	ID_9350	0	0.19	0.03	-1.27	-2.16
	1	ANK1	ID_9980	0	0.09	-0.46	-1.46	-1.29
	1	TMCO3 /// TMCO3	ID_10028	0	0.43	-0.12	-0.4	-0.69
	1	PFKFB3	ID_10419	0	0.24	-0.24	-0.38	-0.86
	1	REEP5	ID_11260	0	0.16	-0.24	-0.48	-0.85
	1	MARCH3	ID_11354	0	0.84	0.29	-0.61	-0.6
	1	ST3GAL2	ID_11740	0	0.18	-0.41	-1.1	-1.35
	1	ATMIN	ID_11761;ID_22247	0	0.46	-0.26	-0.55	-0.67
	1	MIER3	ID_12264	0	0.17	-0.28	-0.87	-0.87
	1	HLTF	ID_12429	0	0.11	-0.23	-1.01	-1.06
	1	IQGAP3	ID_12638	0	0.09	-0.33	-1.22	-1.3
	1	PKLR	ID_12658	0	0.61	-0.02	-0.51	-1.02
	1	PMVK	ID_12673	0	0.39	-0.19	-0.66	-0.56
	1	PGLYRP3	ID_12703	0	0.44	-0.7	-1.67	-1.75
	1	TDRKH	ID_12736	0	0.68	0.08	-0.49	-0.68
	1	DENND2C	ID_12813	0	0.06	-0.18	-0.88	-1.22
	1	BBS7	ID_13316	0	0.11	-0.3	-0.85	-1.05
	1	IFT80	ID_13410	0	0.28	-0.39	-1.1	-0.96
	1	HIST2H2AC	ID_13597	0	0.7	-0.26	-0.84	-0.69
	1	RGD1302996	ID_13920	0	0.23	-0.37	-0.67	-0.93
	1	BRPF3	ID_14000	0	0.12	-0.29	-0.72	-0.93
	1	YPEL4	ID_14898	0	0.53	0.01	-1.01	-0.67
	1	BAHD1	ID_15118	0	0.4	-0.32	-0.64	-0.89
	1	CDC25B	ID_15241	0	0.34	-0.13	-0.8	-0.76
	1	FIGN	ID_15836	0	0.3	-0.17	-0.73	-0.71
	1	CKAP2L	ID_16307	0	0.12	-0.41	-1.39	-1.23
	1	RGD1311739	ID_16327	0	0.23	-0.09	-0.63	-1
	1	RGD1311267	ID_16328	0	0.39	0.12	-0.43	-0.71
	1	SCNN1A	ID_17314	0	0.35	0.24	-0.39	-0.67
	1	HEBP1	ID_18221	0	0.25	-0.51	-0.93	-1
	1	UBXN2B	ID_18344	0	0.15	-0.1	-0.79	-0.88
	1	RGD1560328 /// LOC679583 /// LOC680191 /// LOC686092	ID_18754	0	0.79	0.32	-0.28	-0.73
	1	SLC2A1	ID_18763	0	0.16	-0.28	-1.96	-2.23
	1	FAM214B	ID_19241	0	0.39	-0.07	-0.58	-0.65
	1	ARHGEF39	ID_19246	0	0.16	-0.53	-1.61	-1.49
	1	ZMYM1	ID_19650	0	0.11	-0.08	-0.96	-0.92
	1	MEMO1	ID_19969	0	0.47	-0.14	-1.31	-1.23
	1	CMPK2	ID_20054	0	0.35	0.21	-0.9	-1.03
	1	LOC690035	ID_20189	0	0.09	-0.3	-1.08	-1.15
	1	OTUB2	ID_20339	0	0.37	-0.06	-0.93	-0.73
	1	GLRX5	ID_20349	0	0.19	-0.49	-0.98	-1.18
	1	MIR493	ID_20372	0	0.52	0.23	-0.1	-0.57
	1	ARL4A	ID_20757	0	0.62	-0.36	-0.42	-0.62
	1	HEATR5A	ID_20774	0	0.33	-0.41	-1.37	-1.48
	1	PLEK2	ID_20878	0	0.18	-0.19	-1.23	-1.12
	1	PKHD1L1	ID_21514	0	0.42	0	-1.54	-1.6
	1	PNPLA3 /// PNPLA3	ID_21682	0	1.09	-0.24	-1.21	-1.15
	1	LOC100363943 /// LOC691422 /// ZFP81	ID_22031	0	0.13	-0.13	-1.06	-1.19
	1	CHST11	ID_22069	0	0.42	-0.43	-1	-1.26
	1	DRAM	ID_22084	0	0.21	-0.07	-0.97	-0.99
	1	NDRG1	ID_22352	0	1.3	1.1	-0.51	-0.87
	1	AGO2	ID_22367	0	0.11	-0.31	-1.01	-1.1
	1	HERC1	ID_23140	0	0.19	-0.41	-1.13	-1.03
	1	HYAL1	ID_23308	0	0.36	-0.3	-0.95	-1.03
	1	SPC24	ID_23556	0	0.18	-0.45	-0.95	-1.03
	1	KIF23	ID_23827	0	0.16	-0.31	-1.41	-1.31
	1	LCA5	ID_23921	0	0.6	-0.39	-0.58	-0.6
	1	IBTK	ID_23925	0	0.46	0.07	-0.61	-0.47
	1	RNF123	ID_24030	0	0.12	-0.28	-0.96	-0.97
	1	SLC6A20	ID_24116	0	0.19	-0.34	-1.49	-1.39
	1	CENPQ /// GLYATL3	ID_24211	0	0.16	-0.32	-1.24	-1.07
	1	RGD1560328 /// LOC679583 /// LOC680191 /// LOC686092 /// LOC100363048	ID_24338	0	0.77	0.31	-0.23	-0.7
	1	SP140	ID_24476	0	0.35	-0.02	-0.79	-0.8
	1	SLC23A3	ID_24865	0	0.61	-0.05	-0.35	-1.11
	1	TNFAIP8L1	ID_25124	0	0.35	-0.57	-0.78	-1.08
	1	ITGB1BP2	ID_25467	0	0.27	0.01	-0.76	-0.73
	1	TSX	ID_25479	0	0.66	0.65	-2.11	-3.06
	1	ASB9	ID_25927	0	0.93	0.2	-0.5	-0.4
	1	MORC4 /// MORC4	ID_26177	0	0.33	0.18	-0.73	-1.19
	1	UBE2S	ID_304	0	0.04	-0.3	-1.03	-0.78
	1	BLOC1S2	ID_1598	0	-0.32	-0.18	-1.13	-0.42
	1	SCD	ID_1604	0	0.34	0.12	-2.54	-2.43
	1	HNRNPA3 /// LOC100361479	ID_1803;ID_1821;ID_13308;ID_13443;ID_13849;ID_14864;ID_18531;ID_20025;ID_23428	0	-0.28	-0.22	-1.03	-0.61
	1	MKI67 /// MKI67	ID_2933	0	0.02	-0.29	-1.04	-0.76
	1	ACACA	ID_4049	0	0.26	-0.21	-1.14	-0.7
	1	SDF2L1	ID_5706	0	0.13	0.01	-1.01	-0.72
	1	SETD8	ID_5727;ID_6629	0	-0.19	-0.35	-1.06	-0.89
	1	SLC7A1	ID_6107	0	-0.27	-0.35	-1.58	-1.41
	1	PSPH	ID_6606	0	0.42	0.53	-0.71	-0.59
	1	PM20D1	ID_6814	0	0.35	-0.14	-1.08	-0.52
	1	SPTA1	ID_7053	0	0.15	-0.38	-1.56	-1.07
	1	CENPC1	ID_7671	0	0.16	-0.31	-1.25	-1.03
	1	SEC61G /// SEC61G-PS1 /// LOC499136 /// LOC100909915 /// SEC61GL /// SEC61G	ID_8358	0	0.12	-0.15	-1.12	-0.79
	1	SLC1A4	ID_8367	0	0.41	0.41	-1.26	-0.71
	1	ANKLE1	ID_9417	0	0.17	-0.19	-0.87	-0.66
	1	LOC679994	ID_10685	0	-0.09	-0.23	-1.05	-0.75
	1	IDI1	ID_10782	0	0.35	-0.67	-2.49	-1.29
	1	NSUN6	ID_10835	0	-0.15	-0.2	-1.31	-1.2
	1	MASTL	ID_10853	0	0.02	-0.47	-1.56	-1.33
	1	LARS	ID_11308	0	-0.09	0.05	-1.08	-0.94
	1	SLC7A5	ID_12093	0	-0.05	-0.18	-1.14	-1.12
	1	MRPS27	ID_12233	0	-0.16	-0.3	-1.21	-0.96
	1	CA1	ID_12388	0	-0.29	-0.33	-1	-0.67
	1	BCAS2	ID_12814	0	0.15	-0.28	-1.07	-0.84
	1	ELOVL6 /// LOC100910695	ID_12919	0	0.06	-0.44	-1.54	-1.22
	1	DEPDC1	ID_13009	0	-0.02	-0.57	-1.76	-1.28
	1	CCNA2	ID_13315	0	-0.04	-0.52	-1.51	-1.18
	1	HIST2H4 /// HIST1H4B /// HIST1H4M /// RGD1562378 /// HIST2H4A /// LOC679983 /// LOC680097 /// LOC680430 /// LOC100360950 /// LOC100912290 /// LOC100912418 /// LOC100912489 /// LOC100912564	ID_13600	0	-0.05	-0.33	-1.05	-0.81
	1	LOC100910806	ID_13894	0	-0.1	-0.27	-1.31	-0.6
	1	SLC16A10	ID_14504	0	0.09	-0.2	-1.11	-0.89
	1	FOXO3	ID_14532	0	0.34	0.23	-0.75	-0.61
	1	CASC5 /// LOC100911204	ID_15121;ID_15124	0	-0.01	-0.49	-1.73	-1.35
	1	NUSAP1	ID_15135	0	0	-0.15	-1.43	-1.18
	1	TPX2	ID_15364	0	-0.05	-0.57	-1.72	-1.44
	1	FAM83D	ID_15447	0	0.13	-0.29	-1.8	-1.66
	1	BUB1	ID_16303	0	-0.16	-0.56	-2.07	-1.81
	1	GPCPD1	ID_16342	0	0.27	-0.12	-0.88	-0.38
	1	CD36 /// RGD1565355 /// LOC100365047	ID_16681	0	0.08	-0.24	-0.94	-0.78
	1	CYP51	ID_16704	0	0.46	-0.07	-1.86	-0.77
	1	ASNS	ID_17541	0	0.21	0.07	-1.19	-0.95
	1	KEL	ID_17677	0	0.06	-0.42	-1.57	-1.21
	1	MTHFD2	ID_17877;ID_18647	0	0.18	-0.27	-1.73	-1.26
	1	NDC1	ID_18673	0	-0.25	-0.34	-1.09	-0.88
	1	SLC6A9	ID_18750	0	-0.13	-0.36	-1.48	-1.08
	1	RHD	ID_18895	0	0.01	-0.42	-1.38	-1.03
	1	AKR7A3	ID_18946	0	-0.13	-0.06	-1.53	-1.29
	1	RGD1305420	ID_19277	0	0.4	0.12	-0.7	-0.42
	1	PCSK9	ID_19481	0	0.3	0.12	-2.03	-1.02
	1	UROD	ID_19536	0	-0.01	-0.36	-1.17	-0.74
	1	ERMAP	ID_19593	0	0.01	-0.38	-1.34	-1.11
	1	G2E3	ID_20108	0	0.07	-0.34	-1.39	-1.12
	1	RGD1307897 /// RGD1307897 /// RGD1307897	ID_20159	0	-0.23	-0.6	-1.58	-1.28
	1	MIS18BP1	ID_20812	0	-0.17	-0.51	-1.9	-1.6
	1	SPTB	ID_20872	0	0.07	-0.36	-1.29	-1.12
	1	PRIM1	ID_21130	0	0.09	-0.23	-1.37	-0.83
	1	SQLE	ID_21545	0	0.88	-0.07	-2.15	-0.84
	1	XRCC6	ID_21665	0	-0.24	-0.41	-1.23	-1.04
	1	CRELD2	ID_21708	0	0.08	0.34	-0.89	-0.41
	1	GAS2L3	ID_22095	0	-0.09	-0.17	-1.29	-1.15
	1	THAP2	ID_22165	0	-0.19	-0.26	-1.04	-0.92
	1	LGALS2	ID_22473	0	0.1	-0.1	-1.19	-0.21
	1	PGM3	ID_23928	0	0	0.13	-1.14	-0.75
	1	RGD1561594	ID_25265	0	0.36	-0.04	-1.34	-0.21
	1	LOC317546	ID_25403	0	0.29	-0.19	-1.05	-0.79
