# Supplementary material for: Microarray and qPCR Analysis of Mitochondrial Metabolism Activation during Prenatal and Early Postnatal Development in Rats and Humans with Emphasis on CoQ10 Biosynthesis
Source: Biology (Basel). 2021 May 8;10(5):418. doi: 10.3390/biology10050418 (PMC8150536; doi:10.3390/biology10050418)
Supplement: Supplementary file 1 [file biology-10-00418-s001.zip › biology-10-00418-s001/Krizova et al_Tables S1 showing GO categories of profiles gene symbols co-clustered in microarray GO and STEM analysis/Table S1 LIVER cluster 0 GOtable.xlsx]

## Sheet: Table S1 LIVER cluster 0 GOtabl
Microarray and qPCR analysis of mitochondrial metabolism activation during prenatal and early postnatal development in rat and human with emphasis on CoQ10 biosynthesis
Jana Krizova, Martina Hulkova, Vaclav Capek, Petr Mlejnek, Jan Silhavy, Marketa Tesarova, Jiri Zeman, Hana Hansikova
(Table S1)
GO Results for Cluster 0 (Profiles 16, 36, 45, and 73) based on the actual number of genes assigned to the cluster:
	Profile 16 (0.0,-1.0,-2.0,-3.0,-4.0)
	Profile 36 (0.0,0.0,-2.0,-3.0,-2.0)
	Profile 73 (0.0,2.0,0.0,-2.0,-3.0)
	Profile 45 (0.0,0.0,0.0,-2.0,-1.0)
-------
Category ID	Category Name	#Genes Category	#Genes Assigned	#Genes Expected	#Genes Enriched	p-value	Corrected p-value	Fold
GO:0005634	nucleus	4725	622	308.5	313.5	5.3e-86	<0.001	2
GO:0043228	non-membrane-bounded organelle	2783	443	181.7	261.3	2.5e-81	<0.001	2.4
GO:0043232	intracellular non-membrane-bounded organelle	2783	443	181.7	261.3	2.5e-81	<0.001	2.4
GO:0044428	nuclear part	2698	433	176.2	256.8	2.7e-80	<0.001	2.5
GO:0044446	intracellular organelle part	5227	635	341.3	293.7	6.7e-73	<0.001	1.9
GO:0043229	intracellular organelle	8410	860	549.2	310.8	5.7e-72	<0.001	1.6
GO:0044422	organelle part	5385	644	351.6	292.4	2.1e-71	<0.001	1.8
GO:0044424	intracellular part	9649	936	630.1	305.9	1.1e-70	<0.001	1.5
GO:0031981	nuclear lumen	2379	381	155.4	225.6	9.5e-69	<0.001	2.5
GO:0005622	intracellular	9918	947	647.7	299.3	3.8e-68	<0.001	1.5
GO:0005694	chromosome	605	174	39.5	134.5	1e-66	<0.001	4.4
GO:0070013	intracellular organelle lumen	2618	390	171	219	1.4e-61	<0.001	2.3
GO:0043233	organelle lumen	2625	390	171.4	218.6	2.9e-61	<0.001	2.3
GO:0022402	cell cycle process	733	185	47.9	137.1	3.8e-61	<0.001	3.9
GO:0044427	chromosomal part	552	158	36	122	4e-60	<0.001	4.4
GO:0007049	cell cycle	940	209	61.4	147.6	3.9e-59	<0.001	3.4
GO:0043231	intracellular membrane-bounded organelle	7593	773	495.8	277.2	3.7e-58	<0.001	1.6
GO:0000278	mitotic cell cycle	536	149	35	114	7.9e-55	<0.001	4.3
GO:0043227	membrane-bounded organelle	8593	831	561.1	269.9	1.4e-54	<0.001	1.5
GO:1903047	mitotic cell cycle process	466	138	30.4	107.6	2.1e-54	<0.001	4.5
GO:0006259	DNA metabolic process	648	158	42.3	115.7	7e-50	<0.001	3.7
GO:0046483	heterocycle metabolic process	3756	460	245.3	214.7	3.1e-48	<0.001	1.9
GO:0006725	cellular aromatic compound metabolic process	3788	459	247.4	211.6	9.1e-47	<0.001	1.9
GO:1901360	organic cyclic compound metabolic process	3927	470	256.4	213.6	1.3e-46	<0.001	1.8
GO:0034641	cellular nitrogen compound metabolic process	4021	477	262.6	214.4	2.3e-46	<0.001	1.8
GO:0006139	nucleobase-containing compound metabolic process	3635	443	237.4	205.6	2e-45	<0.001	1.9
GO:0090304	nucleic acid metabolic process	3251	404	212.3	191.7	1e-42	<0.001	1.9
GO:0006807	nitrogen compound metabolic process	4276	487	279.2	207.8	2.2e-42	<0.001	1.7
GO:0015630	microtubule cytoskeleton	788	163	51.5	111.5	1.9e-41	<0.001	3.2
GO:0005654	nucleoplasm	1834	273	119.8	153.2	4.3e-41	<0.001	2.3
GO:0007059	chromosome segregation	193	77	12.6	64.4	6.2e-41	<0.001	6.1
GO:0000280	nuclear division	349	103	22.8	80.2	1.8e-40	<0.001	4.5
GO:0000226	microtubule cytoskeleton organization	322	98	21	77	8e-40	<0.001	4.7
GO:0043234	protein complex	3215	392	209.9	182.1	3.3e-39	<0.001	1.9
GO:0051276	chromosome organization	679	146	44.3	101.7	4e-39	<0.001	3.3
GO:0098687	chromosomal region	158	67	10.3	56.7	9.4e-38	<0.001	6.5
GO:0048285	organelle fission	374	103	24.4	78.6	1.6e-37	<0.001	4.2
GO:0006996	organelle organization	2268	305	148.1	156.9	2.2e-37	<0.001	2.1
GO:0006281	DNA repair	299	90	19.5	70.5	3.3e-36	<0.001	4.6
GO:0044260	cellular macromolecule metabolic process	5588	568	364.9	203.1	9.7e-36	<0.001	1.6
GO:1901363	heterocyclic compound binding	4299	470	280.7	189.3	1.1e-35	<0.001	1.7
GO:0000775	chromosome, centromeric region	111	55	7.2	47.8	1.2e-35	<0.001	7.6
GO:0007067	mitotic nuclear division	243	80	15.9	64.1	2.2e-35	<0.001	5
GO:0051301	cell division	394	103	25.7	77.3	2.3e-35	<0.001	4
GO:0097159	organic cyclic compound binding	4353	472	284.3	187.7	6.2e-35	<0.001	1.7
GO:0044237	cellular metabolic process	7100	673	463.6	209.4	1.1e-34	<0.001	1.5
GO:0006260	DNA replication	213	74	13.9	60.1	1.4e-34	<0.001	5.3
GO:0003676	nucleic acid binding	2762	341	180.4	160.6	2e-34	<0.001	1.9
GO:0071704	organic substance metabolic process	7461	697	487.2	209.8	2.1e-34	<0.001	1.4
GO:0044464	cell part	11985	983	782.6	200.4	1.1e-33	<0.001	1.3
GO:0000793	condensed chromosome	139	59	9.1	49.9	2.1e-33	<0.001	6.5
GO:0044238	primary metabolic process	7110	669	464.3	204.7	2.9e-33	<0.001	1.4
GO:0000228	nuclear chromosome	324	90	21.2	68.8	3.4e-33	<0.001	4.3
GO:0006974	cellular response to DNA damage stimulus	494	113	32.3	80.7	6.7e-33	<0.001	3.5
GO:0044430	cytoskeletal part	996	170	65	105	3.7e-32	<0.001	2.6
GO:0043170	macromolecule metabolic process	6257	605	408.6	196.4	4e-32	<0.001	1.5
GO:0005856	cytoskeleton	1357	206	88.6	117.4	1.1e-31	<0.001	2.3
GO:0007017	microtubule-based process	459	106	30	76	2.8e-31	<0.001	3.5
GO:0000776	kinetochore	81	44	5.3	38.7	5.4e-31	<0.001	8.3
GO:1902589	single-organism organelle organization	1652	231	107.9	123.1	3.5e-30	<0.001	2.1
GO:0005813	centrosome	373	92	24.4	67.6	1.5e-29	<0.001	3.8
GO:0044454	nuclear chromosome part	300	81	19.6	61.4	5e-29	<0.001	4.1
GO:0006261	DNA-dependent DNA replication	83	41	5.4	35.6	8.2e-27	<0.001	7.6
GO:0005815	microtubule organizing center	451	98	29.5	68.5	9.1e-27	<0.001	3.3
GO:0051726	regulation of cell cycle	630	119	41.1	77.9	1.6e-26	<0.001	2.9
GO:0005819	spindle	207	63	13.5	49.5	5.9e-26	<0.001	4.7
GO:0016043	cellular component organization	3941	410	257.4	152.6	1.8e-25	<0.001	1.6
GO:0000779	condensed chromosome, centromeric region	57	33	3.7	29.3	8.7e-25	<0.001	8.9
GO:0044770	cell cycle phase transition	223	64	14.6	49.4	9.1e-25	<0.001	4.4
GO:0044772	mitotic cell cycle phase transition	210	62	13.7	48.3	9.2e-25	<0.001	4.5
GO:0071103	DNA conformation change	136	49	8.9	40.1	4e-24	<0.001	5.5
GO:0003723	RNA binding	1205	174	78.7	95.3	4e-24	<0.001	2.2
GO:0005657	replication fork	56	32	3.7	28.3	7.9e-24	<0.001	8.8
GO:0000819	sister chromatid segregation	89	39	5.8	33.2	3.9e-23	<0.001	6.7
GO:0005737	cytoplasm	7503	658	490	168	8.2e-23	<0.001	1.3
GO:0000777	condensed chromosome kinetochore	48	29	3.1	25.9	1.1e-22	<0.001	9.3
GO:0010564	regulation of cell cycle process	353	78	23.1	54.9	5.5e-22	<0.001	3.4
GO:0043933	macromolecular complex subunit organization	1698	214	110.9	103.1	6.5e-22	<0.001	1.9
GO:0005730	nucleolus	636	111	41.5	69.5	6.9e-22	<0.001	2.7
GO:0000070	mitotic sister chromatid segregation	82	36	5.4	30.6	1.7e-21	<0.001	6.7
GO:0006302	double-strand break repair	124	43	8.1	34.9	1.4e-20	<0.001	5.3
GO:0007051	spindle organization	87	36	5.7	30.3	1.9e-20	<0.001	6.3
GO:0007346	regulation of mitotic cell cycle	298	68	19.5	48.5	4e-20	<0.001	3.5
GO:1901576	organic substance biosynthetic process	3954	390	258.2	131.8	1.2e-19	<0.001	1.5
GO:0033554	cellular response to stress	1178	159	76.9	82.1	4.3e-19	<0.001	2.1
GO:0044249	cellular biosynthetic process	3893	383	254.2	128.8	4.9e-19	<0.001	1.5
GO:0044822	poly(A) RNA binding	939	136	61.3	74.7	5e-19	<0.001	2.2
GO:0007010	cytoskeleton organization	819	124	53.5	70.5	5.6e-19	<0.001	2.3
GO:0009058	biosynthetic process	4029	392	263.1	128.9	1.1e-18	<0.001	1.5
GO:0005524	ATP binding	1141	154	74.5	79.5	1.7e-18	<0.001	2.1
GO:0032559	adenyl ribonucleotide binding	1168	155	76.3	78.7	6.2e-18	<0.001	2
GO:0051297	centrosome organization	75	31	4.9	26.1	9e-18	<0.001	6.3
GO:0030554	adenyl nucleotide binding	1173	155	76.6	78.4	9.3e-18	<0.001	2
GO:0016070	RNA metabolic process	2855	297	186.4	110.6	1.3e-17	<0.001	1.6
GO:0001882	nucleoside binding	1428	177	93.3	83.7	2.3e-17	<0.001	1.9
GO:0006310	DNA recombination	154	44	10.1	33.9	2.4e-17	<0.001	4.4
GO:0008094	DNA-dependent ATPase activity	58	27	3.8	23.2	2.8e-17	<0.001	7.1
GO:0051983	regulation of chromosome segregation	58	27	3.8	23.2	2.8e-17	<0.001	7.1
GO:0032549	ribonucleoside binding	1420	176	92.7	83.3	2.9e-17	<0.001	1.9
GO:0035639	purine ribonucleoside triphosphate binding	1410	175	92.1	82.9	3.2e-17	<0.001	1.9
GO:0003677	DNA binding	1404	174	91.7	82.3	4.6e-17	<0.001	1.9
GO:0032550	purine ribonucleoside binding	1416	175	92.5	82.5	4.8e-17	<0.001	1.9
GO:0017076	purine nucleotide binding	1451	178	94.8	83.2	5.2e-17	<0.001	1.9
GO:0001883	purine nucleoside binding	1418	175	92.6	82.4	5.6e-17	<0.001	1.9
GO:0000922	spindle pole	90	33	5.9	27.1	5.9e-17	<0.001	5.6
GO:0031023	microtubule organizing center organization	80	31	5.2	25.8	8.2e-17	<0.001	5.9
GO:0032555	purine ribonucleotide binding	1444	176	94.3	81.7	1.5e-16	<0.001	1.9
GO:1901265	nucleoside phosphate binding	1815	208	118.5	89.5	1.6e-16	<0.001	1.8
GO:0000166	nucleotide binding	1815	208	118.5	89.5	1.6e-16	<0.001	1.8
GO:0000785	chromatin	334	66	21.8	44.2	3.6e-16	<0.001	3
GO:0032553	ribonucleotide binding	1459	176	95.3	80.7	4.2e-16	<0.001	1.8
GO:0034645	cellular macromolecule biosynthetic process	3169	315	206.9	108.1	6.7e-16	<0.001	1.5
GO:0044085	cellular component biogenesis	1754	200	114.5	85.5	1.2e-15	<0.001	1.7
GO:0016817	hydrolase activity, acting on acid anhydrides	589	93	38.5	54.5	1.3e-15	<0.001	2.4
GO:0016818	hydrolase activity, acting on acid anhydrides, in phosphorus-containing anhydrides	584	92	38.1	53.9	2.1e-15	<0.001	2.4
GO:0009059	macromolecule biosynthetic process	3268	320	213.4	106.6	3e-15	<0.001	1.5
GO:0005874	microtubule	259	55	16.9	38.1	4.4e-15	<0.001	3.3
GO:0000075	cell cycle checkpoint	115	35	7.5	27.5	5.2e-15	<0.001	4.7
GO:0016462	pyrophosphatase activity	583	91	38.1	52.9	5.4e-15	<0.001	2.4
GO:1901990	regulation of mitotic cell cycle phase transition	131	37	8.6	28.4	1.2e-14	<0.001	4.3
GO:0044710	single-organism metabolic process	3607	343	235.5	107.5	1.4e-14	<0.001	1.5
GO:1990234	transferase complex	497	81	32.5	48.5	1.6e-14	<0.001	2.5
GO:0036094	small molecule binding	2030	219	132.6	86.4	1.7e-14	<0.001	1.7
GO:0032392	DNA geometric change	38	20	2.5	17.5	1.9e-14	<0.001	8.1
GO:1901987	regulation of cell cycle phase transition	143	38	9.3	28.7	4.6e-14	<0.001	4.1
GO:0017111	nucleoside-triphosphatase activity	548	85	35.8	49.2	6.4e-14	<0.001	2.4
GO:0044877	macromolecular complex binding	1240	150	81	69	6.7e-14	<0.001	1.9
GO:0022613	ribonucleoprotein complex biogenesis	227	49	14.8	34.2	7.2e-14	<0.001	3.3
GO:0044271	cellular nitrogen compound biosynthetic process	2750	274	179.6	94.4	7.8e-14	<0.001	1.5
GO:0032508	DNA duplex unwinding	36	19	2.4	16.6	7.9e-14	<0.001	8.1
GO:0043596	nuclear replication fork	32	18	2.1	15.9	8.2e-14	<0.001	8.6
GO:0034660	ncRNA metabolic process	238	50	15.5	34.5	1.2e-13	<0.001	3.2
GO:0031145	anaphase-promoting complex-dependent proteasomal ubiquitin-dependent protein catabolic process	41	20	2.7	17.3	1.2e-13	<0.001	7.5
GO:0006323	DNA packaging	95	30	6.2	23.8	1.5e-13	<0.001	4.8
GO:0007098	centrosome cycle	51	22	3.3	18.7	1.8e-13	<0.001	6.6
GO:0045786	negative regulation of cell cycle	274	54	17.9	36.1	2e-13	<0.001	3
GO:0006270	DNA replication initiation	19	14	1.2	12.8	2e-13	<0.001	11.3
GO:0019438	aromatic compound biosynthetic process	2710	269	177	92	2.2e-13	<0.001	1.5
GO:0070507	regulation of microtubule cytoskeleton organization	109	32	7.1	24.9	2.3e-13	<0.001	4.5
GO:0018130	heterocycle biosynthetic process	2702	268	176.4	91.6	2.7e-13	<0.001	1.5
GO:1901362	organic cyclic compound biosynthetic process	2793	275	182.4	92.6	2.9e-13	<0.001	1.5
GO:0032886	regulation of microtubule-based process	131	35	8.6	26.4	3.9e-13	<0.001	4.1
GO:0000724	double-strand break repair via homologous recombination	63	24	4.1	19.9	3.9e-13	<0.001	5.8
GO:0000725	recombinational repair	63	24	4.1	19.9	3.9e-13	<0.001	5.8
GO:0000086	G2/M transition of mitotic cell cycle	63	24	4.1	19.9	3.9e-13	<0.001	5.8
GO:0097367	carbohydrate derivative binding	1728	189	112.8	76.2	4.3e-13	<0.001	1.7
GO:0034470	ncRNA processing	169	40	11	29	6.2e-13	<0.001	3.6
GO:0065003	macromolecular complex assembly	1082	133	70.7	62.3	6.4e-13	<0.001	1.9
GO:0000794	condensed nuclear chromosome	70	25	4.6	20.4	7e-13	<0.001	5.5
GO:0007093	mitotic cell cycle checkpoint	82	27	5.4	21.6	8.1e-13	<0.001	5
GO:0044839	cell cycle G2/M phase transition	65	24	4.2	19.8	8.7e-13	<0.001	5.7
GO:0000940	condensed chromosome outer kinetochore	12	11	0.8	10.2	1e-12	<0.001	14
GO:0043566	structure-specific DNA binding	219	46	14.3	31.7	1.2e-12	<0.001	3.2
GO:0051302	regulation of cell division	212	45	13.8	31.2	1.4e-12	<0.001	3.3
GO:0006325	chromatin organization	472	74	30.8	43.2	1.6e-12	<0.001	2.4
GO:0016887	ATPase activity	301	55	19.7	35.3	3e-12	<0.001	2.8
GO:0034622	cellular macromolecular complex assembly	550	81	35.9	45.1	4.1e-12	<0.001	2.3
GO:0051321	meiotic cell cycle	142	35	9.3	25.7	5e-12	<0.001	3.8
GO:0010948	negative regulation of cell cycle process	121	32	7.9	24.1	5.3e-12	<0.001	4
GO:0045930	negative regulation of mitotic cell cycle	128	33	8.4	24.6	5.3e-12	<0.001	3.9
GO:0007126	meiotic nuclear division	122	32	8	24	6.8e-12	<0.001	4
GO:0007052	mitotic spindle organization	49	20	3.2	16.8	7.9e-12	<0.001	6.3
GO:0032993	protein-DNA complex	96	28	6.3	21.7	8.6e-12	<0.001	4.5
GO:0044451	nucleoplasm part	500	75	32.7	42.3	1.1e-11	<0.001	2.3
GO:0003678	DNA helicase activity	31	16	2	14	1.2e-11	<0.001	7.9
GO:0071822	protein complex subunit organization	1196	139	78.1	60.9	1.2e-11	<0.001	1.8
GO:0016740	transferase activity	1723	183	112.5	70.5	1.4e-11	<0.001	1.6
GO:0005643	nuclear pore	36	17	2.4	14.6	1.7e-11	<0.001	7.2
GO:0005876	spindle microtubule	41	18	2.7	15.3	2e-11	<0.001	6.7
GO:0051304	chromosome separation	46	19	3	16	2e-11	<0.001	6.3
GO:0042555	MCM complex	9	9	0.6	8.4	2.1e-11	<0.001	15.3
GO:0051052	regulation of DNA metabolic process	246	47	16.1	30.9	2.3e-11	<0.001	2.9
GO:0003697	single-stranded DNA binding	57	21	3.7	17.3	2.4e-11	<0.001	5.6
GO:0045787	positive regulation of cell cycle	222	44	14.5	29.5	2.8e-11	<0.001	3
GO:0016787	hydrolase activity	1900	196	124.1	71.9	3.2e-11	<0.001	1.6
GO:0008017	microtubule binding	151	35	9.9	25.1	3.2e-11	<0.001	3.5
GO:0022607	cellular component assembly	1631	174	106.5	67.5	3.4e-11	<0.001	1.6
GO:0034654	nucleobase-containing compound biosynthetic process	2653	255	173.2	81.8	3.6e-11	<0.001	1.5
GO:0065004	protein-DNA complex assembly	76	24	5	19	4.1e-11	<0.001	4.8
GO:0051782	negative regulation of cell division	53	20	3.5	16.5	4.4e-11	<0.001	5.8
GO:0015631	tubulin binding	217	43	14.2	28.8	4.8e-11	<0.001	3
GO:0033045	regulation of sister chromatid segregation	38	17	2.5	14.5	5e-11	<0.001	6.9
GO:0034502	protein localization to chromosome	29	15	1.9	13.1	5e-11	<0.001	7.9
GO:1903046	meiotic cell cycle process	83	25	5.4	19.6	5.2e-11	<0.001	4.6
GO:0030894	replisome	25	14	1.6	12.4	5.4e-11	<0.001	8.6
GO:0008608	attachment of spindle microtubules to kinetochore	18	12	1.2	10.8	7.4e-11	<0.001	10.2
GO:0006403	RNA localization	85	25	5.6	19.4	9.2e-11	<0.001	4.5
GO:0051028	mRNA transport	62	21	4	17	1.5e-10	<0.001	5.2
GO:0043412	macromolecule modification	2498	240	163.1	76.9	1.7e-10	<0.001	1.5
GO:0051225	spindle assembly	51	19	3.3	15.7	1.7e-10	<0.001	5.7
GO:0071459	protein localization to chromosome, centromeric region	10	9	0.7	8.3	2e-10	<0.001	13.8
GO:0007091	metaphase/anaphase transition of mitotic cell cycle	36	16	2.4	13.6	2.1e-10	<0.001	6.8
GO:1902494	catalytic complex	747	95	48.8	46.2	2.6e-10	<0.001	1.9
GO:0000780	condensed nuclear chromosome, centromeric region	16	11	1	10	2.8e-10	<0.001	10.5
GO:0004386	helicase activity	96	26	6.3	19.7	2.9e-10	<0.001	4.1
GO:0071824	protein-DNA complex subunit organization	96	26	6.3	19.7	2.9e-10	<0.001	4.1
GO:0044784	metaphase/anaphase transition of cell cycle	37	16	2.4	13.6	3.5e-10	<0.001	6.6
GO:0010965	regulation of mitotic sister chromatid separation	37	16	2.4	13.6	3.5e-10	<0.001	6.6
GO:0033047	regulation of mitotic sister chromatid segregation	37	16	2.4	13.6	3.5e-10	<0.001	6.6
GO:0000790	nuclear chromatin	198	39	12.9	26.1	4.5e-10	<0.001	3
GO:0005635	nuclear envelope	286	49	18.7	30.3	4.7e-10	<0.001	2.6
GO:0051236	establishment of RNA localization	78	23	5.1	17.9	4.9e-10	<0.001	4.5
GO:0050658	RNA transport	78	23	5.1	17.9	4.9e-10	<0.001	4.5
GO:0050657	nucleic acid transport	78	23	5.1	17.9	4.9e-10	<0.001	4.5
GO:0051783	regulation of nuclear division	127	30	8.3	21.7	5e-10	<0.001	3.6
GO:0034453	microtubule anchoring	33	15	2.2	12.8	5.2e-10	<0.001	7
GO:0051306	mitotic sister chromatid separation	38	16	2.5	13.5	5.6e-10	<0.001	6.4
GO:0060255	regulation of macromolecule metabolic process	3881	341	253.4	87.6	5.7e-10	<0.001	1.3
GO:0016568	chromatin modification	423	63	27.6	35.4	6.6e-10	<0.001	2.3
GO:0044265	cellular macromolecule catabolic process	610	81	39.8	41.2	7.4e-10	<0.001	2
GO:0016072	rRNA metabolic process	93	25	6.1	18.9	7.6e-10	<0.001	4.1
GO:0042254	ribosome biogenesis	138	31	9	22	9.8e-10	<0.001	3.4
GO:0003682	chromatin binding	418	62	27.3	34.7	1.1e-09	<0.001	2.3
GO:0080090	regulation of primary metabolic process	3790	332	247.5	84.5	1.5e-09	<0.001	1.3
GO:0006364	rRNA processing	89	24	5.8	18.2	1.5e-09	<0.001	4.1
GO:0030529	ribonucleoprotein complex	601	79	39.2	39.8	1.9e-09	<0.001	2
GO:0016779	nucleotidyltransferase activity	98	25	6.4	18.6	2.5e-09	<0.001	3.9
GO:0090305	nucleic acid phosphodiester bond hydrolysis	168	34	11	23	2.8e-09	<0.001	3.1
GO:0000082	G1/S transition of mitotic cell cycle	121	28	7.9	20.1	3.1e-09	<0.001	3.5
GO:0043601	nuclear replisome	23	12	1.5	10.5	3.9e-09	<0.001	8
GO:0010467	gene expression	3331	296	217.5	78.5	4e-09	<0.001	1.4
GO:0004518	nuclease activity	130	29	8.5	20.5	4e-09	<0.001	3.4
GO:0090068	positive regulation of cell cycle process	162	33	10.6	22.4	4e-09	<0.001	3.1
GO:0006779	porphyrin-containing compound biosynthetic process	19	11	1.2	9.8	4.1e-09	<0.001	8.9
GO:0033014	tetrapyrrole biosynthetic process	19	11	1.2	9.8	4.1e-09	<0.001	8.9
GO:0031570	DNA integrity checkpoint	73	21	4.8	16.2	4.5e-09	<0.001	4.4
GO:0044843	cell cycle G1/S phase transition	123	28	8	20	4.6e-09	<0.001	3.5
GO:0033044	regulation of chromosome organization	163	33	10.6	22.4	4.8e-09	<0.001	3.1
GO:0009057	macromolecule catabolic process	747	91	48.8	42.2	5.5e-09	<0.001	1.9
GO:0046930	pore complex	49	17	3.2	13.8	5.7e-09	<0.001	5.3
GO:0033013	tetrapyrrole metabolic process	38	15	2.5	12.5	5.7e-09	<0.001	6
GO:1901991	negative regulation of mitotic cell cycle phase transition	62	19	4	15	7.7e-09	<0.001	4.7
GO:0006284	base-excision repair	34	14	2.2	11.8	9.7e-09	<0.001	6.3
GO:0045931	positive regulation of mitotic cell cycle	105	25	6.9	18.1	1.2e-08	<0.001	3.6
GO:0043168	anion binding	2117	202	138.2	63.8	1.2e-08	<0.001	1.5
GO:0007088	regulation of mitotic nuclear division	98	24	6.4	17.6	1.2e-08	<0.001	3.8
GO:0051784	negative regulation of nuclear division	40	15	2.6	12.4	1.3e-08	<0.001	5.7
GO:0051293	establishment of spindle localization	25	12	1.6	10.4	1.3e-08	<0.001	7.4
GO:0036211	protein modification process	2408	224	157.2	66.8	1.4e-08	<0.001	1.4
GO:0006464	cellular protein modification process	2408	224	157.2	66.8	1.4e-08	<0.001	1.4
GO:2000112	regulation of cellular macromolecule biosynthetic process	2503	231	163.4	67.6	1.5e-08	<0.001	1.4
GO:1901988	negative regulation of cell cycle phase transition	71	20	4.6	15.4	1.6e-08	<0.001	4.3
GO:0004003	ATP-dependent DNA helicase activity	21	11	1.4	9.6	1.7e-08	<0.001	8
GO:0042393	histone binding	115	26	7.5	18.5	1.9e-08	<0.001	3.5
GO:0003684	damaged DNA binding	41	15	2.7	12.3	1.9e-08	<0.001	5.6
GO:0044815	DNA packaging complex	47	16	3.1	12.9	2.2e-08	<0.001	5.2
GO:0030261	chromosome condensation	26	12	1.7	10.3	2.3e-08	<0.001	7.1
GO:1902850	microtubule cytoskeleton organization involved in mitosis	31	13	2	11	2.5e-08	<0.001	6.4
GO:0006778	porphyrin-containing compound metabolic process	31	13	2	11	2.5e-08	<0.001	6.4
GO:0042623	ATPase activity, coupled	200	36	13.1	22.9	2.5e-08	<0.001	2.8
GO:0051188	cofactor biosynthetic process	94	23	6.1	16.9	2.5e-08	<0.001	3.7
GO:0061136	regulation of proteasomal protein catabolic process	158	31	10.3	20.7	3e-08	<0.001	3
GO:0016772	transferase activity, transferring phosphorus-containing groups	798	93	52.1	40.9	3.3e-08	<0.001	1.8
GO:0006950	response to stress	2461	226	160.7	65.3	3.4e-08	<0.001	1.4
GO:0015931	nucleobase-containing compound transport	103	24	6.7	17.3	3.5e-08	<0.001	3.6
GO:0034501	protein localization to kinetochore	8	7	0.5	6.5	3.8e-08	<0.001	13.4
GO:0051310	metaphase plate congression	32	13	2.1	10.9	4e-08	<0.001	6.2
GO:0032435	negative regulation of proteasomal ubiquitin-dependent protein catabolic process	43	15	2.8	12.2	4.1e-08	<0.001	5.3
GO:0006333	chromatin assembly or disassembly	82	21	5.4	15.6	4.3e-08	<0.001	3.9
GO:0051988	regulation of attachment of spindle microtubules to kinetochore	11	8	0.7	7.3	4.5e-08	<0.001	11.1
GO:0000910	cytokinesis	76	20	5	15	5.5e-08	<0.001	4
GO:0010639	negative regulation of organelle organization	206	36	13.5	22.5	5.5e-08	<0.001	2.7
GO:0033043	regulation of organelle organization	694	83	45.3	37.7	5.9e-08	<0.001	1.8
GO:0030071	regulation of mitotic metaphase/anaphase transition	33	13	2.2	10.8	6.2e-08	<0.001	6
GO:0051298	centrosome duplication	39	14	2.5	11.5	7.7e-08	<0.001	5.5
GO:0051303	establishment of chromosome localization	39	14	2.5	11.5	7.7e-08	<0.001	5.5
GO:0010556	regulation of macromolecule biosynthetic process	2593	234	169.3	64.7	7.9e-08	<0.001	1.4
GO:0031497	chromatin assembly	64	18	4.2	13.8	8.4e-08	<0.001	4.3
GO:0031109	microtubule polymerization or depolymerization	71	19	4.6	14.4	8.9e-08	<0.001	4.1
GO:0000287	magnesium ion binding	157	30	10.3	19.7	9.2e-08	<0.001	2.9
GO:1902099	regulation of metaphase/anaphase transition of cell cycle	34	13	2.2	10.8	9.4e-08	<0.001	5.9
GO:0051653	spindle localization	29	12	1.9	10.1	1e-07	<0.001	6.3
GO:0007127	meiosis I	65	18	4.2	13.8	1.1e-07	<0.001	4.2
GO:0019899	enzyme binding	1364	138	89.1	48.9	1.2e-07	<0.001	1.5
GO:0017056	structural constituent of nuclear pore	12	8	0.8	7.2	1.3e-07	<0.001	10.2
GO:0031323	regulation of cellular metabolic process	3961	333	258.7	74.3	1.3e-07	<0.001	1.3
GO:0005515	protein binding	5094	413	332.6	80.4	1.4e-07	<0.001	1.2
GO:0034399	nuclear periphery	95	22	6.2	15.8	1.5e-07	<0.001	3.5
GO:0051186	cofactor metabolic process	214	36	14	22	1.5e-07	<0.001	2.6
GO:0006275	regulation of DNA replication	103	23	6.7	16.3	1.6e-07	<0.001	3.4
GO:0050000	chromosome localization	41	14	2.7	11.3	1.6e-07	<0.001	5.2
GO:1901799	negative regulation of proteasomal protein catabolic process	47	15	3.1	11.9	1.6e-07	<0.001	4.9
GO:0043161	proteasome-mediated ubiquitin-dependent protein catabolic process	264	41	17.2	23.8	2e-07	<0.001	2.4
GO:0019219	regulation of nucleobase-containing compound metabolic process	2610	233	170.4	62.6	2.1e-07	<0.001	1.4
GO:0000428	DNA-directed RNA polymerase complex	90	21	5.9	15.1	2.4e-07	<0.001	3.6
GO:0055029	nuclear DNA-directed RNA polymerase complex	90	21	5.9	15.1	2.4e-07	<0.001	3.6
GO:0040001	establishment of mitotic spindle localization	21	10	1.4	8.6	2.5e-07	<0.001	7.3
GO:0045120	pronucleus	21	10	1.4	8.6	2.5e-07	<0.001	7.3
GO:1903362	regulation of cellular protein catabolic process	182	32	11.9	20.1	2.6e-07	<0.001	2.7
GO:0005875	microtubule associated complex	98	22	6.4	15.6	2.6e-07	<0.001	3.4
GO:0034655	nucleobase-containing compound catabolic process	210	35	13.7	21.3	2.8e-07	<0.001	2.6
GO:0042176	regulation of protein catabolic process	277	42	18.1	23.9	2.8e-07	<0.001	2.3
GO:0046700	heterocycle catabolic process	248	39	16.2	22.8	2.9e-07	<0.001	2.4
GO:0030880	RNA polymerase complex	91	21	5.9	15.1	3e-07	<0.001	3.5
GO:0034508	centromere complex assembly	13	8	0.8	7.2	3.1e-07	<0.001	9.4
GO:0010498	proteasomal protein catabolic process	288	43	18.8	24.2	3.2e-07	<0.001	2.3
GO:0070925	organelle assembly	370	51	24.2	26.8	3.4e-07	<0.001	2.1
GO:0010389	regulation of G2/M transition of mitotic cell cycle	32	12	2.1	9.9	3.8e-07	<0.001	5.7
GO:1903050	regulation of proteolysis involved in cellular protein catabolic process	176	31	11.5	19.5	3.8e-07	<0.001	2.7
GO:0051294	establishment of spindle orientation	22	10	1.4	8.6	4.3e-07	<0.001	7
GO:0030218	erythrocyte differentiation	93	21	6.1	14.9	4.4e-07	<0.001	3.5
GO:0007076	mitotic chromosome condensation	10	7	0.7	6.3	5e-07	<0.001	10.7
GO:0034723	DNA replication-dependent nucleosome organization	7	6	0.5	5.5	5.1e-07	<0.001	13.1
GO:0000778	condensed nuclear chromosome kinetochore	7	6	0.5	5.5	5.1e-07	<0.001	13.1
GO:0006335	DNA replication-dependent nucleosome assembly	7	6	0.5	5.5	5.1e-07	<0.001	13.1
GO:0000076	DNA replication checkpoint	7	6	0.5	5.5	5.1e-07	<0.001	13.1
GO:0045132	meiotic chromosome segregation	51	15	3.3	11.7	5.3e-07	<0.001	4.5
GO:0005681	spliceosomal complex	110	23	7.2	15.8	5.5e-07	<0.001	3.2
GO:0005680	anaphase-promoting complex	18	9	1.2	7.8	6e-07	<0.001	7.7
GO:0019222	regulation of metabolic process	4660	378	304.3	73.7	6.3e-07	<0.001	1.2
GO:0006461	protein complex assembly	936	100	61.1	38.9	6.7e-07	<0.001	1.6
GO:0071897	DNA biosynthetic process	80	19	5.2	13.8	6.7e-07	<0.001	3.6
GO:0031326	regulation of cellular biosynthetic process	2718	238	177.5	60.5	6.9e-07	<0.001	1.3
GO:0006334	nucleosome assembly	52	15	3.4	11.6	7e-07	<0.001	4.4
GO:0044270	cellular nitrogen compound catabolic process	247	38	16.1	21.9	7.1e-07	<0.001	2.4
GO:0070271	protein complex biogenesis	938	100	61.3	38.7	7.4e-07	<0.001	1.6
GO:0051171	regulation of nitrogen compound metabolic process	2802	244	183	61	7.4e-07	<0.001	1.3
GO:0032774	RNA biosynthetic process	2372	212	154.9	57.1	7.6e-07	<0.001	1.4
GO:1902749	regulation of cell cycle G2/M phase transition	34	12	2.2	9.8	8.1e-07	<0.001	5.4
GO:0006396	RNA processing	339	47	22.1	24.9	8.2e-07	<0.001	2.1
GO:0009889	regulation of biosynthetic process	2767	241	180.7	60.3	8.7e-07	<0.001	1.3
GO:0043632	modification-dependent macromolecule catabolic process	393	52	25.7	26.3	9.3e-07	<0.001	2
GO:0051053	negative regulation of DNA metabolic process	67	17	4.4	12.6	9.6e-07	<0.001	3.9
GO:0046605	regulation of centrosome cycle	29	11	1.9	9.1	1e-06	<0.001	5.8
GO:0007143	female meiotic division	24	10	1.6	8.4	1.1e-06	<0.001	6.4
GO:0000387	spliceosomal snRNP assembly	24	10	1.6	8.4	1.1e-06	<0.001	6.4
GO:0051985	negative regulation of chromosome segregation	24	10	1.6	8.4	1.1e-06	<0.001	6.4
GO:0042168	heme metabolic process	24	10	1.6	8.4	1.1e-06	<0.001	6.4
GO:0006913	nucleocytoplasmic transport	312	44	20.4	23.6	1.1e-06	<0.001	2.2
GO:0044774	mitotic DNA integrity checkpoint	41	13	2.7	10.3	1.2e-06	<0.001	4.9
GO:0072686	mitotic spindle	35	12	2.3	9.7	1.2e-06	<0.001	5.3
GO:0000796	condensin complex	5	5	0.3	4.7	1.2e-06	0.002	15.3
GO:0000792	heterochromatin	68	17	4.4	12.6	1.2e-06	0.002	3.8
GO:0071013	catalytic step 2 spliceosome	68	17	4.4	12.6	1.2e-06	0.002	3.8
GO:0022618	ribonucleoprotein complex assembly	115	23	7.5	15.5	1.2e-06	0.002	3.1
GO:0005487	nucleocytoplasmic transporter activity	11	7	0.7	6.3	1.3e-06	0.002	9.7
GO:0006397	mRNA processing	263	39	17.2	21.8	1.3e-06	0.002	2.3
GO:0051169	nuclear transport	314	44	20.5	23.5	1.4e-06	0.004	2.1
GO:0006783	heme biosynthetic process	15	8	1	7	1.4e-06	0.004	8.2
GO:0045839	negative regulation of mitotic nuclear division	30	11	2	9	1.5e-06	0.006	5.6
GO:0044452	nucleolar part	42	13	2.7	10.3	1.6e-06	0.006	4.7
GO:0016071	mRNA metabolic process	316	44	20.6	23.4	1.6e-06	0.006	2.1
GO:1901575	organic substance catabolic process	1202	120	78.5	41.5	1.7e-06	0.006	1.5
GO:0000132	establishment of mitotic spindle orientation	20	9	1.3	7.7	1.8e-06	0.006	6.9
GO:0034101	erythrocyte homeostasis	101	21	6.6	14.4	1.9e-06	0.006	3.2
GO:0044450	microtubule organizing center part	93	20	6.1	13.9	1.9e-06	0.006	3.3
GO:0051299	centrosome separation	8	6	0.5	5.5	1.9e-06	0.008	11.5
GO:1903051	negative regulation of proteolysis involved in cellular protein catabolic process	56	15	3.7	11.3	2e-06	0.008	4.1
GO:0016570	histone modification	309	43	20.2	22.8	2.2e-06	0.008	2.1
GO:0006351	transcription, DNA-templated	2340	207	152.8	54.2	2.2e-06	0.008	1.4
GO:0003899	DNA-directed RNA polymerase activity	31	11	2	9	2.2e-06	0.008	5.4
GO:0034708	methyltransferase complex	64	16	4.2	11.8	2.5e-06	0.008	3.8
GO:1901361	organic cyclic compound catabolic process	280	40	18.3	21.7	2.5e-06	0.008	2.2
GO:1903363	negative regulation of cellular protein catabolic process	57	15	3.7	11.3	2.5e-06	0.008	4
GO:0044267	cellular protein metabolic process	3273	275	213.7	61.3	2.5e-06	0.008	1.3
GO:0097659	nucleic acid-templated transcription	2359	208	154	54	2.5e-06	0.008	1.4
GO:0007099	centriole replication	16	8	1	7	2.6e-06	0.012	7.7
GO:0006298	mismatch repair	16	8	1	7	2.6e-06	0.012	7.7
GO:0016741	transferase activity, transferring one-carbon groups	146	26	9.5	16.5	2.6e-06	0.012	2.7
GO:0007080	mitotic metaphase plate congression	26	10	1.7	8.3	2.8e-06	0.012	5.9
GO:0090329	regulation of DNA-dependent DNA replication	26	10	1.7	8.3	2.8e-06	0.012	5.9
GO:0019439	aromatic compound catabolic process	251	37	16.4	20.6	2.8e-06	0.012	2.3
GO:0034728	nucleosome organization	72	17	4.7	12.3	2.8e-06	0.012	3.6
GO:0034724	DNA replication-independent nucleosome organization	12	7	0.8	6.2	2.9e-06	0.014	8.9
GO:0045005	DNA-dependent DNA replication maintenance of fidelity	12	7	0.8	6.2	2.9e-06	0.014	8.9
GO:0006336	DNA replication-independent nucleosome assembly	12	7	0.8	6.2	2.9e-06	0.014	8.9
GO:0071168	protein localization to chromatin	12	7	0.8	6.2	2.9e-06	0.014	8.9
GO:0007094	mitotic spindle assembly checkpoint	21	9	1.4	7.6	3e-06	0.014	6.6
GO:2000816	negative regulation of mitotic sister chromatid separation	21	9	1.4	7.6	3e-06	0.014	6.6
GO:0045841	negative regulation of mitotic metaphase/anaphase transition	21	9	1.4	7.6	3e-06	0.014	6.6
GO:0071173	spindle assembly checkpoint	21	9	1.4	7.6	3e-06	0.014	6.6
GO:0071174	mitotic spindle checkpoint	21	9	1.4	7.6	3e-06	0.014	6.6
GO:0031577	spindle checkpoint	21	9	1.4	7.6	3e-06	0.014	6.6
GO:0033048	negative regulation of mitotic sister chromatid segregation	21	9	1.4	7.6	3e-06	0.014	6.6
GO:0033046	negative regulation of sister chromatid segregation	21	9	1.4	7.6	3e-06	0.014	6.6
GO:0051493	regulation of cytoskeleton organization	334	45	21.8	23.2	3.1e-06	0.014	2.1
GO:0034062	RNA polymerase activity	32	11	2.1	8.9	3.2e-06	0.016	5.3
GO:0019941	modification-dependent protein catabolic process	388	50	25.3	24.7	3.2e-06	0.016	2
GO:0016569	covalent chromatin modification	314	43	20.5	22.5	3.3e-06	0.016	2.1
GO:0032434	regulation of proteasomal ubiquitin-dependent protein catabolic process	105	21	6.9	14.1	3.6e-06	0.016	3.1
GO:0071826	ribonucleoprotein complex subunit organization	122	23	8	15	3.6e-06	0.016	2.9
GO:0051168	nuclear export	97	20	6.3	13.7	3.7e-06	0.016	3.2
GO:0000077	DNA damage checkpoint	66	16	4.3	11.7	3.8e-06	0.016	3.7
GO:2001251	negative regulation of chromosome organization	59	15	3.9	11.1	4e-06	0.016	3.9
GO:0032259	methylation	225	34	14.7	19.3	4e-06	0.016	2.3
GO:0090307	mitotic spindle assembly	27	10	1.8	8.2	4.1e-06	0.016	5.7
GO:0002262	myeloid cell homeostasis	123	23	8	15	4.2e-06	0.016	2.9
GO:0016571	histone methylation	82	18	5.4	12.6	4.4e-06	0.016	3.4
GO:0000152	nuclear ubiquitin ligase complex	33	11	2.2	8.8	4.5e-06	0.016	5.1
GO:1902100	negative regulation of metaphase/anaphase transition of cell cycle	22	9	1.4	7.6	4.8e-06	0.016	6.3
GO:0004527	exonuclease activity	53	14	3.5	10.5	5.2e-06	0.016	4
GO:0043414	macromolecule methylation	170	28	11.1	16.9	5.3e-06	0.016	2.5
GO:0042054	histone methyltransferase activity	40	12	2.6	9.4	5.8e-06	0.018	4.6
GO:0051656	establishment of organelle localization	219	33	14.3	18.7	5.9e-06	0.02	2.3
GO:0051984	positive regulation of chromosome segregation	13	7	0.8	6.2	6e-06	0.022	8.2
GO:0016180	snRNA processing	13	7	0.8	6.2	6e-06	0.022	8.2
GO:0000018	regulation of DNA recombination	47	13	3.1	9.9	6.4e-06	0.022	4.2
GO:0042440	pigment metabolic process	47	13	3.1	9.9	6.4e-06	0.022	4.2
GO:0031010	ISWI-type complex	6	5	0.4	4.6	6.7e-06	0.024	12.8
GO:0007100	mitotic centrosome separation	6	5	0.4	4.6	6.7e-06	0.024	12.8
GO:0003887	DNA-directed DNA polymerase activity	23	9	1.5	7.5	7.4e-06	0.026	6
GO:0032403	protein complex binding	819	86	53.5	32.5	8.1e-06	0.028	1.6
GO:0006511	ubiquitin-dependent protein catabolic process	379	48	24.7	23.3	8.1e-06	0.028	1.9
GO:0046148	pigment biosynthetic process	35	11	2.3	8.7	8.6e-06	0.028	4.8
GO:0042770	signal transduction in response to DNA damage	63	15	4.1	10.9	9.6e-06	0.03	3.6
GO:0006399	tRNA metabolic process	103	20	6.7	13.3	9.6e-06	0.03	3
GO:0016591	DNA-directed RNA polymerase II, holoenzyme	71	16	4.6	11.4	1e-05	0.03	3.5
GO:0032465	regulation of cytokinesis	49	13	3.2	9.8	1.1e-05	0.03	4.1
GO:0008168	methyltransferase activity	139	24	9.1	14.9	1.1e-05	0.03	2.6
GO:0000377	RNA splicing, via transesterification reactions with bulged adenosine as nucleophile	130	23	8.5	14.5	1.1e-05	0.03	2.7
GO:0000375	RNA splicing, via transesterification reactions	130	23	8.5	14.5	1.1e-05	0.03	2.7
GO:0000398	mRNA splicing, via spliceosome	130	23	8.5	14.5	1.1e-05	0.03	2.7
GO:0051128	regulation of cellular component organization	1548	143	101.1	41.9	1.2e-05	0.03	1.4
GO:0008156	negative regulation of DNA replication	30	10	2	8	1.2e-05	0.03	5.1
GO:0031965	nuclear membrane	197	30	12.9	17.1	1.3e-05	0.03	2.3
GO:0006301	postreplication repair	19	8	1.2	6.8	1.3e-05	0.038	6.4
GO:0098534	centriole assembly	19	8	1.2	6.8	1.3e-05	0.038	6.4
GO:0006312	mitotic recombination	10	6	0.7	5.3	1.3e-05	0.042	9.2
GO:0022616	DNA strand elongation	10	6	0.7	5.3	1.3e-05	0.042	9.2
GO:0006999	nuclear pore organization	10	6	0.7	5.3	1.3e-05	0.042	9.2
GO:0009411	response to UV	97	19	6.3	12.7	1.4e-05	0.044	3
GO:0043167	ion binding	4392	349	286.8	62.2	1.5e-05	0.044	1.2
GO:0051261	protein depolymerization	81	17	5.3	11.7	1.5e-05	0.048	3.2
GO:0007019	microtubule depolymerization	37	11	2.4	8.6	1.6e-05	0.048	4.6
GO:0019900	kinase binding	490	57	32	25	1.6e-05	0.048	1.8
GO:0005720	nuclear heterochromatin	31	10	2	8	1.7e-05	0.054	4.9
GO:0000781	chromosome, telomeric region	44	12	2.9	9.1	1.7e-05	0.054	4.2
GO:0006405	RNA export from nucleus	44	12	2.9	9.1	1.7e-05	0.054	4.2
GO:0006308	DNA catabolic process	66	15	4.3	10.7	1.8e-05	0.054	3.5
GO:0044763	single-organism cellular process	9933	721	648.6	72.4	1.9e-05	0.056	1.1
GO:0030496	midbody	99	19	6.5	12.5	1.9e-05	0.056	2.9
GO:0006793	phosphorus metabolic process	2297	198	150	48	1.9e-05	0.056	1.3
GO:0043021	ribonucleoprotein complex binding	59	14	3.9	10.1	2e-05	0.056	3.6
GO:0043015	gamma-tubulin binding	20	8	1.3	6.7	2e-05	0.06	6.1
GO:0031330	negative regulation of cellular catabolic process	108	20	7.1	12.9	2e-05	0.06	2.8
GO:0042575	DNA polymerase complex	15	7	1	6	2e-05	0.06	7.1
GO:0008026	ATP-dependent helicase activity	52	13	3.4	9.6	2.1e-05	0.06	3.8
GO:0070035	purine NTP-dependent helicase activity	52	13	3.4	9.6	2.1e-05	0.06	3.8
GO:0051252	regulation of RNA metabolic process	2383	204	155.6	48.4	2.2e-05	0.06	1.3
GO:0006338	chromatin remodeling	100	19	6.5	12.5	2.2e-05	0.06	2.9
GO:0016874	ligase activity	233	33	15.2	17.8	2.2e-05	0.06	2.2
GO:0033170	protein-DNA loading ATPase activity	7	5	0.5	4.5	2.2e-05	0.07	10.9
GO:0051292	nuclear pore complex assembly	7	5	0.5	4.5	2.2e-05	0.07	10.9
GO:0051255	spindle midzone assembly	7	5	0.5	4.5	2.2e-05	0.07	10.9
GO:0006268	DNA unwinding involved in DNA replication	7	5	0.5	4.5	2.2e-05	0.07	10.9
GO:0003689	DNA clamp loader activity	7	5	0.5	4.5	2.2e-05	0.07	10.9
GO:0010972	negative regulation of G2/M transition of mitotic cell cycle	7	5	0.5	4.5	2.2e-05	0.07	10.9
GO:0008213	protein alkylation	109	20	7.1	12.9	2.3e-05	0.07	2.8
GO:0006479	protein methylation	109	20	7.1	12.9	2.3e-05	0.07	2.8
GO:0010468	regulation of gene expression	2825	236	184.5	51.5	2.4e-05	0.074	1.3
GO:0043624	cellular protein complex disassembly	92	18	6	12	2.4e-05	0.076	3
GO:0048523	negative regulation of cellular process	3188	262	208.2	53.8	2.5e-05	0.076	1.3
GO:0018193	peptidyl-amino acid modification	783	81	51.1	29.9	2.5e-05	0.076	1.6
GO:0018205	peptidyl-lysine modification	226	32	14.8	17.2	2.9e-05	0.078	2.2
GO:0051129	negative regulation of cellular component organization	432	51	28.2	22.8	3e-05	0.078	1.8
GO:0009894	regulation of catabolic process	444	52	29	23	3.1e-05	0.08	1.8
GO:0015030	Cajal body	33	10	2.2	7.8	3.2e-05	0.08	4.6
GO:0061640	cytoskeleton-dependent cytokinesis	33	10	2.2	7.8	3.2e-05	0.08	4.6
GO:0008092	cytoskeletal protein binding	643	69	42	27	3.2e-05	0.082	1.6
GO:0006220	pyrimidine nucleotide metabolic process	27	9	1.8	7.2	3.4e-05	0.088	5.1
GO:0034061	DNA polymerase activity	27	9	1.8	7.2	3.4e-05	0.088	5.1
GO:0044786	cell cycle DNA replication	16	7	1	6	3.4e-05	0.088	6.7
GO:0044257	cellular protein catabolic process	457	53	29.8	23.2	3.4e-05	0.09	1.8
GO:0042177	negative regulation of protein catabolic process	86	17	5.6	11.4	3.5e-05	0.09	3
GO:0006796	phosphate-containing compound metabolic process	2265	194	147.9	46.1	3.5e-05	0.09	1.3
GO:1901992	positive regulation of mitotic cell cycle phase transition	40	11	2.6	8.4	3.5e-05	0.092	4.2
GO:0004536	deoxyribonuclease activity	47	12	3.1	8.9	3.5e-05	0.092	3.9
GO:0004519	endonuclease activity	78	16	5.1	10.9	3.6e-05	0.096	3.1
GO:0071478	cellular response to radiation	95	18	6.2	11.8	3.7e-05	0.096	2.9
GO:0051640	organelle localization	303	39	19.8	19.2	3.9e-05	0.096	2
GO:0006355	regulation of transcription, DNA-templated	2270	194	148.2	45.8	4e-05	0.098	1.3
GO:2000779	regulation of double-strand break repair	22	8	1.4	6.6	4.5e-05	0.11	5.6
GO:1903506	regulation of nucleic acid-templated transcription	2291	195	149.6	45.4	4.8e-05	0.112	1.3
GO:0034719	SMN-Sm protein complex	12	6	0.8	5.2	5e-05	0.124	7.7
GO:0016363	nuclear matrix	80	16	5.2	10.8	5e-05	0.124	3.1
GO:0035173	histone kinase activity	17	7	1.1	5.9	5.4e-05	0.134	6.3
GO:2001141	regulation of RNA biosynthetic process	2296	195	149.9	45.1	5.5e-05	0.134	1.3
GO:0051603	proteolysis involved in cellular protein catabolic process	442	51	28.9	22.1	5.5e-05	0.134	1.8
GO:0006406	mRNA export from nucleus	35	10	2.3	7.7	5.5e-05	0.136	4.4
GO:0031080	nuclear pore outer ring	8	5	0.5	4.5	5.6e-05	0.16	9.6
GO:0000733	DNA strand renaturation	8	5	0.5	4.5	5.6e-05	0.16	9.6
GO:0043139	5'-3' DNA helicase activity	8	5	0.5	4.5	5.6e-05	0.16	9.6
GO:0009396	folic acid-containing compound biosynthetic process	8	5	0.5	4.5	5.6e-05	0.16	9.6
GO:1902750	negative regulation of cell cycle G2/M phase transition	8	5	0.5	4.5	5.6e-05	0.16	9.6
GO:0046501	protoporphyrinogen IX metabolic process	8	5	0.5	4.5	5.6e-05	0.16	9.6
GO:0000786	nucleosome	42	11	2.7	8.3	5.8e-05	0.16	4
GO:1901989	positive regulation of cell cycle phase transition	42	11	2.7	8.3	5.8e-05	0.16	4
GO:1990104	DNA bending complex	42	11	2.7	8.3	5.8e-05	0.16	4
GO:0036459	ubiquitinyl hydrolase activity	65	14	4.2	9.8	6.3e-05	0.166	3.3
GO:0044248	cellular catabolic process	1158	109	75.6	33.4	6.5e-05	0.17	1.4
GO:0007131	reciprocal meiotic recombination	23	8	1.5	6.5	6.5e-05	0.172	5.3
GO:0035825	reciprocal DNA recombination	23	8	1.5	6.5	6.5e-05	0.172	5.3
GO:0044711	single-organism biosynthetic process	1007	97	65.8	31.2	7e-05	0.174	1.5
GO:0030163	protein catabolic process	564	61	36.8	24.2	7.3e-05	0.18	1.7
GO:0008276	protein methyltransferase activity	58	13	3.8	9.2	7.4e-05	0.182	3.4
GO:0034968	histone lysine methylation	66	14	4.3	9.7	7.5e-05	0.184	3.2
GO:1901566	organonitrogen compound biosynthetic process	483	54	31.5	22.5	7.8e-05	0.192	1.7
GO:0008536	Ran GTPase binding	18	7	1.2	5.8	8.4e-05	0.198	6
GO:0030330	DNA damage response, signal transduction by p53 class mediator	51	12	3.3	8.7	8.4e-05	0.2	3.6
GO:0043241	protein complex disassembly	110	19	7.2	11.8	8.6e-05	0.206	2.6
GO:0018208	peptidyl-proline modification	44	11	2.9	8.1	9.1e-05	0.216	3.8
GO:0072527	pyrimidine-containing compound metabolic process	44	11	2.9	8.1	9.1e-05	0.216	3.8
GO:0000281	mitotic cytokinesis	24	8	1.6	6.4	9.3e-05	0.22	5.1
GO:0030544	Hsp70 protein binding	24	8	1.6	6.4	9.3e-05	0.22	5.1
GO:0004520	endodeoxyribonuclease activity	37	10	2.4	7.6	9.3e-05	0.224	4.1
GO:0009056	catabolic process	1392	126	90.9	35.1	9.9e-05	0.226	1.4
GO:0048519	negative regulation of biological process	3492	279	228	51	0.0001	0.226	1.2
GO:0031110	regulation of microtubule polymerization or depolymerization	52	12	3.4	8.6	0.0001	0.23	3.5
GO:0035097	histone methyltransferase complex	52	12	3.4	8.6	0.0001	0.23	3.5
GO:0031329	regulation of cellular catabolic process	362	43	23.6	19.4	0.00011	0.236	1.8
GO:0005871	kinesin complex	45	11	2.9	8.1	0.00011	0.24	3.7
GO:0051383	kinetochore organization	9	5	0.6	4.4	0.00012	0.266	8.5
GO:2000104	negative regulation of DNA-dependent DNA replication	9	5	0.6	4.4	0.00012	0.266	8.5
GO:0008380	RNA splicing	201	28	13.1	14.9	0.00012	0.27	2.1
GO:0010605	negative regulation of macromolecule metabolic process	1624	143	106	37	0.00012	0.27	1.3
GO:0008170	N-methyltransferase activity	53	12	3.5	8.5	0.00012	0.272	3.5
GO:0000726	non-recombinational repair	19	7	1.2	5.8	0.00012	0.276	5.6
GO:0016073	snRNA metabolic process	19	7	1.2	5.8	0.00012	0.276	5.6
GO:0051651	maintenance of location in cell	95	17	6.2	10.8	0.00013	0.28	2.7
GO:0051246	regulation of protein metabolic process	1708	149	111.5	37.5	0.00013	0.282	1.3
GO:0008757	S-adenosylmethionine-dependent methyltransferase activity	87	16	5.7	10.3	0.00014	0.298	2.8
GO:0070647	protein modification by small protein conjugation or removal	578	61	37.7	23.3	0.00014	0.298	1.6
GO:0045910	negative regulation of DNA recombination	14	6	0.9	5.1	0.00015	0.312	6.6
GO:0019783	ubiquitin-like protein-specific protease activity	70	14	4.6	9.4	0.00015	0.314	3.1
GO:0009895	negative regulation of catabolic process	143	22	9.3	12.7	0.00015	0.314	2.4
GO:0019901	protein kinase binding	437	49	28.5	20.5	0.00015	0.322	1.7
GO:2001020	regulation of response to DNA damage stimulus	106	18	6.9	11.1	0.00016	0.324	2.6
GO:0032507	maintenance of protein location in cell	88	16	5.7	10.3	0.00017	0.324	2.8
GO:0016788	hydrolase activity, acting on ester bonds	545	58	35.6	22.4	0.00017	0.326	1.6
GO:0018022	peptidyl-lysine methylation	71	14	4.6	9.4	0.00017	0.33	3
GO:0004843	ubiquitin-specific protease activity	63	13	4.1	8.9	0.00018	0.346	3.2
GO:0007140	male meiosis	33	9	2.2	6.8	0.00019	0.378	4.2
GO:0008408	3'-5' exonuclease activity	33	9	2.2	6.8	0.00019	0.378	4.2
GO:0000737	DNA catabolic process, endonucleolytic	48	11	3.1	7.9	0.00021	0.388	3.5
GO:0031123	RNA 3'-end processing	64	13	4.2	8.8	0.00021	0.392	3.1
GO:0006352	DNA-templated transcription, initiation	64	13	4.2	8.8	0.00021	0.392	3.1
GO:0016604	nuclear body	229	30	15	15	0.00021	0.392	2
GO:0032984	macromolecular complex disassembly	118	19	7.7	11.3	0.00022	0.392	2.5
GO:0043240	Fanconi anaemia nuclear complex	10	5	0.7	4.3	0.00023	0.42	7.7
GO:0032039	integrator complex	10	5	0.7	4.3	0.00023	0.42	7.7
GO:0006188	IMP biosynthetic process	10	5	0.7	4.3	0.00023	0.42	7.7
GO:0009263	deoxyribonucleotide biosynthetic process	10	5	0.7	4.3	0.00023	0.42	7.7
GO:0019538	protein metabolic process	3862	302	252.2	49.8	0.00023	0.42	1.2
GO:0044818	mitotic G2/M transition checkpoint	15	6	1	5	0.00023	0.442	6.1
GO:0016407	acetyltransferase activity	73	14	4.8	9.2	0.00023	0.444	2.9
GO:0070192	chromosome organization involved in meiosis	41	10	2.7	7.3	0.00024	0.446	3.7
GO:0051233	spindle midzone	21	7	1.4	5.6	0.00026	0.47	5.1
GO:0006084	acetyl-CoA metabolic process	21	7	1.4	5.6	0.00026	0.47	5.1
GO:0051567	histone H3-K9 methylation	21	7	1.4	5.6	0.00026	0.47	5.1
GO:1901976	regulation of cell cycle checkpoint	21	7	1.4	5.6	0.00026	0.47	5.1
GO:0070979	protein K11-linked ubiquitination	21	7	1.4	5.6	0.00026	0.47	5.1
GO:0007276	gamete generation	471	51	30.8	20.2	0.00027	0.478	1.7
GO:0010212	response to ionizing radiation	139	21	9.1	11.9	0.00027	0.478	2.3
GO:0031100	organ regeneration	92	16	6	10	0.00028	0.484	2.7
GO:0000723	telomere maintenance	42	10	2.7	7.3	0.00029	0.488	3.6
GO:0007062	sister chromatid cohesion	28	8	1.8	6.2	0.00031	0.494	4.4
GO:0009123	nucleoside monophosphate metabolic process	121	19	7.9	11.1	0.00031	0.496	2.4
GO:0031461	cullin-RING ubiquitin ligase complex	93	16	6.1	9.9	0.00032	0.496	2.6
GO:0045185	maintenance of protein location	93	16	6.1	9.9	0.00032	0.496	2.6
GO:0006303	double-strand break repair via nonhomologous end joining	16	6	1	5	0.00035	0.516	5.7
GO:0000178	exosome (RNase complex)	16	6	1	5	0.00035	0.516	5.7
GO:0001556	oocyte maturation	22	7	1.4	5.6	0.00036	0.528	4.9
GO:0006221	pyrimidine nucleotide biosynthetic process	22	7	1.4	5.6	0.00036	0.528	4.9
GO:0032200	telomere organization	43	10	2.8	7.2	0.00036	0.532	3.6
GO:0009314	response to radiation	371	42	24.2	17.8	0.00036	0.532	1.7
GO:1901607	alpha-amino acid biosynthetic process	59	12	3.9	8.1	0.00036	0.538	3.1
GO:0046040	IMP metabolic process	11	5	0.7	4.3	0.00039	0.592	7
GO:0090266	regulation of mitotic cell cycle spindle assembly checkpoint	11	5	0.7	4.3	0.00039	0.592	7
GO:0090231	regulation of spindle checkpoint	11	5	0.7	4.3	0.00039	0.592	7
GO:0046931	pore complex assembly	11	5	0.7	4.3	0.00039	0.592	7
GO:0043486	histone exchange	11	5	0.7	4.3	0.00039	0.592	7
GO:0000083	regulation of transcription involved in G1/S transition of mitotic cell cycle	11	5	0.7	4.3	0.00039	0.592	7
GO:1903504	regulation of mitotic spindle checkpoint	11	5	0.7	4.3	0.00039	0.592	7
GO:0044773	mitotic DNA damage checkpoint	36	9	2.4	6.6	0.0004	0.596	3.8
GO:0005814	centriole	68	13	4.4	8.6	0.0004	0.6	2.9
GO:0043044	ATP-dependent chromatin remodeling	29	8	1.9	6.1	0.0004	0.606	4.2
GO:0048232	male gamete generation	373	42	24.4	17.6	0.0004	0.606	1.7
GO:0006289	nucleotide-excision repair	44	10	2.9	7.1	0.00044	0.624	3.5
GO:0006282	regulation of DNA repair	52	11	3.4	7.6	0.00044	0.624	3.2
GO:0009892	negative regulation of metabolic process	1892	159	123.5	35.5	0.00047	0.628	1.3
GO:0048872	homeostasis of number of cells	218	28	14.2	13.8	0.00047	0.63	2
GO:0072528	pyrimidine-containing compound biosynthetic process	23	7	1.5	5.5	0.00048	0.644	4.7
GO:0055086	nucleobase-containing small molecule metabolic process	459	49	30	19	0.00048	0.644	1.6
GO:0090501	RNA phosphodiester bond hydrolysis	61	12	4	8	0.0005	0.644	3
GO:2000279	negative regulation of DNA biosynthetic process	17	6	1.1	4.9	0.00051	0.656	5.4
GO:0009147	pyrimidine nucleoside triphosphate metabolic process	17	6	1.1	4.9	0.00051	0.656	5.4
GO:0045646	regulation of erythrocyte differentiation	30	8	2	6	0.00052	0.668	4.1
GO:0003777	microtubule motor activity	53	11	3.5	7.5	0.00053	0.67	3.2
GO:0071479	cellular response to ionizing radiation	45	10	2.9	7.1	0.00053	0.672	3.4
GO:0016301	kinase activity	682	67	44.5	22.5	0.00054	0.678	1.5
GO:0006997	nucleus organization	79	14	5.2	8.8	0.00054	0.68	2.7
GO:0016579	protein deubiquitination	79	14	5.2	8.8	0.00054	0.68	2.7
GO:0010604	positive regulation of macromolecule metabolic process	1995	166	130.3	35.7	0.00055	0.68	1.3
GO:0051781	positive regulation of cell division	107	17	7	10	0.00055	0.682	2.4
GO:0008652	cellular amino acid biosynthetic process	62	12	4	8	0.00059	0.696	3
GO:2000113	negative regulation of cellular macromolecule biosynthetic process	927	86	60.5	25.5	0.0006	0.698	1.4
GO:0009124	nucleoside monophosphate biosynthetic process	71	13	4.6	8.4	0.00061	0.702	2.8
GO:0032268	regulation of cellular protein metabolic process	1550	133	101.2	31.8	0.00062	0.702	1.3
GO:0005662	DNA replication factor A complex	12	5	0.8	4.2	0.00063	0.742	6.4
GO:0000460	maturation of 5.8S rRNA	12	5	0.8	4.2	0.00063	0.742	6.4
GO:0010369	chromocenter	12	5	0.8	4.2	0.00063	0.742	6.4
GO:0010569	regulation of double-strand break repair via homologous recombination	12	5	0.8	4.2	0.00063	0.742	6.4
GO:0031324	negative regulation of cellular metabolic process	1673	142	109.2	32.8	0.00063	0.742	1.3
GO:0051172	negative regulation of nitrogen compound metabolic process	1033	94	67.5	26.5	0.00064	0.744	1.4
GO:0043073	germ cell nucleus	24	7	1.6	5.4	0.00064	0.75	4.5
GO:0044665	MLL1/2 complex	24	7	1.6	5.4	0.00064	0.75	4.5
GO:0010824	regulation of centrosome duplication	24	7	1.6	5.4	0.00064	0.75	4.5
GO:0071339	MLL1 complex	24	7	1.6	5.4	0.00064	0.75	4.5
GO:0018024	histone-lysine N-methyltransferase activity	31	8	2	6	0.00066	0.754	4
GO:0009112	nucleobase metabolic process	31	8	2	6	0.00066	0.754	4
GO:0030863	cortical cytoskeleton	63	12	4.1	7.9	0.00068	0.756	2.9
GO:0006732	coenzyme metabolic process	170	23	11.1	11.9	0.00071	0.766	2.1
GO:0009303	rRNA transcription	18	6	1.2	4.8	0.00072	0.778	5.1
GO:0007283	spermatogenesis	372	41	24.3	16.7	0.00072	0.778	1.7
GO:0045143	homologous chromosome segregation	39	9	2.5	6.5	0.00075	0.782	3.5
GO:0072331	signal transduction by p53 class mediator	91	15	5.9	9.1	0.00077	0.788	2.5
GO:2000045	regulation of G1/S transition of mitotic cell cycle	64	12	4.2	7.8	0.00079	0.788	2.9
GO:0031111	negative regulation of microtubule polymerization or depolymerization	32	8	2.1	5.9	0.00083	0.798	3.8
GO:0005667	transcription factor complex	237	29	15.5	13.5	0.00083	0.798	1.9
GO:0070646	protein modification by small protein removal	92	15	6	9	0.00087	0.806	2.5
GO:0045934	negative regulation of nucleobase-containing compound metabolic process	965	88	63	25	0.00089	0.808	1.4
GO:0006446	regulation of translational initiation	48	10	3.1	6.9	0.00091	0.812	3.2
GO:2001252	positive regulation of chromosome organization	74	13	4.8	8.2	0.00092	0.818	2.7
GO:0001889	liver development	142	20	9.3	10.7	0.00093	0.818	2.2
GO:0005829	cytosol	1285	112	83.9	28.1	0.00097	0.82	1.3
GO:0001833	inner cell mass cell proliferation	13	5	0.8	4.2	0.00097	0.83	5.9
GO:0042559	pteridine-containing compound biosynthetic process	13	5	0.8	4.2	0.00097	0.83	5.9
GO:0006401	RNA catabolic process	93	15	6.1	8.9	0.00098	0.83	2.5
GO:0061647	histone H3-K9 modification	33	8	2.2	5.8	0.001	0.842	3.7
GO:1902806	regulation of cell cycle G1/S phase transition	66	12	4.3	7.7	0.001	0.848	2.8
GO:0051494	negative regulation of cytoskeleton organization	94	15	6.1	8.9	0.0011	0.85	2.4
GO:0061008	hepaticobiliary system development	144	20	9.4	10.6	0.0011	0.858	2.1
GO:1901564	organonitrogen compound metabolic process	1254	109	81.9	27.1	0.0012	0.876	1.3
GO:0001047	core promoter binding	105	16	6.9	9.1	0.0013	0.878	2.3
GO:0030684	preribosome	34	8	2.2	5.8	0.0013	0.88	3.6
GO:0030515	snoRNA binding	20	6	1.3	4.7	0.0013	0.892	4.6
GO:0048477	oogenesis	59	11	3.9	7.1	0.0014	0.896	2.9
GO:0048821	erythrocyte development	27	7	1.8	5.2	0.0014	0.902	4
GO:0071616	acyl-CoA biosynthetic process	14	5	0.9	4.1	0.0014	0.918	5.5
GO:0035371	microtubule plus-end	14	5	0.9	4.1	0.0014	0.918	5.5
GO:0035384	thioester biosynthetic process	14	5	0.9	4.1	0.0014	0.918	5.5
GO:0051597	response to methylmercury	14	5	0.9	4.1	0.0014	0.918	5.5
GO:0035383	thioester metabolic process	51	10	3.3	6.7	0.0015	0.92	3
GO:0006637	acyl-CoA metabolic process	51	10	3.3	6.7	0.0015	0.92	3
GO:0008080	N-acetyltransferase activity	60	11	3.9	7.1	0.0016	0.92	2.8
GO:0034644	cellular response to UV	43	9	2.8	6.2	0.0016	0.92	3.2
GO:0006473	protein acetylation	138	19	9	10	0.0016	0.92	2.1
GO:0006753	nucleoside phosphate metabolic process	412	43	26.9	16.1	0.0016	0.92	1.6
GO:0010608	posttranscriptional regulation of gene expression	388	41	25.3	15.7	0.0016	0.92	1.6
GO:0006417	regulation of translation	192	24	12.5	11.5	0.0017	0.92	1.9
GO:0032467	positive regulation of cytokinesis	28	7	1.8	5.2	0.0017	0.928	3.8
GO:0000738	DNA catabolic process, exonucleolytic	21	6	1.4	4.6	0.0018	0.932	4.4
GO:0002520	immune system development	689	65	45	20	0.0018	0.936	1.4
GO:0008234	cysteine-type peptidase activity	129	18	8.4	9.6	0.0018	0.936	2.1
GO:0022412	cellular process involved in reproduction in multicellular organism	238	28	15.5	12.5	0.0018	0.936	1.8
GO:0016278	lysine N-methyltransferase activity	36	8	2.4	5.6	0.0019	0.936	3.4
GO:0016279	protein-lysine N-methyltransferase activity	36	8	2.4	5.6	0.0019	0.936	3.4
GO:0010558	negative regulation of macromolecule biosynthetic process	978	87	63.9	23.1	0.002	0.936	1.4
GO:0031072	heat shock protein binding	71	12	4.6	7.4	0.002	0.936	2.6
GO:0000217	DNA secondary structure binding	15	5	1	4	0.002	0.948	5.1
GO:0005666	DNA-directed RNA polymerase III complex	15	5	1	4	0.002	0.948	5.1
GO:0005669	transcription factor TFIID complex	15	5	1	4	0.002	0.948	5.1
GO:0015669	gas transport	15	5	1	4	0.002	0.948	5.1
GO:0006379	mRNA cleavage	15	5	1	4	0.002	0.948	5.1
GO:0042772	DNA damage response, signal transduction resulting in transcription	15	5	1	4	0.002	0.948	5.1
GO:0045502	dynein binding	15	5	1	4	0.002	0.948	5.1
GO:0009148	pyrimidine nucleoside triphosphate biosynthetic process	15	5	1	4	0.002	0.948	5.1
GO:0001056	RNA polymerase III activity	15	5	1	4	0.002	0.948	5.1
GO:0051438	regulation of ubiquitin-protein transferase activity	29	7	1.9	5.1	0.0022	0.952	3.7
GO:0016572	histone phosphorylation	29	7	1.9	5.1	0.0022	0.952	3.7
GO:0005200	structural constituent of cytoskeleton	45	9	2.9	6.1	0.0022	0.956	3.1
GO:0045814	negative regulation of gene expression, epigenetic	37	8	2.4	5.6	0.0023	0.962	3.3
GO:0090503	RNA phosphodiester bond hydrolysis, exonucleolytic	22	6	1.4	4.6	0.0023	0.966	4.2
GO:0035162	embryonic hemopoiesis	22	6	1.4	4.6	0.0023	0.966	4.2
GO:0006760	folic acid-containing compound metabolic process	22	6	1.4	4.6	0.0023	0.966	4.2
GO:0033365	protein localization to organelle	469	47	30.6	16.4	0.0023	0.966	1.5
GO:0008033	tRNA processing	63	11	4.1	6.9	0.0023	0.966	2.7
GO:0048029	monosaccharide binding	63	11	4.1	6.9	0.0023	0.966	2.7
GO:0009161	ribonucleoside monophosphate metabolic process	112	16	7.3	8.7	0.0025	0.968	2.2
GO:0030097	hemopoiesis	622	59	40.6	18.4	0.0025	0.97	1.5
GO:0044444	cytoplasmic part	5297	390	345.9	44.1	0.0026	0.97	1.1
GO:1901293	nucleoside phosphate biosynthetic process	255	29	16.7	12.3	0.0026	0.97	1.7
GO:0009165	nucleotide biosynthetic process	255	29	16.7	12.3	0.0026	0.97	1.7
GO:0009108	coenzyme biosynthetic process	73	12	4.8	7.2	0.0026	0.976	2.5
GO:0016410	N-acyltransferase activity	73	12	4.8	7.2	0.0026	0.976	2.5
GO:0070727	cellular macromolecule localization	1028	90	67.1	22.9	0.0026	0.976	1.3
GO:0009451	RNA modification	64	11	4.2	6.8	0.0027	0.976	2.6
GO:0090575	RNA polymerase II transcription factor complex	64	11	4.2	6.8	0.0027	0.976	2.6
GO:0016796	exonuclease activity, active with either ribo- or deoxyribonucleic acids and producing 5'-phosphomonoesters	30	7	2	5	0.0027	0.976	3.6
GO:0015804	neutral amino acid transport	30	7	2	5	0.0027	0.976	3.6
GO:0004540	ribonuclease activity	55	10	3.6	6.4	0.0027	0.976	2.8
GO:0009116	nucleoside metabolic process	177	22	11.6	10.4	0.0028	0.978	1.9
GO:0031327	negative regulation of cellular biosynthetic process	1017	89	66.4	22.6	0.0028	0.978	1.3
GO:0040029	regulation of gene expression, epigenetic	145	19	9.5	9.5	0.0029	0.984	2
GO:0043543	protein acylation	167	21	10.9	10.1	0.0029	0.984	1.9
GO:0016814	hydrolase activity, acting on carbon-nitrogen (but not peptide) bonds, in cyclic amidines	23	6	1.5	4.5	0.003	0.984	4
GO:0009262	deoxyribonucleotide metabolic process	23	6	1.5	4.5	0.003	0.984	4
GO:0009141	nucleoside triphosphate metabolic process	114	16	7.4	8.6	0.003	0.984	2.1
GO:0014075	response to amine	56	10	3.7	6.3	0.0031	0.986	2.7
GO:0048522	positive regulation of cellular process	3443	262	224.8	37.2	0.0031	0.988	1.2
GO:0042802	identical protein binding	1022	89	66.7	22.3	0.0032	0.988	1.3
GO:0043604	amide biosynthetic process	39	8	2.5	5.5	0.0032	0.988	3.1
GO:0019205	nucleobase-containing compound kinase activity	31	7	2	5	0.0033	0.99	3.5
GO:0009132	nucleoside diphosphate metabolic process	31	7	2	5	0.0033	0.99	3.5
GO:0009156	ribonucleoside monophosphate biosynthetic process	66	11	4.3	6.7	0.0034	0.99	2.6
GO:0090407	organophosphate biosynthetic process	392	40	25.6	14.4	0.0034	0.99	1.6
GO:0001701	in utero embryonic development	368	38	24	14	0.0035	0.99	1.6
GO:0004674	protein serine/threonine kinase activity	368	38	24	14	0.0035	0.99	1.6
GO:0007281	germ cell development	192	23	12.5	10.5	0.0036	0.99	1.8
GO:0030010	establishment of cell polarity	76	12	5	7	0.0036	0.99	2.4
GO:0031967	organelle envelope	736	67	48.1	18.9	0.0036	0.99	1.4
GO:1990391	DNA repair complex	24	6	1.6	4.4	0.0037	0.99	3.8
GO:0031418	L-ascorbic acid binding	17	5	1.1	3.9	0.0038	0.992	4.5
GO:0009117	nucleotide metabolic process	407	41	26.6	14.4	0.0039	0.994	1.5
GO:0019637	organophosphate metabolic process	686	63	44.8	18.2	0.0039	0.994	1.4
GO:0006342	chromatin silencing	32	7	2.1	4.9	0.004	0.994	3.3
GO:0031975	envelope	739	67	48.3	18.7	0.004	0.994	1.4
GO:0050792	regulation of viral process	107	15	7	8	0.004	0.994	2.1
GO:1901657	glycosyl compound metabolic process	194	23	12.7	10.3	0.0041	0.994	1.8
GO:0044798	nuclear transcription factor complex	87	13	5.7	7.3	0.0041	0.994	2.3
GO:0000151	ubiquitin ligase complex	161	20	10.5	9.5	0.0042	0.994	1.9
GO:0009994	oocyte differentiation	41	8	2.7	5.3	0.0045	0.994	3
GO:0006513	protein monoubiquitination	41	8	2.7	5.3	0.0045	0.994	3
GO:0048518	positive regulation of biological process	4048	302	264.3	37.7	0.0045	0.994	1.1
GO:0009890	negative regulation of biosynthetic process	1035	89	67.6	21.4	0.0045	0.994	1.3
GO:0007292	female gamete generation	88	13	5.7	7.3	0.0046	0.994	2.3
GO:1901659	glycosyl compound biosynthetic process	88	13	5.7	7.3	0.0046	0.994	2.3
GO:0034613	cellular protein localization	1022	88	66.7	21.3	0.0046	0.994	1.3
GO:0019953	sexual reproduction	588	55	38.4	16.6	0.0046	0.994	1.4
GO:0030099	myeloid cell differentiation	290	31	18.9	12.1	0.0048	0.994	1.6
GO:0061630	ubiquitin protein ligase activity	109	15	7.1	7.9	0.0048	0.994	2.1
GO:0009628	response to abiotic stimulus	1011	87	66	21	0.0049	0.994	1.3
GO:0090224	regulation of spindle organization	18	5	1.2	3.8	0.0049	0.996	4.3
GO:0001673	male germ cell nucleus	18	5	1.2	3.8	0.0049	0.996	4.3
GO:0009200	deoxyribonucleoside triphosphate metabolic process	18	5	1.2	3.8	0.0049	0.996	4.3
GO:0046653	tetrahydrofolate metabolic process	18	5	1.2	3.8	0.0049	0.996	4.3
GO:0048534	hematopoietic or lymphoid organ development	655	60	42.8	17.2	0.005	0.996	1.4
GO:0051170	nuclear import	209	24	13.6	10.4	0.0051	0.996	1.8
GO:0043903	regulation of symbiosis, encompassing mutualism through parasitism	131	17	8.6	8.4	0.0051	0.996	2
GO:0048609	multicellular organismal reproductive process	644	59	42.1	16.9	0.0054	0.998	1.4
GO:0031099	regeneration	188	22	12.3	9.7	0.0057	1	1.8
GO:0043623	cellular protein complex assembly	367	37	24	13	0.0058	1	1.5
GO:0022411	cellular component disassembly	200	23	13.1	9.9	0.0059	1	1.8
GO:0051540	metal cluster binding	52	9	3.4	5.6	0.006	1	2.7
GO:0051536	iron-sulfur cluster binding	52	9	3.4	5.6	0.006	1	2.7
GO:0045935	positive regulation of nucleobase-containing compound metabolic process	1264	105	82.5	22.5	0.0061	1	1.3
GO:0061659	ubiquitin-like protein ligase activity	112	15	7.3	7.7	0.0062	1	2.1
GO:0051254	positive regulation of RNA metabolic process	1115	94	72.8	21.2	0.0062	1	1.3
GO:0000307	cyclin-dependent protein kinase holoenzyme complex	19	5	1.2	3.8	0.0063	1	4
GO:0009394	2'-deoxyribonucleotide metabolic process	19	5	1.2	3.8	0.0063	1	4
GO:0019692	deoxyribose phosphate metabolic process	19	5	1.2	3.8	0.0063	1	4
GO:0051338	regulation of transferase activity	611	56	39.9	16.1	0.0065	1	1.4
GO:0070603	SWI/SNF superfamily-type complex	62	10	4	6	0.0065	1	2.5
GO:0051173	positive regulation of nitrogen compound metabolic process	1419	116	92.7	23.3	0.0066	1	1.3
GO:0051340	regulation of ligase activity	35	7	2.3	4.7	0.0067	1	3.1
GO:0000413	protein peptidyl-prolyl isomerization	35	7	2.3	4.7	0.0067	1	3.1
GO:0003755	peptidyl-prolyl cis-trans isomerase activity	35	7	2.3	4.7	0.0067	1	3.1
GO:0001824	blastocyst development	72	11	4.7	6.3	0.0068	1	2.3
GO:0006413	translational initiation	82	12	5.4	6.6	0.0068	1	2.2
GO:0071482	cellular response to light stimulus	53	9	3.5	5.5	0.0069	1	2.6
GO:0009167	purine ribonucleoside monophosphate metabolic process	103	14	6.7	7.3	0.007	1	2.1
GO:0006520	cellular amino acid metabolic process	536	50	35	15	0.007	1	1.4
GO:0003774	motor activity	93	13	6.1	6.9	0.0073	1	2.1
GO:0032504	multicellular organism reproduction	654	59	42.7	16.3	0.0073	1	1.4
GO:0016605	PML body	73	11	4.8	6.2	0.0075	1	2.3
GO:0051258	protein polymerization	181	21	11.8	9.2	0.0075	1	1.8
GO:0009126	purine nucleoside monophosphate metabolic process	104	14	6.8	7.2	0.0076	1	2.1
GO:0016746	transferase activity, transferring acyl groups	193	22	12.6	9.4	0.0077	1	1.7
GO:0016310	phosphorylation	1621	130	105.9	24.1	0.0077	1	1.2
GO:0051289	protein homotetramerization	54	9	3.5	5.5	0.0078	1	2.6
GO:0016706	oxidoreductase activity, acting on paired donors, with incorporation or reduction of molecular oxygen, 2-oxoglutarate as one donor, and incorporation of one atom each of oxygen into both donors	36	7	2.4	4.6	0.0078	1	3
GO:0016859	cis-trans isomerase activity	36	7	2.4	4.6	0.0078	1	3
GO:0000060	protein import into nucleus, translocation	36	7	2.4	4.6	0.0078	1	3
GO:0046785	microtubule polymerization	36	7	2.4	4.6	0.0078	1	3
GO:0001832	blastocyst growth	20	5	1.3	3.7	0.008	1	3.8
GO:0030686	90S preribosome	20	5	1.3	3.7	0.008	1	3.8
GO:0008022	protein C-terminus binding	171	20	11.2	8.8	0.0082	1	1.8
GO:0000795	synaptonemal complex	28	6	1.8	4.2	0.0083	1	3.3
GO:0051539	4 iron, 4 sulfur cluster binding	28	6	1.8	4.2	0.0083	1	3.3
GO:0042558	pteridine-containing compound metabolic process	28	6	1.8	4.2	0.0083	1	3.3
GO:0007163	establishment or maintenance of cell polarity	116	15	7.6	7.4	0.0085	1	2
GO:0044767	single-organism developmental process	4450	326	290.6	35.4	0.0087	1	1.1
GO:0070303	negative regulation of stress-activated protein kinase signaling cascade	37	7	2.4	4.6	0.0091	1	2.9
GO:0006418	tRNA aminoacylation for protein translation	37	7	2.4	4.6	0.0091	1	2.9
GO:0031491	nucleosome binding	37	7	2.4	4.6	0.0091	1	2.9
GO:0032873	negative regulation of stress-activated MAPK cascade	37	7	2.4	4.6	0.0091	1	2.9
GO:0045893	positive regulation of transcription, DNA-templated	1077	90	70.3	19.7	0.0091	1	1.3
GO:1903508	positive regulation of nucleic acid-templated transcription	1077	90	70.3	19.7	0.0091	1	1.3
GO:0016765	transferase activity, transferring alkyl or aryl (other than methyl) groups	46	8	3	5	0.0092	1	2.7
GO:0006611	protein export from nucleus	46	8	3	5	0.0092	1	2.7
GO:0008283	cell proliferation	1491	120	97.4	22.6	0.0093	1	1.2
GO:0016458	gene silencing	96	13	6.3	6.7	0.0095	1	2.1
GO:0016747	transferase activity, transferring acyl groups other than amino-acyl groups	162	19	10.6	8.4	0.0095	1	1.8
GO:1902680	positive regulation of RNA biosynthetic process	1079	90	70.5	19.5	0.0096	1	1.3
GO:0010557	positive regulation of macromolecule biosynthetic process	1231	101	80.4	20.6	0.0099	1	1.3
GO:0000209	protein polyubiquitination	118	15	7.7	7.3	0.0099	1	1.9
GO:0043022	ribosome binding	29	6	1.9	4.1	0.0099	1	3.2
GO:0010494	cytoplasmic stress granule	29	6	1.9	4.1	0.0099	1	3.2
GO:0006541	glutamine metabolic process	21	5	1.4	3.6	0.0099	1	3.6
GO:0031124	mRNA 3'-end processing	47	8	3.1	4.9	0.01	1	2.6
GO:0003743	translation initiation factor activity	47	8	3.1	4.9	0.01	1	2.6
GO:0048856	anatomical structure development	4083	300	266.6	33.4	0.01	1	1.1
GO:0048599	oocyte development	38	7	2.5	4.5	0.01	1	2.8
GO:0051054	positive regulation of DNA metabolic process	130	16	8.5	7.5	0.01	1	1.9
GO:0018394	peptidyl-lysine acetylation	119	15	7.8	7.2	0.01	1	1.9
GO:0042455	ribonucleoside biosynthetic process	87	12	5.7	6.3	0.01	1	2.1
GO:0009163	nucleoside biosynthetic process	87	12	5.7	6.3	0.01	1	2.1
GO:0032446	protein modification by small protein conjugation	497	46	32.5	13.5	0.01	1	1.4
GO:0031325	positive regulation of cellular metabolic process	2090	162	136.5	25.5	0.01	1	1.2
GO:0009127	purine nucleoside monophosphate biosynthetic process	57	9	3.7	5.3	0.01	1	2.4
GO:0009168	purine ribonucleoside monophosphate biosynthetic process	57	9	3.7	5.3	0.01	1	2.4
GO:0021987	cerebral cortex development	98	13	6.4	6.6	0.01	1	2
GO:0071705	nitrogen compound transport	564	51	36.8	14.2	0.01	1	1.4
GO:1902580	single-organism cellular localization	736	64	48.1	15.9	0.01	1	1.3
GO:0021543	pallium development	154	18	10.1	7.9	0.01	1	1.8
GO:0016875	ligase activity, forming carbon-oxygen bonds	39	7	2.5	4.5	0.01	1	2.7
GO:0016876	ligase activity, forming aminoacyl-tRNA and related compounds	39	7	2.5	4.5	0.01	1	2.7
GO:0043038	amino acid activation	39	7	2.5	4.5	0.01	1	2.7
GO:0043039	tRNA aminoacylation	39	7	2.5	4.5	0.01	1	2.7
GO:0004812	aminoacyl-tRNA ligase activity	39	7	2.5	4.5	0.01	1	2.7
GO:0017053	transcriptional repressor complex	58	9	3.8	5.2	0.01	1	2.4
GO:0031248	protein acetyltransferase complex	68	10	4.4	5.6	0.01	1	2.3
GO:1902493	acetyltransferase complex	68	10	4.4	5.6	0.01	1	2.3
GO:0008134	transcription factor binding	424	40	27.7	12.3	0.01	1	1.4
GO:0009119	ribonucleoside metabolic process	167	19	10.9	8.1	0.01	1	1.7
GO:0016773	phosphotransferase activity, alcohol group as acceptor	607	54	39.6	14.4	0.01	1	1.4
GO:0044703	multi-organism reproductive process	754	65	49.2	15.8	0.01	1	1.3
GO:0043244	regulation of protein complex disassembly	69	10	4.5	5.5	0.01	1	2.2
GO:0097610	cell surface furrow	31	6	2	4	0.01	1	3
GO:0032154	cleavage furrow	31	6	2	4	0.01	1	3
GO:0030532	small nuclear ribonucleoprotein complex	31	6	2	4	0.01	1	3
GO:0042398	cellular modified amino acid biosynthetic process	40	7	2.6	4.4	0.01	1	2.7
GO:0017016	Ras GTPase binding	180	20	11.8	8.2	0.01	1	1.7
GO:0044702	single organism reproductive process	932	78	60.9	17.1	0.01	1	1.3
GO:0008104	protein localization	1597	126	104.3	21.7	0.01	1	1.2
GO:0010629	negative regulation of gene expression	1056	87	69	18	0.01	1	1.3
GO:0032182	ubiquitin-like protein binding	80	11	5.2	5.8	0.01	1	2.1
GO:0007026	negative regulation of microtubule depolymerization	23	5	1.5	3.5	0.01	1	3.3
GO:0031113	regulation of microtubule polymerization	23	5	1.5	3.5	0.01	1	3.3
GO:0061515	myeloid cell development	50	8	3.3	4.7	0.01	1	2.5
GO:1901880	negative regulation of protein depolymerization	50	8	3.3	4.7	0.01	1	2.5
GO:0044448	cell cortex part	91	12	5.9	6.1	0.02	1	2
GO:1901605	alpha-amino acid metabolic process	170	19	11.1	7.9	0.02	1	1.7
GO:1903827	regulation of cellular protein localization	291	29	19	10	0.02	1	1.5
GO:0005506	iron ion binding	182	20	11.9	8.1	0.02	1	1.7
GO:0035306	positive regulation of dephosphorylation	41	7	2.7	4.3	0.02	1	2.6
GO:0045840	positive regulation of mitotic nuclear division	41	7	2.7	4.3	0.02	1	2.6
GO:0040020	regulation of meiosis	32	6	2.1	3.9	0.02	1	2.9
GO:0016877	ligase activity, forming carbon-sulfur bonds	32	6	2.1	3.9	0.02	1	2.9
GO:0000791	euchromatin	32	6	2.1	3.9	0.02	1	2.9
GO:0032155	cell division site part	32	6	2.1	3.9	0.02	1	2.9
GO:0032153	cell division site	32	6	2.1	3.9	0.02	1	2.9
GO:0010165	response to X-ray	32	6	2.1	3.9	0.02	1	2.9
GO:0051098	regulation of binding	219	23	14.3	8.7	0.02	1	1.6
GO:0044419	interspecies interaction between organisms	207	22	13.5	8.5	0.02	1	1.6
GO:0044403	symbiosis, encompassing mutualism through parasitism	207	22	13.5	8.5	0.02	1	1.6
GO:1901879	regulation of protein depolymerization	61	9	4	5	0.02	1	2.3
GO:0000079	regulation of cyclin-dependent protein serine/threonine kinase activity	61	9	4	5	0.02	1	2.3
GO:0016567	protein ubiquitination	459	42	30	12	0.02	1	1.4
GO:0010628	positive regulation of gene expression	1273	102	83.1	18.9	0.02	1	1.2
GO:0006213	pyrimidine nucleoside metabolic process	24	5	1.6	3.4	0.02	1	3.2
GO:0015175	neutral amino acid transmembrane transporter activity	24	5	1.6	3.4	0.02	1	3.2
GO:0016853	isomerase activity	115	14	7.5	6.5	0.02	1	1.9
GO:0036464	cytoplasmic ribonucleoprotein granule	104	13	6.8	6.2	0.02	1	1.9
GO:0016879	ligase activity, forming carbon-nitrogen bonds	42	7	2.7	4.3	0.02	1	2.6
GO:0006360	transcription from RNA polymerase I promoter	33	6	2.2	3.8	0.02	1	2.8
GO:0006383	transcription from RNA polymerase III promoter	33	6	2.2	3.8	0.02	1	2.8
GO:0000956	nuclear-transcribed mRNA catabolic process	62	9	4	5	0.02	1	2.2
GO:0009408	response to heat	94	12	6.1	5.9	0.02	1	2
GO:0035770	ribonucleoprotein granule	105	13	6.9	6.1	0.02	1	1.9
GO:0016829	lyase activity	139	16	9.1	6.9	0.02	1	1.8
GO:0044764	multi-organism cellular process	175	19	11.4	7.6	0.02	1	1.7
GO:0031490	chromatin DNA binding	63	9	4.1	4.9	0.02	1	2.2
GO:0043242	negative regulation of protein complex disassembly	53	8	3.5	4.5	0.02	1	2.3
GO:0016776	phosphotransferase activity, phosphate group as acceptor	25	5	1.6	3.4	0.02	1	3.1
GO:0016831	carboxy-lyase activity	25	5	1.6	3.4	0.02	1	3.1
GO:0031114	regulation of microtubule depolymerization	25	5	1.6	3.4	0.02	1	3.1
GO:0006884	cell volume homeostasis	25	5	1.6	3.4	0.02	1	3.1
GO:0046685	response to arsenic-containing substance	25	5	1.6	3.4	0.02	1	3.1
GO:1903507	negative regulation of nucleic acid-templated transcription	840	70	54.9	15.1	0.02	1	1.3
GO:0016482	cytoplasmic transport	651	56	42.5	13.5	0.02	1	1.3
GO:0009893	positive regulation of metabolic process	2579	193	168.4	24.6	0.02	1	1.1
GO:0016126	sterol biosynthetic process	34	6	2.2	3.8	0.02	1	2.7
GO:0033036	macromolecule localization	1834	141	119.8	21.2	0.02	1	1.2
GO:0006402	mRNA catabolic process	74	10	4.8	5.2	0.02	1	2.1
GO:0006475	internal protein amino acid acetylation	118	14	7.7	6.3	0.02	1	1.8
GO:0045892	negative regulation of transcription, DNA-templated	828	69	54.1	14.9	0.02	1	1.3
GO:0003690	double-stranded DNA binding	107	13	7	6	0.02	1	1.9
GO:0016573	histone acetylation	107	13	7	6	0.02	1	1.9
GO:0003712	transcription cofactor activity	325	31	21.2	9.8	0.02	1	1.5
GO:0051641	cellular localization	2051	156	133.9	22.1	0.02	1	1.2
GO:0006304	DNA modification	64	9	4.2	4.8	0.02	1	2.2
GO:0031267	small GTPase binding	189	20	12.3	7.7	0.02	1	1.6
GO:0032272	negative regulation of protein polymerization	44	7	2.9	4.1	0.02	1	2.4
GO:1902911	protein kinase complex	75	10	4.9	5.1	0.02	1	2
GO:1901135	carbohydrate derivative metabolic process	750	63	49	14	0.02	1	1.3
GO:0010039	response to iron ion	35	6	2.3	3.7	0.02	1	2.6
GO:0001510	RNA methylation	26	5	1.7	3.3	0.02	1	2.9
GO:0001965	G-protein alpha-subunit binding	26	5	1.7	3.3	0.02	1	2.9
GO:0044283	small molecule biosynthetic process	328	31	21.4	9.6	0.02	1	1.4
GO:0016032	viral process	167	18	10.9	7.1	0.03	1	1.7
GO:0043393	regulation of protein binding	132	15	8.6	6.4	0.03	1	1.7
GO:0071398	cellular response to fatty acid	45	7	2.9	4.1	0.03	1	2.4
GO:0043967	histone H4 acetylation	45	7	2.9	4.1	0.03	1	2.4
GO:0007569	cell aging	76	10	5	5	0.03	1	2
GO:1903901	negative regulation of viral life cycle	66	9	4.3	4.7	0.03	1	2.1
GO:0044281	small molecule metabolic process	1593	123	104	19	0.03	1	1.2
GO:0008360	regulation of cell shape	99	12	6.5	5.5	0.03	1	1.9
GO:0004402	histone acetyltransferase activity	36	6	2.4	3.6	0.03	1	2.6
GO:2000134	negative regulation of G1/S transition of mitotic cell cycle	36	6	2.4	3.6	0.03	1	2.6
GO:0090595	acetyl-CoA:L-lysine N6-acetyltransferase	36	6	2.4	3.6	0.03	1	2.6
GO:0001085	RNA polymerase II transcription factor binding	88	11	5.7	5.3	0.03	1	1.9
GO:0051785	positive regulation of nuclear division	56	8	3.7	4.3	0.03	1	2.2
GO:0044744	protein targeting to nucleus	206	21	13.5	7.5	0.03	1	1.6
GO:0006606	protein import into nucleus	206	21	13.5	7.5	0.03	1	1.6
GO:1902593	single-organism nuclear import	206	21	13.5	7.5	0.03	1	1.6
GO:0018393	internal peptidyl-lysine acetylation	111	13	7.2	5.8	0.03	1	1.8
GO:0046394	carboxylic acid biosynthetic process	219	22	14.3	7.7	0.03	1	1.5
GO:0016053	organic acid biosynthetic process	219	22	14.3	7.7	0.03	1	1.5
GO:1902679	negative regulation of RNA biosynthetic process	855	70	55.8	14.2	0.03	1	1.3
GO:0048525	negative regulation of viral process	67	9	4.4	4.6	0.03	1	2.1
GO:0044712	single-organism catabolic process	624	53	40.7	12.3	0.03	1	1.3
GO:0000989	transcription factor binding transcription factor activity	360	33	23.5	9.5	0.03	1	1.4
GO:1902807	negative regulation of cell cycle G1/S phase transition	37	6	2.4	3.6	0.03	1	2.5
GO:0045171	intercellular bridge	37	6	2.4	3.6	0.03	1	2.5
GO:0008361	regulation of cell size	101	12	6.6	5.4	0.03	1	1.8
GO:1903900	regulation of viral life cycle	101	12	6.6	5.4	0.03	1	1.8
GO:0003725	double-stranded RNA binding	47	7	3.1	3.9	0.03	1	2.3
GO:0051253	negative regulation of RNA metabolic process	886	72	57.9	14.1	0.03	1	1.2
GO:0051262	protein tetramerization	90	11	5.9	5.1	0.03	1	1.9
GO:0030219	megakaryocyte differentiation	28	5	1.8	3.2	0.03	1	2.7
GO:0006400	tRNA modification	28	5	1.8	3.2	0.03	1	2.7
GO:0000049	tRNA binding	28	5	1.8	3.2	0.03	1	2.7
GO:0001205	RNA polymerase II distal enhancer sequence-specific DNA binding transcription factor activity involved in positive regulation of transcription	28	5	1.8	3.2	0.03	1	2.7
GO:0031625	ubiquitin protein ligase binding	185	19	12.1	6.9	0.03	1	1.6
GO:0007050	cell cycle arrest	102	12	6.7	5.3	0.03	1	1.8
GO:0044728	DNA methylation or demethylation	58	8	3.8	4.2	0.03	1	2.1
GO:0008135	translation factor activity, nucleic acid binding	69	9	4.5	4.5	0.03	1	2
GO:0004197	cysteine-type endopeptidase activity	80	10	5.2	4.8	0.04	1	1.9
GO:0045069	regulation of viral genome replication	48	7	3.1	3.9	0.04	1	2.2
GO:0002562	somatic diversification of immune receptors via germline recombination within a single locus	48	7	3.1	3.9	0.04	1	2.2
GO:0016444	somatic cell DNA recombination	48	7	3.1	3.9	0.04	1	2.2
GO:0006367	transcription initiation from RNA polymerase II promoter	38	6	2.5	3.5	0.04	1	2.4
GO:0015179	L-amino acid transmembrane transporter activity	38	6	2.5	3.5	0.04	1	2.4
GO:0009416	response to light stimulus	236	23	15.4	7.6	0.04	1	1.5
GO:0044389	ubiquitin-like protein ligase binding	187	19	12.2	6.8	0.04	1	1.6
GO:0014074	response to purine-containing compound	175	18	11.4	6.6	0.04	1	1.6
GO:0046825	regulation of protein export from nucleus	29	5	1.9	3.1	0.04	1	2.6
GO:0019001	guanyl nucleotide binding	314	29	20.5	8.5	0.04	1	1.4
GO:0046128	purine ribonucleoside metabolic process	151	16	9.9	6.1	0.04	1	1.6
GO:0014070	response to organic cyclic compound	923	74	60.3	13.7	0.04	1	1.2
GO:0007595	lactation	49	7	3.2	3.8	0.04	1	2.2
GO:0031328	positive regulation of cellular biosynthetic process	1331	103	86.9	16.1	0.04	1	1.2
GO:0030433	ER-associated ubiquitin-dependent protein catabolic process	39	6	2.5	3.5	0.04	1	2.4
GO:0051445	regulation of meiotic cell cycle	39	6	2.5	3.5	0.04	1	2.4
GO:2000278	regulation of DNA biosynthetic process	39	6	2.5	3.5	0.04	1	2.4
GO:0031519	PcG protein complex	39	6	2.5	3.5	0.04	1	2.4
GO:0048515	spermatid differentiation	116	13	7.6	5.4	0.04	1	1.7
GO:0009199	ribonucleoside triphosphate metabolic process	93	11	6.1	4.9	0.04	1	1.8
GO:0004672	protein kinase activity	514	44	33.6	10.4	0.04	1	1.3
GO:0003006	developmental process involved in reproduction	595	50	38.9	11.1	0.04	1	1.3
GO:0045639	positive regulation of myeloid cell differentiation	71	9	4.6	4.4	0.04	1	1.9
GO:0021537	telencephalon development	227	22	14.8	7.2	0.04	1	1.5
GO:0043900	regulation of multi-organism process	227	22	14.8	7.2	0.04	1	1.5
GO:0009615	response to virus	165	17	10.8	6.2	0.04	1	1.6
GO:0019058	viral life cycle	141	15	9.2	5.8	0.04	1	1.6
GO:0033574	response to testosterone	50	7	3.3	3.7	0.04	1	2.1
GO:0004521	endoribonuclease activity	30	5	2	3	0.04	1	2.6
GO:0006695	cholesterol biosynthetic process	30	5	2	3	0.04	1	2.6
GO:0019843	rRNA binding	30	5	2	3	0.04	1	2.6
GO:0070613	regulation of protein processing	305	28	19.9	8.1	0.04	1	1.4
GO:0051020	GTPase binding	203	20	13.3	6.7	0.04	1	1.5
GO:0016447	somatic recombination of immunoglobulin gene segments	40	6	2.6	3.4	0.04	1	2.3
GO:0045740	positive regulation of DNA replication	61	8	4	4	0.04	1	2
GO:0003333	amino acid transmembrane transport	61	8	4	4	0.04	1	2
GO:0006970	response to osmotic stress	72	9	4.7	4.3	0.04	1	1.9
GO:0042278	purine nucleoside metabolic process	154	16	10.1	5.9	0.04	1	1.6
GO:0045637	regulation of myeloid cell differentiation	142	15	9.3	5.7	0.04	1	1.6
GO:0006366	transcription from RNA polymerase II promoter	1425	109	93.1	15.9	0.05	1	1.2
GO:0046983	protein dimerization activity	988	78	64.5	13.5	0.05	1	1.2
GO:0015807	L-amino acid transport	51	7	3.3	3.7	0.05	1	2.1
GO:0006468	protein phosphorylation	1215	94	79.3	14.7	0.05	1	1.2
GO:0044212	transcription regulatory region DNA binding	589	49	38.5	10.5	0.05	1	1.3
GO:0030490	maturation of SSU-rRNA	31	5	2	3	0.05	1	2.5
GO:0016627	oxidoreductase activity, acting on the CH-CH group of donors	41	6	2.7	3.3	0.05	1	2.2
GO:0016830	carbon-carbon lyase activity	41	6	2.7	3.3	0.05	1	2.2
GO:0009891	positive regulation of biosynthetic process	1359	104	88.7	15.3	0.05	1	1.2
GO:0070491	repressing transcription factor binding	52	7	3.4	3.6	0.05	1	2.1
GO:0002200	somatic diversification of immune receptors	52	7	3.4	3.6	0.05	1	2.1
GO:0046129	purine ribonucleoside biosynthetic process	74	9	4.8	4.2	0.05	1	1.9
GO:0042451	purine nucleoside biosynthetic process	74	9	4.8	4.2	0.05	1	1.9
GO:0016705	oxidoreductase activity, acting on paired donors, with incorporation or reduction of molecular oxygen	157	16	10.3	5.7	0.05	1	1.6
GO:0005525	GTP binding	297	27	19.4	7.6	0.05	1	1.4
GO:0009266	response to temperature stimulus	145	15	9.5	5.5	0.05	1	1.6
GO:0048732	gland development	430	37	28.1	8.9	0.05	1	1.3
GO:0000975	regulatory region DNA binding	593	49	38.7	10.3	0.05	1	1.3
GO:0001067	regulatory region nucleic acid binding	593	49	38.7	10.3	0.05	1	1.3
GO:0042274	ribosomal small subunit biogenesis	42	6	2.7	3.3	0.05	1	2.2
GO:0016810	hydrolase activity, acting on carbon-nitrogen (but not peptide) bonds	98	11	6.4	4.6	0.05	1	1.7
GO:0016709	oxidoreductase activity, acting on paired donors, with incorporation or reduction of molecular oxygen, NAD(P)H as one donor, and incorporation of one atom of oxygen	32	5	2.1	2.9	0.05	1	2.4
GO:0051568	histone H3-K4 methylation	32	5	2.1	2.9	0.05	1	2.4
GO:0043666	regulation of phosphoprotein phosphatase activity	32	5	2.1	2.9	0.05	1	2.4
GO:0016835	carbon-oxygen lyase activity	53	7	3.5	3.5	0.06	1	2
GO:0016234	inclusion body	53	7	3.5	3.5	0.06	1	2
GO:0008565	protein transporter activity	64	8	4.2	3.8	0.06	1	1.9
GO:0032561	guanyl ribonucleotide binding	313	28	20.4	7.6	0.06	1	1.4
GO:0051099	positive regulation of binding	99	11	6.5	4.5	0.06	1	1.7
GO:0048513	organ development	2690	195	175.7	19.3	0.06	1	1.1
GO:0017038	protein import	236	22	15.4	6.6	0.06	1	1.4
GO:2000756	regulation of peptidyl-lysine acetylation	43	6	2.8	3.2	0.06	1	2.1
GO:0035064	methylated histone binding	43	6	2.8	3.2	0.06	1	2.1
GO:0016445	somatic diversification of immunoglobulins	43	6	2.8	3.2	0.06	1	2.1
GO:0043966	histone H3 acetylation	43	6	2.8	3.2	0.06	1	2.1
GO:0051213	dioxygenase activity	65	8	4.2	3.8	0.06	1	1.9
GO:0055072	iron ion homeostasis	65	8	4.2	3.8	0.06	1	1.9
GO:0019079	viral genome replication	54	7	3.5	3.5	0.06	1	2
GO:0048146	positive regulation of fibroblast proliferation	54	7	3.5	3.5	0.06	1	2
GO:0046872	metal ion binding	2752	199	179.7	19.3	0.06	1	1.1
GO:0045764	positive regulation of cellular amino acid metabolic process	224	21	14.6	6.4	0.06	1	1.4
GO:0000288	nuclear-transcribed mRNA catabolic process, deadenylation-dependent decay	33	5	2.2	2.8	0.06	1	2.3
GO:0036126	sperm flagellum	33	5	2.2	2.8	0.06	1	2.3
GO:0004712	protein serine/threonine/tyrosine kinase activity	33	5	2.2	2.8	0.06	1	2.3
GO:0000980	RNA polymerase II distal enhancer sequence-specific DNA binding	55	7	3.6	3.4	0.07	1	1.9
GO:0031399	regulation of protein modification process	1023	79	66.8	12.2	0.07	1	1.2
GO:0006457	protein folding	138	14	9	5	0.07	1	1.6
GO:0006790	sulfur compound metabolic process	201	19	13.1	5.9	0.07	1	1.4
GO:0071214	cellular response to abiotic stimulus	227	21	14.8	6.2	0.07	1	1.4
GO:0090502	RNA phosphodiester bond hydrolysis, endonucleolytic	34	5	2.2	2.8	0.07	1	2.3
GO:2000378	negative regulation of reactive oxygen species metabolic process	34	5	2.2	2.8	0.07	1	2.3
GO:0002208	somatic diversification of immunoglobulins involved in immune response	34	5	2.2	2.8	0.07	1	2.3
GO:0002204	somatic recombination of immunoglobulin genes involved in immune response	34	5	2.2	2.8	0.07	1	2.3
GO:0045190	isotype switching	34	5	2.2	2.8	0.07	1	2.3
GO:0007018	microtubule-based movement	151	15	9.9	5.1	0.07	1	1.5
GO:1902275	regulation of chromatin organization	102	11	6.7	4.3	0.07	1	1.7
GO:0006357	regulation of transcription from RNA polymerase II promoter	1382	104	90.2	13.8	0.07	1	1.2
GO:0001046	core promoter sequence-specific DNA binding	67	8	4.4	3.6	0.07	1	1.8
GO:0030879	mammary gland development	139	14	9.1	4.9	0.07	1	1.5
GO:0043549	regulation of kinase activity	564	46	36.8	9.2	0.07	1	1.2
GO:0010332	response to gamma radiation	56	7	3.7	3.3	0.07	1	1.9
GO:0009142	nucleoside triphosphate biosynthetic process	56	7	3.7	3.3	0.07	1	1.9
GO:2000377	regulation of reactive oxygen species metabolic process	127	13	8.3	4.7	0.07	1	1.6
GO:0010771	negative regulation of cell morphogenesis involved in differentiation	79	9	5.2	3.8	0.07	1	1.7
GO:0097193	intrinsic apoptotic signaling pathway	203	19	13.3	5.7	0.07	1	1.4
GO:0046907	intracellular transport	1128	86	73.7	12.3	0.07	1	1.2
GO:0048471	perinuclear region of cytoplasm	511	42	33.4	8.6	0.07	1	1.3
GO:0001541	ovarian follicle development	68	8	4.4	3.6	0.07	1	1.8
GO:0007129	synapsis	35	5	2.3	2.7	0.08	1	2.2
GO:0051348	negative regulation of transferase activity	204	19	13.3	5.7	0.08	1	1.4
GO:0031058	positive regulation of histone modification	57	7	3.7	3.3	0.08	1	1.9
GO:0031056	regulation of histone modification	92	10	6	4	0.08	1	1.7
GO:0007585	respiratory gaseous exchange	46	6	3	3	0.08	1	2
GO:0033240	positive regulation of cellular amine metabolic process	231	21	15.1	5.9	0.08	1	1.4
GO:0015171	amino acid transmembrane transporter activity	69	8	4.5	3.5	0.08	1	1.8
GO:0016311	dephosphorylation	338	29	22.1	6.9	0.08	1	1.3
GO:0070542	response to fatty acid	81	9	5.3	3.7	0.08	1	1.7
GO:0042826	histone deacetylase binding	81	9	5.3	3.7	0.08	1	1.7
GO:0048145	regulation of fibroblast proliferation	81	9	5.3	3.7	0.08	1	1.7
GO:0007420	brain development	640	51	41.8	9.2	0.08	1	1.2
GO:0016485	protein processing	447	37	29.2	7.8	0.08	1	1.3
GO:1903310	positive regulation of chromatin modification	58	7	3.8	3.2	0.08	1	1.8
GO:1901137	carbohydrate derivative biosynthetic process	489	40	31.9	8.1	0.08	1	1.3
GO:0010955	negative regulation of protein processing	286	25	18.7	6.3	0.08	1	1.3
GO:0043130	ubiquitin binding	70	8	4.6	3.4	0.09	1	1.8
GO:0019904	protein domain specific binding	573	46	37.4	8.6	0.09	1	1.2
GO:0080135	regulation of cellular response to stress	381	32	24.9	7.1	0.09	1	1.3
GO:0002244	hematopoietic progenitor cell differentiation	131	13	8.6	4.4	0.09	1	1.5
GO:0007275	multicellular organismal development	3796	267	247.9	19.1	0.09	1	1.1
GO:0046982	protein heterodimerization activity	409	34	26.7	7.3	0.09	1	1.3
GO:0065009	regulation of molecular function	1967	143	128.4	14.6	0.09	1	1.1
GO:0036064	ciliary basal body	71	8	4.6	3.4	0.09	1	1.7
GO:0031060	regulation of histone methylation	37	5	2.4	2.6	0.09	1	2.1
GO:0021695	cerebellar cortex development	48	6	3.1	2.9	0.09	1	1.9
GO:0006306	DNA methylation	48	6	3.1	2.9	0.09	1	1.9
GO:0006305	DNA alkylation	48	6	3.1	2.9	0.09	1	1.9
GO:0051347	positive regulation of transferase activity	383	32	25	7	0.09	1	1.3
GO:0034504	protein localization to nucleus	262	23	17.1	5.9	0.09	1	1.3
GO:0007229	integrin-mediated signaling pathway	83	9	5.4	3.6	0.09	1	1.7
GO:0072594	establishment of protein localization to organelle	303	26	19.8	6.2	0.09	1	1.3
GO:0097581	lamellipodium organization	60	7	3.9	3.1	0.09	1	1.8
GO:0000123	histone acetyltransferase complex	60	7	3.9	3.1	0.09	1	1.8
GO:0000122	negative regulation of transcription from RNA polymerase II promoter	578	46	37.7	8.3	0.1	1	1.2
GO:0009144	purine nucleoside triphosphate metabolic process	96	10	6.3	3.7	0.1	1	1.6
GO:0031398	positive regulation of protein ubiquitination	72	8	4.7	3.3	0.1	1	1.7
GO:0044272	sulfur compound biosynthetic process	84	9	5.5	3.5	0.1	1	1.6
GO:0048144	fibroblast proliferation	84	9	5.5	3.5	0.1	1	1.6
GO:0032355	response to estradiol	172	16	11.2	4.8	0.1	1	1.4
GO:0033613	activating transcription factor binding	49	6	3.2	2.8	0.1	1	1.9
GO:0000932	cytoplasmic mRNA processing body	49	6	3.2	2.8	0.1	1	1.9
GO:1901983	regulation of protein acetylation	49	6	3.2	2.8	0.1	1	1.9
GO:0032880	regulation of protein localization	608	48	39.7	8.3	0.1	1	1.2
GO:0001890	placenta development	147	14	9.6	4.4	0.1	1	1.5
GO:0042493	response to drug	511	41	33.4	7.6	0.1	1	1.2
GO:1903308	regulation of chromatin modification	97	10	6.3	3.7	0.1	1	1.6
GO:0051087	chaperone binding	61	7	4	3	0.1	1	1.8
GO:0030183	B cell differentiation	85	9	5.6	3.4	0.1	1	1.6
GO:0030162	regulation of proteolysis	526	42	34.3	7.7	0.1	1	1.2
GO:0048731	system development	3472	244	226.7	17.3	0.1	1	1.1
GO:1901292	nucleoside phosphate catabolic process	50	6	3.3	2.7	0.11	1	1.8
GO:0030032	lamellipodium assembly	50	6	3.3	2.7	0.11	1	1.8
GO:0006096	glycolytic process	50	6	3.3	2.7	0.11	1	1.8
GO:0051235	maintenance of location	227	20	14.8	5.2	0.11	1	1.3
GO:0018209	peptidyl-serine modification	201	18	13.1	4.9	0.11	1	1.4
GO:0046914	transition metal ion binding	1154	86	75.4	10.6	0.11	1	1.1
GO:0008630	intrinsic apoptotic signaling pathway in response to DNA damage	86	9	5.6	3.4	0.11	1	1.6
GO:0042578	phosphoric ester hydrolase activity	281	24	18.3	5.7	0.11	1	1.3
GO:0000979	RNA polymerase II core promoter sequence-specific DNA binding	39	5	2.5	2.5	0.11	1	2
GO:1901796	regulation of signal transduction by p53 class mediator	39	5	2.5	2.5	0.11	1	2
GO:0043603	cellular amide metabolic process	149	14	9.7	4.3	0.11	1	1.4
GO:0060322	head development	669	52	43.7	8.3	0.11	1	1.2
GO:0043169	cation binding	2825	200	184.5	15.5	0.11	1	1.1
GO:0015629	actin cytoskeleton	336	28	21.9	6.1	0.11	1	1.3
GO:0043901	negative regulation of multi-organism process	124	12	8.1	3.9	0.11	1	1.5
GO:0007286	spermatid development	112	11	7.3	3.7	0.11	1	1.5
GO:0031514	motile cilium	63	7	4.1	2.9	0.12	1	1.7
GO:0030864	cortical actin cytoskeleton	40	5	2.6	2.4	0.12	1	1.9
GO:0002381	immunoglobulin production involved in immunoglobulin mediated immune response	40	5	2.6	2.4	0.12	1	1.9
GO:0009792	embryo development ending in birth or egg hatching	589	46	38.5	7.5	0.12	1	1.2
GO:0051248	negative regulation of protein metabolic process	688	53	44.9	8.1	0.12	1	1.2
GO:0030031	cell projection assembly	271	23	17.7	5.3	0.12	1	1.3
GO:0009205	purine ribonucleoside triphosphate metabolic process	88	9	5.7	3.3	0.12	1	1.6
GO:0003924	GTPase activity	165	15	10.8	4.2	0.12	1	1.4
GO:0002039	p53 binding	52	6	3.4	2.6	0.12	1	1.8
GO:0072332	intrinsic apoptotic signaling pathway by p53 class mediator	52	6	3.4	2.6	0.12	1	1.8
GO:2001022	positive regulation of response to DNA damage stimulus	52	6	3.4	2.6	0.12	1	1.8
GO:0051247	positive regulation of protein metabolic process	962	72	62.8	9.2	0.12	1	1.1
GO:0016125	sterol metabolic process	89	9	5.8	3.2	0.13	1	1.5
GO:0005881	cytoplasmic microtubule	41	5	2.7	2.3	0.13	1	1.9
GO:0090398	cellular senescence	41	5	2.7	2.3	0.13	1	1.9
GO:0030042	actin filament depolymerization	41	5	2.7	2.3	0.13	1	1.9
GO:0046686	response to cadmium ion	41	5	2.7	2.3	0.13	1	1.9
GO:0030246	carbohydrate binding	206	18	13.5	4.5	0.13	1	1.3
GO:0006605	protein targeting	356	29	23.2	5.8	0.13	1	1.2
GO:0045861	negative regulation of proteolysis	274	23	17.9	5.1	0.13	1	1.3
GO:0007417	central nervous system development	822	62	53.7	8.3	0.13	1	1.2
GO:0006979	response to oxidative stress	329	27	21.5	5.5	0.13	1	1.3
GO:0006865	amino acid transport	128	12	8.4	3.6	0.13	1	1.4
GO:0043069	negative regulation of programmed cell death	694	53	45.3	7.7	0.13	1	1.2
GO:0006915	apoptotic process	1358	99	88.7	10.3	0.13	1	1.1
GO:0043067	regulation of programmed cell death	1126	83	73.5	9.5	0.13	1	1.1
GO:0009636	response to toxic substance	181	16	11.8	4.2	0.13	1	1.4
GO:0031401	positive regulation of protein modification process	681	52	44.5	7.5	0.13	1	1.2
GO:0042981	regulation of apoptotic process	1113	82	72.7	9.3	0.14	1	1.1
GO:0032535	regulation of cellular component size	235	20	15.3	4.7	0.14	1	1.3
GO:0031406	carboxylic acid binding	155	14	10.1	3.9	0.14	1	1.4
GO:0035303	regulation of dephosphorylation	116	11	7.6	3.4	0.14	1	1.5
GO:0005739	mitochondrion	1375	100	89.8	10.2	0.14	1	1.1
GO:0070988	demethylation	42	5	2.7	2.3	0.14	1	1.8
GO:0071156	regulation of cell cycle arrest	42	5	2.7	2.3	0.14	1	1.8
GO:0031670	cellular response to nutrient	42	5	2.7	2.3	0.14	1	1.8
GO:0043066	negative regulation of apoptotic process	682	52	44.5	7.5	0.14	1	1.2
GO:0003714	transcription corepressor activity	129	12	8.4	3.6	0.14	1	1.4
GO:0043009	chordate embryonic development	583	45	38.1	6.9	0.14	1	1.2
GO:0035690	cellular response to drug	66	7	4.3	2.7	0.14	1	1.6
GO:0019842	vitamin binding	66	7	4.3	2.7	0.14	1	1.6
GO:0003713	transcription coactivator activity	182	16	11.9	4.1	0.14	1	1.3
GO:0005938	cell cortex	182	16	11.9	4.1	0.14	1	1.3
GO:0004842	ubiquitin-protein transferase activity	236	20	15.4	4.6	0.14	1	1.3
GO:0019752	carboxylic acid metabolic process	942	70	61.5	8.5	0.14	1	1.1
GO:0043177	organic acid binding	156	14	10.2	3.8	0.14	1	1.4
GO:1901698	response to nitrogen compound	856	64	55.9	8.1	0.14	1	1.1
GO:1903825	organic acid transmembrane transport	79	8	5.2	2.8	0.14	1	1.6
GO:0072521	purine-containing compound metabolic process	333	27	21.7	5.3	0.14	1	1.2
GO:0034599	cellular response to oxidative stress	170	15	11.1	3.9	0.15	1	1.4
GO:0032270	positive regulation of cellular protein metabolic process	872	65	56.9	8.1	0.15	1	1.1
GO:0065010	extracellular membrane-bounded organelle	2204	156	143.9	12.1	0.15	1	1.1
GO:0043230	extracellular organelle	2204	156	143.9	12.1	0.15	1	1.1
GO:0002831	regulation of response to biotic stimulus	67	7	4.4	2.6	0.15	1	1.6
GO:0006090	pyruvate metabolic process	67	7	4.4	2.6	0.15	1	1.6
GO:0006886	intracellular protein transport	629	48	41.1	6.9	0.15	1	1.2
GO:0006575	cellular modified amino acid metabolic process	157	14	10.3	3.7	0.15	1	1.4
GO:1901379	regulation of potassium ion transmembrane transport	43	5	2.8	2.2	0.15	1	1.8
GO:0043488	regulation of mRNA stability	43	5	2.8	2.2	0.15	1	1.8
GO:0046165	alcohol biosynthetic process	105	10	6.9	3.1	0.15	1	1.5
GO:0032091	negative regulation of protein binding	55	6	3.6	2.4	0.15	1	1.7
GO:0012501	programmed cell death	1382	100	90.2	9.8	0.15	1	1.1
GO:0045184	establishment of protein localization	1222	89	79.8	9.2	0.15	1	1.1
GO:0006470	protein dephosphorylation	158	14	10.3	3.7	0.15	1	1.4
GO:0001892	embryonic placenta development	93	9	6.1	2.9	0.15	1	1.5
GO:0031396	regulation of protein ubiquitination	132	12	8.6	3.4	0.15	1	1.4
GO:0046434	organophosphate catabolic process	106	10	6.9	3.1	0.15	1	1.4
GO:0019827	stem cell maintenance	119	11	7.8	3.2	0.15	1	1.4
GO:0042127	regulation of cell proliferation	1225	89	80	9	0.15	1	1.1
GO:0046822	regulation of nucleocytoplasmic transport	172	15	11.2	3.8	0.16	1	1.3
GO:0051649	establishment of localization in cell	1724	123	112.6	10.4	0.16	1	1.1
GO:0009064	glutamine family amino acid metabolic process	56	6	3.7	2.3	0.16	1	1.6
GO:0046034	ATP metabolic process	81	8	5.3	2.7	0.16	1	1.5
GO:0031333	negative regulation of protein complex assembly	81	8	5.3	2.7	0.16	1	1.5
GO:0031400	negative regulation of protein modification process	337	27	22	5	0.16	1	1.2
GO:0022604	regulation of cell morphogenesis	379	30	24.7	5.3	0.16	1	1.2
GO:0042592	homeostatic process	1198	87	78.2	8.8	0.16	1	1.1
GO:1903561	extracellular vesicle	2199	155	143.6	11.4	0.16	1	1.1
GO:0070062	extracellular vesicular exosome	2199	155	143.6	11.4	0.16	1	1.1
GO:0032387	negative regulation of intracellular transport	94	9	6.1	2.9	0.16	1	1.5
GO:0051591	response to cAMP	120	11	7.8	3.2	0.16	1	1.4
GO:0032269	negative regulation of cellular protein metabolic process	635	48	41.5	6.5	0.16	1	1.2
GO:1901655	cellular response to ketone	69	7	4.5	2.5	0.16	1	1.6
GO:0001104	RNA polymerase II transcription cofactor activity	69	7	4.5	2.5	0.16	1	1.6
GO:0018105	peptidyl-serine phosphorylation	187	16	12.2	3.8	0.16	1	1.3
GO:0048709	oligodendrocyte differentiation	82	8	5.4	2.6	0.17	1	1.5
GO:0032092	positive regulation of protein binding	57	6	3.7	2.3	0.17	1	1.6
GO:0046677	response to antibiotic	57	6	3.7	2.3	0.17	1	1.6
GO:0045859	regulation of protein kinase activity	523	40	34.2	5.8	0.17	1	1.2
GO:0043487	regulation of RNA stability	45	5	2.9	2.1	0.17	1	1.7
GO:0050790	regulation of catalytic activity	1570	112	102.5	9.5	0.17	1	1.1
GO:0043627	response to estrogen	257	21	16.8	4.2	0.17	1	1.3
GO:0006412	translation	453	35	29.6	5.4	0.17	1	1.2
GO:0003779	actin binding	285	23	18.6	4.4	0.17	1	1.2
GO:0007568	aging	299	24	19.5	4.5	0.17	1	1.2
GO:0021549	cerebellum development	96	9	6.3	2.7	0.17	1	1.4
GO:0043436	oxoacid metabolic process	987	72	64.5	7.5	0.18	1	1.1
GO:0016491	oxidoreductase activity	597	45	39	6	0.18	1	1.2
GO:0006082	organic acid metabolic process	1003	73	65.5	7.5	0.18	1	1.1
GO:0048747	muscle fiber development	46	5	3	2	0.18	1	1.7
GO:0050918	positive chemotaxis	46	5	3	2	0.18	1	1.7
GO:0001726	ruffle	123	11	8	3	0.18	1	1.4
GO:0051101	regulation of DNA binding	71	7	4.6	2.4	0.18	1	1.5
GO:0043209	myelin sheath	177	15	11.6	3.4	0.18	1	1.3
GO:0046683	response to organophosphorus	150	13	9.8	3.2	0.18	1	1.3
GO:0008203	cholesterol metabolic process	84	8	5.5	2.5	0.18	1	1.5
GO:0010243	response to organonitrogen compound	801	59	52.3	6.7	0.18	1	1.1
GO:0051100	negative regulation of binding	97	9	6.3	2.7	0.18	1	1.4
GO:0055037	recycling endosome	97	9	6.3	2.7	0.18	1	1.4
GO:0042063	gliogenesis	219	18	14.3	3.7	0.19	1	1.3
GO:0001158	enhancer sequence-specific DNA binding	72	7	4.7	2.3	0.19	1	1.5
GO:1903322	positive regulation of protein modification by small protein conjugation or removal	85	8	5.6	2.4	0.19	1	1.4
GO:0032941	secretion by tissue	85	8	5.6	2.4	0.19	1	1.4
GO:0009201	ribonucleoside triphosphate biosynthetic process	47	5	3.1	1.9	0.19	1	1.6
GO:0050731	positive regulation of peptidyl-tyrosine phosphorylation	138	12	9	3	0.19	1	1.3
GO:0048869	cellular developmental process	3087	213	201.6	11.4	0.19	1	1.1
GO:0019693	ribose phosphate metabolic process	304	24	19.9	4.1	0.19	1	1.2
GO:1901565	organonitrogen compound catabolic process	193	16	12.6	3.4	0.19	1	1.3
GO:0033157	regulation of intracellular protein transport	207	17	13.5	3.5	0.2	1	1.3
GO:0031047	gene silencing by RNA	60	6	3.9	2.1	0.2	1	1.5
GO:0007006	mitochondrial membrane organization	60	6	3.9	2.1	0.2	1	1.5
GO:0051015	actin filament binding	99	9	6.5	2.5	0.2	1	1.4
GO:0060491	regulation of cell projection assembly	99	9	6.5	2.5	0.2	1	1.4
GO:0048608	reproductive structure development	418	32	27.3	4.7	0.2	1	1.2
GO:0000302	response to reactive oxygen species	180	15	11.8	3.2	0.2	1	1.3
GO:0055001	muscle cell development	126	11	8.2	2.8	0.2	1	1.3
GO:0060711	labyrinthine layer development	48	5	3.1	1.9	0.2	1	1.6
GO:0002312	B cell activation involved in immune response	48	5	3.1	1.9	0.2	1	1.6
GO:0009259	ribonucleotide metabolic process	292	23	19.1	3.9	0.2	1	1.2
GO:0008585	female gonad development	113	10	7.4	2.6	0.2	1	1.4
GO:0034614	cellular response to reactive oxygen species	100	9	6.5	2.5	0.21	1	1.4
GO:0051174	regulation of phosphorus metabolic process	1235	88	80.6	7.4	0.21	1	1.1
GO:0051082	unfolded protein binding	61	6	4	2	0.21	1	1.5
GO:0061458	reproductive system development	421	32	27.5	4.5	0.21	1	1.2
GO:0016791	phosphatase activity	210	17	13.7	3.3	0.21	1	1.2
GO:0019787	ubiquitin-like protein transferase activity	252	20	16.5	3.5	0.21	1	1.2
GO:0006839	mitochondrial transport	101	9	6.6	2.4	0.21	1	1.4
GO:0030900	forebrain development	351	27	22.9	4.1	0.21	1	1.2
GO:0032436	positive regulation of proteasomal ubiquitin-dependent protein catabolic process	49	5	3.2	1.8	0.21	1	1.6
GO:0055013	cardiac muscle cell development	49	5	3.2	1.8	0.21	1	1.6
GO:0002763	positive regulation of myeloid leukocyte differentiation	49	5	3.2	1.8	0.21	1	1.6
GO:0061351	neural precursor cell proliferation	128	11	8.4	2.6	0.21	1	1.3
GO:0031638	zymogen activation	88	8	5.7	2.3	0.22	1	1.4
GO:0055002	striated muscle cell development	115	10	7.5	2.5	0.22	1	1.3
GO:0044782	cilium organization	143	12	9.3	2.7	0.22	1	1.3
GO:0055076	transition metal ion homeostasis	89	8	5.8	2.2	0.22	1	1.4
GO:0014015	positive regulation of gliogenesis	50	5	3.3	1.7	0.23	1	1.5
GO:0006576	cellular biogenic amine metabolic process	76	7	5	2	0.23	1	1.4
GO:0018107	peptidyl-threonine phosphorylation	63	6	4.1	1.9	0.23	1	1.5
GO:0017048	Rho GTPase binding	63	6	4.1	1.9	0.23	1	1.5
GO:0050871	positive regulation of B cell activation	63	6	4.1	1.9	0.23	1	1.5
GO:0031647	regulation of protein stability	130	11	8.5	2.5	0.23	1	1.3
GO:0030307	positive regulation of cell growth	103	9	6.7	2.3	0.23	1	1.3
GO:0019220	regulation of phosphate metabolic process	1231	87	80.4	6.6	0.23	1	1.1
GO:0010941	regulation of cell death	1217	86	79.5	6.5	0.23	1	1.1
GO:0010921	regulation of phosphatase activity	90	8	5.9	2.1	0.23	1	1.4
GO:0002761	regulation of myeloid leukocyte differentiation	90	8	5.9	2.1	0.23	1	1.4
GO:0097306	cellular response to alcohol	117	10	7.6	2.4	0.23	1	1.3
GO:0002440	production of molecular mediator of immune response	117	10	7.6	2.4	0.23	1	1.3
GO:0046545	development of primary female sexual characteristics	117	10	7.6	2.4	0.23	1	1.3
GO:0042326	negative regulation of phosphorylation	327	25	21.4	3.6	0.23	1	1.2
GO:0060548	negative regulation of cell death	762	55	49.8	5.2	0.24	1	1.1
GO:0046660	female sex differentiation	131	11	8.6	2.4	0.24	1	1.3
GO:0017137	Rab GTPase binding	77	7	5	2	0.24	1	1.4
GO:0055006	cardiac cell development	51	5	3.3	1.7	0.24	1	1.5
GO:0070301	cellular response to hydrogen peroxide	64	6	4.2	1.8	0.24	1	1.4
GO:0031970	organelle envelope lumen	64	6	4.2	1.8	0.24	1	1.4
GO:0006919	activation of cysteine-type endopeptidase activity involved in apoptotic process	64	6	4.2	1.8	0.24	1	1.4
GO:0032844	regulation of homeostatic process	314	24	20.5	3.5	0.24	1	1.2
GO:0045111	intermediate filament cytoskeleton	132	11	8.6	2.4	0.24	1	1.3
GO:0048469	cell maturation	146	12	9.5	2.5	0.25	1	1.3
GO:0022037	metencephalon development	105	9	6.9	2.1	0.25	1	1.3
GO:0042325	regulation of phosphorylation	1060	75	69.2	5.8	0.25	1	1.1
GO:0051701	interaction with host	65	6	4.2	1.8	0.25	1	1.4
GO:0010563	negative regulation of phosphorus metabolic process	417	31	27.2	3.8	0.25	1	1.1
GO:0045936	negative regulation of phosphate metabolic process	417	31	27.2	3.8	0.25	1	1.1
GO:1990267	response to transition metal nanoparticle	133	11	8.7	2.3	0.25	1	1.3
GO:0044092	negative regulation of molecular function	767	55	50.1	4.9	0.25	1	1.1
GO:0007589	body fluid secretion	92	8	6	2	0.25	1	1.3
GO:0033239	negative regulation of cellular amine metabolic process	79	7	5.2	1.8	0.26	1	1.4
GO:0035326	enhancer binding	79	7	5.2	1.8	0.26	1	1.4
GO:0010638	positive regulation of organelle organization	332	25	21.7	3.3	0.26	1	1.2
GO:0051402	neuron apoptotic process	218	17	14.2	2.8	0.26	1	1.2
GO:0043524	negative regulation of neuron apoptotic process	134	11	8.8	2.2	0.26	1	1.3
GO:0044445	cytosolic part	176	14	11.5	2.5	0.26	1	1.2
GO:0097305	response to alcohol	420	31	27.4	3.6	0.26	1	1.1
GO:0009260	ribonucleotide biosynthetic process	205	16	13.4	2.6	0.27	1	1.2
GO:0044106	cellular amine metabolic process	406	30	26.5	3.5	0.27	1	1.1
GO:0072593	reactive oxygen species metabolic process	191	15	12.5	2.5	0.27	1	1.2
GO:1903320	regulation of protein modification by small protein conjugation or removal	149	12	9.7	2.3	0.27	1	1.2
GO:0060249	anatomical structure homeostasis	220	17	14.4	2.6	0.27	1	1.2
GO:0008270	zinc ion binding	906	64	59.2	4.8	0.27	1	1.1
GO:0072522	purine-containing compound biosynthetic process	206	16	13.5	2.5	0.27	1	1.2
GO:0018210	peptidyl-threonine modification	67	6	4.4	1.6	0.27	1	1.4
GO:0008081	phosphoric diester hydrolase activity	67	6	4.4	1.6	0.27	1	1.4
GO:0044441	ciliary part	192	15	12.5	2.5	0.27	1	1.2
GO:0001932	regulation of protein phosphorylation	833	59	54.4	4.6	0.27	1	1.1
GO:0071453	cellular response to oxygen levels	122	10	8	2	0.27	1	1.3
GO:0002573	myeloid leukocyte differentiation	164	13	10.7	2.3	0.27	1	1.2
GO:0033674	positive regulation of kinase activity	350	26	22.9	3.1	0.28	1	1.1
GO:1901800	positive regulation of proteasomal protein catabolic process	54	5	3.5	1.5	0.28	1	1.4
GO:0050821	protein stabilization	81	7	5.3	1.7	0.28	1	1.3
GO:0010033	response to organic substance	2162	148	141.2	6.8	0.28	1	1
GO:0048468	cell development	1668	115	108.9	6.1	0.28	1	1.1
GO:1901654	response to ketone	193	15	12.6	2.4	0.28	1	1.2
GO:0007219	Notch signaling pathway	95	8	6.2	1.8	0.28	1	1.3
GO:0047485	protein N-terminus binding	95	8	6.2	1.8	0.28	1	1.3
GO:0042803	protein homodimerization activity	614	44	40.1	3.9	0.28	1	1.1
GO:0071456	cellular response to hypoxia	109	9	7.1	1.9	0.28	1	1.3
GO:0045732	positive regulation of protein catabolic process	123	10	8	2	0.28	1	1.2
GO:0046390	ribose phosphate biosynthetic process	208	16	13.6	2.4	0.28	1	1.2
GO:0030177	positive regulation of Wnt signaling pathway	82	7	5.4	1.6	0.29	1	1.3
GO:0042113	B cell activation	180	14	11.8	2.2	0.29	1	1.2
GO:0097190	apoptotic signaling pathway	455	33	29.7	3.3	0.29	1	1.1
GO:1901136	carbohydrate derivative catabolic process	96	8	6.3	1.7	0.29	1	1.3
GO:2001242	regulation of intrinsic apoptotic signaling pathway	110	9	7.2	1.8	0.29	1	1.3
GO:0008219	cell death	1479	102	96.6	5.4	0.29	1	1.1
GO:0009308	amine metabolic process	412	30	26.9	3.1	0.29	1	1.1
GO:0097202	activation of cysteine-type endopeptidase activity	69	6	4.5	1.5	0.29	1	1.3
GO:1903706	regulation of hemopoiesis	253	19	16.5	2.5	0.3	1	1.2
GO:0008284	positive regulation of cell proliferation	707	50	46.2	3.8	0.3	1	1.1
GO:0004725	protein tyrosine phosphatase activity	83	7	5.4	1.6	0.3	1	1.3
GO:0008654	phospholipid biosynthetic process	111	9	7.2	1.8	0.3	1	1.2
GO:0032483	regulation of Rab protein signal transduction	56	5	3.7	1.3	0.3	1	1.4
GO:0032313	regulation of Rab GTPase activity	56	5	3.7	1.3	0.3	1	1.4
GO:0046823	negative regulation of nucleocytoplasmic transport	56	5	3.7	1.3	0.3	1	1.4
GO:0032851	positive regulation of Rab GTPase activity	56	5	3.7	1.3	0.3	1	1.4
GO:0010035	response to inorganic substance	502	36	32.8	3.2	0.3	1	1.1
GO:0016265	death	1484	102	96.9	5.1	0.3	1	1.1
GO:0009790	embryo development	887	62	57.9	4.1	0.3	1	1.1
GO:1903708	positive regulation of hemopoiesis	140	11	9.1	1.9	0.31	1	1.2
GO:0042384	cilium assembly	126	10	8.2	1.8	0.31	1	1.2
GO:0014013	regulation of gliogenesis	84	7	5.5	1.5	0.31	1	1.3
GO:0035335	peptidyl-tyrosine dephosphorylation	84	7	5.5	1.5	0.31	1	1.3
GO:0036294	cellular response to decreased oxygen levels	112	9	7.3	1.7	0.31	1	1.2
GO:0004857	enzyme inhibitor activity	270	20	17.6	2.4	0.31	1	1.1
GO:0031344	regulation of cell projection organization	416	30	27.2	2.8	0.31	1	1.1
GO:0043523	regulation of neuron apoptotic process	198	15	12.9	2.1	0.31	1	1.2
GO:0050852	T cell receptor signaling pathway	57	5	3.7	1.3	0.32	1	1.3
GO:0050730	regulation of peptidyl-tyrosine phosphorylation	184	14	12	2	0.32	1	1.2
GO:0030308	negative regulation of cell growth	127	10	8.3	1.7	0.32	1	1.2
GO:0043409	negative regulation of MAPK cascade	127	10	8.3	1.7	0.32	1	1.2
GO:0031668	cellular response to extracellular stimulus	213	16	13.9	2.1	0.32	1	1.2
GO:0009896	positive regulation of catabolic process	199	15	13	2	0.32	1	1.2
GO:0031669	cellular response to nutrient levels	185	14	12.1	1.9	0.32	1	1.2
GO:0071702	organic substance transport	1702	116	111.1	4.9	0.32	1	1
GO:0032587	ruffle membrane	58	5	3.8	1.2	0.33	1	1.3
GO:1902554	serine/threonine protein kinase complex	58	5	3.8	1.2	0.33	1	1.3
GO:0001076	RNA polymerase II transcription factor binding transcription factor activity	100	8	6.5	1.5	0.33	1	1.2
GO:0030018	Z disc	86	7	5.6	1.4	0.33	1	1.2
GO:0043902	positive regulation of multi-organism process	86	7	5.6	1.4	0.33	1	1.2
GO:0006521	regulation of cellular amino acid metabolic process	317	23	20.7	2.3	0.33	1	1.1
GO:0055114	oxidation-reduction process	746	52	48.7	3.3	0.33	1	1.1
GO:0010001	glial cell differentiation	172	13	11.2	1.8	0.33	1	1.2
GO:0012505	endomembrane system	2552	172	166.6	5.4	0.34	1	1
GO:0019903	protein phosphatase binding	115	9	7.5	1.5	0.34	1	1.2
GO:0008406	gonad development	216	16	14.1	1.9	0.34	1	1.1
GO:0022602	ovulation cycle process	101	8	6.6	1.4	0.34	1	1.2
GO:0045944	positive regulation of transcription from RNA polymerase II promoter	853	59	55.7	3.3	0.34	1	1.1
GO:0042752	regulation of circadian rhythm	87	7	5.7	1.3	0.34	1	1.2
GO:0008037	cell recognition	87	7	5.7	1.3	0.34	1	1.2
GO:0034446	substrate adhesion-dependent cell spreading	59	5	3.9	1.1	0.34	1	1.3
GO:0021782	glial cell development	73	6	4.8	1.2	0.34	1	1.3
GO:0048640	negative regulation of developmental growth	73	6	4.8	1.2	0.34	1	1.3
GO:2000177	regulation of neural precursor cell proliferation	73	6	4.8	1.2	0.34	1	1.3
GO:0015031	protein transport	1138	78	74.3	3.7	0.34	1	1
GO:0006163	purine nucleotide metabolic process	290	21	18.9	2.1	0.34	1	1.1
GO:0002285	lymphocyte activation involved in immune response	102	8	6.7	1.3	0.35	1	1.2
GO:0030154	cell differentiation	2892	194	188.9	5.1	0.35	1	1
GO:0044093	positive regulation of molecular function	1186	81	77.4	3.6	0.35	1	1
GO:0009063	cellular amino acid catabolic process	74	6	4.8	1.2	0.35	1	1.2
GO:0043085	positive regulation of catalytic activity	962	66	62.8	3.2	0.35	1	1.1
GO:0008625	extrinsic apoptotic signaling pathway via death domain receptors	60	5	3.9	1.1	0.35	1	1.3
GO:0050770	regulation of axonogenesis	117	9	7.6	1.4	0.36	1	1.2
GO:0046943	carboxylic acid transmembrane transporter activity	103	8	6.7	1.3	0.36	1	1.2
GO:1901617	organic hydroxy compound biosynthetic process	161	12	10.5	1.5	0.36	1	1.1
GO:0032271	regulation of protein polymerization	132	10	8.6	1.4	0.36	1	1.2
GO:0045807	positive regulation of endocytosis	89	7	5.8	1.2	0.36	1	1.2
GO:0045137	development of primary sexual characteristics	220	16	14.4	1.6	0.36	1	1.1
GO:0042542	response to hydrogen peroxide	118	9	7.7	1.3	0.36	1	1.2
GO:0050767	regulation of neurogenesis	561	39	36.6	2.4	0.37	1	1.1
GO:0045763	negative regulation of cellular amino acid metabolic process	75	6	4.9	1.1	0.37	1	1.2
GO:1903650	negative regulation of cytoplasmic transport	75	6	4.9	1.1	0.37	1	1.2
GO:0006612	protein targeting to membrane	61	5	4	1	0.37	1	1.3
GO:0006835	dicarboxylic acid transport	61	5	4	1	0.37	1	1.3
GO:0051224	negative regulation of protein transport	162	12	10.6	1.4	0.37	1	1.1
GO:0043086	negative regulation of catalytic activity	577	40	37.7	2.3	0.37	1	1.1
GO:0033238	regulation of cellular amine metabolic process	339	24	22.1	1.9	0.37	1	1.1
GO:0043565	sequence-specific DNA binding	727	50	47.5	2.5	0.37	1	1.1
GO:0000976	transcription regulatory region sequence-specific DNA binding	473	33	30.9	2.1	0.37	1	1.1
GO:1903311	regulation of mRNA metabolic process	90	7	5.9	1.1	0.37	1	1.2
GO:0030674	protein binding, bridging	76	6	5	1	0.38	1	1.2
GO:0015294	solute:cation symporter activity	76	6	5	1	0.38	1	1.2
GO:0006091	generation of precursor metabolites and energy	222	16	14.5	1.5	0.38	1	1.1
GO:0005342	organic acid transmembrane transporter activity	105	8	6.9	1.1	0.38	1	1.2
GO:0035966	response to topologically incorrect protein	62	5	4	1	0.38	1	1.2
GO:2001243	negative regulation of intrinsic apoptotic signaling pathway	62	5	4	1	0.38	1	1.2
GO:0045926	negative regulation of growth	193	14	12.6	1.4	0.38	1	1.1
GO:1903828	negative regulation of cellular protein localization	91	7	5.9	1.1	0.38	1	1.2
GO:0050769	positive regulation of neurogenesis	327	23	21.4	1.6	0.39	1	1.1
GO:0048864	stem cell development	238	17	15.5	1.5	0.39	1	1.1
GO:0071407	cellular response to organic cyclic compound	372	26	24.3	1.7	0.39	1	1.1
GO:0033138	positive regulation of peptidyl-serine phosphorylation	77	6	5	1	0.39	1	1.2
GO:2000379	positive regulation of reactive oxygen species metabolic process	77	6	5	1	0.39	1	1.2
GO:0043648	dicarboxylic acid metabolic process	77	6	5	1	0.39	1	1.2
GO:0002377	immunoglobulin production	77	6	5	1	0.39	1	1.2
GO:0050680	negative regulation of epithelial cell proliferation	106	8	6.9	1.1	0.39	1	1.2
GO:0051427	hormone receptor binding	150	11	9.8	1.2	0.39	1	1.1
GO:0005085	guanyl-nucleotide exchange factor activity	150	11	9.8	1.2	0.39	1	1.1
GO:0019902	phosphatase binding	150	11	9.8	1.2	0.39	1	1.1
GO:0045860	positive regulation of protein kinase activity	328	23	21.4	1.6	0.39	1	1.1
GO:1901215	negative regulation of neuron death	165	12	10.8	1.2	0.39	1	1.1
GO:1901606	alpha-amino acid catabolic process	63	5	4.1	0.9	0.39	1	1.2
GO:0004721	phosphoprotein phosphatase activity	136	10	8.9	1.1	0.4	1	1.1
GO:0032845	negative regulation of homeostatic process	136	10	8.9	1.1	0.4	1	1.1
GO:0043279	response to alkaloid	151	11	9.9	1.1	0.4	1	1.1
GO:0060271	cilium morphogenesis	151	11	9.9	1.1	0.4	1	1.1
GO:0071248	cellular response to metal ion	107	8	7	1	0.4	1	1.1
GO:0003729	mRNA binding	107	8	7	1	0.4	1	1.1
GO:0001558	regulation of cell growth	270	19	17.6	1.4	0.4	1	1.1
GO:0050789	regulation of biological process	8626	568	563.3	4.7	0.4	1	1
GO:0030100	regulation of endocytosis	152	11	9.9	1.1	0.41	1	1.1
GO:1903052	positive regulation of proteolysis involved in cellular protein catabolic process	64	5	4.2	0.8	0.41	1	1.2
GO:0043266	regulation of potassium ion transport	64	5	4.2	0.8	0.41	1	1.2
GO:0006497	protein lipidation	64	5	4.2	0.8	0.41	1	1.2
GO:0002684	positive regulation of immune system process	556	38	36.3	1.7	0.41	1	1
GO:0060589	nucleoside-triphosphatase regulator activity	212	15	13.8	1.2	0.41	1	1.1
GO:0050684	regulation of mRNA processing	79	6	5.2	0.8	0.41	1	1.2
GO:0045927	positive regulation of growth	183	13	12	1	0.42	1	1.1
GO:0044087	regulation of cellular component biogenesis	483	33	31.5	1.5	0.42	1	1
GO:0051607	defense response to virus	109	8	7.1	0.9	0.42	1	1.1
GO:0051219	phosphoprotein binding	65	5	4.2	0.8	0.42	1	1.2
GO:0035257	nuclear hormone receptor binding	124	9	8.1	0.9	0.42	1	1.1
GO:0060284	regulation of cell development	695	47	45.4	1.6	0.42	1	1
GO:1902582	single-organism intracellular transport	922	62	60.2	1.8	0.42	1	1
GO:0031331	positive regulation of cellular catabolic process	154	11	10.1	0.9	0.42	1	1.1
GO:0070997	neuron death	274	19	17.9	1.1	0.43	1	1.1
GO:0071887	leukocyte apoptotic process	95	7	6.2	0.8	0.43	1	1.1
GO:0031674	I band	95	7	6.2	0.8	0.43	1	1.1
GO:0043065	positive regulation of apoptotic process	470	32	30.7	1.3	0.43	1	1
GO:0006633	fatty acid biosynthetic process	110	8	7.2	0.8	0.43	1	1.1
GO:0051130	positive regulation of cellular component organization	727	49	47.5	1.5	0.43	1	1
GO:0008584	male gonad development	125	9	8.2	0.8	0.43	1	1.1
GO:0046546	development of primary male sexual characteristics	125	9	8.2	0.8	0.43	1	1.1
GO:0050794	regulation of cellular process	8232	541	537.6	3.4	0.43	1	1
GO:0048475	coated membrane	66	5	4.3	0.7	0.43	1	1.2
GO:0030117	membrane coat	66	5	4.3	0.7	0.43	1	1.2
GO:0048661	positive regulation of smooth muscle cell proliferation	66	5	4.3	0.7	0.43	1	1.2
GO:0035258	steroid hormone receptor binding	66	5	4.3	0.7	0.43	1	1.2
GO:0061180	mammary gland epithelium development	66	5	4.3	0.7	0.43	1	1.2
GO:0061387	regulation of extent of cell growth	66	5	4.3	0.7	0.43	1	1.2
GO:0017148	negative regulation of translation	66	5	4.3	0.7	0.43	1	1.2
GO:0033673	negative regulation of kinase activity	185	13	12.1	0.9	0.43	1	1.1
GO:0001933	negative regulation of protein phosphorylation	260	18	17	1	0.43	1	1.1
GO:0010769	regulation of cell morphogenesis involved in differentiation	260	18	17	1	0.43	1	1.1
GO:0006164	purine nucleotide biosynthetic process	200	14	13.1	0.9	0.43	1	1.1
GO:1901214	regulation of neuron death	245	17	16	1	0.43	1	1.1
GO:0030234	enzyme regulator activity	653	44	42.6	1.4	0.44	1	1
GO:0043433	negative regulation of sequence-specific DNA binding transcription factor activity	111	8	7.2	0.8	0.44	1	1.1
GO:0002685	regulation of leukocyte migration	111	8	7.2	0.8	0.44	1	1.1
GO:0031252	cell leading edge	276	19	18	1	0.44	1	1.1
GO:0031346	positive regulation of cell projection organization	231	16	15.1	0.9	0.44	1	1.1
GO:0070201	regulation of establishment of protein localization	518	35	33.8	1.2	0.44	1	1
GO:0010942	positive regulation of cell death	503	34	32.8	1.2	0.44	1	1
GO:0043068	positive regulation of programmed cell death	473	32	30.9	1.1	0.44	1	1
GO:0090317	negative regulation of intracellular protein transport	67	5	4.4	0.6	0.45	1	1.1
GO:1903364	positive regulation of cellular protein catabolic process	67	5	4.4	0.6	0.45	1	1.1
GO:0072562	blood microparticle	82	6	5.4	0.6	0.45	1	1.1
GO:0050864	regulation of B cell activation	97	7	6.3	0.7	0.45	1	1.1
GO:0010977	negative regulation of neuron projection development	97	7	6.3	0.7	0.45	1	1.1
GO:0004713	protein tyrosine kinase activity	112	8	7.3	0.7	0.45	1	1.1
GO:0009267	cellular response to starvation	142	10	9.3	0.7	0.45	1	1.1
GO:0005769	early endosome	173	12	11.3	0.7	0.46	1	1.1
GO:0006469	negative regulation of protein kinase activity	173	12	11.3	0.7	0.46	1	1.1
GO:0035264	multicellular organism growth	143	10	9.3	0.7	0.46	1	1.1
GO:0009150	purine ribonucleotide metabolic process	279	19	18.2	0.8	0.46	1	1
GO:0042158	lipoprotein biosynthetic process	68	5	4.4	0.6	0.46	1	1.1
GO:0016064	immunoglobulin mediated immune response	83	6	5.4	0.6	0.46	1	1.1
GO:1990138	neuron projection extension	83	6	5.4	0.6	0.46	1	1.1
GO:0021700	developmental maturation	219	15	14.3	0.7	0.46	1	1
GO:0002521	leukocyte differentiation	386	26	25.2	0.8	0.46	1	1
GO:0032386	regulation of intracellular transport	356	24	23.2	0.8	0.47	1	1
GO:0051345	positive regulation of hydrolase activity	569	38	37.2	0.8	0.47	1	1
GO:0043254	regulation of protein complex assembly	250	17	16.3	0.7	0.47	1	1
GO:0020037	heme binding	129	9	8.4	0.6	0.47	1	1.1
GO:0032846	positive regulation of homeostatic process	129	9	8.4	0.6	0.47	1	1.1
GO:0050773	regulation of dendrite development	114	8	7.4	0.6	0.47	1	1.1
GO:0033135	regulation of peptidyl-serine phosphorylation	99	7	6.5	0.5	0.47	1	1.1
GO:0005088	Ras guanyl-nucleotide exchange factor activity	99	7	6.5	0.5	0.47	1	1.1
GO:0044724	single-organism carbohydrate catabolic process	84	6	5.5	0.5	0.47	1	1.1
GO:0032147	activation of protein kinase activity	190	13	12.4	0.6	0.47	1	1
GO:0090288	negative regulation of cellular response to growth factor stimulus	69	5	4.5	0.5	0.47	1	1.1
GO:0001666	response to hypoxia	312	21	20.4	0.6	0.48	1	1
GO:0008154	actin polymerization or depolymerization	145	10	9.5	0.5	0.48	1	1.1
GO:0071496	cellular response to external stimulus	297	20	19.4	0.6	0.48	1	1
GO:0070482	response to oxygen levels	358	24	23.4	0.6	0.48	1	1
GO:0007623	circadian rhythm	176	12	11.5	0.5	0.48	1	1
GO:0019724	B cell mediated immunity	85	6	5.6	0.4	0.48	1	1.1
GO:0007030	Golgi organization	70	5	4.6	0.4	0.49	1	1.1
GO:0005791	rough endoplasmic reticulum	70	5	4.6	0.4	0.49	1	1.1
GO:0070227	lymphocyte apoptotic process	70	5	4.6	0.4	0.49	1	1.1
GO:0051495	positive regulation of cytoskeleton organization	146	10	9.5	0.5	0.49	1	1
GO:0051962	positive regulation of nervous system development	361	24	23.6	0.4	0.49	1	1
GO:0008194	UDP-glycosyltransferase activity	86	6	5.6	0.4	0.49	1	1.1
GO:0050709	negative regulation of protein secretion	86	6	5.6	0.4	0.49	1	1.1
GO:0046474	glycerophospholipid biosynthetic process	86	6	5.6	0.4	0.49	1	1.1
GO:0097191	extrinsic apoptotic signaling pathway	193	13	12.6	0.4	0.5	1	1
GO:0050900	leukocyte migration	193	13	12.6	0.4	0.5	1	1
GO:0016049	cell growth	346	23	22.6	0.4	0.5	1	1
GO:0048588	developmental cell growth	117	8	7.6	0.4	0.5	1	1
GO:0009152	purine ribonucleotide biosynthetic process	194	13	12.7	0.3	0.5	1	1
GO:0006644	phospholipid metabolic process	240	16	15.7	0.3	0.5	1	1
GO:0071900	regulation of protein serine/threonine kinase activity	332	22	21.7	0.3	0.5	1	1
GO:0090090	negative regulation of canonical Wnt signaling pathway	87	6	5.7	0.3	0.51	1	1.1
GO:0055007	cardiac muscle cell differentiation	87	6	5.7	0.3	0.51	1	1.1
GO:0002687	positive regulation of leukocyte migration	87	6	5.7	0.3	0.51	1	1.1
GO:0030030	cell projection organization	961	63	62.8	0.2	0.51	1	1
GO:0097223	sperm part	118	8	7.7	0.3	0.51	1	1
GO:0007584	response to nutrient	241	16	15.7	0.3	0.51	1	1
GO:0036293	response to decreased oxygen levels	318	21	20.8	0.2	0.51	1	1
GO:0007005	mitochondrion organization	272	18	17.8	0.2	0.51	1	1
GO:0002764	immune response-regulating signaling pathway	180	12	11.8	0.2	0.51	1	1
GO:0005882	intermediate filament	88	6	5.7	0.3	0.52	1	1
GO:0060090	binding, bridging	88	6	5.7	0.3	0.52	1	1
GO:0030695	GTPase regulator activity	196	13	12.8	0.2	0.52	1	1
GO:1901700	response to oxygen-containing compound	1364	89	89.1	-0.1	0.52	1	1
GO:0016597	amino acid binding	73	5	4.8	0.2	0.52	1	1
GO:0016607	nuclear speck	104	7	6.8	0.2	0.52	1	1
GO:0001678	cellular glucose homeostasis	104	7	6.8	0.2	0.52	1	1
GO:0009791	post-embryonic development	104	7	6.8	0.2	0.52	1	1
GO:0030017	sarcomere	135	9	8.8	0.2	0.52	1	1
GO:1903649	regulation of cytoplasmic transport	274	18	17.9	0.1	0.52	1	1
GO:0010927	cellular component assembly involved in morphogenesis	197	13	12.9	0.1	0.53	1	1
GO:0045089	positive regulation of innate immune response	120	8	7.8	0.2	0.53	1	1
GO:0042157	lipoprotein metabolic process	89	6	5.8	0.2	0.53	1	1
GO:0046906	tetrapyrrole binding	136	9	8.9	0.1	0.53	1	1
GO:0042306	regulation of protein import into nucleus	136	9	8.9	0.1	0.53	1	1
GO:0005057	receptor signaling protein activity	105	7	6.9	0.1	0.53	1	1
GO:0015293	symporter activity	105	7	6.9	0.1	0.53	1	1
GO:0044325	ion channel binding	74	5	4.8	0.2	0.53	1	1
GO:0010975	regulation of neuron projection development	322	21	21	0	0.54	1	1
GO:0010256	endomembrane system organization	369	24	24.1	-0.1	0.54	1	1
GO:0016052	carbohydrate catabolic process	90	6	5.9	0.1	0.54	1	1
GO:1903707	negative regulation of hemopoiesis	90	6	5.9	0.1	0.54	1	1
GO:0007548	sex differentiation	261	17	17	0	0.54	1	1
GO:0060041	retina development in camera-type eye	137	9	8.9	0.1	0.54	1	1
GO:0006650	glycerophospholipid metabolic process	153	10	10	0	0.55	1	1
GO:0002366	leukocyte activation involved in immune response	153	10	10	0	0.55	1	1
GO:0002263	cell activation involved in immune response	153	10	10	0	0.55	1	1
GO:0001934	positive regulation of protein phosphorylation	556	36	36.3	-0.3	0.55	1	1
GO:0009719	response to endogenous stimulus	1373	89	89.7	-0.7	0.55	1	1
GO:0005178	integrin binding	75	5	4.9	0.1	0.55	1	1
GO:0002221	pattern recognition receptor signaling pathway	75	5	4.9	0.1	0.55	1	1
GO:0005516	calmodulin binding	122	8	8	0	0.55	1	1
GO:0002757	immune response-activating signal transduction	169	11	11	0	0.55	1	1
GO:0006066	alcohol metabolic process	247	16	16.1	-0.1	0.55	1	1
GO:0030518	intracellular steroid hormone receptor signaling pathway	91	6	5.9	0.1	0.55	1	1
GO:0071901	negative regulation of protein serine/threonine kinase activity	107	7	7	0	0.55	1	1
GO:0071356	cellular response to tumor necrosis factor	107	7	7	0	0.55	1	1
GO:0071241	cellular response to inorganic substance	139	9	9.1	-0.1	0.56	1	1
GO:0048489	synaptic vesicle transport	92	6	6	0	0.56	1	1
GO:0097480	establishment of synaptic vesicle localization	92	6	6	0	0.56	1	1
GO:0000977	RNA polymerase II regulatory region sequence-specific DNA binding	420	27	27.4	-0.4	0.56	1	1
GO:0031256	leading edge membrane	108	7	7.1	-0.1	0.56	1	1
GO:0042552	myelination	108	7	7.1	-0.1	0.56	1	1
GO:0034612	response to tumor necrosis factor	124	8	8.1	-0.1	0.57	1	1
GO:0080134	regulation of response to stress	762	49	49.8	-0.8	0.57	1	1
GO:0009607	response to biotic stimulus	639	41	41.7	-0.7	0.57	1	1
GO:0021766	hippocampus development	77	5	5	0	0.57	1	1
GO:2000106	regulation of leukocyte apoptotic process	77	5	5	0	0.57	1	1
GO:0061333	renal tubule morphogenesis	77	5	5	0	0.57	1	1
GO:0005795	Golgi stack	93	6	6.1	-0.1	0.57	1	1
GO:0002768	immune response-regulating cell surface receptor signaling pathway	109	7	7.1	-0.1	0.57	1	1
GO:0006508	proteolysis	1197	77	78.2	-1.2	0.57	1	1
GO:0065008	regulation of biological quality	2508	162	163.8	-1.8	0.57	1	1
GO:0018108	peptidyl-tyrosine phosphorylation	282	18	18.4	-0.4	0.57	1	1
GO:0010720	positive regulation of cell development	407	26	26.6	-0.6	0.58	1	1
GO:0060828	regulation of canonical Wnt signaling pathway	141	9	9.2	-0.2	0.58	1	1
GO:0016757	transferase activity, transferring glycosyl groups	204	13	13.3	-0.3	0.58	1	1
GO:0045862	positive regulation of proteolysis	204	13	13.3	-0.3	0.58	1	1
GO:0097285	cell-type specific apoptotic process	423	27	27.6	-0.6	0.58	1	1
GO:0000902	cell morphogenesis	905	58	59.1	-1.1	0.58	1	1
GO:0018212	peptidyl-tyrosine modification	283	18	18.5	-0.5	0.58	1	1
GO:0048675	axon extension	78	5	5.1	-0.1	0.58	1	1
GO:0002758	innate immune response-activating signal transduction	78	5	5.1	-0.1	0.58	1	1
GO:0031345	negative regulation of cell projection organization	110	7	7.2	-0.2	0.58	1	1
GO:0008202	steroid metabolic process	205	13	13.4	-0.4	0.58	1	1
GO:0030027	lamellipodium	126	8	8.2	-0.2	0.58	1	1
GO:0030832	regulation of actin filament length	126	8	8.2	-0.2	0.58	1	1
GO:0008064	regulation of actin polymerization or depolymerization	126	8	8.2	-0.2	0.58	1	1
GO:0010038	response to metal ion	331	21	21.6	-0.6	0.59	1	1
GO:0051234	establishment of localization	3361	217	219.5	-2.5	0.59	1	1
GO:0050793	regulation of developmental process	1789	115	116.8	-1.8	0.59	1	1
GO:0001012	RNA polymerase II regulatory region DNA binding	426	27	27.8	-0.8	0.59	1	1
GO:0007272	ensheathment of neurons	111	7	7.2	-0.2	0.59	1	1
GO:0008366	axon ensheathment	111	7	7.2	-0.2	0.59	1	1
GO:0006694	steroid biosynthetic process	111	7	7.2	-0.2	0.59	1	1
GO:0010950	positive regulation of endopeptidase activity	111	7	7.2	-0.2	0.59	1	1
GO:0043280	positive regulation of cysteine-type endopeptidase activity involved in apoptotic process	95	6	6.2	-0.2	0.59	1	1
GO:0097479	synaptic vesicle localization	95	6	6.2	-0.2	0.59	1	1
GO:0008514	organic anion transmembrane transporter activity	127	8	8.3	-0.3	0.59	1	1
GO:0042698	ovulation cycle	127	8	8.3	-0.3	0.59	1	1
GO:1903533	regulation of protein targeting	159	10	10.4	-0.4	0.6	1	1
GO:0030111	regulation of Wnt signaling pathway	191	12	12.5	-0.5	0.6	1	1
GO:0044421	extracellular region part	2935	189	191.7	-2.7	0.6	1	1
GO:0051707	response to other organism	615	39	40.2	-1.2	0.6	1	1
GO:0030178	negative regulation of Wnt signaling pathway	112	7	7.3	-0.3	0.6	1	1
GO:0044449	contractile fiber part	144	9	9.4	-0.4	0.6	1	1
GO:0043207	response to external biotic stimulus	616	39	40.2	-1.2	0.6	1	1
GO:0051260	protein homooligomerization	240	15	15.7	-0.7	0.61	1	1
GO:0030902	hindbrain development	145	9	9.5	-0.5	0.61	1	1
GO:2001235	positive regulation of apoptotic signaling pathway	145	9	9.5	-0.5	0.61	1	1
GO:0050878	regulation of body fluid levels	288	18	18.8	-0.8	0.61	1	1
GO:0045017	glycerolipid biosynthetic process	113	7	7.4	-0.4	0.61	1	0.9
GO:0046824	positive regulation of nucleocytoplasmic transport	97	6	6.3	-0.3	0.61	1	0.9
GO:0002062	chondrocyte differentiation	81	5	5.3	-0.3	0.62	1	0.9
GO:0003705	RNA polymerase II distal enhancer sequence-specific DNA binding transcription factor activity	81	5	5.3	-0.3	0.62	1	0.9
GO:2000026	regulation of multicellular organismal development	1336	85	87.2	-2.2	0.62	1	1
GO:0048545	response to steroid hormone	511	32	33.4	-1.4	0.62	1	1
GO:0051960	regulation of nervous system development	621	39	40.6	-1.6	0.62	1	1
GO:0046578	regulation of Ras protein signal transduction	338	21	22.1	-1.1	0.63	1	1
GO:0042594	response to starvation	179	11	11.7	-0.7	0.63	1	0.9
GO:2001234	negative regulation of apoptotic signaling pathway	163	10	10.6	-0.6	0.63	1	0.9
GO:0010506	regulation of autophagy	82	5	5.4	-0.4	0.63	1	0.9
GO:0097164	ammonium ion metabolic process	131	8	8.6	-0.6	0.63	1	0.9
GO:2001233	regulation of apoptotic signaling pathway	307	19	20	-1	0.63	1	0.9
GO:0048639	positive regulation of developmental growth	115	7	7.5	-0.5	0.63	1	0.9
GO:0009566	fertilization	115	7	7.5	-0.5	0.63	1	0.9
GO:0048589	developmental growth	418	26	27.3	-1.3	0.63	1	1
GO:0009725	response to hormone	889	56	58.1	-2.1	0.63	1	1
GO:0044297	cell body	513	32	33.5	-1.5	0.63	1	1
GO:1902105	regulation of leukocyte differentiation	196	12	12.8	-0.8	0.63	1	0.9
GO:0016798	hydrolase activity, acting on glycosyl bonds	99	6	6.5	-0.5	0.63	1	0.9
GO:0045088	regulation of innate immune response	148	9	9.7	-0.7	0.64	1	0.9
GO:0002682	regulation of immune system process	781	49	51	-2	0.64	1	1
GO:0002218	activation of innate immune response	83	5	5.4	-0.4	0.64	1	0.9
GO:0006959	humoral immune response	83	5	5.4	-0.4	0.64	1	0.9
GO:1902107	positive regulation of leukocyte differentiation	116	7	7.6	-0.6	0.64	1	0.9
GO:0032320	positive regulation of Ras GTPase activity	229	14	15	-1	0.64	1	0.9
GO:0005794	Golgi apparatus	970	61	63.3	-2.3	0.64	1	1
GO:0043292	contractile fiber	165	10	10.8	-0.8	0.64	1	0.9
GO:0033993	response to lipid	892	56	58.2	-2.2	0.64	1	1
GO:0002429	immune response-activating cell surface receptor signaling pathway	100	6	6.5	-0.5	0.64	1	0.9
GO:0046661	male sex differentiation	149	9	9.7	-0.7	0.64	1	0.9
GO:0051223	regulation of protein transport	484	30	31.6	-1.6	0.64	1	0.9
GO:0010770	positive regulation of cell morphogenesis involved in differentiation	133	8	8.7	-0.7	0.65	1	0.9
GO:0009101	glycoprotein biosynthetic process	214	13	14	-1	0.65	1	0.9
GO:0050851	antigen receptor-mediated signaling pathway	84	5	5.5	-0.5	0.65	1	0.9
GO:0017124	SH3 domain binding	84	5	5.5	-0.5	0.65	1	0.9
GO:1903829	positive regulation of cellular protein localization	166	10	10.8	-0.8	0.65	1	0.9
GO:0005083	small GTPase regulator activity	134	8	8.8	-0.8	0.65	1	0.9
GO:0005929	cilium	328	20	21.4	-1.4	0.66	1	0.9
GO:0032989	cellular component morphogenesis	975	61	63.7	-2.7	0.66	1	1
GO:0008637	apoptotic mitochondrial changes	85	5	5.6	-0.6	0.66	1	0.9
GO:0044344	cellular response to fibroblast growth factor stimulus	85	5	5.6	-0.6	0.66	1	0.9
GO:0072330	monocarboxylic acid biosynthetic process	151	9	9.9	-0.9	0.66	1	0.9
GO:0046486	glycerolipid metabolic process	216	13	14.1	-1.1	0.66	1	0.9
GO:0021761	limbic system development	102	6	6.7	-0.7	0.66	1	0.9
GO:0030856	regulation of epithelial cell differentiation	102	6	6.7	-0.7	0.66	1	0.9
GO:2001056	positive regulation of cysteine-type endopeptidase activity	102	6	6.7	-0.7	0.66	1	0.9
GO:0045664	regulation of neuron differentiation	457	28	29.8	-1.8	0.67	1	0.9
GO:0005802	trans-Golgi network	119	7	7.8	-0.8	0.67	1	0.9
GO:0060341	regulation of cellular localization	868	54	56.7	-2.7	0.67	1	1
GO:1902532	negative regulation of intracellular signal transduction	330	20	21.5	-1.5	0.67	1	0.9
GO:0010565	regulation of cellular ketone metabolic process	394	24	25.7	-1.7	0.67	1	0.9
GO:0048863	stem cell differentiation	298	18	19.5	-1.5	0.67	1	0.9
GO:0048660	regulation of smooth muscle cell proliferation	103	6	6.7	-0.7	0.67	1	0.9
GO:0007399	nervous system development	1730	109	113	-4	0.67	1	1
GO:0070887	cellular response to chemical stimulus	1808	114	118.1	-4.1	0.67	1	1
GO:0051146	striated muscle cell differentiation	218	13	14.2	-1.2	0.67	1	0.9
GO:0002253	activation of immune response	202	12	13.2	-1.2	0.67	1	0.9
GO:1900180	regulation of protein localization to nucleus	153	9	10	-1	0.67	1	0.9
GO:1903531	negative regulation of secretion by cell	153	9	10	-1	0.67	1	0.9
GO:0015291	secondary active transmembrane transporter activity	153	9	10	-1	0.67	1	0.9
GO:0010952	positive regulation of peptidase activity	120	7	7.8	-0.8	0.67	1	0.9
GO:0098656	anion transmembrane transport	186	11	12.1	-1.1	0.68	1	0.9
GO:0016323	basolateral plasma membrane	186	11	12.1	-1.1	0.68	1	0.9
GO:0071363	cellular response to growth factor stimulus	396	24	25.9	-1.9	0.68	1	0.9
GO:0090287	regulation of cellular response to growth factor stimulus	137	8	8.9	-0.9	0.68	1	0.9
GO:0051650	establishment of vesicle localization	137	8	8.9	-0.9	0.68	1	0.9
GO:0040008	regulation of growth	476	29	31.1	-2.1	0.68	1	0.9
GO:0061135	endopeptidase regulator activity	154	9	10.1	-1.1	0.68	1	0.9
GO:0033002	muscle cell proliferation	154	9	10.1	-1.1	0.68	1	0.9
GO:0030098	lymphocyte differentiation	252	15	16.5	-1.5	0.68	1	0.9
GO:0048568	embryonic organ development	397	24	25.9	-1.9	0.68	1	0.9
GO:0030522	intracellular receptor signaling pathway	187	11	12.2	-1.2	0.68	1	0.9
GO:0045596	negative regulation of cell differentiation	573	35	37.4	-2.4	0.69	1	0.9
GO:0009100	glycoprotein metabolic process	253	15	16.5	-1.5	0.69	1	0.9
GO:0010721	negative regulation of cell development	253	15	16.5	-1.5	0.69	1	0.9
GO:0060993	kidney morphogenesis	88	5	5.7	-0.7	0.69	1	0.9
GO:0045333	cellular respiration	88	5	5.7	-0.7	0.69	1	0.9
GO:0035051	cardiocyte differentiation	105	6	6.9	-0.9	0.69	1	0.9
GO:0019887	protein kinase regulator activity	105	6	6.9	-0.9	0.69	1	0.9
GO:0008285	negative regulation of cell proliferation	511	31	33.4	-2.4	0.69	1	0.9
GO:0051091	positive regulation of sequence-specific DNA binding transcription factor activity	172	10	11.2	-1.2	0.69	1	0.9
GO:0051048	negative regulation of secretion	172	10	11.2	-1.2	0.69	1	0.9
GO:0050867	positive regulation of cell activation	205	12	13.4	-1.4	0.69	1	0.9
GO:0042098	T cell proliferation	139	8	9.1	-1.1	0.69	1	0.9
GO:0016358	dendrite development	189	11	12.3	-1.3	0.7	1	0.9
GO:0032318	regulation of Ras GTPase activity	271	16	17.7	-1.7	0.7	1	0.9
GO:0035282	segmentation	89	5	5.8	-0.8	0.7	1	0.9
GO:0008344	adult locomotory behavior	89	5	5.8	-0.8	0.7	1	0.9
GO:0001764	neuron migration	123	7	8	-1	0.7	1	0.9
GO:0009749	response to glucose	173	10	11.3	-1.3	0.7	1	0.9
GO:0031982	vesicle	2848	180	186	-6	0.7	1	1
GO:0051093	negative regulation of developmental process	736	45	48.1	-3.1	0.7	1	0.9
GO:0001228	RNA polymerase II transcription regulatory region sequence-specific DNA binding transcription factor activity involved in positive regulation of transcription	288	17	18.8	-1.8	0.7	1	0.9
GO:0090066	regulation of anatomical structure size	369	22	24.1	-2.1	0.7	1	0.9
GO:0043547	positive regulation of GTPase activity	353	21	23.1	-2.1	0.7	1	0.9
GO:0032872	regulation of stress-activated MAPK cascade	157	9	10.3	-1.3	0.7	1	0.9
GO:0007009	plasma membrane organization	207	12	13.5	-1.5	0.71	1	0.9
GO:0043087	regulation of GTPase activity	386	23	25.2	-2.2	0.71	1	0.9
GO:0071774	response to fibroblast growth factor	90	5	5.9	-0.9	0.71	1	0.9
GO:0003014	renal system process	90	5	5.9	-0.9	0.71	1	0.9
GO:0060359	response to ammonium ion	90	5	5.9	-0.9	0.71	1	0.9
GO:0044070	regulation of anion transport	124	7	8.1	-1.1	0.71	1	0.9
GO:0051090	regulation of sequence-specific DNA binding transcription factor activity	273	16	17.8	-1.8	0.71	1	0.9
GO:0051094	positive regulation of developmental process	945	58	61.7	-3.7	0.71	1	0.9
GO:0070302	regulation of stress-activated protein kinase signaling cascade	158	9	10.3	-1.3	0.71	1	0.9
GO:0030016	myofibril	158	9	10.3	-1.3	0.71	1	0.9
GO:0045665	negative regulation of neuron differentiation	158	9	10.3	-1.3	0.71	1	0.9
GO:0051056	regulation of small GTPase mediated signal transduction	355	21	23.2	-2.2	0.71	1	0.9
GO:0051291	protein heterooligomerization	108	6	7.1	-1.1	0.72	1	0.9
GO:0048659	smooth muscle cell proliferation	108	6	7.1	-1.1	0.72	1	0.9
GO:0044262	cellular carbohydrate metabolic process	225	13	14.7	-1.7	0.72	1	0.9
GO:0005099	Ras GTPase activator activity	91	5	5.9	-0.9	0.72	1	0.8
GO:0045597	positive regulation of cell differentiation	693	42	45.3	-3.3	0.72	1	0.9
GO:0001101	response to acid chemical	356	21	23.2	-2.2	0.72	1	0.9
GO:0010976	positive regulation of neuron projection development	176	10	11.5	-1.5	0.72	1	0.9
GO:0022008	neurogenesis	1202	74	78.5	-4.5	0.72	1	0.9
GO:0090316	positive regulation of intracellular protein transport	126	7	8.2	-1.2	0.72	1	0.9
GO:1903651	positive regulation of cytoplasmic transport	143	8	9.3	-1.3	0.72	1	0.9
GO:0008610	lipid biosynthetic process	390	23	25.5	-2.5	0.72	1	0.9
GO:0060348	bone development	160	9	10.4	-1.4	0.72	1	0.9
GO:2000736	regulation of stem cell differentiation	92	5	6	-1	0.73	1	0.8
GO:0046488	phosphatidylinositol metabolic process	92	5	6	-1	0.73	1	0.8
GO:0022603	regulation of anatomical structure morphogenesis	729	44	47.6	-3.6	0.73	1	0.9
GO:0033273	response to vitamin	127	7	8.3	-1.3	0.73	1	0.8
GO:0007159	leukocyte cell-cell adhesion	359	21	23.4	-2.4	0.73	1	0.9
GO:0070848	response to growth factor	424	25	27.7	-2.7	0.73	1	0.9
GO:0048738	cardiac muscle tissue development	161	9	10.5	-1.5	0.73	1	0.9
GO:0006486	protein glycosylation	161	9	10.5	-1.5	0.73	1	0.9
GO:0043413	macromolecule glycosylation	161	9	10.5	-1.5	0.73	1	0.9
GO:0050714	positive regulation of protein secretion	161	9	10.5	-1.5	0.73	1	0.9
GO:0005777	peroxisome	110	6	7.2	-1.2	0.73	1	0.8
GO:0042579	microbody	110	6	7.2	-1.2	0.73	1	0.8
GO:0031988	membrane-bounded vesicle	2742	172	179.1	-7.1	0.73	1	1
GO:0043195	terminal bouton	93	5	6.1	-1.1	0.73	1	0.8
GO:0002020	protease binding	93	5	6.1	-1.1	0.73	1	0.8
GO:0034284	response to monosaccharide	195	11	12.7	-1.7	0.73	1	0.9
GO:0031253	cell projection membrane	212	12	13.8	-1.8	0.74	1	0.9
GO:0030426	growth cone	128	7	8.4	-1.4	0.74	1	0.8
GO:0019318	hexose metabolic process	162	9	10.6	-1.6	0.74	1	0.9
GO:0015980	energy derivation by oxidation of organic compounds	162	9	10.6	-1.6	0.74	1	0.9
GO:0061134	peptidase regulator activity	179	10	11.7	-1.7	0.74	1	0.9
GO:0055065	metal ion homeostasis	426	25	27.8	-2.8	0.74	1	0.9
GO:0022408	negative regulation of cell-cell adhesion	111	6	7.2	-1.2	0.74	1	0.8
GO:0045995	regulation of embryonic development	94	5	6.1	-1.1	0.74	1	0.8
GO:0061326	renal tubule development	94	5	6.1	-1.1	0.74	1	0.8
GO:0050778	positive regulation of immune response	329	19	21.5	-2.5	0.74	1	0.9
GO:0042327	positive regulation of phosphorylation	685	41	44.7	-3.7	0.74	1	0.9
GO:0050839	cell adhesion molecule binding	146	8	9.5	-1.5	0.74	1	0.8
GO:0045471	response to ethanol	163	9	10.6	-1.6	0.74	1	0.8
GO:0030217	T cell differentiation	180	10	11.8	-1.8	0.75	1	0.9
GO:0045595	regulation of cell differentiation	1275	78	83.3	-5.3	0.75	1	0.9
GO:0007498	mesoderm development	95	5	6.2	-1.2	0.75	1	0.8
GO:0051648	vesicle localization	147	8	9.6	-1.6	0.75	1	0.8
GO:0009746	response to hexose	181	10	11.8	-1.8	0.75	1	0.8
GO:0051336	regulation of hydrolase activity	896	54	58.5	-4.5	0.75	1	0.9
GO:0051259	protein oligomerization	397	23	25.9	-2.9	0.75	1	0.9
GO:0032482	Rab protein signal transduction	113	6	7.4	-1.4	0.75	1	0.8
GO:0015081	sodium ion transmembrane transporter activity	113	6	7.4	-1.4	0.75	1	0.8
GO:0030036	actin cytoskeleton organization	430	25	28.1	-3.1	0.76	1	0.9
GO:0031301	integral component of organelle membrane	165	9	10.8	-1.8	0.76	1	0.8
GO:0005096	GTPase activator activity	165	9	10.8	-1.8	0.76	1	0.8
GO:0007599	hemostasis	148	8	9.7	-1.7	0.76	1	0.8
GO:0016247	channel regulator activity	96	5	6.3	-1.3	0.76	1	0.8
GO:0071333	cellular response to glucose stimulus	96	5	6.3	-1.3	0.76	1	0.8
GO:0030427	site of polarized growth	131	7	8.6	-1.6	0.76	1	0.8
GO:0031334	positive regulation of protein complex assembly	131	7	8.6	-1.6	0.76	1	0.8
GO:0050920	regulation of chemotaxis	131	7	8.6	-1.6	0.76	1	0.8
GO:0042129	regulation of T cell proliferation	114	6	7.4	-1.4	0.76	1	0.8
GO:0006898	receptor-mediated endocytosis	166	9	10.8	-1.8	0.76	1	0.8
GO:0004866	endopeptidase inhibitor activity	149	8	9.7	-1.7	0.76	1	0.8
GO:0048858	cell projection morphogenesis	579	34	37.8	-3.8	0.77	1	0.9
GO:0002695	negative regulation of leukocyte activation	115	6	7.5	-1.5	0.77	1	0.8
GO:0007015	actin filament organization	252	14	16.5	-2.5	0.77	1	0.9
GO:0032990	cell part morphogenesis	597	35	39	-4	0.77	1	0.9
GO:0071331	cellular response to hexose stimulus	98	5	6.4	-1.4	0.77	1	0.8
GO:0046649	lymphocyte activation	468	27	30.6	-3.6	0.78	1	0.9
GO:0048813	dendrite morphogenesis	116	6	7.6	-1.6	0.78	1	0.8
GO:0009743	response to carbohydrate	220	12	14.4	-2.4	0.78	1	0.8
GO:0070661	leukocyte proliferation	220	12	14.4	-2.4	0.78	1	0.8
GO:0015698	inorganic anion transport	186	10	12.1	-2.1	0.78	1	0.8
GO:0046942	carboxylic acid transport	237	13	15.5	-2.5	0.78	1	0.8
GO:0045666	positive regulation of neuron differentiation	255	14	16.7	-2.7	0.79	1	0.8
GO:1901342	regulation of vasculature development	187	10	12.2	-2.2	0.79	1	0.8
GO:0016758	transferase activity, transferring hexosyl groups	135	7	8.8	-1.8	0.79	1	0.8
GO:0001227	RNA polymerase II transcription regulatory region sequence-specific DNA binding transcription factor activity involved in negative regulation of transcription	135	7	8.8	-1.8	0.79	1	0.8
GO:0070085	glycosylation	170	9	11.1	-2.1	0.79	1	0.8
GO:0000987	core promoter proximal region sequence-specific DNA binding	289	16	18.9	-2.9	0.79	1	0.8
GO:0050921	positive regulation of chemotaxis	100	5	6.5	-1.5	0.79	1	0.8
GO:0071326	cellular response to monosaccharide stimulus	100	5	6.5	-1.5	0.79	1	0.8
GO:0046777	protein autophosphorylation	188	10	12.3	-2.3	0.79	1	0.8
GO:0001159	core promoter proximal region DNA binding	290	16	18.9	-2.9	0.79	1	0.8
GO:0010562	positive regulation of phosphorus metabolic process	782	46	51.1	-5.1	0.79	1	0.9
GO:0045937	positive regulation of phosphate metabolic process	782	46	51.1	-5.1	0.79	1	0.9
GO:0031300	intrinsic component of organelle membrane	171	9	11.2	-2.2	0.79	1	0.8
GO:0015849	organic acid transport	240	13	15.7	-2.7	0.79	1	0.8
GO:0090276	regulation of peptide hormone secretion	154	8	10.1	-2.1	0.79	1	0.8
GO:0051216	cartilage development	154	8	10.1	-2.1	0.79	1	0.8
GO:0042692	muscle cell differentiation	308	17	20.1	-3.1	0.8	1	0.8
GO:0030041	actin filament polymerization	119	6	7.8	-1.8	0.8	1	0.8
GO:0045765	regulation of angiogenesis	172	9	11.2	-2.2	0.8	1	0.8
GO:0007162	negative regulation of cell adhesion	173	9	11.3	-2.3	0.8	1	0.8
GO:2000116	regulation of cysteine-type endopeptidase activity	173	9	11.3	-2.3	0.8	1	0.8
GO:0050707	regulation of cytokine secretion	102	5	6.7	-1.7	0.8	1	0.8
GO:0051222	positive regulation of protein transport	276	15	18	-3	0.8	1	0.8
GO:0071495	cellular response to endogenous stimulus	851	50	55.6	-5.6	0.8	1	0.9
GO:0051961	negative regulation of nervous system development	225	12	14.7	-2.7	0.8	1	0.8
GO:0050768	negative regulation of neurogenesis	208	11	13.6	-2.6	0.81	1	0.8
GO:0032388	positive regulation of intracellular transport	191	10	12.5	-2.5	0.81	1	0.8
GO:0007565	female pregnancy	191	10	12.5	-2.5	0.81	1	0.8
GO:0048037	cofactor binding	243	13	15.9	-2.9	0.81	1	0.8
GO:0051251	positive regulation of lymphocyte activation	174	9	11.4	-2.4	0.81	1	0.8
GO:0051250	negative regulation of lymphocyte activation	103	5	6.7	-1.7	0.81	1	0.7
GO:0008277	regulation of G-protein coupled receptor protein signaling pathway	103	5	6.7	-1.7	0.81	1	0.7
GO:0031175	neuron projection development	659	38	43	-5	0.81	1	0.9
GO:0005768	endosome	528	30	34.5	-4.5	0.81	1	0.9
GO:0031349	positive regulation of defense response	192	10	12.5	-2.5	0.81	1	0.8
GO:0071417	cellular response to organonitrogen compound	413	23	27	-4	0.81	1	0.9
GO:0051051	negative regulation of transport	380	21	24.8	-3.8	0.82	1	0.8
GO:0043271	negative regulation of ion transport	104	5	6.8	-1.8	0.82	1	0.7
GO:0030414	peptidase inhibitor activity	158	8	10.3	-2.3	0.82	1	0.8
GO:0060560	developmental growth involved in morphogenesis	158	8	10.3	-2.3	0.82	1	0.8
GO:0016055	Wnt signaling pathway	297	16	19.4	-3.4	0.82	1	0.8
GO:0061024	membrane organization	564	32	36.8	-4.8	0.82	1	0.9
GO:0019725	cellular homeostasis	597	34	39	-5	0.82	1	0.9
GO:0007612	learning	123	6	8	-2	0.82	1	0.7
GO:0031968	organelle outer membrane	123	6	8	-2	0.82	1	0.7
GO:0002791	regulation of peptide secretion	159	8	10.4	-2.4	0.82	1	0.8
GO:0008509	anion transmembrane transporter activity	229	12	15	-3	0.82	1	0.8
GO:1901699	cellular response to nitrogen compound	449	25	29.3	-4.3	0.82	1	0.9
GO:0007224	smoothened signaling pathway	105	5	6.9	-1.9	0.82	1	0.7
GO:0004497	monooxygenase activity	105	5	6.9	-1.9	0.82	1	0.7
GO:0008233	peptidase activity	532	30	34.7	-4.7	0.82	1	0.9
GO:0044802	single-organism membrane organization	499	28	32.6	-4.6	0.82	1	0.9
GO:0051403	stress-activated MAPK cascade	177	9	11.6	-2.6	0.82	1	0.8
GO:0071902	positive regulation of protein serine/threonine kinase activity	212	11	13.8	-2.8	0.82	1	0.8
GO:0048638	regulation of developmental growth	230	12	15	-3	0.83	1	0.8
GO:0030534	adult behavior	142	7	9.3	-2.3	0.83	1	0.8
GO:0002699	positive regulation of immune effector process	142	7	9.3	-2.3	0.83	1	0.8
GO:0019207	kinase regulator activity	124	6	8.1	-2.1	0.83	1	0.7
GO:0090150	establishment of protein localization to membrane	160	8	10.4	-2.4	0.83	1	0.8
GO:0001525	angiogenesis	333	18	21.7	-3.7	0.83	1	0.8
GO:0050662	coenzyme binding	178	9	11.6	-2.6	0.83	1	0.8
GO:0007265	Ras protein signal transduction	451	25	29.5	-4.5	0.83	1	0.8
GO:0055067	monovalent inorganic cation homeostasis	106	5	6.9	-1.9	0.83	1	0.7
GO:0019722	calcium-mediated signaling	106	5	6.9	-1.9	0.83	1	0.7
GO:0050678	regulation of epithelial cell proliferation	248	13	16.2	-3.2	0.83	1	0.8
GO:0002696	positive regulation of leukocyte activation	196	10	12.8	-2.8	0.83	1	0.8
GO:0002683	negative regulation of immune system process	283	15	18.5	-3.5	0.83	1	0.8
GO:0071310	cellular response to organic substance	1444	86	94.3	-8.3	0.83	1	0.9
GO:0010008	endosome membrane	197	10	12.9	-2.9	0.84	1	0.8
GO:0005925	focal adhesion	318	17	20.8	-3.8	0.84	1	0.8
GO:0044420	extracellular matrix part	107	5	7	-2	0.84	1	0.7
GO:0001819	positive regulation of cytokine production	267	14	17.4	-3.4	0.84	1	0.8
GO:0072358	cardiovascular system development	784	45	51.2	-6.2	0.84	1	0.9
GO:0072359	circulatory system development	784	45	51.2	-6.2	0.84	1	0.9
GO:0002065	columnar/cuboidal epithelial cell differentiation	126	6	8.2	-2.2	0.84	1	0.7
GO:0050673	epithelial cell proliferation	302	16	19.7	-3.7	0.84	1	0.8
GO:0022804	active transmembrane transporter activity	233	12	15.2	-3.2	0.84	1	0.8
GO:0001568	blood vessel development	471	26	30.8	-4.8	0.84	1	0.8
GO:0030833	regulation of actin filament polymerization	108	5	7.1	-2.1	0.84	1	0.7
GO:0008144	drug binding	108	5	7.1	-2.1	0.84	1	0.7
GO:0034976	response to endoplasmic reticulum stress	108	5	7.1	-2.1	0.84	1	0.7
GO:0070665	positive regulation of leukocyte proliferation	108	5	7.1	-2.1	0.84	1	0.7
GO:0071322	cellular response to carbohydrate stimulus	108	5	7.1	-2.1	0.84	1	0.7
GO:0044706	multi-multicellular organism process	234	12	15.3	-3.3	0.84	1	0.8
GO:0014031	mesenchymal cell development	127	6	8.3	-2.3	0.84	1	0.7
GO:0050796	regulation of insulin secretion	127	6	8.3	-2.3	0.84	1	0.7
GO:0019867	outer membrane	127	6	8.3	-2.3	0.84	1	0.7
GO:0050865	regulation of cell activation	355	19	23.2	-4.2	0.85	1	0.8
GO:0003700	sequence-specific DNA binding transcription factor activity	738	42	48.2	-6.2	0.85	1	0.9
GO:0001775	cell activation	656	37	42.8	-5.8	0.85	1	0.9
GO:0043281	regulation of cysteine-type endopeptidase activity involved in apoptotic process	164	8	10.7	-2.7	0.85	1	0.7
GO:0071383	cellular response to steroid hormone stimulus	164	8	10.7	-2.7	0.85	1	0.7
GO:0031098	stress-activated protein kinase signaling cascade	182	9	11.9	-2.9	0.85	1	0.8
GO:0043025	neuronal cell body	457	25	29.8	-4.8	0.85	1	0.8
GO:0044431	Golgi apparatus part	457	25	29.8	-4.8	0.85	1	0.8
GO:0007596	blood coagulation	146	7	9.5	-2.5	0.85	1	0.7
GO:0044282	small molecule catabolic process	200	10	13.1	-3.1	0.85	1	0.8
GO:0001944	vasculature development	491	27	32.1	-5.1	0.85	1	0.8
GO:0098542	defense response to other organism	253	13	16.5	-3.5	0.85	1	0.8
GO:0045321	leukocyte activation	558	31	36.4	-5.4	0.85	1	0.9
GO:0098771	inorganic ion homeostasis	492	27	32.1	-5.1	0.85	1	0.8
GO:0005924	cell-substrate adherens junction	323	17	21.1	-4.1	0.85	1	0.8
GO:0051592	response to calcium ion	110	5	7.2	-2.2	0.85	1	0.7
GO:0050801	ion homeostasis	543	30	35.5	-5.5	0.85	1	0.8
GO:0008016	regulation of heart contraction	129	6	8.4	-2.4	0.85	1	0.7
GO:0050866	negative regulation of cell activation	129	6	8.4	-2.4	0.85	1	0.7
GO:0070011	peptidase activity, acting on L-amino acid peptides	510	28	33.3	-5.3	0.85	1	0.8
GO:0050890	cognition	237	12	15.5	-3.5	0.86	1	0.8
GO:0005996	monosaccharide metabolic process	184	9	12	-3	0.86	1	0.7
GO:0014706	striated muscle tissue development	307	16	20	-4	0.86	1	0.8
GO:0044089	positive regulation of cellular component biogenesis	255	13	16.7	-3.7	0.86	1	0.8
GO:0070374	positive regulation of ERK1 and ERK2 cascade	111	5	7.2	-2.2	0.86	1	0.7
GO:0070489	T cell aggregation	325	17	21.2	-4.2	0.86	1	0.8
GO:0042110	T cell activation	325	17	21.2	-4.2	0.86	1	0.8
GO:0030029	actin filament-based process	478	26	31.2	-5.2	0.86	1	0.8
GO:0015711	organic anion transport	308	16	20.1	-4.1	0.86	1	0.8
GO:0032409	regulation of transporter activity	149	7	9.7	-2.7	0.86	1	0.7
GO:0050817	coagulation	149	7	9.7	-2.7	0.86	1	0.7
GO:0055080	cation homeostasis	479	26	31.3	-5.3	0.86	1	0.8
GO:0030055	cell-substrate junction	326	17	21.3	-4.3	0.86	1	0.8
GO:0000978	RNA polymerase II core promoter proximal region sequence-specific DNA binding	274	14	17.9	-3.9	0.86	1	0.8
GO:0030326	embryonic limb morphogenesis	112	5	7.3	-2.3	0.86	1	0.7
GO:0035113	embryonic appendage morphogenesis	112	5	7.3	-2.3	0.86	1	0.7
GO:0044440	endosomal part	204	10	13.3	-3.3	0.86	1	0.8
GO:0060541	respiratory system development	222	11	14.5	-3.5	0.86	1	0.8
GO:0002697	regulation of immune effector process	222	11	14.5	-3.5	0.86	1	0.8
GO:0071593	lymphocyte aggregation	327	17	21.4	-4.4	0.87	1	0.8
GO:0002694	regulation of leukocyte activation	327	17	21.4	-4.4	0.87	1	0.8
GO:0006836	neurotransmitter transport	150	7	9.8	-2.8	0.87	1	0.7
GO:0006897	endocytosis	396	21	25.9	-4.9	0.87	1	0.8
GO:0042180	cellular ketone metabolic process	447	24	29.2	-5.2	0.87	1	0.8
GO:0001649	osteoblast differentiation	187	9	12.2	-3.2	0.87	1	0.7
GO:0043122	regulation of I-kappaB kinase/NF-kappaB signaling	187	9	12.2	-3.2	0.87	1	0.7
GO:0015103	inorganic anion transmembrane transporter activity	113	5	7.4	-2.4	0.87	1	0.7
GO:1902578	single-organism localization	2961	180	193.4	-13.4	0.87	1	0.9
GO:0002274	myeloid leukocyte activation	132	6	8.6	-2.6	0.87	1	0.7
GO:0070663	regulation of leukocyte proliferation	169	8	11	-3	0.87	1	0.7
GO:0005912	adherens junction	380	20	24.8	-4.8	0.87	1	0.8
GO:1901701	cellular response to oxygen-containing compound	766	43	50	-7	0.87	1	0.9
GO:0008047	enzyme activator activity	294	15	19.2	-4.2	0.87	1	0.8
GO:0050776	regulation of immune response	415	22	27.1	-5.1	0.87	1	0.8
GO:0060070	canonical Wnt signaling pathway	188	9	12.3	-3.3	0.87	1	0.7
GO:0048878	chemical homeostasis	800	45	52.2	-7.2	0.87	1	0.9
GO:0046890	regulation of lipid biosynthetic process	114	5	7.4	-2.4	0.87	1	0.7
GO:0045619	regulation of lymphocyte differentiation	114	5	7.4	-2.4	0.87	1	0.7
GO:2000021	regulation of ion homeostasis	152	7	9.9	-2.9	0.87	1	0.7
GO:0048736	appendage development	152	7	9.9	-2.9	0.87	1	0.7
GO:0060173	limb development	152	7	9.9	-2.9	0.87	1	0.7
GO:0007264	small GTPase mediated signal transduction	552	30	36	-6	0.88	1	0.8
GO:0048871	multicellular organismal homeostasis	225	11	14.7	-3.7	0.88	1	0.7
GO:0051240	positive regulation of multicellular organismal process	1146	66	74.8	-8.8	0.88	1	0.9
GO:0032412	regulation of ion transmembrane transporter activity	134	6	8.8	-2.8	0.88	1	0.7
GO:0046328	regulation of JNK cascade	134	6	8.8	-2.8	0.88	1	0.7
GO:0035107	appendage morphogenesis	134	6	8.8	-2.8	0.88	1	0.7
GO:0035108	limb morphogenesis	134	6	8.8	-2.8	0.88	1	0.7
GO:0043200	response to amino acid	134	6	8.8	-2.8	0.88	1	0.7
GO:0006643	membrane lipid metabolic process	115	5	7.5	-2.5	0.88	1	0.7
GO:0006914	autophagy	153	7	10	-3	0.88	1	0.7
GO:0009991	response to extracellular stimulus	520	28	34	-6	0.88	1	0.8
GO:0005759	mitochondrial matrix	190	9	12.4	-3.4	0.88	1	0.7
GO:0034109	homotypic cell-cell adhesion	384	20	25.1	-5.1	0.88	1	0.8
GO:0051272	positive regulation of cellular component movement	315	16	20.6	-4.6	0.88	1	0.8
GO:0051249	regulation of lymphocyte activation	280	14	18.3	-4.3	0.88	1	0.8
GO:0006006	glucose metabolic process	135	6	8.8	-2.8	0.88	1	0.7
GO:0008643	carbohydrate transport	116	5	7.6	-2.6	0.88	1	0.7
GO:0070486	leukocyte aggregation	333	17	21.7	-4.7	0.88	1	0.8
GO:1901615	organic hydroxy compound metabolic process	368	19	24	-5	0.88	1	0.8
GO:0044723	single-organism carbohydrate metabolic process	471	25	30.8	-5.8	0.88	1	0.8
GO:0050708	regulation of protein secretion	281	14	18.3	-4.3	0.88	1	0.8
GO:0046651	lymphocyte proliferation	210	10	13.7	-3.7	0.89	1	0.7
GO:0051346	negative regulation of hydrolase activity	317	16	20.7	-4.7	0.89	1	0.8
GO:0030135	coated vesicle	117	5	7.6	-2.6	0.89	1	0.7
GO:0050663	cytokine secretion	117	5	7.6	-2.6	0.89	1	0.7
GO:0042383	sarcolemma	117	5	7.6	-2.6	0.89	1	0.7
GO:0048514	blood vessel morphogenesis	404	21	26.4	-5.4	0.89	1	0.8
GO:0001817	regulation of cytokine production	387	20	25.3	-5.3	0.89	1	0.8
GO:0048699	generation of neurons	1121	64	73.2	-9.2	0.89	1	0.9
GO:0033267	axon part	211	10	13.8	-3.8	0.89	1	0.7
GO:0001077	RNA polymerase II core promoter proximal region sequence-specific DNA binding transcription factor activity involved in positive regulation of transcription	211	10	13.8	-3.8	0.89	1	0.7
GO:0032943	mononuclear cell proliferation	211	10	13.8	-3.8	0.89	1	0.7
GO:0043112	receptor metabolic process	118	5	7.7	-2.7	0.89	1	0.6
GO:0016324	apical plasma membrane	248	12	16.2	-4.2	0.89	1	0.7
[truncated: 395 more rows]
