# Supplementary material for: Microarray and qPCR Analysis of Mitochondrial Metabolism Activation during Prenatal and Early Postnatal Development in Rats and Humans with Emphasis on CoQ10 Biosynthesis
Source: Biology (Basel). 2021 May 8;10(5):418. doi: 10.3390/biology10050418 (PMC8150536; doi:10.3390/biology10050418)
Supplement: Supplementary file 1 [file biology-10-00418-s001.zip › biology-10-00418-s001/Krizova et al_Tables S1 showing GO categories of profiles gene symbols co-clustered in microarray GO and STEM analysis/Table S1 LIVER cluster 1 Genetable.xlsx]

## Sheet: Table S1 LIVER cluster 1 Geneta
Microarray and qPCR analysis of mitochondrial metabolism activation during prenatal and early postnatal development in rat and human with emphasis on CoQ10 biosynthesis
Jana Krizova, Martina Hulkova, Vaclav Capek, Petr Mlejnek, Jan Silhavy, Marketa Tesarova, Jiri Zeman, Hana Hansikova
(Table S1)
Gene Table for Cluster 1 (Profiles 29, 67, and 70)
	Profile 70 (0.0,-1.0,0.0,2.0,2.0)
	Profile 66 (0.0,1.0,2.0,3.0,4.0)
	Profile 29 (0.0,1.0,1.0,3.0,2.0)
-------
Selected	Weight	Gene Symbol	SPOT	0	4	6	7	10
	1	CYP2B3	ID_467;ID_470;ID_2122	0	0.19	0.72	4.01	4.67
	1	CYP2B1	ID_468	0	0.15	1.03	6.57	6.13
	1	CYP2B2	ID_469	0	0.33	1.2	6.31	6.3
	1	ABHD2	ID_774	0	0	0.3	2.59	2.45
	1	FZD4	ID_830	0	-0.52	0.04	0.86	1.01
	1	OLR35	ID_875	0	-0.22	0.09	0.92	0.87
	1	ACSM5	ID_1074	0	0.24	0.04	3.98	3.46
	1	CYP2E1	ID_1235	0	0.48	0.04	5.89	6.83
	1	PNPLA2 /// LOC100911615	ID_1258	0	0.08	0.41	1.56	1.39
	1	TSPAN4 /// POLR2L /// LOC100911766	ID_1261	0	-0.18	0.66	1.11	1.11
	1	CPT1A	ID_1290	0	0.11	2.05	4.79	4.42
	1	RGD1311946	ID_1292	0	-0.16	-0.29	0.78	0.9
	1	CABP2	ID_1302	0	-0.06	0.22	1.99	2.4
	1	PDE6C	ID_1567	0	0.04	0.11	1.07	0.89
	1	PLCE1	ID_1570	0	-0.48	-0.01	0.59	0.65
	1	AIG1	ID_1738	0	-0.19	0.66	2.01	1.53
	1	ZFP446	ID_2020	0	0.02	0.33	1.24	1.01
	1	SULT2A1 /// SULT2A6 /// SULT2A6 /// SULT2A1	ID_2037	0	-0.31	0.08	2.62	3.91
	1	FGF21	ID_2320	0	-0.05	0.4	1.34	0.96
	1	PRSS8 /// KAT8	ID_2900	0	-0.14	0.2	1.51	1.27
	1	FGFR2	ID_2909	0	-0.38	-0.01	0.48	0.66
	1	SLC25A22 /// LOC100911440	ID_2980	0	-0.02	0.14	1.45	1.65
	1	SLC22A25	ID_3136	0	0.01	0.23	1.34	1.18
	1	DEXI	ID_3458	0	-0.23	-0.24	0.79	0.49
	1	MGAT4B	ID_3651	0	0.02	0.25	1.1	1.37
	1	RTN4RL1	ID_3940	0	-0.01	0.2	1.68	1.37
	1	SEPT4	ID_4071	0	-0.03	-0.19	0.86	0.91
	1	IGFBP4	ID_4176	0	-0.45	0.63	1.57	1.92
	1	RND2	ID_4211	0	-0.09	0.33	1.16	1.43
	1	LOC690323 /// MYO15B	ID_4323	0	-0.25	0.33	1.34	1.23
	1	NAA60	ID_4431	0	-0.08	0.16	0.95	0.86
	1	CYFIP2	ID_4598	0	-0.04	0.69	1.28	1.03
	1	ULK2	ID_4753	0	-0.03	0.31	1.06	1.05
	1	RAD51D	ID_4962	0	-0.07	0.13	1.45	1.28
	1	ABCC3	ID_5040	0	0.04	0.91	2.31	2.22
	1	NR1D1 /// THRA	ID_5101	0	-0.29	-0.03	1.24	1.5
	1	PTGIS	ID_5531;ID_16550	0	-0.08	0.13	1.41	1.46
	1	MYLK	ID_5918	0	-0.14	0.26	1.15	1.09
	1	ASL	ID_6256	0	-0.07	0.26	2.12	2.55
	1	SCARB1	ID_6273	0	0.08	0.25	1.05	0.94
	1	CYP3A23/3A1 /// CYP3A2	ID_6460	0	0.09	0.76	6.97	7.2
	1	GJC3	ID_6530	0	-0.14	0.78	2.87	2.62
	1	POR	ID_6577	0	0.03	0.04	2.14	1.64
	1	GLT1D1	ID_6614	0	-0.05	0.11	2.4	2
	1	SDS	ID_6676	0	0.07	-0.14	2.55	2.53
	1	DAO	ID_6715	0	0.16	0.37	2.11	1.9
	1	PIGR	ID_6806	0	0.08	0.3	1.47	1.27
	1	ADCY10	ID_6974	0	-0.07	0.99	3.17	2.47
	1	RXRG	ID_6986	0	-0.03	0.62	2.07	1.64
	1	NR1I3	ID_7006	0	-0.02	0.18	2.66	2.6
	1	NIT1	ID_7434	0	0	0.57	1.11	0.92
	1	MARC1	ID_7506	0	0.16	-0.14	3.54	3.23
	1	SHISA3	ID_8169	0	-0.48	0.4	0.83	1.19
	1	ACOX3	ID_8258	0	0.02	0.38	2.15	1.96
	1	MMP14	ID_8613	0	-0.04	0.23	1.02	0.95
	1	MIR20A	ID_8828	0	-0.47	-0.1	0.43	0.69
	1	BMP1	ID_9196	0	0.02	0.03	1.03	1.06
	1	RGD1561609	ID_9257	0	-0.09	0.21	1.74	1.52
	1	RBPMS	ID_9585	0	-0.05	0.24	1.13	0.87
	1	CTSL1	ID_10099	0	-0.23	0.72	1.37	1.42
	1	LECT2	ID_10147	0	0.19	-0.05	3.09	3.71
	1	RGD1308114	ID_10351	0	0.2	1.27	3.71	3.51
	1	FZD8 /// LOC100909849	ID_10378	0	-0.21	0.25	1.32	1.35
	1	MIR27B	ID_10515	0	0	0.2	1.13	1.06
	1	LOC100361684	ID_10560	0	-0.31	-0.25	0.95	0.79
	1	ID4	ID_10592	0	-0.01	0.17	0.82	1.12
	1	AMMECR1L	ID_10911	0	-0.09	0.39	0.98	0.87
	1	LIMS2	ID_10914	0	0.08	0.19	2.83	2.28
	1	PCDH1	ID_11295	0	0.15	-0.05	1.37	1.48
	1	ABLIM3	ID_11374	0	-0.67	0.45	3.1	2.88
	1	CTIF	ID_11434	0	0.11	0.2	1.2	1.36
	1	NFIX	ID_11589;ID_26801	0	-0.08	0.16	0.89	0.97
	1	CES2H	ID_11638	0	0	0	1.16	1.14
	1	CES4A	ID_11640	0	0.02	0.09	1.33	1.1
	1	NUDT7 /// NUDT7	ID_11755	0	-0.12	0.17	1.06	0.61
	1	FAM89A	ID_12129	0	-0.05	0.77	1.78	1.33
	1	AMACR	ID_12332	0	-0.25	-0.41	2.09	1.86
	1	TBL1XR1	ID_12432	0	-0.24	-0.02	0.84	0.39
	1	NCEH1	ID_12438	0	0.19	0.86	3.12	2.91
	1	FMO5	ID_12782	0	-0.48	-0.12	0.82	1.04
	1	ADH7	ID_12954	0	-0.36	0.35	1.18	0.76
	1	ADH6	ID_12958	0	0.47	1.33	5.39	5.19
	1	GTF2B	ID_12971	0	0.12	0.05	1.23	1.27
	1	RGD1562101	ID_13039	0	0.03	-0.14	2.59	2.07
	1	FST	ID_13150	0	-0.54	-0.58	1.03	1.12
	1	NIM1	ID_13166	0	-0.12	-0.08	2.49	1.61
	1	ENPEP	ID_13764	0	-0.24	0.26	1.17	1.22
	1	TRAF3IP2	ID_14164	0	-0.2	0.68	1.38	0.97
	1	VPREB3	ID_14400	0	-0.01	0.37	1	0.8
	1	SGPL1	ID_14448	0	-0.02	0.27	1.48	1.58
	1	ADAMTSL4	ID_14558	0	0.18	0.22	2.01	1.93
	1	MIR126	ID_14611	0	-0.05	0.58	1.51	1.59
	1	ANGPTL2	ID_14699	0	-0.51	0.15	1.49	1.67
	1	UPP2	ID_14793	0	0.05	0.23	2.72	2.17
	1	TP53INP2	ID_15405	0	0.22	0.67	2.22	2.07
	1	PCK1	ID_15525	0	-0.09	1.1	6.04	5.92
	1	TTC30B	ID_15886	0	-0.17	0.42	1.26	1.18
	1	PXMP4	ID_16450	0	-0.25	0.47	1.68	1.17
	1	FITM2	ID_16501	0	-0.04	-0.01	1.69	1.54
	1	SLC13A3	ID_16541	0	0.13	1.72	4.85	4.02
	1	LAMA5	ID_16593	0	-0.14	0.12	0.93	0.87
	1	REPIN1	ID_16890	0	-0.07	0.52	1.16	1.08
	1	MGC95152	ID_16931	0	-0.3	-0.04	0.76	0.95
	1	GABARAPL1	ID_17341	0	-0.05	0.36	1.19	0.87
	1	CROT	ID_17489	0	-0.03	0.55	1.63	1.65
	1	TMEM106B	ID_17551	0	-0.09	0.08	1.76	1.9
	1	SLC13A4	ID_17633	0	0.12	0.21	2.13	2.6
	1	RGD1564696	ID_17816	0	-0.26	0.04	0.6	0.89
	1	NAT8	ID_17902	0	0.03	0.02	1.09	1.21
	1	PTMS	ID_18102	0	0.07	0.38	1.26	1.13
	1	SLCO1A1 /// SLCO1A5	ID_18246	0	-0.12	0.16	1.87	1.86
	1	RGD1562865	ID_18406	0	-0.04	0.1	1	1.33
	1	LOC100910655	ID_18522	0	-0.27	0.01	1.82	1.63
	1	UBE2U	ID_18638	0	0.02	0.54	1.5	1.37
	1	CYP4A1	ID_18714	0	0.16	0.74	6.48	5.65
	1	PAQR7	ID_18893	0	0.08	0.19	2.58	2.46
	1	CYP4B1	ID_19520	0	-0.15	0.41	1.02	0.83
	1	PLK3	ID_19538	0	-0.1	0.13	1.04	1.2
	1	NR0B2	ID_19690	0	0.04	0.37	3.34	3.73
	1	DDI2	ID_19785	0	-0.17	-0.01	0.89	0.73
	1	RMDN2 /// 4921513D11RIK	ID_19913	0	0.05	-0.05	1.86	2.2
	1	SDC1	ID_20021	0	-0.24	-0.39	1.46	1.59
	1	RGD1560556	ID_20137	0	-0.31	0.24	0.7	0.62
	1	PCNX	ID_20250	0	0.02	0.28	1	1.05
	1	TSHR	ID_20305	0	-0.08	0.42	1.39	1.21
	1	SLC25A47	ID_20365	0	0.15	0.77	4.45	3.92
	1	RNF144A	ID_20714	0	-0.24	0.48	0.99	0.7
	1	IRF2BPL	ID_20940	0	-0.09	0.52	1.43	1.04
	1	EML5	ID_20970;ID_20971;ID_20972;ID_20973	0	-0.07	0.07	0.89	1.07
	1	LOC100360344 /// LOC100364193 /// LOC100360581 /// LOC100361945 /// IGG-2A /// IGH-6	ID_21061	0	0.06	0.71	1.69	1.47
	1	LOC100125365	ID_21210	0	-0.06	-0.02	1.07	1.27
	1	IGF1	ID_21341	0	-0.99	-0.35	1.61	2.03
	1	B4GALNT1 /// SLC26A10	ID_21462	0	0.18	0.15	1.54	1.59
	1	RDH16 /// LOC100365958	ID_21473	0	-0.05	0.34	1.98	2.56
	1	RDH16 /// RDH7 /// LOC100365958	ID_21474	0	-0.03	0.86	4	3.66
	1	TRIB1	ID_21547	0	-0.03	0.9	1.95	1.52
	1	SOCS2	ID_22120	0	-0.2	-0.18	1.11	1.19
	1	TMEM5	ID_22204	0	-0.16	0.25	1.26	1.11
	1	INHBE	ID_22224	0	-0.12	1.9	3.96	2.96
	1	CYP2D1 /// CYP2D5	ID_22522	0	0.06	0.47	1.84	2.09
	1	CYP2D3	ID_22523	0	0.42	0.41	2.83	2.88
	1	TYMP	ID_22564	0	-0.01	0.33	2.71	2.36
	1	PVRL1	ID_22976	0	-0.02	-0.11	0.94	0.92
	1	APOA5	ID_23008	0	-0.11	0.11	2.85	2.69
	1	ELOVL5	ID_23193	0	-0.01	0.08	1.17	1.18
	1	LOC501038	ID_23253	0	-0.14	-0.07	0.9	0.66
	1	XYLB	ID_23398	0	0.04	0.28	1.23	1.17
	1	OAF	ID_23697	0	-0.09	-0.07	1.27	0.79
	1	SNX33	ID_23797	0	0.01	0.39	1.11	1.01
	1	ACPP	ID_23995	0	0.18	0.57	3.04	2.58
	1	SULT1C3	ID_24129	0	0.13	0.84	5.58	4.85
	1	RSPH9	ID_24184	0	0.16	0.05	1.13	1.2
	1	MFSD6	ID_24324	0	-0.18	-0.09	1.33	1.85
	1	AOX3	ID_24350	0	-0.32	-0.03	0.47	0.86
	1	RAPH1	ID_24810	0	-0.18	0.36	0.85	0.85
	1	CLDN2	ID_25595	0	0.1	0.7	4.97	4.33
	1	GPC4	ID_26210	0	-0.28	-0.08	0.91	0.95
	1	PERP	ID_43	0	0.11	0.71	1.13	0.99
	1	ALDH8A1	ID_57	0	0.5	0.97	1.33	1.28
	1	ARG1	ID_73	0	1.62	2.15	3.1	3.25
	1	IYD	ID_124	0	0.33	1.09	1.31	2.67
	1	SLC22A1	ID_159	0	1.28	2.16	3.4	4.07
	1	RNASET2	ID_170;ID_16405	0	0.47	1	1.15	1.22
	1	LILRB3L	ID_258	0	0.24	0.95	0.67	1.03
	1	TMEM238	ID_305	0	0.31	0.47	0.63	1
	1	CYP2A1	ID_476	0	1.24	2.41	4.54	4.54
	1	CYP2A2 /// CYP2A2	ID_477	0	0.04	0.9	1.94	2.77
	1	CYP2F4	ID_478	0	2.14	3.57	3.97	4.25
	1	CYP2T1	ID_479	0	0.25	1.25	2.32	2.56
	1	PRODH2	ID_549	0	0.66	0.92	1.98	2.25
	1	CEBPA	ID_566	0	0.5	1.73	2.29	2.11
	1	LOC690000	ID_575	0	0.23	0.35	1.12	1.11
	1	ETFB	ID_599	0	0.51	0.79	1.06	1.05
	1	ASPDH	ID_631	0	0.81	1.63	2.34	2.36
	1	MCEE	ID_738	0	0.56	0.78	1.72	2
	1	PDE8A	ID_798	0	0.5	1.93	2.86	3.09
	1	STARD5	ID_809	0	0.49	1.39	1.03	1.66
	1	FCHSD2	ID_892	0	0.18	0.75	1.26	1.24
	1	STARD10	ID_893	0	0.49	0.81	1.06	1.29
	1	PDE2A	ID_895	0	0.3	0.76	1.22	1.5
	1	BUCS1 /// ACSM2A	ID_1075	0	0.45	0.92	1.4	1.5
	1	ACADSB	ID_1182	0	0.26	1.13	1.32	2.13
	1	SLC22A18	ID_1277	0	0.37	0.64	1.4	1.81
	1	NUDT8	ID_1300	0	0.32	0.59	1.01	0.91
	1	ATL3	ID_1372	0	-0.01	0.38	0.88	1.08
	1	SLC22A8	ID_1377	0	0.74	0.75	2.37	2.58
	1	GLYAT	ID_1445	0	0.06	1.15	1.97	2.13
	1	KEG1	ID_1447	0	1.24	2.98	3.73	3.68
	1	KLF9	ID_1494;ID_3250	0	0.21	1.21	1.77	1.73
	1	MIR101B	ID_1520	0	0.37	1.38	1.7	1.88
	1	MBL2 /// MBL2	ID_1533	0	0.27	0.42	1.23	1.2
	1	PAPSS2	ID_1538	0	0.86	1.55	2.03	2.53
	1	FAS	ID_1547	0	0.68	1.34	1.42	1.5
	1	HHEX	ID_1563	0	0.21	0.46	0.73	1
	1	GOT1	ID_1588	0	0.31	0.71	1.53	1.96
	1	CYP2C23	ID_1602	0	1	2.56	3.02	3.21
	1	CPN1	ID_1603	0	0.53	0.84	1.17	1.17
	1	SEMA4G	ID_1613	0	0.91	1.03	1.44	1.52
	1	SFXN2	ID_1631	0	0.18	0.87	1.27	1.59
	1	WBP1L	ID_1632	0	0.23	0.78	1.85	1.68
	1	AS3MT	ID_1634	0	0.94	1.91	2.81	2.56
	1	HABP2	ID_1663	0	0.4	0.8	0.66	1.29
	1	ECT2L	ID_1748;ID_1749;ID_1750	0	0.61	0.96	1.29	1.3
	1	PTPRK /// PTPRK	ID_1762	0	0.12	0.8	1.03	1.1
	1	VNN3	ID_1789	0	0.54	2.84	4.03	4.83
	1	LILRA5	ID_1998	0	0.73	1.54	1.09	1.87
	1	SULT2A2 /// SULT2A6 /// SULT2A6 /// SULT2A1	ID_2034	0	0.83	1.65	4.66	5.44
	1	APOC2	ID_2076	0	0.54	0.54	1.05	1.07
	1	APOC1	ID_2078	0	0.91	1.98	3.13	3.25
	1	APOE	ID_2079	0	0.62	1.15	1.87	1.89
	1	CEACAM1	ID_2112	0	1.31	1.85	2.67	3.62
	1	SPINT2	ID_2165	0	0.1	1.02	1.38	1.22
	1	FXYD1	ID_2212	0	0.79	1.24	2.5	2.89
	1	HPN	ID_2214	0	0.77	1.22	1.58	1.49
	1	DPY19L3	ID_2242	0	0.24	0.81	1.25	1.29
	1	SPIB	ID_2281	0	-0.06	0.48	0.88	1.07
	1	FCGRT	ID_2299	0	0.73	1.16	1.91	1.83
	1	ABCC6	ID_2332	0	0.63	1.32	1.83	1.6
	1	MFGE8	ID_2488	0	0.29	0.66	1.37	1.3
	1	SLCO2B1	ID_2592	0	0.53	1.75	2.2	2.72
	1	HPX	ID_2713	0	0.36	1.12	1.24	1.38
	1	SIGIRR	ID_2967	0	0.74	0.96	1.41	1.52
	1	RHOD	ID_3048	0	0.44	0.41	1.12	1.44
	1	PPP2R5B /// LOC100909468	ID_3105	0	0.36	0.78	1	1.26
	1	UST4R /// UST5R	ID_3134	0	1.22	4.21	5.97	6.47
	1	UST5R /// UST4R	ID_3135	0	0.17	0.49	0.98	1.3
	1	ASRGL1	ID_3151	0	0.04	0.78	1.32	1.2
	1	GDA	ID_3245	0	0.11	1.54	2.45	2.93
	1	LIPA	ID_3294	0	0.3	1.23	1.67	1.63
	1	SLC16A12	ID_3297	0	1.2	2.14	2.95	2.72
	1	CYP2C13	ID_3325;ID_25051	0	0.07	1.56	2.18	2.25
	1	CYP2C22	ID_3326	0	2.66	5.13	6.05	6.38
	1	PIK3AP1	ID_3335	0	0.62	1.75	2.12	2.33
	1	MGC93861	ID_3348	0	0.44	0.92	1.06	1.26
	1	CYP17A1	ID_3376	0	1.92	2.44	5.25	5.27
	1	RGD1311558	ID_3414	0	0.67	1.12	0.93	1.32
	1	CPPED1	ID_3446	0	0.23	0.62	1.17	1.09
	1	HAGH	ID_3526	0	0.46	0.6	0.9	1.14
	1	IGFALS	ID_3527	0	0.32	0.79	1.74	2.28
	1	FLT4	ID_3642	0	0.11	0.53	1	1.02
	1	AGXT2L2	ID_3668	0	-0.01	0.36	0.52	1.17
	1	IRF1	ID_3687	0	0.3	0.79	0.93	1.16
	1	PER1	ID_3839	0	0.72	1.14	1.3	1.4
	1	ASGR1	ID_3866	0	0.38	3	4.6	4.68
	1	ASGR2	ID_3867	0	0.69	1.3	1.75	1.94
	1	SHPK	ID_3909	0	0.91	1.47	1.8	2.11
	1	VTN	ID_3977	0	0.79	1.35	1.69	1.87
	1	ADAP2	ID_4005	0	0.9	1.61	1.87	1.93
	1	HNF1B /// HNF1B	ID_4045	0	0.41	0.42	0.92	1.22
	1	GRB7	ID_4164	0	0.2	1.12	1.69	1.62
	1	G6PC /// AOC3 /// PSME3	ID_4207	0	0.01	3.85	6.69	5.55
	1	APOH	ID_4277	0	0.76	1.36	1.54	1.58
	1	GPRC5C	ID_4298;ID_4299	0	0.36	0.69	0.96	1.21
	1	C1QTNF1	ID_4344	0	0.21	0.9	1.24	1.16
	1	ABAT	ID_4412	0	0.73	1.01	1.27	1.3
	1	ADRA1B	ID_4592	0	1.07	1.75	1.96	2.05
	1	SQSTM1	ID_4617	0	0.22	0.55	1.02	0.89
	1	PEMT /// SREBF1	ID_4732	0	0.14	0.74	1.41	1.55
	1	RASD1	ID_4733	0	0.05	0.47	0.87	1.35
	1	ALDH3A2	ID_4745	0	0.61	1.02	1.97	2
	1	ALOX15	ID_4834	0	0.25	1.63	3.18	4.94
	1	CXCL16 /// ZMYND15	ID_4836	0	0.04	0.67	0.87	1.46
	1	SRR /// TSR1 /// SMG6	ID_4893	0	0.49	0.96	1.49	1.83
	1	SERPINF1	ID_4899	0	-0.07	0.52	1.2	1.56
	1	LGALS5	ID_4933	0	0.82	1.47	1.39	2.07
	1	CCL5	ID_4970	0	0	0.41	0.53	1.39
	1	CCL9	ID_4973	0	1.64	2.13	2.95	3.25
	1	CCL6	ID_4974	0	0.46	1.52	1.27	1.79
	1	GM11437	ID_4980	0	0.17	0.8	1.41	2.61
	1	PDK2 /// PDK2	ID_5052	0	0.42	0.81	2.06	2.69
	1	CD79B	ID_5237	0	0.12	0.78	1.07	1.11
	1	POLG2	ID_5242	0	0.55	1.42	1.79	1.72
	1	FAM20A	ID_5261	0	0.46	0.98	1.49	1.34
	1	ABCA8B	ID_5263	0	0.78	0.94	1.11	1.32
	1	ABCA8A	ID_5264	0	0.63	1.37	2.48	3.18
	1	ABCA9	ID_5265	0	0.7	1.47	1.63	1.86
	1	CD7	ID_5356	0	0.09	0.58	0.62	1.18
	1	SECTM1	ID_5358	0	0.27	0.84	1.07	1.33
	1	MIR802	ID_5432	0	-0.01	1.67	1.83	2.32
	1	IGSF5	ID_5455;ID_5810	0	0.45	0.85	0.95	1.18
	1	ST3GAL6	ID_5498	0	0.34	1.04	1.67	1.81
	1	NIT2	ID_5504	0	0.57	1.14	1.89	2.23
	1	NFKBIZ	ID_5517	0	0.11	0.81	1.12	1.16
	1	LOC685767	ID_5545	0	0.71	1.27	1	1.68
	1	GRAMD1C	ID_5553	0	0.86	0.66	1.64	1.97
	1	NR1I2	ID_5571	0	0.93	1.4	2.54	2.39
	1	CPN2	ID_5620	0	0.66	1.22	1.82	2.26
	1	LEPREL1	ID_5632	0	-0.02	0.64	0.97	1.3
	1	MASP1 /// LOC100910195	ID_5639	0	0.33	1.08	1.68	1.82
	1	LOC680311 /// LOC100361706	ID_5678	0	0.23	1.14	1.25	2.18
	1	CYYR1	ID_5749	0	0.18	0.73	1.73	1.94
	1	CLDN14	ID_5798	0	0.2	0.53	1.12	1.13
	1	CCDC80	ID_5867	0	-0.08	0.2	0.5	0.94
	1	MIR568	ID_5877	0	0.29	0.96	1.17	1.48
	1	ZBTB20	ID_5878	0	0.59	1.26	1.7	1.82
	1	BDH1	ID_5950	0	0.26	0.68	1.22	1.22
	1	IL13RA1	ID_5954;ID_25763	0	-0.01	1.28	1.75	2.04
	1	HRG	ID_5976	0	1.27	1.66	2.99	3.26
	1	FETUB	ID_5977	0	0.68	1.19	1.5	1.53
	1	SERPIND1	ID_6029	0	0.44	0.78	0.88	1.24
	1	FGD4	ID_6042	0	0.62	1.16	1.44	1.49
	1	UBL3	ID_6106	0	0.33	0.67	0.93	1.07
	1	AZGP1	ID_6186	0	2.15	6.18	6.91	7.01
	1	TFR2	ID_6205	0	0.03	0.68	1.2	1.24
	1	CCL24	ID_6230	0	0.38	0.62	0.66	1.06
	1	HPD	ID_6296	0	0.44	1.16	1.44	1.5
	1	CUX2	ID_6306	0	0.04	1.38	1.84	1.84
	1	ALDH2	ID_6309	0	0.42	0.84	1.18	1.23
	1	PLBD2	ID_6325	0	0.27	0.8	1.4	1.37
	1	RGD1306556	ID_6364	0	0.36	0.81	1.11	1
	1	PXMP2	ID_6372	0	0.93	1.34	2.46	2.58
	1	CYP3A18	ID_6457	0	0.67	3.43	5.95	5.68
	1	GPR146	ID_6509	0	0.7	0.77	0.87	1.31
	1	TPST1 /// KCTD7	ID_6599	0	0.13	0.59	1.21	1.38
	1	NUAK2	ID_6820	0	0.49	0.99	1.11	1.68
	1	ETNK2	ID_6834	0	0.81	1.1	1.63	1.99
	1	F13B /// F13B	ID_6880	0	0.59	1.27	1.14	1.43
	1	SEC16B	ID_6928	0	0.74	1.25	1.64	1.62
	1	F5	ID_6967	0	0.6	1.27	1.65	1.7
	1	SLC19A2	ID_6968	0	0.8	0.99	2.36	2.32
	1	F11R	ID_7015	0	0.26	0.68	1.07	1.24
	1	CRP	ID_7036	0	1.12	2.55	3.23	3.47
	1	LPGAT1	ID_7145	0	0.38	0.73	1.34	1.6
	1	C4BPA	ID_7230	0	0.76	2.11	2.14	2.64
	1	C4BPB	ID_7231	0	1.19	2.45	2.42	2.78
	1	PRELP	ID_7255	0	0.57	1.16	2.21	2.11
	1	LOC688887	ID_7292	0	1.74	3.63	3.83	4.14
	1	CFH	ID_7293;ID_7297	0	0.82	2.25	2.2	2.53
	1	CFHR1	ID_7295	0	0.5	2.67	3.71	4.53
	1	RGD1564614	ID_7296	0	1.93	3.8	3.56	4.11
	1	PRG4	ID_7315	0	1.11	2.38	1.81	3.38
	1	QSOX1	ID_7341	0	0.2	1.63	3.77	3.83
	1	FCRLA	ID_7421	0	0.13	0.72	1.14	1.46
	1	FCGR2B	ID_7422	0	1.46	3.1	3.29	3.93
	1	APCS	ID_7455	0	1.49	4.29	6.48	6.85
	1	ADCK3	ID_7482	0	0.68	0.91	1.84	2.08
	1	EPHX1	ID_7487	0	0.65	1.16	1.59	1.59
	1	PROX1	ID_7525	0	0.4	0.94	1.11	1.13
	1	HSD11B1	ID_7539	0	2.15	3.65	3.76	4.35
	1	FAM69A	ID_7561	0	0.24	0.58	1.19	1.38
	1	ABCG3	ID_7575	0	0.22	0.4	1.93	2.33
	1	SPARCL1	ID_7580	0	0.65	0.81	0.96	1.59
	1	HSD17B11	ID_7582	0	0.48	1.45	2.06	1.9
	1	RASGEF1B	ID_7604	0	0.35	1.22	1.42	1.42
	1	ANTXR2 /// ANTXR2	ID_7608	0	0.18	0.91	1.34	1.25
	1	SCARB2	ID_7620	0	0.25	0.79	1.41	1.27
	1	SULT1B1	ID_7651	0	0.8	2.68	5.48	4.98
	1	UGT2A3	ID_7652	0	0.27	0.69	2.2	2.33
	1	UGT2B17 /// UGT2B37	ID_7655	0	0.94	1.68	4.7	4.78
	1	UGT2B15	ID_7657	0	1.23	1.65	2.55	2.62
	1	UGT2B1	ID_7660	0	1.87	2.88	5.99	6.41
	1	IGFBP7	ID_7676	0	0.22	0.65	1	1
	1	SMIM14	ID_7735	0	0.11	0.79	1.07	1.16
	1	LOC498368	ID_7747	0	0.45	0.54	0.78	1.42
	1	PPARGC1A	ID_7779	0	0.46	0.86	1.48	1.74
	1	SLC2A9	ID_7805	0	0.74	1.91	2.23	2.35
	1	MXD4	ID_7830	0	-0.03	0.68	1.02	0.92
	1	SEC14L4	ID_7857	0	0.63	1.79	2.48	2.26
	1	EGFR	ID_7903	0	0.69	2.43	2.45	2.73
	1	IDUA /// SLC26A1	ID_7980	0	0.1	0.94	1.31	1.48
	1	ANXA3	ID_8049	0	0.49	1.25	1.17	1.44
	1	AFM	ID_8082	0	1.27	1.82	2.34	3.33
	1	SLC4A4	ID_8088	0	0.67	2.03	3.07	2.7
	1	NIPAL1	ID_8158	0	0.44	0.87	1.03	1.07
	1	SOD3	ID_8217	0	0.33	0.27	0.87	1.05
	1	HGFAC	ID_8262	0	0.55	0.93	1.19	1.29
	1	RGD1564372 /// LOC680653 /// LOC100363894 /// LOC100911429 /// RGD1559628	ID_8429;ID_8430;ID_8431;ID_8878	0	0.12	0.73	0.97	1.07
	1	FHIT	ID_8468	0	0.3	1.06	1.01	1.26
	1	ACOX2	ID_8472	0	1.47	1.63	2.8	2.75
	1	DNASE1L3	ID_8474	0	0.76	1.59	2.34	2.36
	1	RNASE4	ID_8539	0	1.32	1.96	3.1	3.38
	1	ANG /// ANG1	ID_8540	0	1.28	2.29	4.08	4.37
	1	CLU	ID_8720	0	0.34	1.28	1.66	1.94
	1	CPB2	ID_8762	0	0.61	1.43	1.4	1.6
	1	PLAU	ID_8862	0	0.53	0.83	0.75	1.13
	1	GCH1	ID_8937	0	0.75	0.56	1.54	1.65
	1	ANG	ID_8979	0	0.34	0.79	2.21	2.67
	1	RNASE17	ID_8982	0	0.81	1.25	1.66	1.64
	1	EAR11 /// RNASE17	ID_8983;ID_9307	0	0.48	0.84	1.31	1.19
	1	NDRG2	ID_8984	0	0.99	1.34	2.47	2.51
	1	FAM69A /// GUCY1B2	ID_9141	0	0.07	0.83	1.69	1.67
	1	GULO	ID_9162	0	0.34	0.86	1.21	1.13
	1	SLC39A14	ID_9193	0	0.47	1.56	1.44	1.69
	1	KLF12	ID_9254	0	0.03	0.58	1.09	1.1
	1	ITIH4	ID_9346	0	2.21	3.58	3.97	4.31
	1	MAT1A /// MAT1A	ID_9400	0	1.87	3.71	4.67	4.72
	1	MBL1	ID_9403	0	1.27	1.68	2.27	2.4
	1	TLR3	ID_9546	0	0.33	1.45	1.69	1.8
	1	F11	ID_9549	0	0.64	1.34	2.54	2.46
	1	FGL1	ID_9557	0	1.45	6.12	7.21	7.55
	1	MTUS1	ID_9558	0	0.09	0.62	1.25	1.45
	1	MSR1	ID_9564	0	0.17	1.06	1.2	1.38
	1	SLC25A15	ID_9633	0	0.4	1.1	1.97	1.77
	1	GAS6	ID_9662	0	0.03	0.64	1.92	2.41
	1	ITIH1	ID_9711	0	0.74	1.44	2.17	2.44
	1	SH3BP5	ID_9720	0	0.05	0.63	1.17	1.31
	1	LPL	ID_9834	0	0.61	1.17	1.45	1.81
	1	NAT1 /// NAT2	ID_9839	0	0.19	0.68	1.14	1.08
	1	CBR4	ID_9857	0	0.46	0.85	1.16	1.13
	1	HPGD	ID_9875	0	0.47	1.05	0.91	1.2
	1	SLC20A2	ID_9984	0	0.25	0.63	0.82	1.05
	1	PROZ	ID_10031	0	0.33	0.9	1.28	1.47
	1	F10	ID_10032	0	0.55	1.22	1.66	1.71
	1	F7	ID_10033	0	0.25	0.88	2.5	2.86
	1	FBP1 /// FBP1	ID_10109	0	1.59	3.85	5.17	5.15
	1	F12	ID_10160	0	0.9	1.98	2.92	3.06
	1	MIR3596B /// MIRLET7D	ID_10204	0	0.23	0.64	0.93	1.27
	1	ECI2	ID_10244	0	0.61	1.25	1.94	1.7
	1	ECI3	ID_10245	0	0.69	2.03	2.03	2.44
	1	PXDC1	ID_10248	0	0.61	0.48	0.95	1.13
	1	ALDH5A1	ID_10290	0	0.85	1.71	2.14	2.07
	1	SLC17A4	ID_10297	0	1.24	1.75	2.24	3.32
	1	SLC17A2	ID_10305	0	0.14	1.3	3.52	3.87
	1	RGD1564865	ID_10404;ID_10405	0	0.16	0.96	1.34	2.15
	1	DHTKD1 /// DHTKD1	ID_10429	0	0.85	1.65	2.12	2.17
	1	MRC1	ID_10455	0	0.31	0.87	0.86	1.09
	1	GPR158	ID_10478	0	0.71	0.97	1.13	1.6
	1	RGD1566325	ID_10497	0	0.2	0.91	0.8	1.14
	1	MIR24-1	ID_10514	0	0.24	0.53	1.47	1.52
	1	TGFBI	ID_10532	0	0.7	0.72	1.38	1.7
	1	SLC25A48	ID_10534	0	0.29	0.75	0.82	1.32
	1	FGFR4	ID_10551	0	0.23	0.65	0.8	1.02
	1	NINJ1	ID_10590	0	0.41	0.75	1.12	1.38
	1	RNF144B	ID_10594	0	0.27	1.55	2.08	1.97
	1	BPHL	ID_10636	0	0.16	1.08	2.39	2.97
	1	NQO2	ID_10638	0	0.04	0.37	0.6	1.13
	1	AGTR1A	ID_10649	0	0.1	0.91	1.43	1.74
	1	GPLD1	ID_10670	0	0.53	1.95	4.62	4.49
	1	RGD1562037	ID_10741	0	0.41	0.77	1.22	1.21
	1	ERO1LB	ID_10762	0	0.5	1.56	1.86	2.12
	1	AKR1C14	ID_10791	0	0.72	1.29	2	1.91
	1	PHYH	ID_10815	0	1.17	1.85	2.53	2.45
	1	FAM107B	ID_10819	0	0.49	0.79	1.38	1.39
	1	DSG2	ID_10887	0	0.52	1.06	1.26	1.57
	1	CD74	ID_11073	0	0.53	1.61	2.19	2.74
	1	CSF1R	ID_11077	0	0.33	0.99	0.83	1.12
	1	MIR122 /// MIR3591	ID_11093	0	1.08	0.78	1.55	1.71
	1	ACAA2	ID_11140	0	0.68	1.02	2.03	1.95
	1	ZADH2	ID_11174	0	0.82	1.47	2.14	2.15
	1	PROC	ID_11247	0	0.46	1.42	1.79	1.94
	1	GFRA3	ID_11267	0	0.1	1.56	2.14	2.37
	1	SIL1	ID_11272	0	0.45	0.74	0.76	1.14
	1	LOC100360623	ID_11375;ID_13081	0	0.38	0.67	1.02	1.09
	1	ATP8B1	ID_11391	0	0.52	1.19	1.58	1.79
	1	LDLRAD4	ID_11409	0	0.32	0.91	1.2	1.26
	1	SALL1	ID_11548	0	0.27	1.33	1.91	1.79
	1	GCDH	ID_11585	0	0.45	1.04	1.74	1.74
	1	TAT	ID_11692	0	0.05	3.71	6.29	6.85
	1	OSGIN1	ID_11770	0	0.21	0.84	1.92	2.06
	1	DEF8	ID_11808	0	0.4	0.34	1.39	1.61
	1	CES2A /// CES2J	ID_11832	0	0.02	0.37	0.95	1.71
	1	MMP15	ID_11855	0	0.11	0.55	0.96	1.11
	1	MAN2B1	ID_11931	0	0.2	0.77	1.02	1.04
	1	PGRMC1 /// PGRMC1	ID_11994;ID_25759	0	0.37	0.7	1.32	1.19
	1	LCAT	ID_12016	0	0.36	1.36	2.52	2.6
	1	NQO1	ID_12032	0	0.58	1.29	1.44	1.98
	1	AGT	ID_12126	0	1.03	1.71	3.53	3.52
	1	ACOT12	ID_12197	0	1.74	3.06	5.2	4.64
	1	DMGDH	ID_12205	0	1.97	2.66	3.91	4.57
	1	IL6ST	ID_12268	0	0.42	1.96	2.29	2.27
	1	SEPP1 /// CCDC152	ID_12303	0	0.67	1.4	1.61	1.62
	1	C9	ID_12314	0	2.05	4.09	4.57	5.22
	1	PRLR	ID_12327	0	0.29	1.31	2.41	3.52
	1	SLC10A5	ID_12396	0	1.19	2.03	2.59	2.45
	1	TNFSF10	ID_12439	0	1.26	2.65	3.02	3.43
	1	FGF2 /// NUDT6	ID_12486;ID_13323	0	0.14	0.6	1.04	1.08
	1	TM4SF4	ID_12535	0	1.31	3.24	3.67	4.12
	1	RNF13	ID_12536	0	0.13	0.55	0.75	1.06
	1	SLC39A1	ID_12686	0	0.26	0.8	0.7	1.07
	1	RORC /// LINGO4 /// RORC /// RORC	ID_12734	0	0.55	0.68	2.67	2.95
	1	HFE2	ID_12768	0	1.29	0.93	1.69	2.08
	1	REG4	ID_12788	0	0.39	1.1	1.39	1.69
	1	DRAM2	ID_12840	0	0.29	0.74	1.26	1.12
	1	AKNAD1 /// AKNAD1	ID_12865	0	0.16	0.77	1.44	1.7
	1	DPYD /// DPYD	ID_12886	0	1	1.61	2.71	2.65
	1	ADH1	ID_12955	0	1.64	5.33	6.16	6.13
	1	ADH6A	ID_12956	0	0.31	0.58	1.78	1.76
	1	UOX	ID_12988	0	2.39	2.88	4.15	4.15
	1	MCCC2	ID_13103	0	0.43	0.9	0.94	1.07
	1	GZMA	ID_13142	0	0.3	1.18	1.23	1.91
	1	ITGA1	ID_13154	0	0.81	1.43	1.2	1.64
	1	GHR	ID_13175	0	0.88	1.22	1.15	1.58
	1	TUBB4B /// C7	ID_13179	0	0.47	0.65	1	1.83
	1	OSMR	ID_13183	0	0.26	1.89	1.92	2.2
	1	CPB1	ID_13281	0	0.67	1.3	1.22	2.04
	1	P2RY14	ID_13379	0	0.16	0.87	1.43	1.49
	1	VEPH1	ID_13404	0	0.86	1.38	1.77	2.1
	1	GRIA2	ID_13437	0	0.74	1.41	1.64	1.66
	1	LRAT	ID_13447	0	0.11	0.7	1.42	1.68
	1	EFNA1	ID_13501	0	0.07	1.1	1.73	1.51
	1	ZBTB7B	ID_13505	0	0.42	0.64	1.06	1.14
	1	IL6R	ID_13509	0	1.1	2.28	3.14	3.15
	1	CAR14	ID_13592	0	0.6	1.13	1.94	1.74
	1	AMY1A	ID_13710	0	1.89	3.38	5.21	5.35
	1	S1PR1	ID_13713	0	0.12	0.54	1.51	1.46
	1	PALMD	ID_13725	0	0.95	2.5	4.11	4.12
	1	HADH	ID_13775	0	0.7	0.9	1.87	1.83
	1	DNASE2B	ID_13823	0	0.63	0.93	1.41	1.39
	1	ACADM	ID_13843	0	0.37	0.7	1.8	1.7
	1	CLIC2	ID_13855	0	0.53	1.58	1.47	1.86
	1	C2 /// CFB	ID_13950	0	0.76	1.65	2.08	2.07
	1	C4B /// C4A /// LOC100911579	ID_13953	0	1.39	3.39	3.64	3.88
	1	RT1-DA	ID_13964	0	0.37	0.88	1.07	1.82
	1	RT1-BA	ID_13965	0	0	0.44	0.55	1.26
	1	COL18A1	ID_14043	0	0.42	0.81	1.57	1.83
	1	RFX6	ID_14116	0	0.33	0.7	0.9	1.51
	1	FABP7	ID_14139	0	0.97	3.28	5.04	5.21
	1	SMPDL3A	ID_14140	0	0.62	1.62	2.49	2.5
	1	TFF3	ID_14361	0	0.16	0.61	1.57	1.69
	1	CBS	ID_14368	0	0.38	1.96	2.28	3.2
	1	CHCHD10	ID_14401	0	0.29	1.03	2.12	2.21
	1	DDT	ID_14405	0	0.46	0.92	1.32	1.32
	1	UPB1 /// UPB1	ID_14408	0	1.39	2.01	2.22	2.74
	1	PTGFR	ID_14559	0	0.32	0.66	1.96	2.01
	1	IL1RN	ID_14575	0	0.32	1.38	1.11	1.69
	1	CACFD1	ID_14632	0	0.13	0.99	1.36	1.19
	1	RXRA	ID_14636	0	0.23	1.09	1.75	1.69
	1	PHYHD1	ID_14660	0	0.3	1.11	1.11	1.37
	1	ASS1	ID_14675	0	1.16	2.19	2.7	2.64
	1	MIR181B-2	ID_14756	0	-0.21	0.42	0.64	1.19
	1	KYNU	ID_14762	0	0.46	1.29	2.37	2.14
	1	RAPGEF4	ID_14842	0	0.38	0.84	2.6	2.71
	1	LGR4	ID_15071	0	0.62	1.27	1.51	1.48
	1	GCHFR	ID_15126	0	0.52	0.85	1.29	1.21
	1	SQRDL	ID_15175;ID_16622	0	0.72	1.81	2.32	2.43
	1	SLC27A2 /// SLC27A2	ID_15189	0	0.45	1.19	2.2	1.97
	1	MERTK	ID_15206	0	0.55	0.9	1.4	1.64
	1	ATRN	ID_15239	0	0.42	0.7	1.39	1.6
	1	BMP2	ID_15256	0	0.22	0.5	0.71	1.17
	1	LBP	ID_15438	0	0.49	2.81	4.3	4.41
	1	CTSA /// PLTP	ID_15489	0	0.23	0.65	0.87	1.02
	1	LCN12	ID_15612	0	0.79	1.34	2.09	2.41
	1	C8G	ID_15613	0	0.86	1.45	2.12	2.6
	1	AGPAT2	ID_15642	0	0.43	1.05	1.09	1.35
	1	LCN2	ID_15705	0	1.38	3.35	4.03	3.96
	1	C5	ID_15726	0	2.52	5.13	5.36	5.87
	1	RGD1308742	ID_15727	0	0.78	1.57	1.83	2.04
	1	CD302	ID_15821	0	0.94	2.49	2.65	2.87
	1	DPP4	ID_15831	0	1.01	1.73	1.54	2.4
	1	COBLL1	ID_15840	0	0.51	0.99	1.16	1.3
	1	SERPING1	ID_15921	0	0.77	1.74	2.11	2.29
	1	NR1H3	ID_16093	0	0.61	1.16	1.39	1.38
	1	DEPDC7	ID_16151	0	0.78	1.34	2.12	2.34
	1	RASGRP1	ID_16218	0	0.5	0.78	0.76	1.02
	1	HAO1	ID_16346	0	0.96	2.96	4.93	5.41
	1	MAFB	ID_16490	0	0.18	0.68	1.25	1.39
	1	ZHX3	ID_16491	0	0.34	1.32	2.2	1.88
	1	SLPI	ID_16516	0	0.52	1.03	0.85	1.28
	1	SDC4	ID_16518	0	0.47	1.26	1.94	1.7
	1	ABCB4	ID_16690	0	0.82	1.05	1.84	1.78
	1	AKR1D1	ID_16811	0	1.48	2.97	3.81	3.65
	1	TMEM176A	ID_16900	0	0.37	0.99	0.85	1.78
	1	AQP1	ID_16936	0	0.19	1.55	2.75	3.27
	1	PPM1K	ID_16970	0	0.15	0.99	2.16	3.52
	1	RETSAT	ID_17062	0	0.38	1.15	1.6	1.52
	1	EVA1A	ID_17077	0	0.53	0.44	0.7	1
	1	UROC1	ID_17158	0	0.62	1.03	1.21	1.28
	1	SLC6A13	ID_17262	0	0.73	0.55	1.6	1.72
	1	SLC6A12	ID_17263	0	0.68	1.42	2.28	2.22
	1	A1I3	ID_17266	0	0.09	4.74	6.67	6.85
	1	MUG1	ID_17267	0	-0.21	5.66	7.59	7.72
	1	MUG2	ID_17268	0	0.21	4.04	6.09	6.48
	1	C1RL	ID_17292	0	0.28	0.87	1.33	1.19
	1	C1R	ID_17293	0	-0.21	1.27	1.54	1.96
	1	CD4	ID_17297;ID_18100	0	0.54	1.04	1.14	1.31
	1	CLEC2G	ID_17335	0	0.6	1.76	2.27	2.17
	1	CREBL2	ID_17359	0	0.4	0.72	0.86	1.05
	1	MGST1	ID_17376	0	1.15	1.66	1.95	2.1
	1	SLCO1B3	ID_17385	0	0.91	2.07	3.52	3.08
	1	HGF	ID_17474	0	0.2	0.62	0.93	1.5
	1	STEAP4	ID_17495	0	0.72	2.18	2.32	2.7
	1	PON1	ID_17530	0	2.5	4.36	5.59	6.1
	1	PON3	ID_17531	0	1.16	2.05	2.08	2.3
	1	PON2	ID_17532	0	0.32	0.75	1.12	1.01
	1	TSPAN12	ID_17569	0	0.29	0.74	1.17	1.09
	1	RGD1563986	ID_17660	0	0.48	1.25	1.79	1.73
	1	EPHA1	ID_17679	0	0.58	0.7	1.3	1.55
	1	TMEM176B	ID_17699	0	0.21	0.96	0.88	1.65
	1	HIBADH	ID_17727	0	0.34	0.94	1.07	1.16
	1	GPRIN3	ID_17757	0	0.55	1.24	1.93	2.06
	1	THNSL2	ID_17827	0	0.49	0.98	1.3	1.43
	1	CML2	ID_17903	0	-0.33	0.7	0.9	1.78
	1	ATP2B2 /// ATP2B2	ID_18014	0	0.47	0.89	1.52	1.58
	1	CPAMD8 /// MUG2 /// MUG1	ID_18066	0	1.61	5.63	7.4	7.27
	1	C1S	ID_18086	0	0.03	1.65	1.85	2.37
	1	PZP	ID_18132	0	0.51	0.97	1.06	1.21
	1	CLEC2D2 /// CLEC2DL1	ID_18136	0	0.02	0.93	1.27	1.26
	1	CLEC1A	ID_18147	0	0.53	1.38	1.72	1.77
	1	KLRA7	ID_18159;ID_18165;ID_18166;ID_18167	0	0.54	1.16	1.19	1.3
	1	LY49SI3 /// LY49SI2 /// LY49I9 /// LOC497796 /// RGD1561306 /// LOC502907 /// LOC690097 /// LOC100910679 /// KLRA7	ID_18160	0	1.15	2.14	1.76	2.28
	1	KCNJ8	ID_18252	0	0.33	0.47	0.84	1.18
	1	ABCC9	ID_18253;ID_18255	0	0.33	1	1.97	2.34
	1	TTPA	ID_18384	0	1.64	2.38	3.26	3.1
	1	ACO1	ID_18429	0	0.42	0.66	1.56	1.54
	1	GRHPR	ID_18470	0	0.45	0.52	2.07	2.11
	1	SLC31A2	ID_18536	0	0.1	0.63	1.12	1.01
	1	PTPRD	ID_18565	0	-0.29	0.89	1.36	1.62
	1	ACER2	ID_18583	0	0.42	0.91	1.19	1.53
	1	FGGY	ID_18613	0	0.25	0.99	1.41	1.46
	1	NFIA	ID_18618	0	0.5	1.28	1.52	1.62
	1	PPAP2B	ID_18659	0	0.33	1.53	2.1	2.08
	1	FAAH /// LOC100911581	ID_18723	0	0.97	1.56	2.88	3.64
	1	TMEM53	ID_18746	0	0.78	1.78	2.82	3.35
	1	FUCA1	ID_18908	0	0.25	0.88	1.64	1.85
	1	TMCO4	ID_18943	0	0.06	0.6	1.04	0.86
	1	AGMAT	ID_18970	0	0.26	0.84	2.33	2.48
	1	DHRS3	ID_18984	0	0.4	1.01	1.7	1.65
	1	TNFRSF9	ID_19022	0	0.25	1.84	2.88	2.57
	1	ADHFE1	ID_19110	0	0.5	2.39	4.01	3.69
	1	MOB3B	ID_19201	0	0.56	1.09	1.44	1.33
	1	HINT2	ID_19254	0	0.11	0.62	0.99	1.24
	1	GNE	ID_19263	0	0.08	0.25	1.01	1.4
	1	TRIM14	ID_19279	0	0.43	0.81	1.58	1.46
	1	BAAT	ID_19289	0	0.43	1.04	3.29	3.37
	1	PTPN3	ID_19321	0	0.44	1.68	2.37	2.51
	1	PTGR1	ID_19331	0	0.7	1.3	1.16	1.67
	1	MEGF9	ID_19376	0	0.23	0.86	1.14	1.07
	1	C8A	ID_19475	0	0.28	0.69	0.89	1.09
	1	PRKAA2	ID_19477	0	-0.04	1.06	1.91	2.1
	1	DIO1	ID_19491	0	0.81	2.8	5.7	5.31
	1	CYP4A2 /// CYP4A3	ID_19518	0	1.96	3.23	4.26	4.15
	1	CYP4A3 /// CYP4B1 /// CYP4A2	ID_19519	0	2.13	3.57	4.56	4.51
	1	ST3GAL3	ID_19556	0	0.39	0.94	1.57	1.4
	1	PINK1	ID_19751	0	0.38	1.11	1.88	1.87
	1	TNFRSF1B	ID_19809	0	0.3	0.97	1.17	1.68
	1	GALM	ID_19917	0	0.65	1.13	2.09	1.96
	1	MORN2	ID_19920	0	0.26	0.68	0.82	1.22
	1	EPAS1	ID_19944	0	0.38	0.41	1.25	1.42
	1	EPCAM	ID_19951	0	0.86	1.49	2.48	2.22
	1	XDH	ID_19972	0	0.34	1.84	2	2.09
	1	APOB	ID_20017	0	0.52	0.79	1.01	1.14
	1	ADI1	ID_20058	0	0.34	0.54	0.8	1.26
	1	AGMO	ID_20088	0	1.16	2.4	4.49	4.31
	1	LOC100912377	ID_20138	0	0	0.61	1.01	0.9
	1	CTAGE5	ID_20145	0	0.81	1.38	1.54	1.81
	1	SERPINA4	ID_20341	0	0.74	1.27	1.49	2.03
	1	LOC299282	ID_20346	0	0.17	4.41	5.93	5.7
	1	SERPINA3N	ID_20347	0	0.19	4.3	6.23	6.15
	1	TNFAIP2	ID_20525	0	0.5	0.79	0.88	1.68
	1	PRKD3	ID_20584	0	0.4	0.94	0.82	1.16
	1	HAAO	ID_20603	0	0.72	1	1.38	1.41
	1	MCFD2	ID_20613	0	0.67	1.33	1.24	1.48
	1	KHK	ID_20663	0	0.76	0.95	1.6	1.92
	1	ID2	ID_20713	0	-0.04	0.68	0.81	0.97
	1	COLEC11	ID_20722	0	0.19	0.41	0.85	1.15
	1	AHR	ID_20746	0	0.33	1.42	2.55	2.3
	1	DNAJB9	ID_20764	0	0.37	0.81	0.82	1.02
	1	CLEC14A	ID_20798	0	0.32	0.79	0.98	1.19
	1	TMEM30B	ID_20859	0	0.13	1	2.3	2.09
	1	SLC10A1	ID_20901	0	2.13	3.03	4.95	5.12
	1	ALDH6A1	ID_20923	0	0.74	1.53	1.86	2.04
	1	TC2N	ID_20987	0	0.74	1.55	2.26	2.7
	1	SERPINA11 /// SERPINA9	ID_21007	0	0.21	0.66	1	0.92
	1	SERPINA3K	ID_21012	0	-0.26	3.71	7.04	6.6
	1	IGG-2A /// IGHA	ID_21063	0	0.06	0.64	1.46	1.32
	1	IGHA /// IGG-2A /// IGHG /// LOC100359993	ID_21065	0	0.1	0.47	1.25	1.16
	1	GLS2	ID_21136	0	1.31	1.87	3.56	3.91
	1	MMP19	ID_21150	0	0.61	0.6	1.03	1.03
	1	NFIC	ID_21209	0	0.24	0.39	1.64	1.69
	1	CREB3L3	ID_21219	0	0.61	1.69	2.78	2.49
	1	GAMT	ID_21245	0	0.63	1.21	1.23	1.68
	1	CYP4F4	ID_21279	0	1.58	4.07	4.81	4.98
	1	PAH	ID_21340	0	1.43	2.39	3.98	3.96
	1	HAL	ID_21369	0	0.14	1.1	2.09	2.48
	1	BTG1	ID_21384	0	0.18	0.83	1.45	1.49
	1	PTPRB	ID_21426	0	0.12	0.88	1.2	1.45
	1	LRIG3 /// LRIG3	ID_21457	0	-0.01	0.82	1.35	1.59
	1	SDC2	ID_21478	0	0.51	1.22	1.21	1.4
	1	CSF2RB	ID_21615	0	0.07	0.85	0.79	1.02
	1	MIOX	ID_21716	0	0.44	0.57	1.61	1.74
	1	GPD1	ID_21769	0	0.83	1.39	2.2	2.28
	1	ERBB3	ID_21846	0	0.37	1.77	2.72	2.34
	1	ILVBL	ID_22007	0	0.58	0.82	1.05	0.99
	1	CYP4F1	ID_22022	0	0.92	3.6	4.88	5.38
	1	CYP4F6	ID_22023	0	0.31	0.97	1.31	1.87
	1	STAB2 /// STAB2	ID_22075;ID_22076;ID_22077	0	0.4	0.68	1.36	1.47
	1	NR1H4	ID_22096	0	0.69	2.3	3.4	3.17
	1	AMDHD1	ID_22111	0	0	0.99	1.45	1.22
	1	ACSS3	ID_22139	0	0.51	1.2	1.46	1.5
	1	SLC16A7	ID_22210	0	0.29	0.9	1.58	2.1
	1	INHBC	ID_22225	0	0.75	2.62	3.79	4.1
	1	LRP1	ID_22229	0	0.46	0.59	1.34	1.33
	1	RDH7 /// RDH7	ID_22232	0	0.24	1.44	4.2	4.46
	1	DPYS	ID_22275	0	0.93	1.51	2.48	2.56
	1	FAM84B	ID_22334	0	0.22	1.27	1.37	1.48
	1	NAPRT1	ID_22415	0	0.65	0.84	1.57	1.74
	1	TMPRSS6	ID_22465	0	0.89	1.48	2.11	1.92
	1	CYP2D5	ID_22521	0	0.63	1.41	3.02	3.01
	1	CYP2D2	ID_22524	0	1.03	1.57	2.56	2.84
	1	PLXNB2 /// MIR349	ID_22560	0	0.02	0.52	1.01	1.11
	1	ABCD2	ID_22574	0	0.95	2.71	4.72	4.99
	1	SLC38A4	ID_22593	0	1.26	4.09	4.85	4.84
	1	UHRF1BP1L	ID_22701	0	0.18	0.45	1.03	0.95
	1	VWA5A	ID_22928	0	0.35	0.95	1.05	1.22
	1	RGD1566243	ID_23013	0	0.43	0.63	0.76	1.1
	1	RGD1311251	ID_23036	0	0.23	0.81	2.42	3
	1	RORA	ID_23144	0	0.96	1.87	2.09	2.13
	1	FAM214A	ID_23179	0	0.29	0.96	1.96	2.23
	1	GSTA2 /// GSTA5	ID_23198;ID_23906	0	1.55	3.08	3.45	3.62
	1	BCKDHB	ID_23216	0	0.26	0.48	1.03	1.05
	1	NT5E	ID_23233	0	0.4	0.75	1.67	2.13
	1	CTSH	ID_23238	0	0.75	1.27	1.46	1.55
	1	RBP1	ID_23260	0	0.65	1.01	2.07	1.94
	1	SLCO2A1	ID_23278;ID_27223	0	1.14	1.83	2.45	2.81
	1	ACAD11 /// NPHP3 /// ACAD11	ID_23281	0	0	0.5	0.97	1.06
	1	ABHD14B	ID_23293	0	0.16	0.63	0.93	1.26
	1	MST1	ID_23322	0	0.85	1.7	2.14	2.21
	1	NGP	ID_23353	0	1.68	3.39	4.68	4.56
	1	TMEM205	ID_23560	0	0.78	1.68	1.55	1.92
	1	GLB1L2	ID_23581	0	0	0.44	0.93	1.78
	1	ZBTB16	ID_23738	0	0.12	1.02	1.87	1.72
	1	LOC689959	ID_23754	0	0.68	0.63	1.26	1.37
	1	RGD1564937	ID_23756	0	0.35	0.48	0.93	1
	1	ACAT1	ID_23770	0	0.2	0.6	1.09	1.07
	1	ETFA	ID_23785	0	0.37	0.78	1.15	0.99
	1	TEX9	ID_23888	0	0.18	0.61	1.04	1.14
	1	PCCB	ID_23981	0	0.08	0.67	0.87	1.11
	1	RGD1310507 /// RGD1310507	ID_23988	0	0.2	0.93	2.17	2.4
	1	SLC38A3	ID_24024	0	0.43	0.97	0.91	1.16
	1	CAMP	ID_24046	0	1.09	2.79	3.46	3.23
	1	TGFBR2	ID_24076	0	0.19	0.5	1.06	0.99
	1	ANO10	ID_24078	0	0.49	0.98	1.26	1.34
	1	CCR1	ID_24121	0	0.09	0.65	0.78	1.29
	1	SLC22A7	ID_24171	0	0.23	0.6	1.81	1.83
	1	VEGFA	ID_24185	0	0.24	0.53	1.1	1.1
	1	IL1R1	ID_24293	0	0.28	0.96	1.99	1.89
	1	MYO1B	ID_24329	0	0.67	1.32	1.36	1.48
	1	AOX1	ID_24349	0	0.37	2.5	3.7	3.99
	1	CFLAR	ID_24364	0	0.37	0.74	0.85	1.01
	1	PARD3B	ID_24382	0	0.17	0.65	0.9	1.13
	1	ADAM23	ID_24389	0	0.15	1.23	1.56	2.1
	1	IGFBP2	ID_24419	0	0.48	1.52	2.89	3.24
	1	CYP27A1	ID_24436	0	0.38	1.32	3.18	3.06
	1	SPP2	ID_24509	0	0.69	1.11	1.17	1.56
	1	AGXT	ID_24537	0	1.04	2.39	4.63	4.67
	1	FARP2	ID_24544	0	0.9	1.28	2	1.92
	1	ENPP5	ID_24650	0	0.18	1.01	1.62	1.68
	1	GPR116	ID_24656	0	0.2	0.83	1.13	1.33
	1	LOC501110	ID_24682	0	0.3	1	1.84	2.45
	1	ANKRD44	ID_24782	0	0.1	0.52	1.25	1.43
	1	FAM126B	ID_24797	0	0.19	0.39	1.27	1.36
	1	MREG	ID_24842	0	0.03	0.48	1.22	1.48
	1	RAB17	ID_24930	0	0.68	1.19	1.54	1.89
	1	ND6	ID_25034	0	0.54	0.67	0.91	1.11
	1	XII.01	ID_25042	0	0.08	1.48	1.82	1.93
	1	SLC25A23	ID_25054;ID_25055	0	0.53	1.67	2.51	2.83
	1	LRG1	ID_25077	0	0.16	1.32	1.7	1.67
	1	TMEM37	ID_25092	0	0.6	0.99	1.61	1.82
	1	LAMP2	ID_25166	0	0.26	0.98	1.5	1.53
	1	HSD17B10	ID_25317	0	0.64	1.11	1.21	1.28
	1	CLCN4	ID_25328	0	0.3	0.85	1.78	2.14
	1	REPS2	ID_25356	0	0.66	1.49	1.95	1.94
	1	LOC317456 /// LPGAT1	ID_25382	0	0.45	0.7	1.29	1.45
	1	GJB1	ID_25465	0	0.64	1.31	2.01	2.11
	1	DIAP2	ID_25551	0	0.3	0.98	0.91	1.08
	1	4930513O06RIK	ID_25589	0	0.13	0.58	1.38	1.6
	1	XPNPEP2	ID_25612	0	0.56	1.22	1.29	2.64
	1	F9	ID_25660	0	1.47	3.41	4.27	4.38
	1	RGN	ID_25783	0	0.4	1.52	1.79	1.84
	1	MAOA	ID_25794	0	0.09	0.78	0.95	1.04
	1	TMEM27	ID_25934	0	0.33	0.76	1.4	1.36
	1	GPR64	ID_25953	0	0.56	2.57	4.21	3.42
	1	GK	ID_25992	0	0.53	1.72	2.89	2.48
	1	ZMAT1	ID_26159	0	-0.05	0.6	0.75	1.05
	1	SERPINA7	ID_26175	0	-0.14	3.92	6.79	7.44
	1	LRP11	ID_17	0	0.16	0.67	1.51	1.13
	1	MAP7	ID_50	0	0.62	0.91	1.38	1.11
	1	SLC27A5	ID_353	0	1.23	0.65	3.99	3.87
	1	ETHE1	ID_445	0	0.38	0.25	1.34	0.72
	1	CYP2A3	ID_475	0	-0.08	0.36	3.43	2.05
	1	ECH1	ID_515	0	0.27	1.18	3.61	3.04
	1	SIGLEC5	ID_594	0	0.28	0.75	1.19	0.97
	1	TTC23	ID_753	0	0.38	0.42	1.81	1.38
	1	SMPD1	ID_988	0	0.03	0.14	1.51	1.06
	1	ACSM3	ID_1077	0	0.37	1.17	2.96	2.28
	1	IL4R	ID_1114	0	0.2	0.39	1.55	1.35
	1	HSD3B7	ID_1149	0	0.08	0.46	2.41	1.75
	1	LHPP	ID_1190	0	0.37	0.61	1.62	1.09
	1	CHKA	ID_1294	0	0.28	0.5	1.79	0.98
	1	PC	ID_1314	0	0.74	1.4	2.25	1.66
	1	SPTBN2	ID_1315	0	0.24	0.39	1.19	1.08
	1	MACROD1	ID_1368	0	0.33	0.58	1.16	1
	1	ALDH1A1 /// ALDH1A7	ID_1486	0	0.4	0.1	2.24	1.42
	1	PPAPDC2	ID_1517	0	0.31	0.43	1.07	0.76
	1	A1CF	ID_1535	0	0.37	0.79	1.31	1.05
	1	RGD1566017	ID_1722	0	0.15	0.77	1.4	0.96
	1	VNN1	ID_1788	0	1.2	2.94	5.24	4.37
	1	APOC4	ID_2077	0	0.84	1.41	2.36	2.08
	1	BCKDHA	ID_2114	0	0.36	1.16	1.93	1.57
	1	PRRG2	ID_2296	0	0.03	0.36	1.07	0.85
	1	POLG	ID_2491	0	0.14	0.84	1.56	0.93
	1	FURIN	ID_2505	0	0.48	0.79	1.56	1.4
	1	TMEM135	ID_2552	0	0.21	0.32	1.79	1.11
	1	TSKU	ID_2582	0	0.28	0.6	1.67	1.48
	1	P2RY2	ID_2606	0	0.19	0.48	2.45	1.72
	1	TEX36	ID_2925	0	-0.07	0.1	3.52	1.19
	1	SIRT3	ID_2961	0	0.26	0.63	2.2	1.59
	1	PANK1	ID_3298	0	0.45	0.75	1.59	1.31
	1	MIR107	ID_3299	0	0.2	0.31	1.04	0.4
	1	HOGA1	ID_3347	0	0.98	1.11	1.84	1.76
	1	ECI1	ID_3512	0	0.54	0.92	2.82	1.46
	1	TOB1	ID_4102	0	0.45	0.68	1.99	1.7
	1	ZPBP2	ID_4165	0	0.01	0.3	1.27	0.63
	1	AOC3 /// G6PC /// PSME3	ID_4206	0	0.04	0.22	1.66	0.8
	1	GCGR	ID_4371	0	0.48	0.87	1.93	1.6
	1	DECR2 /// RAB11FIP3 /// NME4	ID_4535	0	0.74	1.12	1.92	1.38
	1	SLC22A5 /// SLC22A4 /// SLC22A4	ID_4648	0	0.21	0.33	1.76	0.65
	1	ACADVL	ID_4827	0	0.58	0.86	1.94	1.57
	1	LOC690286	ID_5027	0	0.46	1.19	2.44	2.05
	1	KRT23	ID_5117	0	0.65	0.63	1.97	1.34
	1	GALK1	ID_5303	0	0.4	0.67	1.35	1.13
	1	ACOX1 /// LOC100910385	ID_5311	0	0.25	0.5	2.76	2.2
	1	PCYT2	ID_5350	0	0.75	0.9	1.48	1.09
	1	EHHADH	ID_5651	0	0.97	1.43	4.99	3.73
	1	ABCC5	ID_5661	0	-0.01	0.08	1.12	0.74
	1	TMEM50B	ID_5786	0	-0.07	0.69	1.6	1.09
	1	HGD	ID_5894	0	1.17	1.36	2.33	2.21
	1	N4BP2L1	ID_6095	0	0.48	1.18	1.95	1.51
	1	CYP3A9	ID_6184	0	0.22	0.08	1.35	0.47
	1	LOC685560	ID_6216	0	0.15	0.31	1.04	0.51
	1	TMEM120A	ID_6228	0	0.33	0.55	2.15	0.71
	1	ACAD10	ID_6308	0	0.27	0.89	1.76	1.09
	1	ACADS	ID_6348	0	0.67	0.73	1.43	1.12
	1	LOC681182 /// LOC681341	ID_6545	0	0.24	0.55	1.28	1.16
	1	FBXO21	ID_6685	0	0.06	0.5	1.34	0.94
	1	SLC35F5	ID_6787	0	0.39	0.68	1.08	0.88
	1	RGS16	ID_6911	0	-0.09	-0.06	3.85	1.81
	1	MPC2	ID_6973	0	0.15	0.23	1.3	0.98
	1	ESRRG	ID_7132	0	0.08	0.3	1.22	0.89
	1	LAMB3	ID_7152	0	0.18	0.1	1.01	0.73
	1	INSIG2	ID_7205	0	0.23	0.21	1.52	0.96
	1	TOR3A	ID_7349	0	0.01	0.31	2.2	0.69
	1	RALGPS2	ID_7352	0	-0.05	0.44	1.44	0.87
	1	MARC2	ID_7507	0	0.21	0.25	1.75	1.5
	1	RGD1310587	ID_7508	0	0.94	1.21	1.88	1.6
	1	G0S2	ID_7540	0	0.2	0.6	1.77	0.99
	1	PAQR3	ID_7611	0	-0.02	-0.21	1.24	0.7
	1	UGT2B37 /// UGT2B17	ID_7656	0	0.23	0.67	3.94	1.32
	1	TEC	ID_7697	0	0.03	0.92	1.75	1.37
	1	SEL1L3	ID_7772	0	0	0.18	1.81	0.79
	1	LOC688553	ID_7893	0	0.07	0.17	1.54	1.04
	1	CDS1	ID_8029	0	0.36	0.45	1.02	0.71
	1	AGPAT9	ID_8030	0	0.23	0.62	2.55	2.05
	1	SLC34A2	ID_8213	0	0.56	0.74	3.58	3.12
	1	CPEB2	ID_8236;ID_26606	0	0.14	0.22	1.03	0.94
	1	PEX13	ID_8382	0	0.23	0.39	1.08	0.98
	1	LOC305806 /// LOC100359853 /// LOC100360124	ID_8437	0	0.21	0.48	1.11	0.99
	1	PELI2	ID_8515	0	0.12	0.34	1.05	0.69
	1	DHRS4	ID_8624	0	0.44	1.03	1.67	1.39
	1	DCAF11	ID_8628	0	0.29	0.26	1.16	0.91
	1	CHRNA2	ID_8721	0	0.31	0.34	1.37	0.83
	1	VWA8	ID_8779	0	0.57	0.96	3	2.63
	1	GJB2	ID_9111	0	0.57	0.92	1.64	1.3
	1	MSRA	ID_9154	0	0.75	1.03	1.47	1.19
	1	PIWIL2	ID_9194	0	0.08	0.58	1.13	0.9
	1	BTD	ID_9356	0	0.47	0.7	1.16	1.01
	1	PGPEP1	ID_9440	0	0.09	0.24	1.41	0.97
	1	SLC25A42	ID_9452	0	0.2	0.39	1.73	1.04
	1	SLC25A4	ID_9541	0	0.24	0.62	1.13	0.86
	1	CACNA1D	ID_9707	0	0.6	0.72	1.12	0.82
	1	HACL1	ID_9723	0	0.58	1.21	3.89	2.86
	1	ACSL1	ID_9902;ID_9903	0	0.38	0.88	2.17	1.57
	1	ADTRP	ID_10220	0	0.63	0.73	2.66	2.51
	1	ELOVL2	ID_10222	0	0.53	0.64	2.53	2.26
	1	CREM	ID_10370	0	0	0.16	1.06	0.76
	1	GPR137B	ID_10380	0	0.56	0.56	1.24	0.93
	1	AKR1E2	ID_10406	0	0.8	0.92	1.48	1.33
	1	CAMK1D	ID_10432;ID_10434	0	0.54	0.82	1.27	1.12
	1	MIR23B	ID_10516	0	0.11	0.3	1.47	1.2
	1	BMP6	ID_10618	0	0.33	0.63	1.03	0.82
	1	PPP1R3G	ID_10629	0	-0.03	0.94	2.36	1.36
	1	ASB13	ID_10795	0	0.19	0.39	1.07	0.96
	1	DSG1	ID_10883	0	0.71	1.09	2.46	1.36
	1	EIF4EBP3	ID_10944	0	0.13	0.1	2.02	0.77
	1	NDFIP1	ID_10985	0	0.07	0.55	1.02	0.78
	1	HSD17B4	ID_11029	0	0.46	0.71	1.34	1.08
	1	ST8SIA3	ID_11088	0	0.33	0.4	1.1	0.78
	1	MYO5B	ID_11139	0	0.5	0.78	1.23	0.96
	1	SDR42E1	ID_11766	0	0.38	0.49	1.68	1.42
	1	MLYCD	ID_11769	0	0.31	0.26	1.51	1.05
	1	LONP2	ID_11912	0	0.34	0.62	1.51	1.32
	1	CAR5A	ID_12094	0	0.23	0.19	2.02	1.38
	1	GLRX	ID_12168	0	0.25	0.65	1.56	1.18
	1	MOCS2	ID_12287	0	0.2	0.44	1.33	0.95
	1	SLC2A2	ID_12447	0	1.14	1.28	1.96	1.75
	1	LARP1B	ID_12497	0	0.24	0.22	1.26	1.11
	1	RGD1565989	ID_12498	0	0.28	0.42	1.22	0.84
	1	TMOD4	ID_12744	0	0.15	0.57	1.83	1.23
	1	TXNIP	ID_12769	0	0.27	0.87	1.54	0.79
	1	FABP2	ID_12900	0	0.98	1.52	2.47	2.19
	1	ADH4 /// ADH5	ID_12959	0	0.2	0.37	1.23	1.16
	1	GAPT	ID_13134	0	0.37	0.7	1.12	0.96
	1	ETFDH	ID_13433	0	0.62	1.13	2.15	1.82
	1	TRIM2	ID_13453	0	0.66	0.48	1.12	0.83
	1	HSD3B5	ID_13622	0	0.05	-0.05	1.07	0.31
	1	CEPT1	ID_13669	0	0.28	0.63	1.22	0.78
	1	ABCD3	ID_13737	0	0.46	0.17	1.58	1.22
	1	PDLIM5	ID_13805	0	0.13	0.32	1	0.58
	1	RGD735065	ID_14007	0	0.11	0.4	1.04	0.82
	1	PDXK	ID_14027	0	0.23	0.14	1.19	0.68
	1	AGPAT3	ID_14029	0	0.62	1.07	1.82	1.61
	1	GSTT2	ID_14056	0	0.06	0.7	1.87	1.37
	1	TYSND1	ID_14108	0	0.19	0.44	1.18	1.04
	1	AIFM2	ID_14109	0	0.5	0.55	1.49	1.46
	1	FTCD	ID_14391	0	1.59	2.68	4.31	3.26
	1	GSTT3	ID_14407	0	0.58	0.25	1.15	1.05
	1	ARRDC3	ID_14561	0	0.46	0.26	1.68	1.39
	1	PKP4	ID_14794	0	0.23	0.51	1.17	0.66
	1	ACP2	ID_15019	0	0.55	0.88	1.26	1.06
	1	LOC691083	ID_15059	0	0.75	1.44	3.18	1.98
	1	PAX8	ID_15592	0	0.08	0.45	1.46	0.65
	1	CCBL1	ID_15680	0	0.28	0.47	1.57	1.49
	1	CRAT	ID_15684	0	-0.03	-0.13	1.01	0.54
	1	RALGPS1	ID_15715	0	0.47	0.65	1.14	0.95
	1	GRB14	ID_15838	0	0.61	0.89	1.54	1.34
	1	RGD1565616	ID_16323	0	0.3	0.51	1.39	0.82
	1	AHCY	ID_16455	0	0.26	0.63	1.09	0.9
	1	PRKAG2	ID_16646	0	0.19	0.39	1.04	0.69
	1	RNF103	ID_17051	0	0.15	0.78	1.57	0.95
	1	TMEM150A	ID_17059	0	0.36	0.72	1.47	1.15
	1	SLC6A6	ID_17165	0	0.03	-0.02	1.21	0.86
	1	LOC500300	ID_17242	0	-0.01	0.72	2.21	1.36
	1	PEX1	ID_17509	0	0.2	0.29	1.3	1.16
	1	SLC25A13	ID_17537	0	0.44	0.9	1.78	1.59
	1	SFXN5	ID_17893	0	0.15	0.23	1.27	1.03
	1	CIDEC	ID_18008	0	0.51	1.13	2.76	2.48
	1	CD9	ID_18113	0	0.16	0.39	1.27	0.81
	1	CLEC2E	ID_18143	0	0.12	-0.26	2.34	0.78
	1	OLR1	ID_18149	0	0.05	0.5	1.27	0.94
	1	GALT	ID_18444	0	0.26	0.75	1.8	1.34
	1	ORM1	ID_18546	0	0.16	1.4	5.94	3.95
	1	ECHDC2	ID_18680	0	0.46	0.73	1.27	1.15
	1	TMEM125	ID_18756;ID_19578	0	0.23	0.61	1.12	0.84
	1	ZMYND12	ID_18769	0	0.13	0.91	2.65	1.63
	1	HMGCL	ID_18909	0	0.6	0.99	2.73	2.41
	1	CAMK2N1	ID_18936	0	0.27	0.38	1.7	1.51
	1	XKR9	ID_19092	0	1.09	1.74	2.71	1.78
	1	PREX2	ID_19099	0	-0.11	0.06	1.94	1.09
	1	DECR1	ID_19160	0	0.78	1.44	2.57	2.13
	1	TBC1D2	ID_19281	0	0.13	0.48	1.27	1.08
	1	HDHD3	ID_19357	0	0.34	0.79	2.14	1.84
	1	PLIN2	ID_19407	0	0.59	0.4	1.83	0.67
	1	CYP2J4 /// CYP2J10	ID_19450	0	0.9	0.77	2.69	2.13
	1	CYP2J3	ID_19451	0	0.53	1.02	3.43	2.68
	1	CPT2	ID_19493	0	0.84	1.09	2.02	1.42
	1	SCP2 /// PODN	ID_19494	0	0.51	0.89	2.05	1.72
	1	PPCS	ID_19597	0	0.32	0.85	1.81	1.09
	1	GUCA2B	ID_19600	0	1.08	1.33	2.29	1.71
	1	AGO4	ID_19643	0	0.47	1.15	2.48	2.18
	1	ALPL	ID_19749	0	0.36	0.84	1.28	0.99
	1	GPR113	ID_19999	0	-0.07	-0.14	2.04	0.74
	1	HADHA	ID_20000;ID_20001	0	0.2	0.35	1	0.71
	1	RGD1561724	ID_20094	0	0.21	0.47	1.18	0.97
	1	ACOT2	ID_20261	0	0.06	0.57	2.5	1.41
	1	ACOT1	ID_20262	0	-0.46	0.18	4.78	2.48
	1	ACOT4 /// ACOT3	ID_20263	0	0.09	0.38	2.52	1.34
	1	ACOT5	ID_20264	0	0.52	0.42	1.32	1.34
	1	IGHG /// IGHA /// IGG-2A /// IGG-2A	ID_20560	0	0.07	0.34	1.02	0.83
	1	ABCG5	ID_20606	0	0.45	0.11	1.25	1.14
	1	ABHD1	ID_20662	0	0.37	-0.22	1.99	1.29
	1	MAPRE3	ID_20667	0	0.11	0.34	1.17	1.01
	1	HADHB	ID_20675	0	0.37	0.84	1.44	1.13
	1	FOXN3	ID_20975	0	0.04	0.54	1.05	0.83
	1	APOF	ID_21139	0	2.14	2.57	4.32	3.43
	1	CCDC53	ID_21345	0	0.21	0.53	1.24	0.77
	1	APOL3	ID_21610	0	0.12	0.53	1.04	0.8
	1	SERHL2	ID_21675	0	0.48	0.53	1.37	0.48
	1	APON	ID_21836	0	0.99	1.5	2.95	2.74
	1	SUOX	ID_21849	0	0.46	0.24	1.08	0.98
	1	CFD	ID_21981	0	0.16	0.44	1.46	1.28
	1	CHPT1	ID_22085	0	0.85	1.05	2.34	2.1
	1	RASSF3	ID_22198	0	0.32	0.65	1.24	0.92
	1	LYNX1	ID_22392	0	0.09	0.23	1.17	0.86
	1	NRBP2	ID_22424	0	0.34	1.47	2.7	1.92
	1	EPPK1	ID_22425	0	0.34	0.6	1.89	1.61
	1	OPLAH	ID_22430	0	0.17	0.33	1.21	0.98
	1	DGAT1	ID_22434	0	0.42	0.55	1.5	1.27
	1	SUN2	ID_22486	0	0.13	0.69	1.21	0.79
	1	CYP2D4	ID_22520	0	0.85	0.72	1.3	1.25
	1	ODF3B	ID_22565	0	0.03	0.07	1.36	0.95
	1	CPT1B	ID_22566	0	0.21	0.72	2.48	0.94
	1	ADCY6	ID_22617	0	0.19	0.48	1.28	1.1
	1	CSAD	ID_22678	0	-0.06	0.57	1.63	1.08
	1	PPP1R1A	ID_22698	0	0.28	0.39	1.15	0.56
	1	SLC37A4	ID_22987	0	0.77	1.09	1.68	1.47
	1	CLPX	ID_23127	0	0.6	0.72	2.31	1.96
	1	PAQR9	ID_23252	0	0.58	1.13	2.91	2.26
	1	SLC25A20	ID_23329	0	0.55	0.61	1.55	1.27
	1	ABHD5	ID_23389	0	0.06	0.82	1.56	0.81
	1	ACAA1B /// ACAA1A	ID_23397;ID_24084	0	0.61	0.99	2.52	2.22
	1	CYP8B1	ID_23418	0	-0.01	0.99	6.31	3.64
	1	TGM4	ID_23431	0	0.24	0.82	2.23	1.58
	1	BIRC2	ID_23457	0	0.22	0.61	1.1	0.55
	1	FDX1	ID_23764	0	0.32	0.75	2.75	1.58
	1	LACTB	ID_23864	0	0.7	0.8	1.48	1.15
	1	TEX264	ID_24012	0	0.01	0.39	1.33	0.99
	1	PEX6	ID_24175;ID_24633	0	0.04	0.56	1.28	0.89
	1	UGT1A6 /// UGT1A1 /// UGT1A7C /// UGT1A8 /// UGT1A2 /// UGT1A3 /// UGT1A5 /// UGT1A9	ID_24506	0	1.2	1.6	2.29	1.99
	1	ACADL	ID_24833	0	0.6	1.06	2.03	1.68
	1	NUDT12	ID_24966	0	0.13	0.53	1.64	1.1
	1	CRB3	ID_25111	0	0.44	0.77	1.21	0.92
