# Supplementary material for: Microarray and qPCR Analysis of Mitochondrial Metabolism Activation during Prenatal and Early Postnatal Development in Rats and Humans with Emphasis on CoQ10 Biosynthesis
Source: Biology (Basel). 2021 May 8;10(5):418. doi: 10.3390/biology10050418 (PMC8150536; doi:10.3390/biology10050418)
Supplement: Supplementary file 1 [file biology-10-00418-s001.zip › biology-10-00418-s001/Krizova et al_Tables S1 showing GO categories of profiles gene symbols co-clustered in microarray GO and STEM analysis/Table S1 LIVER cluster 1 GOtable.xlsx]

## Sheet: Table S1 LIVER cluster 1 GOtabl
Microarray and qPCR analysis of mitochondrial metabolism activation during prenatal and early postnatal development in rat and human with emphasis on CoQ10 biosynthesis
Jana Krizova, Martina Hulkova, Vaclav Capek, Petr Mlejnek, Jan Silhavy, Marketa Tesarova, Jiri Zeman, Hana Hansikova
(Table S1)
GO Results for Cluster 1 (Profiles 29, 67, and 70) based on the actual number of genes assigned to the cluster:
	Profile 70 (0.0,-1.0,0.0,2.0,2.0)
	Profile 66 (0.0,1.0,2.0,3.0,4.0)
	Profile 29 (0.0,1.0,1.0,3.0,2.0)
-------
Category ID	Category Name	#Genes Category	#Genes Assigned	#Genes Expected	#Genes Enriched	p-value	Corrected p-value	Fold
GO:0044281	small molecule metabolic process	1593	250	79.9	170.1	4.2e-64	<0.001	3.1
GO:0032787	monocarboxylic acid metabolic process	423	124	21.2	102.8	2.6e-61	<0.001	5.8
GO:0019752	carboxylic acid metabolic process	942	184	47.2	136.8	7.4e-61	<0.001	3.9
GO:0006082	organic acid metabolic process	1003	189	50.3	138.7	5.3e-60	<0.001	3.8
GO:0043436	oxoacid metabolic process	987	187	49.5	137.5	1e-59	<0.001	3.8
GO:0006629	lipid metabolic process	892	168	44.7	123.3	5.5e-53	<0.001	3.8
GO:0055114	oxidation-reduction process	746	151	37.4	113.6	1.3e-51	<0.001	4
GO:0044710	single-organism metabolic process	3607	375	180.8	194.2	2e-50	<0.001	2.1
GO:0006631	fatty acid metabolic process	287	92	14.4	77.6	3.8e-49	<0.001	6.4
GO:0044282	small molecule catabolic process	200	78	10	68	4.9e-49	<0.001	7.8
GO:0044255	cellular lipid metabolic process	669	135	33.5	101.5	7.5e-46	<0.001	4
GO:0046395	carboxylic acid catabolic process	151	66	7.6	58.4	2e-45	<0.001	8.7
GO:0016054	organic acid catabolic process	151	66	7.6	58.4	2e-45	<0.001	8.7
GO:0016491	oxidoreductase activity	597	121	29.9	91.1	3.1e-41	<0.001	4
GO:0044712	single-organism catabolic process	624	119	31.3	87.7	8.7e-38	<0.001	3.8
GO:0048037	cofactor binding	243	68	12.2	55.8	2.2e-32	<0.001	5.6
GO:0072329	monocarboxylic acid catabolic process	77	40	3.9	36.1	1e-31	<0.001	10.4
GO:0044248	cellular catabolic process	1158	155	58	97	2.8e-30	<0.001	2.7
GO:0044421	extracellular region part	2935	283	147.1	135.9	4.3e-30	<0.001	1.9
GO:1903561	extracellular vesicle	2199	232	110.2	121.8	1.1e-29	<0.001	2.1
GO:0070062	extracellular vesicular exosome	2199	232	110.2	121.8	1.1e-29	<0.001	2.1
GO:0065010	extracellular membrane-bounded organelle	2204	232	110.5	121.5	1.6e-29	<0.001	2.1
GO:0043230	extracellular organelle	2204	232	110.5	121.5	1.6e-29	<0.001	2.1
GO:0009056	catabolic process	1392	172	69.8	102.2	2e-29	<0.001	2.5
GO:0019395	fatty acid oxidation	71	36	3.6	32.4	3.6e-28	<0.001	10.1
GO:0034440	lipid oxidation	72	36	3.6	32.4	6.8e-28	<0.001	10
GO:0009062	fatty acid catabolic process	65	34	3.3	30.7	2.8e-27	<0.001	10.4
GO:0044242	cellular lipid catabolic process	130	46	6.5	39.5	3.7e-27	<0.001	7.1
GO:0050662	coenzyme binding	178	53	8.9	44.1	6.5e-27	<0.001	5.9
GO:1901615	organic hydroxy compound metabolic process	368	75	18.4	56.6	6.8e-26	<0.001	4.1
GO:0016042	lipid catabolic process	208	55	10.4	44.6	4.7e-25	<0.001	5.3
GO:0005615	extracellular space	971	128	48.7	79.3	2.5e-24	<0.001	2.6
GO:1901564	organonitrogen compound metabolic process	1254	149	62.9	86.1	1.2e-23	<0.001	2.4
GO:0031982	vesicle	2848	259	142.8	116.2	2.3e-23	<0.001	1.8
GO:0031988	membrane-bounded vesicle	2742	251	137.5	113.5	5.7e-23	<0.001	1.8
GO:1901575	organic substance catabolic process	1202	143	60.3	82.7	9.6e-23	<0.001	2.4
GO:0006635	fatty acid beta-oxidation	49	27	2.5	24.5	9.8e-23	<0.001	11
GO:0044444	cytoplasmic part	5297	404	265.5	138.5	1.1e-22	<0.001	1.5
GO:1901565	organonitrogen compound catabolic process	193	50	9.7	40.3	1.9e-22	<0.001	5.2
GO:0030258	lipid modification	137	41	6.9	34.1	3.4e-21	<0.001	6
GO:0010033	response to organic substance	2162	206	108.4	97.6	1.4e-20	<0.001	1.9
GO:0005739	mitochondrion	1375	151	68.9	82.1	1.4e-20	<0.001	2.2
GO:0044283	small molecule biosynthetic process	328	63	16.4	46.6	1.7e-20	<0.001	3.8
GO:0008202	steroid metabolic process	205	49	10.3	38.7	2.1e-20	<0.001	4.8
GO:0014070	response to organic cyclic compound	923	116	46.3	69.7	2.2e-20	<0.001	2.5
GO:0009725	response to hormone	889	113	44.6	68.4	3e-20	<0.001	2.5
GO:0005777	peroxisome	110	36	5.5	30.5	3.2e-20	<0.001	6.5
GO:0042579	microbody	110	36	5.5	30.5	3.2e-20	<0.001	6.5
GO:0009063	cellular amino acid catabolic process	74	30	3.7	26.3	3.7e-20	<0.001	8.1
GO:0071704	organic substance metabolic process	7461	512	374	138	6.1e-20	<0.001	1.4
GO:0043227	membrane-bounded organelle	8593	569	430.7	138.3	1.5e-19	<0.001	1.3
GO:0046394	carboxylic acid biosynthetic process	219	49	11	38	4.3e-19	<0.001	4.5
GO:0016053	organic acid biosynthetic process	219	49	11	38	4.3e-19	<0.001	4.5
GO:0008610	lipid biosynthetic process	390	66	19.5	46.5	2.1e-18	<0.001	3.4
GO:0033993	response to lipid	892	109	44.7	64.3	2.9e-18	<0.001	2.4
GO:0016712	oxidoreductase activity, acting on paired donors, with incorporation or reduction of molecular oxygen, reduced flavin or flavoprotein as one donor, and incorporation of one atom of oxygen	43	22	2.2	19.8	7.8e-18	<0.001	10.2
GO:0008391	arachidonic acid monooxygenase activity	27	18	1.4	16.6	1.1e-17	<0.001	13.3
GO:0008395	steroid hydroxylase activity	44	22	2.2	19.8	1.5e-17	<0.001	10
GO:0006805	xenobiotic metabolic process	60	25	3	22	2.3e-17	<0.001	8.3
GO:1901700	response to oxygen-containing compound	1364	142	68.4	73.6	2.7e-17	<0.001	2.1
GO:0070330	aromatase activity	32	19	1.6	17.4	3.2e-17	<0.001	11.8
GO:0004497	monooxygenase activity	105	32	5.3	26.7	4.3e-17	<0.001	6.1
GO:0009719	response to endogenous stimulus	1373	142	68.8	73.2	4.7e-17	<0.001	2.1
GO:0006641	triglyceride metabolic process	68	26	3.4	22.6	6.7e-17	<0.001	7.6
GO:1901606	alpha-amino acid catabolic process	63	25	3.2	21.8	9.3e-17	<0.001	7.9
GO:1901605	alpha-amino acid metabolic process	170	40	8.5	31.5	1.2e-16	<0.001	4.7
GO:0048545	response to steroid hormone	511	74	25.6	48.4	1.4e-16	<0.001	2.9
GO:0008392	arachidonic acid epoxygenase activity	26	17	1.3	15.7	1.4e-16	<0.001	13
GO:0071466	cellular response to xenobiotic stimulus	64	25	3.2	21.8	1.5e-16	<0.001	7.8
GO:0006639	acylglycerol metabolic process	76	27	3.8	23.2	1.5e-16	<0.001	7.1
GO:0005506	iron ion binding	182	41	9.1	31.9	2.7e-16	<0.001	4.5
GO:0042737	drug catabolic process	35	19	1.8	17.2	3.2e-16	<0.001	10.8
GO:0006638	neutral lipid metabolic process	78	27	3.9	23.1	3.3e-16	<0.001	6.9
GO:0009410	response to xenobiotic stimulus	72	26	3.6	22.4	3.5e-16	<0.001	7.2
GO:0031090	organelle membrane	1846	171	92.5	78.5	8.4e-16	<0.001	1.8
GO:0044711	single-organism biosynthetic process	1007	112	50.5	61.5	9.7e-16	<0.001	2.2
GO:0044429	mitochondrial part	590	79	29.6	49.4	1.2e-15	<0.001	2.7
GO:0042738	exogenous drug catabolic process	33	18	1.7	16.3	1.7e-15	<0.001	10.9
GO:0006066	alcohol metabolic process	247	47	12.4	34.6	1.9e-15	<0.001	3.8
GO:0044238	primary metabolic process	7110	475	356.4	118.6	2e-15	<0.001	1.3
GO:0001676	long-chain fatty acid metabolic process	71	25	3.6	21.4	2.6e-15	<0.001	7
GO:0016614	oxidoreductase activity, acting on CH-OH group of donors	112	31	5.6	25.4	2.7e-15	<0.001	5.5
GO:0005737	cytoplasm	7503	495	376.1	118.9	2.8e-15	<0.001	1.3
GO:0098589	membrane region	1104	118	55.3	62.7	2.8e-15	<0.001	2.1
GO:0044237	cellular metabolic process	7100	473	355.9	117.1	4.2e-15	<0.001	1.3
GO:0006732	coenzyme metabolic process	170	38	8.5	29.5	4.3e-15	<0.001	4.5
GO:0017144	drug metabolic process	46	20	2.3	17.7	1.4e-14	<0.001	8.7
GO:0043167	ion binding	4392	322	220.2	101.8	1.4e-14	<0.001	1.5
GO:0072330	monocarboxylic acid biosynthetic process	151	35	7.6	27.4	1.6e-14	<0.001	4.6
GO:0042493	response to drug	511	70	25.6	44.4	1.7e-14	<0.001	2.7
GO:0051186	cofactor metabolic process	214	42	10.7	31.3	2e-14	<0.001	3.9
GO:0010876	lipid localization	255	46	12.8	33.2	3e-14	<0.001	3.6
GO:0016616	oxidoreductase activity, acting on the CH-OH group of donors, NAD or NADP as acceptor	100	28	5	23	4.3e-14	<0.001	5.6
GO:0070887	cellular response to chemical stimulus	1808	163	90.6	72.4	5e-14	<0.001	1.8
GO:0006520	cellular amino acid metabolic process	536	71	26.9	44.1	5.9e-14	<0.001	2.6
GO:0072562	blood microparticle	82	25	4.1	20.9	1.2e-13	<0.001	6.1
GO:0051384	response to glucocorticoid	216	41	10.8	30.2	1.3e-13	<0.001	3.8
GO:0033559	unsaturated fatty acid metabolic process	90	26	4.5	21.5	1.6e-13	<0.001	5.8
GO:0019369	arachidonic acid metabolic process	47	19	2.4	16.6	3.1e-13	<0.001	8.1
GO:0043603	cellular amide metabolic process	149	33	7.5	25.5	3.6e-13	<0.001	4.4
GO:0043168	anion binding	2117	180	106.1	73.9	4e-13	<0.001	1.7
GO:0046486	glycerolipid metabolic process	216	40	10.8	29.2	6.1e-13	<0.001	3.7
GO:0031960	response to corticosteroid	226	41	11.3	29.7	6.3e-13	<0.001	3.6
GO:0072376	protein activation cascade	38	17	1.9	15.1	7.4e-13	<0.001	8.9
GO:0006869	lipid transport	228	41	11.4	29.6	8.5e-13	<0.001	3.6
GO:0020037	heme binding	129	30	6.5	23.5	1.1e-12	<0.001	4.6
GO:0006790	sulfur compound metabolic process	201	38	10.1	27.9	1.2e-12	<0.001	3.8
GO:0016705	oxidoreductase activity, acting on paired donors, with incorporation or reduction of molecular oxygen	157	33	7.9	25.1	1.7e-12	<0.001	4.2
GO:0019216	regulation of lipid metabolic process	226	40	11.3	28.7	2.7e-12	<0.001	3.5
GO:1901568	fatty acid derivative metabolic process	87	24	4.4	19.6	4e-12	<0.001	5.5
GO:0006690	icosanoid metabolic process	87	24	4.4	19.6	4e-12	<0.001	5.5
GO:0005759	mitochondrial matrix	190	36	9.5	26.5	4.3e-12	<0.001	3.8
GO:0046906	tetrapyrrole binding	136	30	6.8	23.2	4.8e-12	<0.001	4.4
GO:0034358	plasma lipoprotein particle	23	13	1.2	11.8	8.4e-12	<0.001	11.3
GO:0098588	bounding membrane of organelle	1345	125	67.4	57.6	9.4e-12	<0.001	1.9
GO:1901361	organic cyclic compound catabolic process	280	44	14	30	1.5e-11	<0.001	3.1
GO:0034364	high-density lipoprotein particle	16	11	0.8	10.2	1.6e-11	<0.001	13.7
GO:0005789	endoplasmic reticulum membrane	528	65	26.5	38.5	1.9e-11	<0.001	2.5
GO:0050660	flavin adenine dinucleotide binding	64	20	3.2	16.8	2e-11	<0.001	6.2
GO:0031667	response to nutrient levels	495	62	24.8	37.2	2.7e-11	<0.001	2.5
GO:0032994	protein-lipid complex	25	13	1.3	11.7	3.5e-11	<0.001	10.4
GO:0009605	response to external stimulus	1677	145	84.1	60.9	3.6e-11	<0.001	1.7
GO:0006956	complement activation	30	14	1.5	12.5	4e-11	<0.001	9.3
GO:0042175	nuclear outer membrane-endoplasmic reticulum membrane network	538	65	27	38	4.3e-11	<0.001	2.4
GO:0019373	epoxygenase P450 pathway	21	12	1.1	10.9	4.6e-11	<0.001	11.4
GO:0019825	oxygen binding	47	17	2.4	14.6	4.6e-11	<0.001	7.2
GO:0046890	regulation of lipid biosynthetic process	114	26	5.7	20.3	5.7e-11	<0.001	4.5
GO:0065008	regulation of biological quality	2508	196	125.7	70.3	6.6e-11	<0.001	1.6
GO:0071396	cellular response to lipid	397	53	19.9	33.1	7.4e-11	<0.001	2.7
GO:0009991	response to extracellular stimulus	520	63	26.1	36.9	7.8e-11	<0.001	2.4
GO:0001889	liver development	142	29	7.1	21.9	8e-11	<0.001	4.1
GO:1901617	organic hydroxy compound biosynthetic process	161	31	8.1	22.9	8.7e-11	<0.001	3.8
GO:0005783	endoplasmic reticulum	1067	103	53.5	49.5	9.1e-11	<0.001	1.9
GO:0006954	inflammatory response	424	55	21.3	33.7	9.8e-11	<0.001	2.6
GO:0005740	mitochondrial envelope	461	58	23.1	34.9	1e-10	<0.001	2.5
GO:0061008	hepaticobiliary system development	144	29	7.2	21.8	1.1e-10	<0.001	4
GO:1901681	sulfur compound binding	173	32	8.7	23.3	1.3e-10	<0.001	3.7
GO:0044432	endoplasmic reticulum part	607	69	30.4	38.6	1.7e-10	<0.001	2.3
GO:0006694	steroid biosynthetic process	111	25	5.6	19.4	1.8e-10	<0.001	4.5
GO:0015711	organic anion transport	308	44	15.4	28.6	3.5e-10	<0.001	2.8
GO:0003995	acyl-CoA dehydrogenase activity	12	9	0.6	8.4	3.7e-10	<0.001	15
GO:0005996	monosaccharide metabolic process	184	32	9.2	22.8	6.6e-10	<0.001	3.5
GO:0009611	response to wounding	601	67	30.1	36.9	7.1e-10	<0.001	2.2
GO:0042180	cellular ketone metabolic process	447	55	22.4	32.6	7.2e-10	<0.001	2.5
GO:0043648	dicarboxylic acid metabolic process	77	20	3.9	16.1	8.1e-10	<0.001	5.2
GO:0042221	response to chemical	3843	269	192.6	76.4	1e-09	<0.001	1.4
GO:0031966	mitochondrial membrane	427	53	21.4	31.6	1.1e-09	<0.001	2.5
GO:0016829	lyase activity	139	27	7	20	1.2e-09	<0.001	3.9
GO:0006950	response to stress	2461	188	123.4	64.6	1.2e-09	<0.001	1.5
GO:1901698	response to nitrogen compound	856	85	42.9	42.1	1.2e-09	<0.001	2
GO:0010243	response to organonitrogen compound	801	81	40.2	40.8	1.3e-09	<0.001	2
GO:0097164	ammonium ion metabolic process	131	26	6.6	19.4	1.4e-09	<0.001	4
GO:0031967	organelle envelope	736	76	36.9	39.1	1.7e-09	<0.001	2.1
GO:0031975	envelope	739	76	37	39	2e-09	<0.001	2.1
GO:0016125	sterol metabolic process	89	21	4.5	16.5	2.1e-09	<0.001	4.7
GO:0019218	regulation of steroid metabolic process	74	19	3.7	15.3	2.6e-09	<0.001	5.1
GO:0051287	NAD binding	59	17	3	14	2.6e-09	<0.001	5.7
GO:0042445	hormone metabolic process	145	27	7.3	19.7	3.1e-09	<0.001	3.7
GO:0046914	transition metal ion binding	1154	104	57.8	46.2	3.4e-09	<0.001	1.8
GO:0044438	microbody part	60	17	3	14	3.5e-09	<0.001	5.7
GO:0044439	peroxisomal part	60	17	3	14	3.5e-09	<0.001	5.7
GO:0032870	cellular response to hormone stimulus	467	55	23.4	31.6	3.5e-09	<0.001	2.3
GO:0006952	defense response	848	83	42.5	40.5	3.7e-09	<0.001	2
GO:0008203	cholesterol metabolic process	84	20	4.2	15.8	4.2e-09	<0.001	4.7
GO:0055088	lipid homeostasis	76	19	3.8	15.2	4.3e-09	<0.001	5
GO:1901616	organic hydroxy compound catabolic process	54	16	2.7	13.3	4.9e-09	<0.001	5.9
GO:0044763	single-organism cellular process	9933	586	497.9	88.1	6.3e-09	<0.001	1.2
GO:0030170	pyridoxal phosphate binding	42	14	2.1	11.9	8.2e-09	<0.001	6.6
GO:0019318	hexose metabolic process	162	28	8.1	19.9	8.8e-09	<0.001	3.4
GO:0009064	glutamine family amino acid metabolic process	56	16	2.8	13.2	8.8e-09	<0.001	5.7
GO:0036094	small molecule binding	2030	158	101.8	56.2	9.6e-09	<0.001	1.6
GO:0071383	cellular response to steroid hormone stimulus	164	28	8.2	19.8	1.2e-08	<0.001	3.4
GO:0006820	anion transport	471	54	23.6	30.4	1.3e-08	<0.001	2.3
GO:0019439	aromatic compound catabolic process	251	36	12.6	23.4	1.3e-08	<0.001	2.9
GO:0015718	monocarboxylic acid transport	116	23	5.8	17.2	1.3e-08	<0.001	4
GO:0031406	carboxylic acid binding	155	27	7.8	19.2	1.4e-08	<0.001	3.5
GO:0007584	response to nutrient	241	35	12.1	22.9	1.5e-08	<0.001	2.9
GO:0019217	regulation of fatty acid metabolic process	58	16	2.9	13.1	1.5e-08	<0.001	5.5
GO:0043177	organic acid binding	156	27	7.8	19.2	1.6e-08	<0.001	3.5
GO:0010817	regulation of hormone levels	385	47	19.3	27.7	1.6e-08	<0.001	2.4
GO:0006959	humoral immune response	83	19	4.2	14.8	2e-08	<0.001	4.6
GO:0016787	hydrolase activity	1900	148	95.2	52.8	2.9e-08	<0.001	1.6
GO:0010565	regulation of cellular ketone metabolic process	394	47	19.8	27.2	3.3e-08	<0.001	2.4
GO:0000062	fatty-acyl-CoA binding	22	10	1.1	8.9	3.6e-08	<0.001	9.1
GO:0034361	very-low-density lipoprotein particle	13	8	0.7	7.3	4e-08	<0.001	12.3
GO:0034385	triglyceride-rich lipoprotein particle	13	8	0.7	7.3	4e-08	<0.001	12.3
GO:0015849	organic acid transport	240	34	12	22	4.4e-08	<0.001	2.8
GO:1903034	regulation of response to wounding	299	39	15	24	4.6e-08	<0.001	2.6
GO:0006793	phosphorus metabolic process	2297	171	115.1	55.9	4.9e-08	<0.001	1.5
GO:0016627	oxidoreductase activity, acting on the CH-CH group of donors	41	13	2.1	10.9	5.5e-08	<0.001	6.3
GO:0042802	identical protein binding	1022	91	51.2	39.8	6.1e-08	<0.001	1.8
GO:0010951	negative regulation of endopeptidase activity	199	30	10	20	6.7e-08	<0.001	3
GO:0048514	blood vessel morphogenesis	404	47	20.3	26.7	7.2e-08	<0.001	2.3
GO:0006575	cellular modified amino acid metabolic process	157	26	7.9	18.1	7.3e-08	<0.001	3.3
GO:0071310	cellular response to organic substance	1444	118	72.4	45.6	7.4e-08	<0.001	1.6
GO:0070613	regulation of protein processing	305	39	15.3	23.7	7.8e-08	<0.001	2.6
GO:0004857	enzyme inhibitor activity	270	36	13.5	22.5	8.6e-08	<0.001	2.7
GO:0001101	response to acid chemical	356	43	17.8	25.2	8.9e-08	<0.001	2.4
GO:0006955	immune response	794	75	39.8	35.2	9.3e-08	<0.001	1.9
GO:0016485	protein processing	447	50	22.4	27.6	9.6e-08	<0.001	2.2
GO:0046942	carboxylic acid transport	237	33	11.9	21.1	1e-07	<0.001	2.8
GO:0046164	alcohol catabolic process	43	13	2.2	10.8	1e-07	<0.001	6
GO:0006633	fatty acid biosynthetic process	110	21	5.5	15.5	1.1e-07	<0.001	3.8
GO:0071407	cellular response to organic cyclic compound	372	44	18.6	25.4	1.2e-07	<0.001	2.4
GO:0048878	chemical homeostasis	800	75	40.1	34.9	1.3e-07	<0.001	1.9
GO:0035383	thioester metabolic process	51	14	2.6	11.4	1.3e-07	<0.001	5.5
GO:0006637	acyl-CoA metabolic process	51	14	2.6	11.4	1.3e-07	<0.001	5.5
GO:0015850	organic hydroxy compound transport	183	28	9.2	18.8	1.3e-07	<0.001	3.1
GO:0045834	positive regulation of lipid metabolic process	102	20	5.1	14.9	1.4e-07	<0.001	3.9
GO:0008374	O-acyltransferase activity	31	11	1.6	9.4	1.6e-07	<0.001	7.1
GO:0042592	homeostatic process	1198	101	60.1	40.9	1.6e-07	<0.001	1.7
GO:0010466	negative regulation of peptidase activity	208	30	10.4	19.6	1.8e-07	<0.001	2.9
GO:0042730	fibrinolysis	15	8	0.8	7.2	1.8e-07	<0.001	10.6
GO:0016903	oxidoreductase activity, acting on the aldehyde or oxo group of donors	38	12	1.9	10.1	1.9e-07	<0.001	6.3
GO:0006958	complement activation, classical pathway	20	9	1	8	2e-07	<0.001	9
GO:1901701	cellular response to oxygen-containing compound	766	72	38.4	33.6	2.1e-07	<0.001	1.9
GO:2000147	positive regulation of cell motility	304	38	15.2	22.8	2.1e-07	<0.001	2.5
GO:0002455	humoral immune response mediated by circulating immunoglobulin	32	11	1.6	9.4	2.3e-07	<0.001	6.9
GO:0006006	glucose metabolic process	135	23	6.8	16.2	2.4e-07	<0.001	3.4
GO:0040017	positive regulation of locomotion	319	39	16	23	2.6e-07	<0.001	2.4
GO:0010035	response to inorganic substance	502	53	25.2	27.8	2.6e-07	<0.001	2.1
GO:0019866	organelle inner membrane	332	40	16.6	23.4	2.7e-07	<0.001	2.4
GO:0044270	cellular nitrogen compound catabolic process	247	33	12.4	20.6	2.8e-07	<0.001	2.7
GO:0004252	serine-type endopeptidase activity	157	25	7.9	17.1	2.8e-07	<0.001	3.2
GO:0061134	peptidase regulator activity	179	27	9	18	3e-07	<0.001	3
GO:0005743	mitochondrial inner membrane	296	37	14.8	22.2	3e-07	<0.001	2.5
GO:0043546	molybdopterin cofactor binding	5	5	0.3	4.7	3.1e-07	<0.001	19.9
GO:0030335	positive regulation of cell migration	297	37	14.9	22.1	3.2e-07	<0.001	2.5
GO:0006536	glutamate metabolic process	21	9	1.1	7.9	3.3e-07	<0.001	8.5
GO:0000038	very long-chain fatty acid metabolic process	21	9	1.1	7.9	3.3e-07	<0.001	8.5
GO:0030195	negative regulation of blood coagulation	33	11	1.7	9.3	3.3e-07	<0.001	6.6
GO:1900047	negative regulation of hemostasis	33	11	1.7	9.3	3.3e-07	<0.001	6.6
GO:0012505	endomembrane system	2552	182	127.9	54.1	3.4e-07	<0.001	1.4
GO:0010955	negative regulation of protein processing	286	36	14.3	21.7	3.6e-07	<0.001	2.5
GO:0042627	chylomicron	8	6	0.4	5.6	4e-07	<0.001	15
GO:0003857	3-hydroxyacyl-CoA dehydrogenase activity	8	6	0.4	5.6	4e-07	<0.001	15
GO:1901654	response to ketone	193	28	9.7	18.3	4.1e-07	<0.001	2.9
GO:0034754	cellular hormone metabolic process	81	17	4.1	12.9	4.3e-07	<0.001	4.2
GO:0042060	wound healing	326	39	16.3	22.7	4.5e-07	<0.001	2.4
GO:0052547	regulation of peptidase activity	327	39	16.4	22.6	4.9e-07	0.002	2.4
GO:0043169	cation binding	2825	197	141.6	55.4	4.9e-07	0.002	1.4
GO:0051272	positive regulation of cellular component movement	315	38	15.8	22.2	5.1e-07	0.002	2.4
GO:2000145	regulation of cell motility	527	54	26.4	27.6	5.1e-07	0.002	2
GO:0017171	serine hydrolase activity	174	26	8.7	17.3	5.9e-07	0.002	3
GO:0030334	regulation of cell migration	502	52	25.2	26.8	6e-07	0.002	2.1
GO:0051346	negative regulation of hydrolase activity	317	38	15.9	22.1	6e-07	0.002	2.4
GO:0042803	protein homodimerization activity	614	60	30.8	29.2	6.1e-07	0.002	1.9
GO:0004867	serine-type endopeptidase inhibitor activity	74	16	3.7	12.3	6.1e-07	0.002	4.3
GO:0050819	negative regulation of coagulation	35	11	1.8	9.2	6.5e-07	0.002	6.3
GO:0044765	single-organism transport	2789	194	139.8	54.2	7.4e-07	0.002	1.4
GO:0046889	positive regulation of lipid biosynthetic process	58	14	2.9	11.1	7.4e-07	0.002	4.8
GO:0045017	glycerolipid biosynthetic process	113	20	5.7	14.3	7.8e-07	0.002	3.5
GO:0097006	regulation of plasma lipoprotein particle levels	43	12	2.2	9.8	8.5e-07	0.002	5.6
GO:0006576	cellular biogenic amine metabolic process	76	16	3.8	12.2	8.9e-07	0.002	4.2
GO:0033344	cholesterol efflux	36	11	1.8	9.2	9e-07	0.002	6.1
GO:0046700	heterocycle catabolic process	248	32	12.4	19.6	9.2e-07	0.002	2.6
GO:0032101	regulation of response to external stimulus	483	50	24.2	25.8	1e-06	0.002	2.1
GO:0052548	regulation of endopeptidase activity	311	37	15.6	21.4	1e-06	0.002	2.4
GO:0007596	blood coagulation	146	23	7.3	15.7	1e-06	0.002	3.1
GO:0019433	triglyceride catabolic process	13	7	0.7	6.3	1e-06	0.002	10.7
GO:0048732	gland development	430	46	21.6	24.4	1.1e-06	0.002	2.1
GO:0001568	blood vessel development	471	49	23.6	25.4	1.1e-06	0.002	2.1
GO:0008028	monocarboxylic acid transmembrane transporter activity	30	10	1.5	8.5	1.1e-06	0.002	6.6
GO:0046460	neutral lipid biosynthetic process	30	10	1.5	8.5	1.1e-06	0.002	6.6
GO:0046463	acylglycerol biosynthetic process	30	10	1.5	8.5	1.1e-06	0.002	6.6
GO:0071385	cellular response to glucocorticoid stimulus	69	15	3.5	11.5	1.3e-06	0.002	4.3
GO:0008206	bile acid metabolic process	24	9	1.2	7.8	1.3e-06	0.002	7.5
GO:0046503	glycerolipid catabolic process	24	9	1.2	7.8	1.3e-06	0.002	7.5
GO:0042304	regulation of fatty acid biosynthetic process	24	9	1.2	7.8	1.3e-06	0.002	7.5
GO:0019637	organophosphate metabolic process	686	64	34.4	29.6	1.3e-06	0.002	1.9
GO:0032496	response to lipopolysaccharide	314	37	15.7	21.3	1.3e-06	0.002	2.4
GO:0007599	hemostasis	148	23	7.4	15.6	1.3e-06	0.002	3.1
GO:0008514	organic anion transmembrane transporter activity	127	21	6.4	14.6	1.3e-06	0.002	3.3
GO:0044106	cellular amine metabolic process	406	44	20.4	23.6	1.3e-06	0.002	2.2
GO:0051248	negative regulation of protein metabolic process	688	64	34.5	29.5	1.4e-06	0.002	1.9
GO:0040012	regulation of locomotion	587	57	29.4	27.6	1.4e-06	0.002	1.9
GO:0050817	coagulation	149	23	7.5	15.5	1.5e-06	0.002	3.1
GO:0004866	endopeptidase inhibitor activity	149	23	7.5	15.5	1.5e-06	0.002	3.1
GO:0006979	response to oxidative stress	329	38	16.5	21.5	1.5e-06	0.002	2.3
GO:0071384	cellular response to corticosteroid stimulus	70	15	3.5	11.5	1.5e-06	0.002	4.3
GO:0034308	primary alcohol metabolic process	31	10	1.6	8.4	1.6e-06	0.002	6.4
GO:0001944	vasculature development	491	50	24.6	25.4	1.6e-06	0.002	2
GO:0033539	fatty acid beta-oxidation using acyl-CoA dehydrogenase	6	5	0.3	4.7	1.8e-06	0.004	16.6
GO:0016406	carnitine O-acyltransferase activity	6	5	0.3	4.7	1.8e-06	0.004	16.6
GO:0008236	serine-type peptidase activity	173	25	8.7	16.3	1.8e-06	0.004	2.9
GO:0006810	transport	3268	219	163.8	55.2	1.9e-06	0.004	1.3
GO:0005778	peroxisomal membrane	46	12	2.3	9.7	1.9e-06	0.004	5.2
GO:0031903	microbody membrane	46	12	2.3	9.7	1.9e-06	0.004	5.2
GO:0008289	lipid binding	480	49	24.1	24.9	1.9e-06	0.004	2
GO:0001848	complement binding	14	7	0.7	6.3	2e-06	0.006	10
GO:0006577	amino-acid betaine metabolic process	14	7	0.7	6.3	2e-06	0.006	10
GO:0009308	amine metabolic process	412	44	20.7	23.3	2e-06	0.006	2.1
GO:0001525	angiogenesis	333	38	16.7	21.3	2e-06	0.006	2.3
GO:0050994	regulation of lipid catabolic process	39	11	2	9	2.2e-06	0.006	5.6
GO:0005975	carbohydrate metabolic process	553	54	27.7	26.3	2.3e-06	0.006	1.9
GO:0030301	cholesterol transport	55	13	2.8	10.2	2.4e-06	0.006	4.7
GO:0015918	sterol transport	55	13	2.8	10.2	2.4e-06	0.006	4.7
GO:1902578	single-organism localization	2961	201	148.4	52.6	2.4e-06	0.006	1.4
GO:0046872	metal ion binding	2752	189	138	51	2.5e-06	0.006	1.4
GO:0051336	regulation of hydrolase activity	896	77	44.9	32.1	2.6e-06	0.006	1.7
GO:0061135	endopeptidase regulator activity	154	23	7.7	15.3	2.6e-06	0.006	3
GO:0009437	carnitine metabolic process	10	6	0.5	5.5	2.8e-06	0.006	12
GO:0007568	aging	299	35	15	20	2.9e-06	0.006	2.3
GO:0061045	negative regulation of wound healing	40	11	2	9	2.9e-06	0.006	5.5
GO:0045861	negative regulation of proteolysis	274	33	13.7	19.3	2.9e-06	0.006	2.4
GO:0071345	cellular response to cytokine stimulus	405	43	20.3	22.7	3e-06	0.008	2.1
GO:0044262	cellular carbohydrate metabolic process	225	29	11.3	17.7	3e-06	0.008	2.6
GO:0050790	regulation of catalytic activity	1570	119	78.7	40.3	3.1e-06	0.008	1.5
GO:0048518	positive regulation of biological process	4048	261	202.9	58.1	3.2e-06	0.008	1.3
GO:0030193	regulation of blood coagulation	65	14	3.3	10.7	3.2e-06	0.01	4.3
GO:1900046	regulation of hemostasis	65	14	3.3	10.7	3.2e-06	0.01	4.3
GO:0097305	response to alcohol	420	44	21.1	22.9	3.3e-06	0.01	2.1
GO:0002237	response to molecule of bacterial origin	327	37	16.4	20.6	3.4e-06	0.01	2.3
GO:0002682	regulation of immune system process	781	69	39.1	29.9	3.4e-06	0.01	1.8
GO:0006699	bile acid biosynthetic process	15	7	0.8	6.2	3.5e-06	0.01	9.3
GO:0009081	branched-chain amino acid metabolic process	15	7	0.8	6.2	3.5e-06	0.01	9.3
GO:0034367	macromolecular complex remodeling	15	7	0.8	6.2	3.5e-06	0.01	9.3
GO:0034368	protein-lipid complex remodeling	15	7	0.8	6.2	3.5e-06	0.01	9.3
GO:0034369	plasma lipoprotein particle remodeling	15	7	0.8	6.2	3.5e-06	0.01	9.3
GO:0006796	phosphate-containing compound metabolic process	2265	160	113.5	46.5	3.6e-06	0.01	1.4
GO:0006721	terpenoid metabolic process	57	13	2.9	10.1	3.7e-06	0.01	4.5
GO:0050810	regulation of steroid biosynthetic process	57	13	2.9	10.1	3.7e-06	0.01	4.5
GO:0043086	negative regulation of catalytic activity	577	55	28.9	26.1	3.8e-06	0.01	1.9
GO:0061041	regulation of wound healing	94	17	4.7	12.3	3.8e-06	0.01	3.6
GO:0042439	ethanolamine-containing compound metabolic process	49	12	2.5	9.5	3.9e-06	0.01	4.9
GO:0044424	intracellular part	9649	553	483.7	69.3	4e-06	0.01	1.1
GO:0090207	regulation of triglyceride metabolic process	27	9	1.4	7.6	4e-06	0.01	6.6
GO:0010883	regulation of lipid storage	27	9	1.4	7.6	4e-06	0.01	6.6
GO:0030414	peptidase inhibitor activity	158	23	7.9	15.1	4.1e-06	0.01	2.9
GO:0019724	B cell mediated immunity	85	16	4.3	11.7	4.3e-06	0.01	3.8
GO:0051270	regulation of cellular component movement	594	56	29.8	26.2	4.3e-06	0.01	1.9
GO:0070328	triglyceride homeostasis	21	8	1.1	6.9	4.4e-06	0.01	7.6
GO:0055090	acylglycerol homeostasis	21	8	1.1	6.9	4.4e-06	0.01	7.6
GO:0051234	establishment of localization	3361	222	168.5	53.5	4.4e-06	0.01	1.3
GO:0060191	regulation of lipase activity	58	13	2.9	10.1	4.5e-06	0.01	4.5
GO:0046434	organophosphate catabolic process	106	18	5.3	12.7	5.1e-06	0.01	3.4
GO:1901566	organonitrogen compound biosynthetic process	483	48	24.2	23.8	5.1e-06	0.01	2
GO:0030162	regulation of proteolysis	526	51	26.4	24.6	5.3e-06	0.01	1.9
GO:0019432	triglyceride biosynthetic process	28	9	1.4	7.6	5.6e-06	0.01	6.4
GO:0060416	response to growth hormone	28	9	1.4	7.6	5.6e-06	0.01	6.4
GO:0044723	single-organism carbohydrate metabolic process	471	47	23.6	23.4	5.7e-06	0.01	2
GO:0090208	positive regulation of triglyceride metabolic process	16	7	0.8	6.2	6e-06	0.016	8.7
GO:1903035	negative regulation of response to wounding	118	19	5.9	13.1	6.3e-06	0.02	3.2
GO:0016747	transferase activity, transferring acyl groups other than amino-acyl groups	162	23	8.1	14.9	6.3e-06	0.02	2.8
GO:0055086	nucleobase-containing small molecule metabolic process	459	46	23	23	6.4e-06	0.022	2
GO:0006109	regulation of carbohydrate metabolic process	129	20	6.5	13.5	6.5e-06	0.022	3.1
GO:1901655	cellular response to ketone	69	14	3.5	10.5	6.8e-06	0.026	4
GO:0050818	regulation of coagulation	69	14	3.5	10.5	6.8e-06	0.026	4
GO:0016810	hydrolase activity, acting on carbon-nitrogen (but not peptide) bonds	98	17	4.9	12.1	6.9e-06	0.026	3.5
GO:0065009	regulation of molecular function	1967	141	98.6	42.4	7.1e-06	0.026	1.4
GO:0016836	hydro-lyase activity	36	10	1.8	8.2	7.4e-06	0.026	5.5
GO:0033293	monocarboxylic acid binding	52	12	2.6	9.4	7.6e-06	0.026	4.6
GO:0010675	regulation of cellular carbohydrate metabolic process	120	19	6	13	8.1e-06	0.026	3.2
GO:0005622	intracellular	9918	564	497.2	66.8	8.3e-06	0.026	1.1
GO:0006508	proteolysis	1197	94	60	34	9.1e-06	0.026	1.6
GO:0072524	pyridine-containing compound metabolic process	53	12	2.7	9.3	9.3e-06	0.028	4.5
GO:0071495	cellular response to endogenous stimulus	851	72	42.7	29.3	9.4e-06	0.028	1.7
GO:0051246	regulation of protein metabolic process	1708	125	85.6	39.4	9.5e-06	0.028	1.5
GO:0006720	isoprenoid metabolic process	71	14	3.6	10.4	9.6e-06	0.028	3.9
GO:0045940	positive regulation of steroid metabolic process	23	8	1.2	6.8	9.7e-06	0.03	6.9
GO:0016229	steroid dehydrogenase activity	23	8	1.2	6.8	9.7e-06	0.03	6.9
GO:0046461	neutral lipid catabolic process	17	7	0.9	6.1	9.7e-06	0.032	8.2
GO:0046464	acylglycerol catabolic process	17	7	0.9	6.1	9.7e-06	0.032	8.2
GO:0051239	regulation of multicellular organismal process	2015	143	101	42	1e-05	0.032	1.4
GO:0045923	positive regulation of fatty acid metabolic process	30	9	1.5	7.5	1.1e-05	0.032	6
GO:0046470	phosphatidylcholine metabolic process	30	9	1.5	7.5	1.1e-05	0.032	6
GO:0051004	regulation of lipoprotein lipase activity	12	6	0.6	5.4	1.1e-05	0.032	10
GO:0015908	fatty acid transport	63	13	3.2	9.8	1.2e-05	0.032	4.1
GO:0050727	regulation of inflammatory response	204	26	10.2	15.8	1.2e-05	0.032	2.5
GO:0008509	anion transmembrane transporter activity	229	28	11.5	16.5	1.2e-05	0.032	2.4
GO:0031100	organ regeneration	92	16	4.6	11.4	1.2e-05	0.032	3.5
GO:0032268	regulation of cellular protein metabolic process	1550	115	77.7	37.3	1.2e-05	0.032	1.5
GO:0044092	negative regulation of molecular function	767	66	38.4	27.6	1.3e-05	0.034	1.7
GO:0016746	transferase activity, transferring acyl groups	193	25	9.7	15.3	1.3e-05	0.036	2.6
GO:0016064	immunoglobulin mediated immune response	83	15	4.2	10.8	1.4e-05	0.038	3.6
GO:0051006	positive regulation of lipoprotein lipase activity	8	5	0.4	4.6	1.5e-05	0.048	12.5
GO:0006646	phosphatidylethanolamine biosynthetic process	8	5	0.4	4.6	1.5e-05	0.048	12.5
GO:0061365	positive regulation of triglyceride lipase activity	8	5	0.4	4.6	1.5e-05	0.048	12.5
GO:0002526	acute inflammatory response	104	17	5.2	11.8	1.6e-05	0.048	3.3
GO:0019915	lipid storage	47	11	2.4	8.6	1.6e-05	0.05	4.7
GO:0045765	regulation of angiogenesis	172	23	8.6	14.4	1.7e-05	0.05	2.7
GO:0051247	positive regulation of protein metabolic process	962	78	48.2	29.8	1.8e-05	0.05	1.6
GO:0016101	diterpenoid metabolic process	48	11	2.4	8.6	1.9e-05	0.052	4.6
GO:0071827	plasma lipoprotein particle organization	25	8	1.3	6.7	2e-05	0.054	6.4
GO:0034381	plasma lipoprotein particle clearance	25	8	1.3	6.7	2e-05	0.054	6.4
GO:0009074	aromatic amino acid family catabolic process	13	6	0.7	5.3	2e-05	0.062	9.2
GO:0034097	response to cytokine	523	49	26.2	22.8	2e-05	0.062	1.9
GO:0071702	organic substance transport	1702	123	85.3	37.7	2e-05	0.064	1.4
GO:0043231	intracellular membrane-bounded organelle	7593	443	380.6	62.4	2.1e-05	0.066	1.2
GO:0032270	positive regulation of cellular protein metabolic process	872	72	43.7	28.3	2.1e-05	0.066	1.6
GO:0050878	regulation of body fluid levels	288	32	14.4	17.6	2.2e-05	0.068	2.2
GO:0045177	apical part of cell	328	35	16.4	18.6	2.2e-05	0.068	2.1
GO:1901342	regulation of vasculature development	187	24	9.4	14.6	2.3e-05	0.068	2.6
GO:0032102	negative regulation of response to external stimulus	187	24	9.4	14.6	2.3e-05	0.068	2.6
GO:0033865	nucleoside bisphosphate metabolic process	19	7	1	6	2.3e-05	0.068	7.3
GO:0033875	ribonucleoside bisphosphate metabolic process	19	7	1	6	2.3e-05	0.068	7.3
GO:0034032	purine nucleoside bisphosphate metabolic process	19	7	1	6	2.3e-05	0.068	7.3
GO:0006090	pyruvate metabolic process	67	13	3.4	9.6	2.4e-05	0.07	3.9
GO:0005319	lipid transporter activity	67	13	3.4	9.6	2.4e-05	0.07	3.9
GO:0016830	carbon-carbon lyase activity	41	10	2.1	7.9	2.6e-05	0.072	4.9
GO:0006953	acute-phase response	41	10	2.1	7.9	2.6e-05	0.072	4.9
GO:0072358	cardiovascular system development	784	66	39.3	26.7	2.6e-05	0.072	1.7
GO:0072359	circulatory system development	784	66	39.3	26.7	2.6e-05	0.072	1.7
GO:0043434	response to peptide hormone	372	38	18.6	19.4	2.6e-05	0.072	2
GO:0010038	response to metal ion	331	35	16.6	18.4	2.7e-05	0.072	2.1
GO:0046320	regulation of fatty acid oxidation	26	8	1.3	6.7	2.7e-05	0.074	6.1
GO:0071825	protein-lipid complex subunit organization	26	8	1.3	6.7	2.7e-05	0.074	6.1
GO:0009069	serine family amino acid metabolic process	26	8	1.3	6.7	2.7e-05	0.074	6.1
GO:0052689	carboxylic ester hydrolase activity	98	16	4.9	11.1	2.8e-05	0.074	3.3
GO:0048584	positive regulation of response to stimulus	1381	103	69.2	33.8	2.9e-05	0.076	1.5
GO:0032269	negative regulation of cellular protein metabolic process	635	56	31.8	24.2	3e-05	0.076	1.8
GO:0007565	female pregnancy	191	24	9.6	14.4	3.2e-05	0.076	2.5
GO:0006081	cellular aldehyde metabolic process	42	10	2.1	7.9	3.2e-05	0.078	4.7
GO:0072574	hepatocyte proliferation	9	5	0.5	4.5	3.3e-05	0.106	11.1
GO:0072575	epithelial cell proliferation involved in liver morphogenesis	9	5	0.5	4.5	3.3e-05	0.106	11.1
GO:0010885	regulation of cholesterol storage	9	5	0.5	4.5	3.3e-05	0.106	11.1
GO:0032368	regulation of lipid transport	79	14	4	10	3.4e-05	0.11	3.5
GO:0042632	cholesterol homeostasis	51	11	2.6	8.4	3.6e-05	0.112	4.3
GO:0051262	protein tetramerization	90	15	4.5	10.5	3.8e-05	0.112	3.3
GO:0043627	response to estrogen	257	29	12.9	16.1	3.9e-05	0.116	2.3
GO:0030246	carbohydrate binding	206	25	10.3	14.7	4e-05	0.116	2.4
GO:0060193	positive regulation of lipase activity	43	10	2.2	7.8	4e-05	0.116	4.6
GO:0032879	regulation of localization	1780	126	89.2	36.8	4.1e-05	0.118	1.4
GO:0005496	steroid binding	61	12	3.1	8.9	4.2e-05	0.118	3.9
GO:0055092	sterol homeostasis	52	11	2.6	8.4	4.3e-05	0.118	4.2
GO:0046983	protein dimerization activity	988	78	49.5	28.5	4.5e-05	0.118	1.6
GO:0001822	kidney development	259	29	13	16	4.5e-05	0.118	2.2
GO:0098590	plasma membrane region	454	43	22.8	20.2	4.9e-05	0.124	1.9
GO:0046943	carboxylic acid transmembrane transporter activity	103	16	5.2	10.8	5.2e-05	0.128	3.1
GO:0005782	peroxisomal matrix	15	6	0.8	5.2	5.3e-05	0.134	8
GO:0031907	microbody lumen	15	6	0.8	5.2	5.3e-05	0.134	8
GO:0034341	response to interferon-gamma	63	12	3.2	8.8	5.9e-05	0.142	3.8
GO:0009893	positive regulation of metabolic process	2579	171	129.3	41.7	6e-05	0.144	1.3
GO:0005102	receptor binding	1176	89	59	30	6.2e-05	0.146	1.5
GO:0051289	protein homotetramerization	54	11	2.7	8.3	6.3e-05	0.146	4.1
GO:0019627	urea metabolic process	10	5	0.5	4.5	6.4e-05	0.158	10
GO:0046113	nucleobase catabolic process	10	5	0.5	4.5	6.4e-05	0.158	10
GO:0046337	phosphatidylethanolamine metabolic process	10	5	0.5	4.5	6.4e-05	0.158	10
GO:0071941	nitrogen cycle metabolic process	10	5	0.5	4.5	6.4e-05	0.158	10
GO:0009071	serine family amino acid catabolic process	10	5	0.5	4.5	6.4e-05	0.158	10
GO:0051917	regulation of fibrinolysis	10	5	0.5	4.5	6.4e-05	0.158	10
GO:0010878	cholesterol storage	10	5	0.5	4.5	6.4e-05	0.158	10
GO:0032371	regulation of sterol transport	29	8	1.5	6.5	6.5e-05	0.162	5.5
GO:0032374	regulation of cholesterol transport	29	8	1.5	6.5	6.5e-05	0.162	5.5
GO:0046165	alcohol biosynthetic process	105	16	5.3	10.7	6.6e-05	0.168	3
GO:0005342	organic acid transmembrane transporter activity	105	16	5.3	10.7	6.6e-05	0.168	3
GO:0031099	regeneration	188	23	9.4	13.6	7.1e-05	0.18	2.4
GO:0031329	regulation of cellular catabolic process	362	36	18.1	17.9	7.5e-05	0.184	2
GO:0003707	steroid hormone receptor activity	46	10	2.3	7.7	7.5e-05	0.186	4.3
GO:0010906	regulation of glucose metabolic process	85	14	4.3	9.7	7.9e-05	0.188	3.3
GO:0002253	activation of immune response	202	24	10.1	13.9	7.9e-05	0.188	2.4
GO:1901652	response to peptide	406	39	20.4	18.6	8.1e-05	0.188	1.9
GO:2001057	reactive nitrogen species metabolic process	65	12	3.3	8.7	8.1e-05	0.194	3.7
GO:0032352	positive regulation of hormone metabolic process	16	6	0.8	5.2	8.1e-05	0.196	7.5
GO:0015936	coenzyme A metabolic process	16	6	0.8	5.2	8.1e-05	0.196	7.5
GO:0010884	positive regulation of lipid storage	16	6	0.8	5.2	8.1e-05	0.196	7.5
GO:0001523	retinoid metabolic process	38	9	1.9	7.1	8.4e-05	0.198	4.7
GO:0098531	direct ligand regulated sequence-specific DNA binding transcription factor activity	38	9	1.9	7.1	8.4e-05	0.198	4.7
GO:0031331	positive regulation of cellular catabolic process	154	20	7.7	12.3	9e-05	0.206	2.6
GO:0006518	peptide metabolic process	86	14	4.3	9.7	9e-05	0.206	3.2
GO:0032642	regulation of chemokine production	47	10	2.4	7.6	9.1e-05	0.206	4.2
GO:0045766	positive regulation of angiogenesis	108	16	5.4	10.6	9.3e-05	0.206	3
GO:0015893	drug transport	23	7	1.2	5.8	9.4e-05	0.21	6.1
GO:0002684	positive regulation of immune system process	556	49	27.9	21.1	9.4e-05	0.21	1.8
GO:0019842	vitamin binding	66	12	3.3	8.7	9.5e-05	0.212	3.6
GO:0071347	cellular response to interleukin-1	66	12	3.3	8.7	9.5e-05	0.212	3.6
GO:0043085	positive regulation of catalytic activity	962	75	48.2	26.8	9.5e-05	0.212	1.6
GO:0051591	response to cAMP	120	17	6	11	0.0001	0.216	2.8
GO:0015909	long-chain fatty acid transport	39	9	2	7	0.0001	0.216	4.6
GO:0019362	pyridine nucleotide metabolic process	48	10	2.4	7.6	0.00011	0.234	4.2
GO:0046496	nicotinamide nucleotide metabolic process	48	10	2.4	7.6	0.00011	0.234	4.2
GO:0043178	alcohol binding	67	12	3.4	8.6	0.00011	0.234	3.6
GO:0009636	response to toxic substance	181	22	9.1	12.9	0.00011	0.234	2.4
GO:0034433	steroid esterification	11	5	0.6	4.4	0.00011	0.258	9.1
GO:0034434	sterol esterification	11	5	0.6	4.4	0.00011	0.258	9.1
GO:0034435	cholesterol esterification	11	5	0.6	4.4	0.00011	0.258	9.1
GO:0006107	oxaloacetate metabolic process	11	5	0.6	4.4	0.00011	0.258	9.1
GO:0072576	liver morphogenesis	11	5	0.6	4.4	0.00011	0.258	9.1
GO:0009083	branched-chain amino acid catabolic process	11	5	0.6	4.4	0.00011	0.258	9.1
GO:0042219	cellular modified amino acid catabolic process	11	5	0.6	4.4	0.00011	0.258	9.1
GO:0009755	hormone-mediated signaling pathway	88	14	4.4	9.6	0.00012	0.26	3.2
GO:1990267	response to transition metal nanoparticle	133	18	6.7	11.3	0.00012	0.26	2.7
GO:0009892	negative regulation of metabolic process	1892	130	94.8	35.2	0.00012	0.26	1.4
GO:0030234	enzyme regulator activity	653	55	32.7	22.3	0.00012	0.26	1.7
GO:0006706	steroid catabolic process	17	6	0.9	5.1	0.00012	0.264	7
GO:0006855	drug transmembrane transport	17	6	0.9	5.1	0.00012	0.264	7
GO:0080134	regulation of response to stress	762	62	38.2	23.8	0.00012	0.264	1.6
GO:0005515	protein binding	5094	306	255.4	50.6	0.00012	0.264	1.2
GO:0042537	benzene-containing compound metabolic process	24	7	1.2	5.8	0.00013	0.272	5.8
GO:0050673	epithelial cell proliferation	302	31	15.1	15.9	0.00013	0.276	2
GO:0019838	growth factor binding	111	16	5.6	10.4	0.00013	0.276	2.9
GO:0001655	urogenital system development	316	32	15.8	16.2	0.00013	0.278	2
GO:0016324	apical plasma membrane	248	27	12.4	14.6	0.00013	0.278	2.2
GO:0014910	regulation of smooth muscle cell migration	49	10	2.5	7.5	0.00013	0.278	4.1
GO:0044093	positive regulation of molecular function	1186	88	59.5	28.5	0.00014	0.278	1.5
GO:0031968	organelle outer membrane	123	17	6.2	10.8	0.00014	0.278	2.8
GO:0051055	negative regulation of lipid biosynthetic process	32	8	1.6	6.4	0.00014	0.288	5
GO:0048771	tissue remodeling	147	19	7.4	11.6	0.00014	0.292	2.6
GO:0006733	oxidoreduction coenzyme metabolic process	59	11	3	8	0.00015	0.298	3.7
GO:1901265	nucleoside phosphate binding	1815	125	91	34	0.00015	0.3	1.4
GO:0000166	nucleotide binding	1815	125	91	34	0.00015	0.3	1.4
GO:0044767	single-organism developmental process	4450	271	223.1	47.9	0.00015	0.3	1.2
GO:0072001	renal system development	277	29	13.9	15.1	0.00015	0.302	2.1
GO:0051241	negative regulation of multicellular organismal process	816	65	40.9	24.1	0.00015	0.302	1.6
GO:0033500	carbohydrate homeostasis	186	22	9.3	12.7	0.00017	0.312	2.4
GO:0042593	glucose homeostasis	186	22	9.3	12.7	0.00017	0.312	2.4
GO:0009896	positive regulation of catabolic process	199	23	10	13	0.00017	0.312	2.3
GO:0043277	apoptotic cell clearance	25	7	1.3	5.7	0.00017	0.316	5.6
GO:0044459	plasma membrane part	1581	111	79.3	31.7	0.00017	0.316	1.4
GO:0070542	response to fatty acid	81	13	4.1	8.9	0.00018	0.344	3.2
GO:0035337	fatty-acyl-CoA metabolic process	12	5	0.6	4.4	0.00018	0.36	8.3
GO:0043401	steroid hormone mediated signaling pathway	51	10	2.6	7.4	0.00019	0.366	3.9
GO:0009617	response to bacterium	452	41	22.7	18.3	0.00019	0.366	1.8
GO:0014074	response to purine-containing compound	175	21	8.8	12.2	0.00019	0.366	2.4
GO:0016853	isomerase activity	115	16	5.8	10.2	0.0002	0.374	2.8
GO:0019867	outer membrane	127	17	6.4	10.6	0.0002	0.38	2.7
GO:0001935	endothelial cell proliferation	93	14	4.7	9.3	0.00021	0.384	3
GO:0051259	protein oligomerization	397	37	19.9	17.1	0.00022	0.4	1.9
GO:0048583	regulation of response to stimulus	2557	166	128.2	37.8	0.00023	0.402	1.3
GO:0008652	cellular amino acid biosynthetic process	62	11	3.1	7.9	0.00023	0.406	3.5
GO:0044275	cellular carbohydrate catabolic process	43	9	2.2	6.8	0.00023	0.408	4.2
GO:0008238	exopeptidase activity	83	13	4.2	8.8	0.00024	0.408	3.1
GO:0033764	steroid dehydrogenase activity, acting on the CH-OH group of donors, NAD or NADP as acceptor	19	6	1	5	0.00024	0.426	6.3
GO:0097306	cellular response to alcohol	117	16	5.9	10.1	0.00024	0.428	2.7
GO:0010562	positive regulation of phosphorus metabolic process	782	62	39.2	22.8	0.00024	0.428	1.6
GO:0045937	positive regulation of phosphate metabolic process	782	62	39.2	22.8	0.00024	0.428	1.6
GO:0005773	vacuole	399	37	20	17	0.00025	0.43	1.8
GO:0000323	lytic vacuole	342	33	17.1	15.9	0.00026	0.432	1.9
GO:0005764	lysosome	342	33	17.1	15.9	0.00026	0.432	1.9
GO:0009108	coenzyme biosynthetic process	73	12	3.7	8.3	0.00026	0.432	3.3
GO:0009894	regulation of catabolic process	444	40	22.3	17.7	0.00026	0.434	1.8
GO:0032602	chemokine production	53	10	2.7	7.3	0.00026	0.434	3.8
GO:0016835	carbon-oxygen lyase activity	53	10	2.7	7.3	0.00026	0.434	3.8
GO:0014909	smooth muscle cell migration	53	10	2.7	7.3	0.00026	0.434	3.8
GO:0050776	regulation of immune response	415	38	20.8	17.2	0.00026	0.434	1.8
GO:0070555	response to interleukin-1	95	14	4.8	9.2	0.00027	0.436	2.9
GO:0006749	glutathione metabolic process	35	8	1.8	6.2	0.00027	0.444	4.6
GO:0045087	innate immune response	358	34	17.9	16.1	0.00028	0.446	1.9
GO:0002250	adaptive immune response	206	23	10.3	12.7	0.00028	0.452	2.2
GO:0005741	mitochondrial outer membrane	107	15	5.4	9.6	0.00029	0.452	2.8
GO:0016790	thiolester hydrolase activity	27	7	1.4	5.6	0.00029	0.454	5.2
GO:0016701	oxidoreductase activity, acting on single donors with incorporation of molecular oxygen	27	7	1.4	5.6	0.00029	0.454	5.2
GO:0016620	oxidoreductase activity, acting on the aldehyde or oxo group of donors, NAD or NADP as acceptor	27	7	1.4	5.6	0.00029	0.454	5.2
GO:0008209	androgen metabolic process	27	7	1.4	5.6	0.00029	0.454	5.2
GO:0071354	cellular response to interleukin-6	27	7	1.4	5.6	0.00029	0.454	5.2
GO:0031325	positive regulation of cellular metabolic process	2090	139	104.8	34.2	0.00029	0.454	1.3
GO:0044702	single organism reproductive process	932	71	46.7	24.3	0.00029	0.454	1.5
GO:0004029	aldehyde dehydrogenase (NAD) activity	13	5	0.7	4.3	0.00029	0.48	7.7
GO:0045723	positive regulation of fatty acid biosynthetic process	13	5	0.7	4.3	0.00029	0.48	7.7
GO:0022804	active transmembrane transporter activity	233	25	11.7	13.3	0.00029	0.48	2.1
GO:0032526	response to retinoic acid	119	16	6	10	0.0003	0.482	2.7
GO:0044706	multi-multicellular organism process	234	25	11.7	13.3	0.00031	0.492	2.1
GO:1901699	cellular response to nitrogen compound	449	40	22.5	17.5	0.00032	0.492	1.8
GO:0071346	cellular response to interferon-gamma	45	9	2.3	6.7	0.00033	0.506	4
GO:0090303	positive regulation of wound healing	36	8	1.8	6.2	0.00033	0.514	4.4
GO:0032722	positive regulation of chemokine production	36	8	1.8	6.2	0.00033	0.514	4.4
GO:0006091	generation of precursor metabolites and energy	222	24	11.1	12.9	0.00034	0.514	2.2
GO:0009117	nucleotide metabolic process	407	37	20.4	16.6	0.00036	0.522	1.8
GO:0030728	ovulation	28	7	1.4	5.6	0.00036	0.526	5
GO:0048519	negative regulation of biological process	3492	216	175	41	0.00037	0.526	1.2
GO:0002460	adaptive immune response based on somatic recombination of immune receptors built from immunoglobulin superfamily domains	184	21	9.2	11.8	0.00038	0.526	2.3
GO:0008201	heparin binding	110	15	5.5	9.5	0.00039	0.536	2.7
GO:0048585	negative regulation of response to stimulus	1008	75	50.5	24.5	0.00039	0.54	1.5
GO:0042327	positive regulation of phosphorylation	685	55	34.3	20.7	0.0004	0.54	1.6
GO:0016788	hydrolase activity, acting on ester bonds	545	46	27.3	18.7	0.0004	0.548	1.7
GO:1901618	organic hydroxy compound transmembrane transporter activity	37	8	1.9	6.1	0.00041	0.556	4.3
GO:0004879	ligand-activated sequence-specific DNA binding RNA polymerase II transcription factor activity	37	8	1.9	6.1	0.00041	0.556	4.3
GO:0031324	negative regulation of cellular metabolic process	1673	114	83.9	30.1	0.00044	0.6	1.4
GO:0051260	protein homooligomerization	240	25	12	13	0.00045	0.614	2.1
GO:0006753	nucleoside phosphate metabolic process	412	37	20.7	16.3	0.00046	0.616	1.8
GO:0009986	cell surface	643	52	32.2	19.8	0.00048	0.628	1.6
GO:0071417	cellular response to organonitrogen compound	413	37	20.7	16.3	0.00048	0.628	1.8
GO:0045833	negative regulation of lipid metabolic process	57	10	2.9	7.1	0.00048	0.632	3.5
GO:0043235	receptor complex	255	26	12.8	13.2	0.00049	0.632	2
GO:0071549	cellular response to dexamethasone stimulus	38	8	1.9	6.1	0.00049	0.644	4.2
GO:0051851	modification by host of symbiont morphology or physiology	38	8	1.9	6.1	0.00049	0.644	4.2
GO:0015980	energy derivation by oxidation of organic compounds	162	19	8.1	10.9	0.0005	0.644	2.3
GO:0010604	positive regulation of macromolecule metabolic process	1995	132	100	32	0.00051	0.644	1.3
GO:0046683	response to organophosphorus	150	18	7.5	10.5	0.00053	0.644	2.4
GO:0001936	regulation of endothelial cell proliferation	79	12	4	8	0.00054	0.646	3
GO:0050731	positive regulation of peptidyl-tyrosine phosphorylation	138	17	6.9	10.1	0.00055	0.646	2.5
GO:0045860	positive regulation of protein kinase activity	328	31	16.4	14.6	0.00055	0.646	1.9
GO:0045859	regulation of protein kinase activity	523	44	26.2	17.8	0.00057	0.656	1.7
GO:0042572	retinol metabolic process	22	6	1.1	4.9	0.00058	0.672	5.4
GO:0009072	aromatic amino acid family metabolic process	22	6	1.1	4.9	0.00058	0.672	5.4
GO:0050661	NADP binding	39	8	2	6	0.0006	0.684	4.1
GO:0001934	positive regulation of protein phosphorylation	556	46	27.9	18.1	0.00062	0.692	1.7
GO:0009812	flavonoid metabolic process	15	5	0.8	4.2	0.00062	0.712	6.6
GO:0033273	response to vitamin	127	16	6.4	9.6	0.00062	0.712	2.5
GO:0072593	reactive oxygen species metabolic process	191	21	9.6	11.4	0.00062	0.712	2.2
GO:1901607	alpha-amino acid biosynthetic process	59	10	3	7	0.00064	0.714	3.4
GO:0051817	modification of morphology or physiology of other organism involved in symbiotic interaction	59	10	3	7	0.00064	0.714	3.4
GO:0032370	positive regulation of lipid transport	49	9	2.5	6.5	0.00065	0.716	3.7
GO:0048731	system development	3472	213	174	39	0.00065	0.716	1.2
GO:0006650	glycerophospholipid metabolic process	153	18	7.7	10.3	0.00067	0.718	2.3
GO:0015291	secondary active transmembrane transporter activity	153	18	7.7	10.3	0.00067	0.718	2.3
GO:0042594	response to starvation	179	20	9	11	0.00067	0.718	2.2
GO:0007155	cell adhesion	979	72	49.1	22.9	0.00071	0.718	1.5
GO:0007031	peroxisome organization	31	7	1.6	5.4	0.00071	0.728	4.5
GO:0009112	nucleobase metabolic process	31	7	1.6	5.4	0.00071	0.728	4.5
GO:0072521	purine-containing compound metabolic process	333	31	16.7	14.3	0.00071	0.728	1.9
GO:0051702	interaction with symbiont	40	8	2	6	0.00071	0.728	4
GO:0071222	cellular response to lipopolysaccharide	154	18	7.7	10.3	0.00072	0.728	2.3
GO:0002020	protease binding	93	13	4.7	8.3	0.00073	0.732	2.8
GO:0048522	positive regulation of cellular process	3443	211	172.6	38.4	0.00073	0.732	1.2
GO:0016477	cell migration	882	66	44.2	21.8	0.00075	0.734	1.5
GO:0001932	regulation of protein phosphorylation	833	63	41.8	21.2	0.00075	0.734	1.5
GO:0016811	hydrolase activity, acting on carbon-nitrogen (but not peptide) bonds, in linear amides	50	9	2.5	6.5	0.00075	0.736	3.6
GO:0090190	positive regulation of branching involved in ureteric bud morphogenesis	23	6	1.2	4.8	0.00076	0.74	5.2
GO:0048870	cell motility	950	70	47.6	22.4	0.00079	0.746	1.5
GO:0051674	localization of cell	950	70	47.6	22.4	0.00079	0.746	1.5
GO:0015748	organophosphate ester transport	61	10	3.1	6.9	0.00084	0.756	3.3
GO:0035821	modification of morphology or physiology of other organism	61	10	3.1	6.9	0.00084	0.756	3.3
GO:0001974	blood vessel remodeling	41	8	2.1	5.9	0.00085	0.758	3.9
GO:0009166	nucleotide catabolic process	41	8	2.1	5.9	0.00085	0.758	3.9
GO:0043229	intracellular organelle	8410	470	421.6	48.4	0.00086	0.758	1.1
GO:0033327	Leydig cell differentiation	16	5	0.8	4.2	0.00086	0.78	6.2
GO:0090030	regulation of steroid hormone biosynthetic process	16	5	0.8	4.2	0.00086	0.78	6.2
GO:0031998	regulation of fatty acid beta-oxidation	16	5	0.8	4.2	0.00086	0.78	6.2
GO:0016289	CoA hydrolase activity	16	5	0.8	4.2	0.00086	0.78	6.2
GO:0031639	plasminogen activation	16	5	0.8	4.2	0.00086	0.78	6.2
GO:0015238	drug transmembrane transporter activity	16	5	0.8	4.2	0.00086	0.78	6.2
GO:0030155	regulation of cell adhesion	472	40	23.7	16.3	0.00086	0.78	1.7
GO:0005504	fatty acid binding	32	7	1.6	5.4	0.00087	0.792	4.4
GO:0014911	positive regulation of smooth muscle cell migration	32	7	1.6	5.4	0.00087	0.792	4.4
GO:0043471	regulation of cellular carbohydrate catabolic process	32	7	1.6	5.4	0.00087	0.792	4.4
GO:0043470	regulation of carbohydrate catabolic process	32	7	1.6	5.4	0.00087	0.792	4.4
GO:0034121	regulation of toll-like receptor signaling pathway	32	7	1.6	5.4	0.00087	0.792	4.4
GO:0034599	cellular response to oxidative stress	170	19	8.5	10.5	0.0009	0.802	2.2
GO:0045764	positive regulation of cellular amino acid metabolic process	224	23	11.2	11.8	0.00091	0.808	2
GO:0048513	organ development	2690	169	134.8	34.2	0.00093	0.81	1.3
GO:0050730	regulation of peptidyl-tyrosine phosphorylation	184	20	9.2	10.8	0.00095	0.818	2.2
GO:0031347	regulation of defense response	339	31	17	14	0.00095	0.818	1.8
GO:0046209	nitric oxide metabolic process	62	10	3.1	6.9	0.00096	0.82	3.2
GO:0006739	NADP metabolic process	24	6	1.2	4.8	0.00097	0.824	5
GO:0006767	water-soluble vitamin metabolic process	24	6	1.2	4.8	0.00097	0.824	5
GO:0006112	energy reserve metabolic process	73	11	3.7	7.3	0.00098	0.83	3
GO:0010605	negative regulation of macromolecule metabolic process	1624	109	81.4	27.6	0.00099	0.83	1.3
GO:0051050	positive regulation of transport	680	53	34.1	18.9	0.00099	0.832	1.6
GO:0048659	smooth muscle cell proliferation	108	14	5.4	8.6	0.001	0.832	2.6
GO:0055085	transmembrane transport	975	71	48.9	22.1	0.001	0.832	1.5
GO:0006801	superoxide metabolic process	42	8	2.1	5.9	0.001	0.834	3.8
GO:0012501	programmed cell death	1382	95	69.3	25.7	0.001	0.834	1.4
GO:0018108	peptidyl-tyrosine phosphorylation	282	27	14.1	12.9	0.001	0.834	1.9
GO:0032570	response to progesterone	52	9	2.6	6.4	0.001	0.836	3.5
GO:0007566	embryo implantation	52	9	2.6	6.4	0.001	0.836	3.5
GO:0050764	regulation of phagocytosis	52	9	2.6	6.4	0.001	0.836	3.5
GO:0006766	vitamin metabolic process	52	9	2.6	6.4	0.001	0.836	3.5
GO:0032355	response to estradiol	172	19	8.6	10.4	0.001	0.838	2.2
GO:0070741	response to interleukin-6	33	7	1.7	5.3	0.0011	0.842	4.2
GO:0018212	peptidyl-tyrosine modification	283	27	14.2	12.8	0.0011	0.842	1.9
GO:0048856	anatomical structure development	4083	244	204.7	39.3	0.0011	0.842	1.2
GO:0014812	muscle cell migration	63	10	3.2	6.8	0.0011	0.842	3.2
GO:0071456	cellular response to hypoxia	109	14	5.5	8.5	0.0011	0.844	2.6
GO:0070011	peptidase activity, acting on L-amino acid peptides	510	42	25.6	16.4	0.0011	0.848	1.6
GO:0048608	reproductive structure development	418	36	21	15	0.0012	0.85	1.7
GO:0090181	regulation of cholesterol metabolic process	17	5	0.9	4.1	0.0012	0.868	5.9
GO:0042573	retinoic acid metabolic process	17	5	0.9	4.1	0.0012	0.868	5.9
GO:0010866	regulation of triglyceride biosynthetic process	17	5	0.9	4.1	0.0012	0.868	5.9
GO:0050996	positive regulation of lipid catabolic process	17	5	0.9	4.1	0.0012	0.868	5.9
GO:0010594	regulation of endothelial cell migration	86	12	4.3	7.7	0.0012	0.868	2.8
GO:0090189	regulation of branching involved in ureteric bud morphogenesis	25	6	1.3	4.7	0.0012	0.876	4.8
GO:0016831	carboxy-lyase activity	25	6	1.3	4.7	0.0012	0.876	4.8
GO:0061213	positive regulation of mesonephros development	25	6	1.3	4.7	0.0012	0.876	4.8
GO:0004175	endopeptidase activity	374	33	18.7	14.3	0.0012	0.876	1.8
GO:0008219	cell death	1479	100	74.1	25.9	0.0013	0.88	1.3
GO:0006915	apoptotic process	1358	93	68.1	24.9	0.0013	0.88	1.4
GO:0032350	regulation of hormone metabolic process	34	7	1.7	5.3	0.0013	0.886	4.1
GO:0072523	purine-containing compound catabolic process	34	7	1.7	5.3	0.0013	0.886	4.1
GO:0071219	cellular response to molecule of bacterial origin	162	18	8.1	9.9	0.0013	0.886	2.2
GO:0061458	reproductive system development	421	36	21.1	14.9	0.0013	0.886	1.7
GO:0002449	lymphocyte mediated immunity	176	19	8.8	10.2	0.0014	0.888	2.2
GO:0019748	secondary metabolic process	44	8	2.2	5.8	0.0014	0.892	3.6
GO:0033240	positive regulation of cellular amine metabolic process	231	23	11.6	11.4	0.0014	0.892	2
GO:0090407	organophosphate biosynthetic process	392	34	19.7	14.3	0.0014	0.892	1.7
GO:0044042	glucan metabolic process	65	10	3.3	6.7	0.0014	0.894	3.1
GO:0006073	cellular glucan metabolic process	65	10	3.3	6.7	0.0014	0.894	3.1
GO:0055072	iron ion homeostasis	65	10	3.3	6.7	0.0014	0.894	3.1
GO:0005977	glycogen metabolic process	65	10	3.3	6.7	0.0014	0.894	3.1
GO:0016265	death	1484	100	74.4	25.6	0.0014	0.894	1.3
GO:0036294	cellular response to decreased oxygen levels	112	14	5.6	8.4	0.0014	0.894	2.5
GO:0008233	peptidase activity	532	43	26.7	16.3	0.0014	0.894	1.6
GO:0016702	oxidoreductase activity, acting on single donors with incorporation of molecular oxygen, incorporation of two atoms of oxygen	26	6	1.3	4.7	0.0015	0.9	4.6
GO:0070207	protein homotrimerization	26	6	1.3	4.7	0.0015	0.9	4.6
GO:0005343	organic acid:sodium symporter activity	26	6	1.3	4.7	0.0015	0.9	4.6
GO:0060688	regulation of morphogenesis of a branching structure	55	9	2.8	6.2	0.0015	0.902	3.3
GO:0006811	ion transport	1212	84	60.8	23.2	0.0015	0.902	1.4
GO:0051043	regulation of membrane protein ectodomain proteolysis	18	5	0.9	4.1	0.0016	0.912	5.5
GO:0015721	bile acid and bile salt transport	18	5	0.9	4.1	0.0016	0.912	5.5
GO:0072525	pyridine-containing compound biosynthetic process	18	5	0.9	4.1	0.0016	0.912	5.5
GO:0045939	negative regulation of steroid metabolic process	18	5	0.9	4.1	0.0016	0.912	5.5
GO:0010894	negative regulation of steroid biosynthetic process	18	5	0.9	4.1	0.0016	0.912	5.5
GO:0048661	positive regulation of smooth muscle cell proliferation	66	10	3.3	6.7	0.0016	0.914	3
GO:0043467	regulation of generation of precursor metabolites and energy	66	10	3.3	6.7	0.0016	0.914	3
GO:0055076	transition metal ion homeostasis	89	12	4.5	7.5	0.0016	0.914	2.7
GO:0033674	positive regulation of kinase activity	350	31	17.5	13.5	0.0016	0.914	1.8
GO:0042325	regulation of phosphorylation	1060	75	53.1	21.9	0.0016	0.914	1.4
GO:0071398	cellular response to fatty acid	45	8	2.3	5.7	0.0016	0.914	3.5
GO:0019220	regulation of phosphate metabolic process	1231	85	61.7	23.3	0.0016	0.916	1.4
GO:0007275	multicellular organismal development	3796	227	190.3	36.7	0.0017	0.918	1.2
GO:0071216	cellular response to biotic stimulus	179	19	9	10	0.0017	0.918	2.1
GO:0005829	cytosol	1285	88	64.4	23.6	0.0017	0.92	1.4
GO:0001823	mesonephros development	102	13	5.1	7.9	0.0017	0.924	2.5
GO:2000377	regulation of reactive oxygen species metabolic process	127	15	6.4	8.6	0.0017	0.924	2.4
GO:0051174	regulation of phosphorus metabolic process	1235	85	61.9	23.1	0.0018	0.928	1.4
GO:0000302	response to reactive oxygen species	180	19	9	10	0.0018	0.928	2.1
GO:0051347	positive regulation of transferase activity	383	33	19.2	13.8	0.0018	0.928	1.7
GO:0016860	intramolecular oxidoreductase activity	36	7	1.8	5.2	0.0018	0.928	3.9
GO:1901657	glycosyl compound metabolic process	194	20	9.7	10.3	0.0018	0.93	2.1
GO:0061217	regulation of mesonephros development	27	6	1.4	4.6	0.0019	0.93	4.4
GO:0004896	cytokine receptor activity	79	11	4	7	0.0019	0.932	2.8
GO:0033238	regulation of cellular amine metabolic process	339	30	17	13	0.0019	0.932	1.8
GO:0048660	regulation of smooth muscle cell proliferation	103	13	5.2	7.8	0.0019	0.934	2.5
GO:0007167	enzyme linked receptor protein signaling pathway	653	50	32.7	17.3	0.002	0.934	1.5
GO:0001938	positive regulation of endothelial cell proliferation	57	9	2.9	6.1	0.002	0.938	3.1
GO:0050865	regulation of cell activation	355	31	17.8	13.2	0.002	0.938	1.7
GO:0030247	polysaccharide binding	19	5	1	4	0.002	0.944	5.2
GO:0090322	regulation of superoxide metabolic process	19	5	1	4	0.002	0.944	5.2
GO:0030194	positive regulation of blood coagulation	19	5	1	4	0.002	0.944	5.2
GO:0001871	pattern binding	19	5	1	4	0.002	0.944	5.2
GO:1900048	positive regulation of hemostasis	19	5	1	4	0.002	0.944	5.2
GO:0050892	intestinal absorption	19	5	1	4	0.002	0.944	5.2
GO:0009065	glutamine family amino acid catabolic process	19	5	1	4	0.002	0.944	5.2
GO:0010632	regulation of epithelial cell migration	129	15	6.5	8.5	0.002	0.944	2.3
GO:0043542	endothelial cell migration	117	14	5.9	8.1	0.0022	0.946	2.4
GO:0015293	symporter activity	105	13	5.3	7.7	0.0023	0.946	2.5
GO:0006644	phospholipid metabolic process	240	23	12	11	0.0023	0.946	1.9
GO:0002920	regulation of humoral immune response	28	6	1.4	4.6	0.0023	0.954	4.3
GO:0007169	transmembrane receptor protein tyrosine kinase signaling pathway	404	34	20.3	13.7	0.0023	0.954	1.7
GO:0043067	regulation of programmed cell death	1126	78	56.4	21.6	0.0023	0.954	1.4
GO:0005539	glycosaminoglycan binding	144	16	7.2	8.8	0.0024	0.956	2.2
GO:0050778	positive regulation of immune response	329	29	16.5	12.5	0.0024	0.956	1.8
GO:0060326	cell chemotaxis	171	18	8.6	9.4	0.0024	0.96	2.1
GO:0051338	regulation of transferase activity	611	47	30.6	16.4	0.0024	0.96	1.5
GO:0042981	regulation of apoptotic process	1113	77	55.8	21.2	0.0025	0.968	1.4
GO:0043549	regulation of kinase activity	564	44	28.3	15.7	0.0025	0.968	1.6
GO:0006809	nitric oxide biosynthetic process	59	9	3	6	0.0025	0.968	3
GO:1903036	positive regulation of response to wounding	119	14	6	8	0.0025	0.968	2.3
GO:0051188	cofactor biosynthetic process	94	12	4.7	7.3	0.0025	0.968	2.5
GO:0046425	regulation of JAK-STAT cascade	94	12	4.7	7.3	0.0025	0.968	2.5
GO:0010941	regulation of cell death	1217	83	61	22	0.0026	0.968	1.4
GO:0090484	drug transporter activity	20	5	1	4	0.0026	0.97	5
GO:0008483	transaminase activity	20	5	1	4	0.0026	0.97	5
GO:0043030	regulation of macrophage activation	20	5	1	4	0.0026	0.97	5
GO:0098656	anion transmembrane transport	186	19	9.3	9.7	0.0026	0.97	2
GO:0016323	basolateral plasma membrane	186	19	9.3	9.7	0.0026	0.97	2
GO:0031214	biomineral tissue development	107	13	5.4	7.6	0.0027	0.97	2.4
GO:0071356	cellular response to tumor necrosis factor	107	13	5.4	7.6	0.0027	0.97	2.4
GO:0006521	regulation of cellular amino acid metabolic process	317	28	15.9	12.1	0.0027	0.97	1.8
GO:0022603	regulation of anatomical structure morphogenesis	729	54	36.5	17.5	0.0027	0.97	1.5
GO:0014823	response to activity	71	10	3.6	6.4	0.0027	0.974	2.8
GO:0045446	endothelial cell differentiation	71	10	3.6	6.4	0.0027	0.974	2.8
GO:0051707	response to other organism	615	47	30.8	16.2	0.0027	0.974	1.5
GO:0019674	NAD metabolic process	29	6	1.5	4.5	0.0028	0.974	4.1
GO:0004177	aminopeptidase activity	29	6	1.5	4.5	0.0028	0.974	4.1
GO:0009066	aspartate family amino acid metabolic process	29	6	1.5	4.5	0.0028	0.974	4.1
GO:0002252	immune effector process	409	34	20.5	13.5	0.0028	0.974	1.7
GO:0071548	response to dexamethasone	49	8	2.5	5.5	0.0028	0.976	3.3
GO:0031401	positive regulation of protein modification process	681	51	34.1	16.9	0.0028	0.976	1.5
GO:0043207	response to external biotic stimulus	616	47	30.9	16.1	0.0028	0.976	1.5
GO:0043604	amide biosynthetic process	39	7	2	5	0.0029	0.976	3.6
GO:0050766	positive regulation of phagocytosis	39	7	2	5	0.0029	0.976	3.6
GO:0048523	negative regulation of cellular process	3188	192	159.8	32.2	0.003	0.976	1.2
GO:0009914	hormone transport	260	24	13	11	0.003	0.976	1.8
GO:1901135	carbohydrate derivative metabolic process	750	55	37.6	17.4	0.0031	0.976	1.5
GO:0043408	regulation of MAPK cascade	522	41	26.2	14.8	0.0031	0.976	1.6
GO:0006807	nitrogen compound metabolic process	4276	250	214.3	35.7	0.0031	0.976	1.2
GO:0007259	JAK-STAT cascade	109	13	5.5	7.5	0.0032	0.976	2.4
GO:1901292	nucleoside phosphate catabolic process	50	8	2.5	5.5	0.0032	0.976	3.2
GO:0045428	regulation of nitric oxide biosynthetic process	50	8	2.5	5.5	0.0032	0.976	3.2
GO:0046427	positive regulation of JAK-STAT cascade	61	9	3.1	5.9	0.0032	0.978	2.9
GO:0071453	cellular response to oxygen levels	122	14	6.1	7.9	0.0032	0.978	2.3
GO:0061036	positive regulation of cartilage development	21	5	1.1	3.9	0.0033	0.98	4.7
GO:0006541	glutamine metabolic process	21	5	1.1	3.9	0.0033	0.98	4.7
GO:0002820	negative regulation of adaptive immune response	30	6	1.5	4.5	0.0033	0.982	4
GO:0030545	receptor regulator activity	30	6	1.5	4.5	0.0033	0.982	4
GO:0006695	cholesterol biosynthetic process	30	6	1.5	4.5	0.0033	0.982	4
GO:0060612	adipose tissue development	30	6	1.5	4.5	0.0033	0.982	4
GO:0001657	ureteric bud development	97	12	4.9	7.1	0.0033	0.982	2.5
GO:0043410	positive regulation of MAPK cascade	352	30	17.6	12.4	0.0033	0.982	1.7
GO:0008283	cell proliferation	1491	98	74.7	23.3	0.0033	0.982	1.3
GO:0000165	MAPK cascade	573	44	28.7	15.3	0.0034	0.982	1.5
GO:0070206	protein trimerization	40	7	2	5	0.0034	0.984	3.5
GO:0033627	cell adhesion mediated by integrin	40	7	2	5	0.0034	0.984	3.5
GO:0050678	regulation of epithelial cell proliferation	248	23	12.4	10.6	0.0034	0.984	1.9
GO:0023014	signal transduction by phosphorylation	606	46	30.4	15.6	0.0034	0.984	1.5
GO:0009116	nucleoside metabolic process	177	18	8.9	9.1	0.0035	0.984	2
GO:0009607	response to biotic stimulus	639	48	32	16	0.0035	0.984	1.5
GO:2000026	regulation of multicellular organismal development	1336	89	67	22	0.0035	0.984	1.3
GO:0051240	positive regulation of multicellular organismal process	1146	78	57.4	20.6	0.0036	0.984	1.4
GO:0072163	mesonephric epithelium development	98	12	4.9	7.1	0.0036	0.986	2.4
GO:0072164	mesonephric tubule development	98	12	4.9	7.1	0.0036	0.986	2.4
GO:0006909	phagocytosis	111	13	5.6	7.4	0.0037	0.986	2.3
GO:0019221	cytokine-mediated signaling pathway	235	22	11.8	10.2	0.0037	0.986	1.9
GO:0034612	response to tumor necrosis factor	124	14	6.2	7.8	0.0037	0.986	2.3
GO:0046474	glycerophospholipid biosynthetic process	86	11	4.3	6.7	0.0037	0.986	2.6
GO:0044419	interspecies interaction between organisms	207	20	10.4	9.6	0.0039	0.986	1.9
GO:0044403	symbiosis, encompassing mutualism through parasitism	207	20	10.4	9.6	0.0039	0.986	1.9
GO:0044297	cell body	513	40	25.7	14.3	0.0039	0.986	1.6
GO:0033628	regulation of cell adhesion mediated by integrin	31	6	1.6	4.4	0.0039	0.986	3.9
GO:0042116	macrophage activation	41	7	2.1	4.9	0.0039	0.988	3.4
GO:0022612	gland morphogenesis	125	14	6.3	7.7	0.004	0.992	2.2
GO:0016769	transferase activity, transferring nitrogenous groups	22	5	1.1	3.9	0.004	0.994	4.5
GO:0050820	positive regulation of coagulation	22	5	1.1	3.9	0.004	0.994	4.5
GO:0098552	side of membrane	281	25	14.1	10.9	0.0041	0.994	1.8
GO:0030100	regulation of endocytosis	152	16	7.6	8.4	0.0041	0.994	2.1
GO:0002688	regulation of leukocyte chemotaxis	75	10	3.8	6.2	0.0041	0.996	2.7
GO:0032868	response to insulin	223	21	11.2	9.8	0.0042	0.996	1.9
GO:0001666	response to hypoxia	312	27	15.6	11.4	0.0042	0.996	1.7
GO:0034614	cellular response to reactive oxygen species	100	12	5	7	0.0043	0.996	2.4
GO:0022857	transmembrane transporter activity	779	56	39	17	0.0043	0.996	1.4
GO:0061138	morphogenesis of a branching epithelium	195	19	9.8	9.2	0.0044	0.996	1.9
GO:0009746	response to hexose	181	18	9.1	8.9	0.0044	0.996	2
GO:0042127	regulation of cell proliferation	1225	82	61.4	20.6	0.0044	0.996	1.3
GO:0009897	external side of plasma membrane	224	21	11.2	9.8	0.0044	0.996	1.9
GO:0031638	zymogen activation	88	11	4.4	6.6	0.0044	0.996	2.5
GO:0042278	purine nucleoside metabolic process	154	16	7.7	8.3	0.0046	0.996	2.1
GO:1902105	regulation of leukocyte differentiation	196	19	9.8	9.2	0.0046	0.996	1.9
GO:0004714	transmembrane receptor protein tyrosine kinase activity	53	8	2.7	5.3	0.0046	0.996	3
GO:0042446	hormone biosynthetic process	53	8	2.7	5.3	0.0046	0.996	3
GO:0044425	membrane part	5322	303	266.8	36.2	0.0048	0.996	1.1
GO:0051213	dioxygenase activity	65	9	3.3	5.7	0.0049	0.996	2.8
GO:0009653	anatomical structure morphogenesis	2013	126	100.9	25.1	0.0049	0.996	1.2
GO:0051345	positive regulation of hydrolase activity	569	43	28.5	14.5	0.005	0.998	1.5
GO:0044264	cellular polysaccharide metabolic process	77	10	3.9	6.1	0.005	0.998	2.6
GO:2000379	positive regulation of reactive oxygen species metabolic process	77	10	3.9	6.1	0.005	0.998	2.6
GO:0010634	positive regulation of epithelial cell migration	77	10	3.9	6.1	0.005	0.998	2.6
GO:0044464	cell part	11985	640	600.8	39.2	0.005	0.998	1.1
GO:0018958	phenol-containing compound metabolic process	90	11	4.5	6.5	0.0053	0.998	2.4
GO:0051049	regulation of transport	1322	87	66.3	20.7	0.0054	0.998	1.3
GO:0036293	response to decreased oxygen levels	318	27	15.9	11.1	0.0054	0.998	1.7
GO:0040014	regulation of multicellular organism growth	66	9	3.3	5.7	0.0055	0.998	2.7
GO:0031300	intrinsic component of organelle membrane	171	17	8.6	8.4	0.0056	0.998	2
GO:0002443	leukocyte mediated immunity	229	21	11.5	9.5	0.0057	0.998	1.8
GO:0019693	ribose phosphate metabolic process	304	26	15.2	10.8	0.0057	0.998	1.7
GO:0022407	regulation of cell-cell adhesion	274	24	13.7	10.3	0.0058	0.998	1.7
GO:0046364	monosaccharide biosynthetic process	55	8	2.8	5.2	0.0058	0.998	2.9
GO:0009791	post-embryonic development	104	12	5.2	6.8	0.0058	0.998	2.3
GO:0060349	bone morphogenesis	79	10	4	6	0.006	0.998	2.5
GO:0032369	negative regulation of lipid transport	24	5	1.2	3.8	0.006	0.998	4.2
GO:0051180	vitamin transport	24	5	1.2	3.8	0.006	0.998	4.2
GO:0070266	necroptotic process	24	5	1.2	3.8	0.006	0.998	4.2
GO:0006110	regulation of glycolytic process	24	5	1.2	3.8	0.006	0.998	4.2
GO:0036314	response to sterol	24	5	1.2	3.8	0.006	0.998	4.2
GO:0002544	chronic inflammatory response	24	5	1.2	3.8	0.006	0.998	4.2
GO:0019199	transmembrane receptor protein kinase activity	67	9	3.4	5.6	0.006	0.998	2.7
GO:0008081	phosphoric diester hydrolase activity	67	9	3.4	5.6	0.006	0.998	2.7
GO:0007162	negative regulation of cell adhesion	173	17	8.7	8.3	0.0062	0.998	2
GO:0009749	response to glucose	173	17	8.7	8.3	0.0062	0.998	2
GO:0010631	epithelial cell migration	173	17	8.7	8.3	0.0062	0.998	2
GO:2000027	regulation of organ morphogenesis	159	16	8	8	0.0063	0.998	2
GO:0016126	sterol biosynthetic process	34	6	1.7	4.3	0.0063	0.998	3.5
GO:0003158	endothelium development	80	10	4	6	0.0065	0.998	2.5
GO:0050728	negative regulation of inflammatory response	80	10	4	6	0.0065	0.998	2.5
GO:0009967	positive regulation of signal transduction	1018	69	51	18	0.0066	0.998	1.4
GO:0046068	cGMP metabolic process	45	7	2.3	4.7	0.0067	0.998	3.1
GO:0010517	regulation of phospholipase activity	45	7	2.3	4.7	0.0067	0.998	3.1
GO:0015296	anion:cation symporter activity	45	7	2.3	4.7	0.0067	0.998	3.1
GO:0002521	leukocyte differentiation	386	31	19.3	11.7	0.0068	0.998	1.6
GO:0090132	epithelium migration	175	17	8.8	8.2	0.007	0.998	1.9
GO:0045862	positive regulation of proteolysis	204	19	10.2	8.8	0.0071	0.998	1.9
GO:0008207	C21-steroid hormone metabolic process	25	5	1.3	3.7	0.0072	0.998	4
GO:0001960	negative regulation of cytokine-mediated signaling pathway	25	5	1.3	3.7	0.0072	0.998	4
GO:0046885	regulation of hormone biosynthetic process	25	5	1.3	3.7	0.0072	0.998	4
GO:0035929	steroid hormone secretion	25	5	1.3	3.7	0.0072	0.998	4
GO:0051353	positive regulation of oxidoreductase activity	35	6	1.8	4.2	0.0073	0.998	3.4
GO:0010518	positive regulation of phospholipase activity	35	6	1.8	4.2	0.0073	0.998	3.4
GO:0019955	cytokine binding	69	9	3.5	5.5	0.0073	0.998	2.6
GO:0031399	regulation of protein modification process	1023	69	51.3	17.7	0.0073	0.998	1.3
GO:0072073	kidney epithelium development	134	14	6.7	7.3	0.0074	0.998	2.1
GO:0090130	tissue migration	176	17	8.8	8.2	0.0074	0.998	1.9
GO:0071229	cellular response to acid chemical	176	17	8.8	8.2	0.0074	0.998	1.9
GO:0060350	endochondral bone morphogenesis	46	7	2.3	4.7	0.0075	0.998	3
GO:0072006	nephron development	121	13	6.1	6.9	0.0077	0.998	2.1
GO:0070482	response to oxygen levels	358	29	17.9	11.1	0.0077	0.998	1.6
GO:0002694	regulation of leukocyte activation	327	27	16.4	10.6	0.0078	0.998	1.6
GO:0019222	regulation of metabolic process	4660	266	233.6	32.4	0.0078	0.998	1.1
GO:0001763	morphogenesis of a branching structure	206	19	10.3	8.7	0.0078	0.998	1.8
GO:0050793	regulation of developmental process	1789	112	89.7	22.3	0.0079	0.998	1.2
GO:0048708	astrocyte differentiation	58	8	2.9	5.1	0.008	0.998	2.8
GO:0001952	regulation of cell-matrix adhesion	70	9	3.5	5.5	0.008	0.998	2.6
GO:0050870	positive regulation of T cell activation	122	13	6.1	6.9	0.0082	0.998	2.1
GO:0044703	multi-organism reproductive process	754	53	37.8	15.2	0.0083	0.998	1.4
GO:0055081	anion homeostasis	36	6	1.8	4.2	0.0084	0.998	3.3
GO:0001948	glycoprotein binding	83	10	4.2	5.8	0.0084	0.998	2.4
GO:0005811	lipid particle	47	7	2.4	4.6	0.0085	0.998	3
GO:0060986	endocrine hormone secretion	47	7	2.4	4.6	0.0085	0.998	3
GO:0010595	positive regulation of endothelial cell migration	47	7	2.4	4.6	0.0085	0.998	3
GO:0010647	positive regulation of cell communication	1152	76	57.7	18.3	0.0085	0.998	1.3
GO:0002683	negative regulation of immune system process	283	24	14.2	9.8	0.0086	0.998	1.7
GO:0043025	neuronal cell body	457	35	22.9	12.1	0.0087	0.998	1.5
GO:0046879	hormone secretion	253	22	12.7	9.3	0.0087	0.998	1.7
GO:0031301	integral component of organelle membrane	165	16	8.3	7.7	0.0088	0.998	1.9
GO:0001658	branching involved in ureteric bud morphogenesis	59	8	3	5	0.0089	1	2.7
GO:1903426	regulation of reactive oxygen species biosynthetic process	59	8	3	5	0.0089	1	2.7
GO:0046128	purine ribonucleoside metabolic process	151	15	7.6	7.4	0.0089	1	2
GO:0031348	negative regulation of defense response	110	12	5.5	6.5	0.0091	1	2.2
GO:0006898	receptor-mediated endocytosis	166	16	8.3	7.7	0.0094	1	1.9
GO:0030595	leukocyte chemotaxis	124	13	6.2	6.8	0.0094	1	2.1
GO:1903039	positive regulation of leukocyte cell-cell adhesion	124	13	6.2	6.8	0.0094	1	2.1
GO:0034284	response to monosaccharide	195	18	9.8	8.2	0.0094	1	1.8
GO:0050679	positive regulation of epithelial cell proliferation	138	14	6.9	7.1	0.0095	1	2
GO:0042509	regulation of tyrosine phosphorylation of STAT protein	48	7	2.4	4.6	0.0095	1	2.9
GO:0042645	mitochondrial nucleoid	37	6	1.9	4.1	0.0096	1	3.2
GO:0070374	positive regulation of ERK1 and ERK2 cascade	111	12	5.6	6.4	0.0097	1	2.2
GO:0008654	phospholipid biosynthetic process	111	12	5.6	6.4	0.0097	1	2.2
GO:0022408	negative regulation of cell-cell adhesion	111	12	5.6	6.4	0.0097	1	2.2
GO:0045785	positive regulation of cell adhesion	271	23	13.6	9.4	0.0098	1	1.7
GO:0050801	ion homeostasis	543	40	27.2	12.8	0.0099	1	1.5
GO:0009119	ribonucleoside metabolic process	167	16	8.4	7.6	0.0099	1	1.9
GO:0071241	cellular response to inorganic substance	139	14	7	7	0.01	1	2
GO:0070371	ERK1 and ERK2 cascade	182	17	9.1	7.9	0.01	1	1.9
GO:0045121	membrane raft	257	22	12.9	9.1	0.01	1	1.7
GO:0071902	positive regulation of protein serine/threonine kinase activity	212	19	10.6	8.4	0.01	1	1.8
GO:0023056	positive regulation of signaling	1145	75	57.4	17.6	0.01	1	1.3
GO:0003006	developmental process involved in reproduction	595	43	29.8	13.2	0.01	1	1.4
GO:0016597	amino acid binding	73	9	3.7	5.3	0.01	1	2.5
GO:0033002	muscle cell proliferation	154	15	7.7	7.3	0.01	1	1.9
GO:0048844	artery morphogenesis	49	7	2.5	4.5	0.01	1	2.8
GO:0002673	regulation of acute inflammatory response	49	7	2.5	4.5	0.01	1	2.8
GO:0034112	positive regulation of homotypic cell-cell adhesion	126	13	6.3	6.7	0.01	1	2.1
GO:0016667	oxidoreductase activity, acting on a sulfur group of donors	38	6	1.9	4.1	0.01	1	3.1
GO:0001659	temperature homeostasis	38	6	1.9	4.1	0.01	1	3.1
GO:0042698	ovulation cycle	127	13	6.4	6.6	0.01	1	2
GO:0031224	intrinsic component of membrane	4392	250	220.2	29.8	0.01	1	1.1
GO:0005976	polysaccharide metabolic process	87	10	4.4	5.6	0.01	1	2.3
GO:0060761	negative regulation of response to cytokine stimulus	28	5	1.4	3.6	0.01	1	3.6
GO:0030173	integral component of Golgi membrane	28	5	1.4	3.6	0.01	1	3.6
GO:0002823	negative regulation of adaptive immune response based on somatic recombination of immune receptors built from immunoglobulin superfamily domains	28	5	1.4	3.6	0.01	1	3.6
GO:0030823	regulation of cGMP metabolic process	28	5	1.4	3.6	0.01	1	3.6
GO:0032922	circadian regulation of gene expression	50	7	2.5	4.5	0.01	1	2.8
GO:0009628	response to abiotic stimulus	1011	67	50.7	16.3	0.01	1	1.3
GO:0022409	positive regulation of cell-cell adhesion	156	15	7.8	7.2	0.01	1	1.9
GO:0045619	regulation of lymphocyte differentiation	114	12	5.7	6.3	0.01	1	2.1
GO:0042246	tissue regeneration	62	8	3.1	4.9	0.01	1	2.6
GO:0031226	intrinsic component of plasma membrane	668	47	33.5	13.5	0.01	1	1.4
GO:0046903	secretion	839	57	42.1	14.9	0.01	1	1.4
GO:0007548	sex differentiation	261	22	13.1	8.9	0.01	1	1.7
GO:0070265	necrotic cell death	39	6	2	4	0.01	1	3.1
GO:0009409	response to cold	39	6	2	4	0.01	1	3.1
GO:0045600	positive regulation of fat cell differentiation	39	6	2	4	0.01	1	3.1
GO:1902533	positive regulation of intracellular signal transduction	686	48	34.4	13.6	0.01	1	1.4
GO:0051094	positive regulation of developmental process	945	63	47.4	15.6	0.01	1	1.3
GO:0050866	negative regulation of cell activation	129	13	6.5	6.5	0.01	1	2
GO:0016310	phosphorylation	1621	101	81.3	19.7	0.01	1	1.2
GO:0051341	regulation of oxidoreductase activity	63	8	3.2	4.8	0.01	1	2.5
GO:0048029	monosaccharide binding	63	8	3.2	4.8	0.01	1	2.5
GO:0042311	vasodilation	63	8	3.2	4.8	0.01	1	2.5
GO:0005887	integral component of plasma membrane	620	44	31.1	12.9	0.01	1	1.4
GO:0030522	intracellular receptor signaling pathway	187	17	9.4	7.6	0.01	1	1.8
GO:0032504	multicellular organism reproduction	654	46	32.8	13.2	0.01	1	1.4
GO:0072341	modified amino acid binding	51	7	2.6	4.4	0.01	1	2.7
GO:0072080	nephron tubule development	89	10	4.5	5.5	0.01	1	2.2
GO:0042476	odontogenesis	116	12	5.8	6.2	0.01	1	2.1
GO:1903409	reactive oxygen species biosynthetic process	76	9	3.8	5.2	0.01	1	2.4
GO:0070670	response to interleukin-4	29	5	1.5	3.5	0.01	1	3.4
GO:0033619	membrane protein proteolysis	40	6	2	4	0.01	1	3
GO:0042531	positive regulation of tyrosine phosphorylation of STAT protein	40	6	2	4	0.01	1	3
GO:0009268	response to pH	40	6	2	4	0.01	1	3
GO:0048008	platelet-derived growth factor receptor signaling pathway	40	6	2	4	0.01	1	3
GO:0051249	regulation of lymphocyte activation	280	23	14	9	0.01	1	1.6
GO:0070301	cellular response to hydrogen peroxide	64	8	3.2	4.8	0.01	1	2.5
GO:0010810	regulation of cell-substrate adhesion	131	13	6.6	6.4	0.01	1	2
GO:0016052	carbohydrate catabolic process	90	10	4.5	5.5	0.01	1	2.2
GO:0001959	regulation of cytokine-mediated signaling pathway	52	7	2.6	4.4	0.01	1	2.7
GO:0007260	tyrosine phosphorylation of STAT protein	52	7	2.6	4.4	0.01	1	2.7
GO:0002377	immunoglobulin production	77	9	3.9	5.1	0.01	1	2.3
GO:0016298	lipase activity	77	9	3.9	5.1	0.01	1	2.3
GO:0071496	cellular response to external stimulus	297	24	14.9	9.1	0.01	1	1.6
GO:0060548	negative regulation of cell death	762	52	38.2	13.8	0.02	1	1.4
GO:0009743	response to carbohydrate	220	19	11	8	0.02	1	1.7
GO:0032147	activation of protein kinase activity	190	17	9.5	7.5	0.02	1	1.8
GO:0080090	regulation of primary metabolic process	3790	217	190	27	0.02	1	1.1
GO:0043069	negative regulation of programmed cell death	694	48	34.8	13.2	0.02	1	1.4
GO:0060419	heart growth	65	8	3.3	4.7	0.02	1	2.5
GO:0060675	ureteric bud morphogenesis	65	8	3.3	4.7	0.02	1	2.5
GO:0002690	positive regulation of leukocyte chemotaxis	65	8	3.3	4.7	0.02	1	2.5
GO:0048609	multicellular organismal reproductive process	644	45	32.3	12.7	0.02	1	1.4
GO:0022900	electron transport chain	41	6	2.1	3.9	0.02	1	2.9
GO:0035306	positive regulation of dephosphorylation	41	6	2.1	3.9	0.02	1	2.9
GO:0031228	intrinsic component of Golgi membrane	30	5	1.5	3.5	0.02	1	3.3
GO:0097300	programmed necrotic cell death	30	5	1.5	3.5	0.02	1	3.3
GO:0045806	negative regulation of endocytosis	30	5	1.5	3.5	0.02	1	3.3
GO:0007623	circadian rhythm	176	16	8.8	7.2	0.02	1	1.8
GO:0010676	positive regulation of cellular carbohydrate metabolic process	53	7	2.7	4.3	0.02	1	2.6
GO:0045669	positive regulation of osteoblast differentiation	53	7	2.7	4.3	0.02	1	2.6
GO:0097529	myeloid leukocyte migration	105	11	5.3	5.7	0.02	1	2.1
GO:0006897	endocytosis	396	30	19.9	10.1	0.02	1	1.5
GO:0060541	respiratory system development	222	19	11.1	7.9	0.02	1	1.7
GO:0009966	regulation of signal transduction	2020	122	101.3	20.7	0.02	1	1.2
GO:1903706	regulation of hemopoiesis	253	21	12.7	8.3	0.02	1	1.7
GO:0071900	regulation of protein serine/threonine kinase activity	332	26	16.6	9.4	0.02	1	1.6
GO:1902531	regulation of intracellular signal transduction	1295	82	64.9	17.1	0.02	1	1.3
GO:0071621	granulocyte chemotaxis	66	8	3.3	4.7	0.02	1	2.4
GO:0043154	negative regulation of cysteine-type endopeptidase activity involved in apoptotic process	66	8	3.3	4.7	0.02	1	2.4
GO:0060135	maternal process involved in female pregnancy	66	8	3.3	4.7	0.02	1	2.4
GO:0072171	mesonephric tubule morphogenesis	66	8	3.3	4.7	0.02	1	2.4
GO:1903825	organic acid transmembrane transport	79	9	4	5	0.02	1	2.3
GO:0033218	amide binding	223	19	11.2	7.8	0.02	1	1.7
GO:0043066	negative regulation of apoptotic process	682	47	34.2	12.8	0.02	1	1.4
GO:0035265	organ growth	134	13	6.7	6.3	0.02	1	1.9
GO:0048754	branching morphogenesis of an epithelial tube	163	15	8.2	6.8	0.02	1	1.8
GO:0045471	response to ethanol	163	15	8.2	6.8	0.02	1	1.8
GO:0019725	cellular homeostasis	597	42	29.9	12.1	0.02	1	1.4
GO:0090184	positive regulation of kidney development	42	6	2.1	3.9	0.02	1	2.8
GO:0016328	lateral plasma membrane	42	6	2.1	3.9	0.02	1	2.8
GO:0002224	toll-like receptor signaling pathway	54	7	2.7	4.3	0.02	1	2.6
GO:0060389	pathway-restricted SMAD protein phosphorylation	54	7	2.7	4.3	0.02	1	2.6
GO:0071375	cellular response to peptide hormone stimulus	224	19	11.2	7.8	0.02	1	1.7
GO:0034694	response to prostaglandin	31	5	1.6	3.4	0.02	1	3.2
GO:0016655	oxidoreductase activity, acting on NAD(P)H, quinone or similar compound as acceptor	31	5	1.6	3.4	0.02	1	3.2
GO:0070873	regulation of glycogen metabolic process	31	5	1.6	3.4	0.02	1	3.2
GO:0009395	phospholipid catabolic process	31	5	1.6	3.4	0.02	1	3.2
GO:0030324	lung development	194	17	9.7	7.3	0.02	1	1.7
GO:0071248	cellular response to metal ion	107	11	5.4	5.6	0.02	1	2.1
GO:0006928	movement of cell or subcellular component	1211	77	60.7	16.3	0.02	1	1.3
GO:0048871	multicellular organismal homeostasis	225	19	11.3	7.7	0.02	1	1.7
GO:1901653	cellular response to peptide	241	20	12.1	7.9	0.02	1	1.7
GO:0061326	renal tubule development	94	10	4.7	5.3	0.02	1	2.1
GO:0002067	glandular epithelial cell differentiation	43	6	2.2	3.8	0.02	1	2.8
GO:0031330	negative regulation of cellular catabolic process	108	11	5.4	5.6	0.02	1	2
GO:0070372	regulation of ERK1 and ERK2 cascade	166	15	8.3	6.7	0.02	1	1.8
GO:2000117	negative regulation of cysteine-type endopeptidase activity	68	8	3.4	4.6	0.02	1	2.3
GO:0016021	integral component of membrane	4313	243	216.2	26.8	0.02	1	1.1
GO:0051046	regulation of secretion	553	39	27.7	11.3	0.02	1	1.4
GO:0090109	regulation of cell-substrate junction assembly	32	5	1.6	3.4	0.02	1	3.1
GO:0016709	oxidoreductase activity, acting on paired donors, with incorporation or reduction of molecular oxygen, NAD(P)H as one donor, and incorporation of one atom of oxygen	32	5	1.6	3.4	0.02	1	3.1
GO:0061098	positive regulation of protein tyrosine kinase activity	32	5	1.6	3.4	0.02	1	3.1
GO:0051893	regulation of focal adhesion assembly	32	5	1.6	3.4	0.02	1	3.1
GO:0006163	purine nucleotide metabolic process	290	23	14.5	8.5	0.02	1	1.6
GO:0030323	respiratory tube development	197	17	9.9	7.1	0.02	1	1.7
GO:0016032	viral process	167	15	8.4	6.6	0.02	1	1.8
GO:0032890	regulation of organic acid transport	56	7	2.8	4.2	0.02	1	2.5
GO:0019538	protein metabolic process	3862	219	193.6	25.4	0.02	1	1.1
GO:0015914	phospholipid transport	44	6	2.2	3.8	0.02	1	2.7
GO:1901888	regulation of cell junction assembly	44	6	2.2	3.8	0.02	1	2.7
GO:0015171	amino acid transmembrane transporter activity	69	8	3.5	4.5	0.02	1	2.3
GO:0005903	brush border	69	8	3.5	4.5	0.02	1	2.3
GO:0045927	positive regulation of growth	183	16	9.2	6.8	0.02	1	1.7
GO:1901136	carbohydrate derivative catabolic process	96	10	4.8	5.2	0.02	1	2.1
GO:0071333	cellular response to glucose stimulus	96	10	4.8	5.2	0.02	1	2.1
GO:0009259	ribonucleotide metabolic process	292	23	14.6	8.4	0.02	1	1.6
GO:0044437	vacuolar part	214	18	10.7	7.3	0.02	1	1.7
GO:0045216	cell-cell junction organization	139	13	7	6	0.02	1	1.9
GO:0005543	phospholipid binding	261	21	13.1	7.9	0.02	1	1.6
GO:0055082	cellular chemical homeostasis	524	37	26.3	10.7	0.02	1	1.4
GO:0033189	response to vitamin A	33	5	1.7	3.3	0.02	1	3
GO:1903391	regulation of adherens junction organization	33	5	1.7	3.3	0.02	1	3
GO:0060759	regulation of response to cytokine stimulus	57	7	2.9	4.1	0.02	1	2.4
GO:0070848	response to growth factor	424	31	21.3	9.7	0.02	1	1.5
GO:0001503	ossification	326	25	16.3	8.7	0.02	1	1.5
GO:0002685	regulation of leukocyte migration	111	11	5.6	5.4	0.02	1	2
GO:0015370	solute:sodium symporter activity	45	6	2.3	3.7	0.02	1	2.7
GO:0005160	transforming growth factor beta receptor binding	45	6	2.3	3.7	0.02	1	2.7
GO:0098771	inorganic ion homeostasis	492	35	24.7	10.3	0.02	1	1.4
GO:0008406	gonad development	216	18	10.8	7.2	0.02	1	1.7
GO:0009150	purine ribonucleotide metabolic process	279	22	14	8	0.02	1	1.6
GO:0055065	metal ion homeostasis	426	31	21.4	9.6	0.02	1	1.5
GO:0044272	sulfur compound biosynthetic process	84	9	4.2	4.8	0.02	1	2.1
GO:0071331	cellular response to hexose stimulus	98	10	4.9	5.1	0.02	1	2
GO:0005765	lysosomal membrane	171	15	8.6	6.4	0.03	1	1.7
GO:0060840	artery development	58	7	2.9	4.1	0.03	1	2.4
GO:0009887	organ morphogenesis	804	53	40.3	12.7	0.03	1	1.3
GO:0031589	cell-substrate adhesion	233	19	11.7	7.3	0.03	1	1.6
GO:0061448	connective tissue development	202	17	10.1	6.9	0.03	1	1.7
GO:2000378	negative regulation of reactive oxygen species metabolic process	34	5	1.7	3.3	0.03	1	2.9
GO:0006509	membrane protein ectodomain proteolysis	34	5	1.7	3.3	0.03	1	2.9
GO:0048009	insulin-like growth factor receptor signaling pathway	34	5	1.7	3.3	0.03	1	2.9
GO:0042578	phosphoric ester hydrolase activity	281	22	14.1	7.9	0.03	1	1.6
GO:0001818	negative regulation of cytokine production	142	13	7.1	5.9	0.03	1	1.8
GO:0043405	regulation of MAP kinase activity	218	18	10.9	7.1	0.03	1	1.6
GO:0006094	gluconeogenesis	46	6	2.3	3.7	0.03	1	2.6
GO:0002637	regulation of immunoglobulin production	46	6	2.3	3.7	0.03	1	2.6
GO:0003018	vascular process in circulatory system	157	14	7.9	6.1	0.03	1	1.8
GO:0006468	protein phosphorylation	1215	76	60.9	15.1	0.03	1	1.2
GO:1903037	regulation of leukocyte cell-cell adhesion	203	17	10.2	6.8	0.03	1	1.7
GO:0008015	blood circulation	347	26	17.4	8.6	0.03	1	1.5
GO:0006970	response to osmotic stress	72	8	3.6	4.4	0.03	1	2.2
GO:0072078	nephron tubule morphogenesis	72	8	3.6	4.4	0.03	1	2.2
GO:0009895	negative regulation of catabolic process	143	13	7.2	5.8	0.03	1	1.8
GO:0035264	multicellular organism growth	143	13	7.2	5.8	0.03	1	1.8
GO:2000116	regulation of cysteine-type endopeptidase activity	173	15	8.7	6.3	0.03	1	1.7
GO:0097367	carbohydrate derivative binding	1728	104	86.6	17.4	0.03	1	1.2
GO:0050921	positive regulation of chemotaxis	100	10	5	5	0.03	1	2
GO:0072009	nephron epithelium development	100	10	5	5	0.03	1	2
GO:0071326	cellular response to monosaccharide stimulus	100	10	5	5	0.03	1	2
GO:0045137	development of primary sexual characteristics	220	18	11	7	0.03	1	1.6
GO:0051251	positive regulation of lymphocyte activation	174	15	8.7	6.3	0.03	1	1.7
GO:0046189	phenol-containing compound biosynthetic process	35	5	1.8	3.2	0.03	1	2.8
GO:0010039	response to iron ion	35	5	1.8	3.2	0.03	1	2.8
GO:0001954	positive regulation of cell-matrix adhesion	35	5	1.8	3.2	0.03	1	2.8
GO:0010907	positive regulation of glucose metabolic process	35	5	1.8	3.2	0.03	1	2.8
GO:0045429	positive regulation of nitric oxide biosynthetic process	35	5	1.8	3.2	0.03	1	2.8
GO:0042417	dopamine metabolic process	35	5	1.8	3.2	0.03	1	2.8
GO:0048646	anatomical structure formation involved in morphogenesis	899	58	45.1	12.9	0.03	1	1.3
GO:0097530	granulocyte migration	73	8	3.7	4.3	0.03	1	2.2
GO:0072088	nephron epithelium morphogenesis	73	8	3.7	4.3	0.03	1	2.2
GO:0006643	membrane lipid metabolic process	115	11	5.8	5.2	0.03	1	1.9
GO:0002695	negative regulation of leukocyte activation	115	11	5.8	5.2	0.03	1	1.9
GO:1902106	negative regulation of leukocyte differentiation	60	7	3	4	0.03	1	2.3
GO:0045913	positive regulation of carbohydrate metabolic process	60	7	3	4	0.03	1	2.3
GO:0003013	circulatory system process	350	26	17.5	8.5	0.03	1	1.5
GO:0008284	positive regulation of cell proliferation	707	47	35.4	11.6	0.03	1	1.3
GO:0098602	single organism cell adhesion	586	40	29.4	10.6	0.03	1	1.4
GO:0030282	bone mineralization	87	9	4.4	4.6	0.03	1	2.1
GO:0002687	positive regulation of leukocyte migration	87	9	4.4	4.6	0.03	1	2.1
GO:0044764	multi-organism cellular process	175	15	8.8	6.2	0.03	1	1.7
GO:0060348	bone development	160	14	8	6	0.03	1	1.7
GO:0001667	ameboidal-type cell migration	254	20	12.7	7.3	0.03	1	1.6
GO:1902107	positive regulation of leukocyte differentiation	116	11	5.8	5.2	0.03	1	1.9
GO:0009888	tissue development	1535	93	76.9	16.1	0.03	1	1.2
GO:0050920	regulation of chemotaxis	131	12	6.6	5.4	0.03	1	1.8
GO:0009712	catechol-containing compound metabolic process	48	6	2.4	3.6	0.03	1	2.5
GO:0006584	catecholamine metabolic process	48	6	2.4	3.6	0.03	1	2.5
GO:0038024	cargo receptor activity	48	6	2.4	3.6	0.03	1	2.5
GO:0031526	brush border membrane	48	6	2.4	3.6	0.03	1	2.5
GO:0050839	cell adhesion molecule binding	146	13	7.3	5.7	0.03	1	1.8
GO:0060993	kidney morphogenesis	88	9	4.4	4.6	0.03	1	2
GO:0007292	female gamete generation	88	9	4.4	4.6	0.03	1	2
GO:0022904	respiratory electron transport chain	36	5	1.8	3.2	0.03	1	2.8
GO:0002440	production of molecular mediator of immune response	117	11	5.9	5.1	0.03	1	1.9
GO:0033036	macromolecule localization	1834	109	91.9	17.1	0.03	1	1.2
GO:0051250	negative regulation of lymphocyte activation	103	10	5.2	4.8	0.03	1	1.9
GO:0005178	integrin binding	75	8	3.8	4.2	0.03	1	2.1
GO:0072028	nephron morphogenesis	75	8	3.8	4.2	0.03	1	2.1
GO:0045807	positive regulation of endocytosis	89	9	4.5	4.5	0.03	1	2
GO:0042157	lipoprotein metabolic process	89	9	4.5	4.5	0.03	1	2
GO:0071260	cellular response to mechanical stimulus	89	9	4.5	4.5	0.03	1	2
GO:0042542	response to hydrogen peroxide	118	11	5.9	5.1	0.03	1	1.9
GO:0097194	execution phase of apoptosis	49	6	2.5	3.5	0.03	1	2.4
GO:0030278	regulation of ossification	163	14	8.2	5.8	0.03	1	1.7
GO:0009058	biosynthetic process	4029	225	202	23	0.04	1	1.1
GO:0034655	nucleobase-containing compound catabolic process	210	17	10.5	6.5	0.04	1	1.6
GO:0001678	cellular glucose homeostasis	104	10	5.2	4.8	0.04	1	1.9
GO:0021587	cerebellum morphogenesis	37	5	1.9	3.1	0.04	1	2.7
GO:0032768	regulation of monooxygenase activity	37	5	1.9	3.1	0.04	1	2.7
GO:0031225	anchored component of membrane	76	8	3.8	4.2	0.04	1	2.1
GO:0015294	solute:cation symporter activity	76	8	3.8	4.2	0.04	1	2.1
GO:1903707	negative regulation of hemopoiesis	90	9	4.5	4.5	0.04	1	2
GO:0002573	myeloid leukocyte differentiation	164	14	8.2	5.8	0.04	1	1.7
GO:0046661	male sex differentiation	149	13	7.5	5.5	0.04	1	1.7
GO:0016651	oxidoreductase activity, acting on NAD(P)H	63	7	3.2	3.8	0.04	1	2.2
GO:0019887	protein kinase regulator activity	105	10	5.3	4.7	0.04	1	1.9
GO:0009306	protein secretion	358	26	17.9	8.1	0.04	1	1.4
GO:0001816	cytokine production	442	31	22.2	8.8	0.04	1	1.4
GO:0019319	hexose biosynthetic process	50	6	2.5	3.5	0.04	1	2.4
GO:0030032	lamellipodium assembly	50	6	2.5	3.5	0.04	1	2.4
GO:0034103	regulation of tissue remodeling	50	6	2.5	3.5	0.04	1	2.4
GO:0050863	regulation of T cell activation	196	16	9.8	6.2	0.04	1	1.6
GO:0002696	positive regulation of leukocyte activation	196	16	9.8	6.2	0.04	1	1.6
GO:0045444	fat cell differentiation	165	14	8.3	5.7	0.04	1	1.7
GO:0051222	positive regulation of protein transport	276	21	13.8	7.2	0.04	1	1.5
GO:0034110	regulation of homotypic cell-cell adhesion	212	17	10.6	6.4	0.04	1	1.6
GO:0005768	endosome	528	36	26.5	9.5	0.04	1	1.4
GO:0045778	positive regulation of ossification	77	8	3.9	4.1	0.04	1	2.1
GO:0061333	renal tubule morphogenesis	77	8	3.9	4.1	0.04	1	2.1
GO:0034698	response to gonadotropin	38	5	1.9	3.1	0.04	1	2.6
GO:0010226	response to lithium ion	38	5	1.9	3.1	0.04	1	2.6
GO:1900407	regulation of cellular response to oxidative stress	38	5	1.9	3.1	0.04	1	2.6
GO:0032881	regulation of polysaccharide metabolic process	38	5	1.9	3.1	0.04	1	2.6
GO:0050680	negative regulation of epithelial cell proliferation	106	10	5.3	4.7	0.04	1	1.9
GO:0055080	cation homeostasis	479	33	24	9	0.04	1	1.4
GO:0010646	regulation of cell communication	2297	133	115.1	17.9	0.04	1	1.2
GO:0060393	regulation of pathway-restricted SMAD protein phosphorylation	51	6	2.6	3.4	0.04	1	2.3
GO:0034330	cell junction organization	152	13	7.6	5.4	0.04	1	1.7
GO:0009968	negative regulation of signal transduction	795	51	39.9	11.1	0.04	1	1.3
GO:0032103	positive regulation of response to external stimulus	199	16	10	6	0.04	1	1.6
GO:0002790	peptide secretion	199	16	10	6	0.04	1	1.6
GO:0004620	phospholipase activity	65	7	3.3	3.7	0.04	1	2.1
GO:0019751	polyol metabolic process	65	7	3.3	3.7	0.04	1	2.1
GO:0005604	basement membrane	79	8	4	4	0.04	1	2
GO:0010811	positive regulation of cell-substrate adhesion	79	8	4	4	0.04	1	2
GO:1902930	regulation of alcohol biosynthetic process	39	5	2	3	0.04	1	2.6
GO:0008144	drug binding	108	10	5.4	4.6	0.04	1	1.8
GO:0042552	myelination	108	10	5.4	4.6	0.04	1	1.8
GO:0071322	cellular response to carbohydrate stimulus	108	10	5.4	4.6	0.04	1	1.8
GO:0030850	prostate gland development	52	6	2.6	3.4	0.04	1	2.3
GO:0051540	metal cluster binding	52	6	2.6	3.4	0.04	1	2.3
GO:0051536	iron-sulfur cluster binding	52	6	2.6	3.4	0.04	1	2.3
GO:0050708	regulation of protein secretion	281	21	14.1	6.9	0.04	1	1.5
GO:0045732	positive regulation of protein catabolic process	123	11	6.2	4.8	0.04	1	1.8
GO:0031323	regulation of cellular metabolic process	3961	220	198.6	21.4	0.05	1	1.1
GO:0005126	cytokine receptor binding	217	17	10.9	6.1	0.05	1	1.6
GO:0060627	regulation of vesicle-mediated transport	315	23	15.8	7.2	0.05	1	1.5
GO:0035690	cellular response to drug	66	7	3.3	3.7	0.05	1	2.1
GO:0044070	regulation of anion transport	124	11	6.2	4.8	0.05	1	1.8
GO:0043901	negative regulation of multi-organism process	124	11	6.2	4.8	0.05	1	1.8
GO:0022892	substrate-specific transporter activity	837	53	42	11	0.05	1	1.3
GO:0023051	regulation of signaling	2293	132	114.9	17.1	0.05	1	1.1
GO:0030073	insulin secretion	155	13	7.8	5.2	0.05	1	1.7
GO:0043406	positive regulation of MAP kinase activity	155	13	7.8	5.2	0.05	1	1.7
GO:1901264	carbohydrate derivative transport	40	5	2	3	0.05	1	2.5
GO:0010043	response to zinc ion	40	5	2	3	0.05	1	2.5
GO:1902882	regulation of response to oxidative stress	40	5	2	3	0.05	1	2.5
GO:0090183	regulation of kidney development	53	6	2.7	3.3	0.05	1	2.3
GO:0051592	response to calcium ion	110	10	5.5	4.5	0.05	1	1.8
GO:0050886	endocrine process	81	8	4.1	3.9	0.05	1	2
GO:0043492	ATPase activity, coupled to movement of substances	81	8	4.1	3.9	0.05	1	2
GO:0050821	protein stabilization	81	8	4.1	3.9	0.05	1	2
GO:0030198	extracellular matrix organization	156	13	7.8	5.2	0.05	1	1.7
GO:0030098	lymphocyte differentiation	252	19	12.6	6.4	0.05	1	1.5
GO:1901576	organic substance biosynthetic process	3954	219	198.2	20.8	0.05	1	1.1
GO:0010001	glial cell differentiation	172	14	8.6	5.4	0.05	1	1.6
GO:0050880	regulation of blood vessel size	141	12	7.1	4.9	0.05	1	1.7
GO:0007272	ensheathment of neurons	111	10	5.6	4.4	0.05	1	1.8
GO:0008366	axon ensheathment	111	10	5.6	4.4	0.05	1	1.8
GO:0006664	glycolipid metabolic process	54	6	2.7	3.3	0.05	1	2.2
GO:0048146	positive regulation of fibroblast proliferation	54	6	2.7	3.3	0.05	1	2.2
GO:0043062	extracellular structure organization	157	13	7.9	5.1	0.05	1	1.7
GO:0001817	regulation of cytokine production	387	27	19.4	7.6	0.05	1	1.4
GO:0002889	regulation of immunoglobulin mediated immune response	41	5	2.1	2.9	0.05	1	2.4
GO:0021575	hindbrain morphogenesis	41	5	2.1	2.9	0.05	1	2.4
GO:1903428	positive regulation of reactive oxygen species biosynthetic process	41	5	2.1	2.9	0.05	1	2.4
GO:0010862	positive regulation of pathway-restricted SMAD protein phosphorylation	41	5	2.1	2.9	0.05	1	2.4
GO:0002712	regulation of B cell mediated immunity	41	5	2.1	2.9	0.05	1	2.4
GO:0050867	positive regulation of cell activation	205	16	10.3	5.7	0.05	1	1.6
GO:0035150	regulation of tube size	142	12	7.1	4.9	0.05	1	1.7
GO:0009267	cellular response to starvation	142	12	7.1	4.9	0.05	1	1.7
GO:0016740	transferase activity	1723	101	86.4	14.6	0.05	1	1.2
GO:1903530	regulation of secretion by cell	509	34	25.5	8.5	0.05	1	1.3
GO:0042277	peptide binding	206	16	10.3	5.7	0.06	1	1.5
GO:0014065	phosphatidylinositol 3-kinase signaling	83	8	4.2	3.8	0.06	1	1.9
GO:1903509	liposaccharide metabolic process	55	6	2.8	3.2	0.06	1	2.2
GO:1903793	positive regulation of anion transport	55	6	2.8	3.2	0.06	1	2.2
GO:0071320	cellular response to cAMP	55	6	2.8	3.2	0.06	1	2.2
GO:0061351	neural precursor cell proliferation	128	11	6.4	4.6	0.06	1	1.7
GO:0006865	amino acid transport	128	11	6.4	4.6	0.06	1	1.7
GO:0040008	regulation of growth	476	32	23.9	8.1	0.06	1	1.3
GO:0045621	positive regulation of lymphocyte differentiation	69	7	3.5	3.5	0.06	1	2
GO:0005774	vacuolar membrane	207	16	10.4	5.6	0.06	1	1.5
GO:0030072	peptide hormone secretion	191	15	9.6	5.4	0.06	1	1.6
GO:0045777	positive regulation of blood pressure	42	5	2.1	2.9	0.06	1	2.4
GO:0006636	unsaturated fatty acid biosynthetic process	42	5	2.1	2.9	0.06	1	2.4
GO:0071705	nitrogen compound transport	564	37	28.3	8.7	0.06	1	1.3
GO:0007160	cell-matrix adhesion	144	12	7.2	4.8	0.06	1	1.7
GO:0042886	amide transport	257	19	12.9	6.1	0.06	1	1.5
GO:0044724	single-organism carbohydrate catabolic process	84	8	4.2	3.8	0.06	1	1.9
GO:0050773	regulation of dendrite development	114	10	5.7	4.3	0.06	1	1.7
GO:0016798	hydrolase activity, acting on glycosyl bonds	99	9	5	4	0.06	1	1.8
GO:0051897	positive regulation of protein kinase B signaling	70	7	3.5	3.5	0.06	1	2
GO:0032940	secretion by cell	708	45	35.5	9.5	0.06	1	1.3
GO:0006814	sodium ion transport	161	13	8.1	4.9	0.06	1	1.6
GO:0051403	stress-activated MAPK cascade	177	14	8.9	5.1	0.06	1	1.6
GO:0031647	regulation of protein stability	130	11	6.5	4.5	0.06	1	1.7
GO:0001775	cell activation	656	42	32.9	9.1	0.06	1	1.3
GO:0048384	retinoic acid receptor signaling pathway	43	5	2.2	2.8	0.06	1	2.3
GO:0043621	protein self-association	43	5	2.2	2.8	0.06	1	2.3
GO:0051047	positive regulation of secretion	309	22	15.5	6.5	0.06	1	1.4
GO:0048639	positive regulation of developmental growth	115	10	5.8	4.2	0.06	1	1.7
GO:0015833	peptide transport	243	18	12.2	5.8	0.06	1	1.5
GO:2000146	negative regulation of cell motility	162	13	8.1	4.9	0.06	1	1.6
GO:0042562	hormone binding	71	7	3.6	3.4	0.06	1	2
GO:0042626	ATPase activity, coupled to transmembrane movement of substances	71	7	3.6	3.4	0.06	1	2
GO:0051235	maintenance of location	227	17	11.4	5.6	0.06	1	1.5
GO:0043903	regulation of symbiosis, encompassing mutualism through parasitism	131	11	6.6	4.4	0.06	1	1.7
GO:0055017	cardiac muscle tissue growth	57	6	2.9	3.1	0.06	1	2.1
GO:0043534	blood vessel endothelial cell migration	57	6	2.9	3.1	0.06	1	2.1
GO:1901360	organic cyclic compound metabolic process	3927	216	196.9	19.1	0.07	1	1.1
GO:0097159	organic cyclic compound binding	4353	238	218.2	19.8	0.07	1	1.1
GO:0001890	placenta development	147	12	7.4	4.6	0.07	1	1.6
GO:0045667	regulation of osteoblast differentiation	101	9	5.1	3.9	0.07	1	1.8
GO:0043491	protein kinase B signaling	132	11	6.6	4.4	0.07	1	1.7
GO:0002274	myeloid leukocyte activation	132	11	6.6	4.4	0.07	1	1.7
GO:0051223	regulation of protein transport	484	32	24.3	7.7	0.07	1	1.3
GO:0031102	neuron projection regeneration	44	5	2.2	2.8	0.07	1	2.3
GO:0003281	ventricular septum development	44	5	2.2	2.8	0.07	1	2.3
GO:0072527	pyrimidine-containing compound metabolic process	44	5	2.2	2.8	0.07	1	2.3
GO:0004860	protein kinase inhibitor activity	44	5	2.2	2.8	0.07	1	2.3
GO:0022600	digestive system process	72	7	3.6	3.4	0.07	1	1.9
GO:0010821	regulation of mitochondrion organization	72	7	3.6	3.4	0.07	1	1.9
GO:0043281	regulation of cysteine-type endopeptidase activity involved in apoptotic process	164	13	8.2	4.8	0.07	1	1.6
GO:0035270	endocrine system development	117	10	5.9	4.1	0.07	1	1.7
GO:0032024	positive regulation of insulin secretion	58	6	2.9	3.1	0.07	1	2.1
GO:0004869	cysteine-type endopeptidase inhibitor activity	58	6	2.9	3.1	0.07	1	2.1
GO:0010942	positive regulation of cell death	503	33	25.2	7.8	0.07	1	1.3
GO:0042455	ribonucleoside biosynthetic process	87	8	4.4	3.6	0.07	1	1.8
GO:0009163	nucleoside biosynthetic process	87	8	4.4	3.6	0.07	1	1.8
GO:0006665	sphingolipid metabolic process	87	8	4.4	3.6	0.07	1	1.8
GO:0048638	regulation of developmental growth	230	17	11.5	5.5	0.07	1	1.5
GO:0032844	regulation of homeostatic process	314	22	15.7	6.3	0.07	1	1.4
GO:0030554	adenyl nucleotide binding	1173	70	58.8	11.2	0.07	1	1.2
GO:0016820	hydrolase activity, acting on acid anhydrides, catalyzing transmembrane movement of substances	73	7	3.7	3.3	0.07	1	1.9
GO:0043065	positive regulation of apoptotic process	470	31	23.6	7.4	0.07	1	1.3
GO:0045321	leukocyte activation	558	36	28	8	0.07	1	1.3
GO:0030104	water homeostasis	45	5	2.3	2.7	0.07	1	2.2
GO:0040013	negative regulation of locomotion	198	15	9.9	5.1	0.07	1	1.5
GO:0048589	developmental growth	418	28	21	7	0.07	1	1.3
GO:0030307	positive regulation of cell growth	103	9	5.2	3.8	0.07	1	1.7
GO:1901659	glycosyl compound biosynthetic process	88	8	4.4	3.6	0.07	1	1.8
GO:0045333	cellular respiration	88	8	4.4	3.6	0.07	1	1.8
GO:0022891	substrate-specific transmembrane transporter activity	719	45	36	9	0.07	1	1.2
GO:0031098	stress-activated protein kinase signaling cascade	182	14	9.1	4.9	0.07	1	1.5
GO:2000181	negative regulation of blood vessel morphogenesis	59	6	3	3	0.07	1	2
GO:0045582	positive regulation of T cell differentiation	59	6	3	3	0.07	1	2
GO:0046129	purine ribonucleoside biosynthetic process	74	7	3.7	3.3	0.08	1	1.9
GO:0042451	purine nucleoside biosynthetic process	74	7	3.7	3.3	0.08	1	1.9
GO:0005770	late endosome	151	12	7.6	4.4	0.08	1	1.6
GO:0015075	ion transmembrane transporter activity	668	42	33.5	8.5	0.08	1	1.3
GO:0045598	regulation of fat cell differentiation	89	8	4.5	3.5	0.08	1	1.8
GO:0043068	positive regulation of programmed cell death	473	31	23.7	7.3	0.08	1	1.3
GO:0036477	somatodendritic compartment	669	42	33.5	8.5	0.08	1	1.3
GO:0048520	positive regulation of behavior	120	10	6	4	0.08	1	1.7
GO:0010952	positive regulation of peptidase activity	120	10	6	4	0.08	1	1.7
GO:0030295	protein kinase activator activity	46	5	2.3	2.7	0.08	1	2.2
GO:0050918	positive chemotaxis	46	5	2.3	2.7	0.08	1	2.2
GO:0002437	inflammatory response to antigenic stimulus	46	5	2.3	2.7	0.08	1	2.2
GO:0048645	organ formation	60	6	3	3	0.08	1	2
GO:0097581	lamellipodium organization	60	6	3	3	0.08	1	2
GO:0060415	muscle tissue morphogenesis	60	6	3	3	0.08	1	2
GO:0032874	positive regulation of stress-activated MAPK cascade	105	9	5.3	3.7	0.08	1	1.7
GO:0002221	pattern recognition receptor signaling pathway	75	7	3.8	3.2	0.08	1	1.9
GO:0016337	single organismal cell-cell adhesion	546	35	27.4	7.6	0.08	1	1.3
GO:0045580	regulation of T cell differentiation	90	8	4.5	3.5	0.08	1	1.8
GO:0060359	response to ammonium ion	90	8	4.5	3.5	0.08	1	1.8
GO:0031669	cellular response to nutrient levels	185	14	9.3	4.7	0.08	1	1.5
GO:0097285	cell-type specific apoptotic process	423	28	21.2	6.8	0.08	1	1.3
GO:0060255	regulation of macromolecule metabolic process	3881	212	194.5	17.5	0.08	1	1.1
GO:0046883	regulation of hormone secretion	202	15	10.1	4.9	0.08	1	1.5
GO:0003333	amino acid transmembrane transport	61	6	3.1	2.9	0.08	1	2
GO:0046634	regulation of alpha-beta T cell activation	61	6	3.1	2.9	0.08	1	2
GO:0070304	positive regulation of stress-activated protein kinase signaling cascade	106	9	5.3	3.7	0.08	1	1.7
GO:0019210	kinase inhibitor activity	47	5	2.4	2.6	0.09	1	2.1
GO:0014068	positive regulation of phosphatidylinositol 3-kinase signaling	47	5	2.4	2.6	0.09	1	2.1
GO:0061035	regulation of cartilage development	47	5	2.4	2.6	0.09	1	2.1
GO:0017038	protein import	236	17	11.8	5.2	0.09	1	1.4
GO:0015399	primary active transmembrane transporter activity	76	7	3.8	3.2	0.09	1	1.8
GO:0031016	pancreas development	76	7	3.8	3.2	0.09	1	1.8
GO:0015405	P-P-bond-hydrolysis-driven transmembrane transporter activity	76	7	3.8	3.2	0.09	1	1.8
GO:0007416	synapse assembly	76	7	3.8	3.2	0.09	1	1.8
GO:0032559	adenyl ribonucleotide binding	1168	69	58.5	10.5	0.09	1	1.2
GO:0044422	organelle part	5385	289	269.9	19.1	0.09	1	1.1
GO:1901343	negative regulation of vasculature development	62	6	3.1	2.9	0.09	1	1.9
GO:0008217	regulation of blood pressure	155	12	7.8	4.2	0.09	1	1.5
GO:0007589	body fluid secretion	92	8	4.6	3.4	0.09	1	1.7
GO:1901293	nucleoside phosphate biosynthetic process	255	18	12.8	5.2	0.09	1	1.4
GO:0009165	nucleotide biosynthetic process	255	18	12.8	5.2	0.09	1	1.4
GO:0061097	regulation of protein tyrosine kinase activity	48	5	2.4	2.6	0.09	1	2.1
GO:0048002	antigen processing and presentation of peptide antigen	48	5	2.4	2.6	0.09	1	2.1
GO:0032835	glomerulus development	48	5	2.4	2.6	0.09	1	2.1
GO:0019207	kinase regulator activity	124	10	6.2	3.8	0.09	1	1.6
GO:1903708	positive regulation of hemopoiesis	140	11	7	4	0.09	1	1.6
GO:0000187	activation of MAPK activity	93	8	4.7	3.3	0.09	1	1.7
GO:0003279	cardiac septum development	63	6	3.2	2.8	0.1	1	1.9
GO:0002758	innate immune response-activating signal transduction	78	7	3.9	3.1	0.1	1	1.8
GO:0002700	regulation of production of molecular mediator of immune response	78	7	3.9	3.1	0.1	1	1.8
GO:0005902	microvillus	78	7	3.9	3.1	0.1	1	1.8
GO:0006461	protein complex assembly	936	56	46.9	9.1	0.1	1	1.2
GO:0030336	negative regulation of cell migration	157	12	7.9	4.1	0.1	1	1.5
GO:0048017	inositol lipid-mediated signaling	109	9	5.5	3.5	0.1	1	1.6
GO:0048015	phosphatidylinositol-mediated signaling	109	9	5.5	3.5	0.1	1	1.6
GO:0019058	viral life cycle	141	11	7.1	3.9	0.1	1	1.6
GO:0055123	digestive system development	141	11	7.1	3.9	0.1	1	1.6
GO:0016051	carbohydrate biosynthetic process	141	11	7.1	3.9	0.1	1	1.6
GO:0007423	sensory organ development	484	31	24.3	6.7	0.1	1	1.3
GO:0008584	male gonad development	125	10	6.3	3.7	0.1	1	1.6
GO:0046546	development of primary male sexual characteristics	125	10	6.3	3.7	0.1	1	1.6
GO:0007045	cell-substrate adherens junction assembly	49	5	2.5	2.5	0.1	1	2
GO:0055008	cardiac muscle tissue morphogenesis	49	5	2.5	2.5	0.1	1	2
GO:0048041	focal adhesion assembly	49	5	2.5	2.5	0.1	1	2
GO:0051093	negative regulation of developmental process	736	45	36.9	8.1	0.1	1	1.2
GO:0071363	cellular response to growth factor stimulus	396	26	19.9	6.1	0.1	1	1.3
GO:0035556	intracellular signal transduction	1947	110	97.6	12.4	0.1	1	1.1
GO:0051271	negative regulation of cellular component movement	174	13	8.7	4.3	0.1	1	1.5
GO:0033554	cellular response to stress	1178	69	59.1	9.9	0.1	1	1.2
GO:0005524	ATP binding	1141	67	57.2	9.8	0.1	1	1.2
GO:0070271	protein complex biogenesis	938	56	47	9	0.1	1	1.2
GO:0010648	negative regulation of cell communication	902	54	45.2	8.8	0.1	1	1.2
GO:0014066	regulation of phosphatidylinositol 3-kinase signaling	64	6	3.2	2.8	0.1	1	1.9
GO:0023061	signal release	346	23	17.3	5.7	0.1	1	1.3
GO:0002791	regulation of peptide secretion	159	12	8	4	0.1	1	1.5
GO:0071887	leukocyte apoptotic process	95	8	4.8	3.2	0.1	1	1.7
GO:1901363	heterocyclic compound binding	4299	232	215.5	16.5	0.1	1	1.1
GO:0070405	ammonium ion binding	50	5	2.5	2.5	0.1	1	2
GO:0006096	glycolytic process	50	5	2.5	2.5	0.1	1	2
GO:0033574	response to testosterone	50	5	2.5	2.5	0.1	1	2
GO:0035272	exocrine system development	50	5	2.5	2.5	0.1	1	2
GO:0050796	regulation of insulin secretion	127	10	6.4	3.6	0.11	1	1.6
GO:1903038	negative regulation of leukocyte cell-cell adhesion	80	7	4	3	0.11	1	1.7
GO:0050729	positive regulation of inflammatory response	80	7	4	3	0.11	1	1.7
GO:0050900	leukocyte migration	193	14	9.7	4.3	0.11	1	1.4
GO:0051701	interaction with host	65	6	3.3	2.7	0.11	1	1.8
GO:0021549	cerebellum development	96	8	4.8	3.2	0.11	1	1.7
GO:0007586	digestion	96	8	4.8	3.2	0.11	1	1.7
GO:0050777	negative regulation of immune response	96	8	4.8	3.2	0.11	1	1.7
GO:0016247	channel regulator activity	96	8	4.8	3.2	0.11	1	1.7
GO:0004713	protein tyrosine kinase activity	112	9	5.6	3.4	0.11	1	1.6
GO:0050714	positive regulation of protein secretion	161	12	8.1	3.9	0.11	1	1.5
GO:0019209	kinase activator activity	51	5	2.6	2.4	0.11	1	2
GO:0031902	late endosome membrane	51	5	2.6	2.4	0.11	1	2
GO:0060411	cardiac septum morphogenesis	51	5	2.6	2.4	0.11	1	2
GO:0002062	chondrocyte differentiation	81	7	4.1	2.9	0.11	1	1.7
GO:0009266	response to temperature stimulus	145	11	7.3	3.7	0.11	1	1.5
GO:0044446	intracellular organelle part	5227	279	262	17	0.11	1	1.1
GO:0048644	muscle organ morphogenesis	66	6	3.3	2.7	0.11	1	1.8
GO:1903901	negative regulation of viral life cycle	66	6	3.3	2.7	0.11	1	1.8
GO:0048565	digestive tract development	129	10	6.5	3.5	0.11	1	1.5
GO:0008585	female gonad development	113	9	5.7	3.3	0.11	1	1.6
GO:0034641	cellular nitrogen compound metabolic process	4021	217	201.6	15.4	0.11	1	1.1
GO:0008285	negative regulation of cell proliferation	511	32	25.6	6.4	0.12	1	1.2
GO:0031668	cellular response to extracellular stimulus	213	15	10.7	4.3	0.12	1	1.4
GO:0010506	regulation of autophagy	82	7	4.1	2.9	0.12	1	1.7
GO:0050670	regulation of lymphocyte proliferation	163	12	8.2	3.8	0.12	1	1.5
GO:0048525	negative regulation of viral process	67	6	3.4	2.6	0.12	1	1.8
GO:0002764	immune response-regulating signaling pathway	180	13	9	4	0.12	1	1.4
GO:0031965	nuclear membrane	197	14	9.9	4.1	0.12	1	1.4
GO:0030097	hemopoiesis	622	38	31.2	6.8	0.12	1	1.2
GO:0032944	regulation of mononuclear cell proliferation	164	12	8.2	3.8	0.12	1	1.5
GO:0023057	negative regulation of signaling	898	53	45	8	0.12	1	1.2
GO:0046660	female sex differentiation	131	10	6.6	3.4	0.12	1	1.5
GO:0001656	metanephros development	83	7	4.2	2.8	0.12	1	1.7
GO:0001776	leukocyte homeostasis	83	7	4.2	2.8	0.12	1	1.7
GO:0003073	regulation of systemic arterial blood pressure	83	7	4.2	2.8	0.12	1	1.7
GO:0042475	odontogenesis of dentin-containing tooth	83	7	4.2	2.8	0.12	1	1.7
GO:0002218	activation of innate immune response	83	7	4.2	2.8	0.12	1	1.7
GO:0005088	Ras guanyl-nucleotide exchange factor activity	99	8	5	3	0.12	1	1.6
GO:1903532	positive regulation of secretion by cell	284	19	14.2	4.8	0.12	1	1.3
GO:0046632	alpha-beta T cell differentiation	68	6	3.4	2.6	0.12	1	1.8
GO:0006672	ceramide metabolic process	53	5	2.7	2.3	0.13	1	1.9
GO:0002702	positive regulation of production of molecular mediator of immune response	53	5	2.7	2.3	0.13	1	1.9
GO:0005578	proteinaceous extracellular matrix	250	17	12.5	4.5	0.13	1	1.4
GO:1901215	negative regulation of neuron death	165	12	8.3	3.7	0.13	1	1.5
GO:0016311	dephosphorylation	338	22	16.9	5.1	0.13	1	1.3
GO:0005911	cell-cell junction	338	22	16.9	5.1	0.13	1	1.3
GO:0005509	calcium ion binding	499	31	25	6	0.13	1	1.2
GO:0042623	ATPase activity, coupled	200	14	10	4	0.13	1	1.4
GO:0070201	regulation of establishment of protein localization	518	32	26	6	0.13	1	1.2
GO:0005758	mitochondrial intermembrane space	54	5	2.7	2.3	0.13	1	1.8
GO:0019079	viral genome replication	54	5	2.7	2.3	0.13	1	1.8
GO:0030593	neutrophil chemotaxis	54	5	2.7	2.3	0.13	1	1.8
GO:0060425	lung morphogenesis	54	5	2.7	2.3	0.13	1	1.8
GO:0050663	cytokine secretion	117	9	5.9	3.1	0.13	1	1.5
GO:0046545	development of primary female sexual characteristics	117	9	5.9	3.1	0.13	1	1.5
GO:0042383	sarcolemma	117	9	5.9	3.1	0.13	1	1.5
GO:0044087	regulation of cellular component biogenesis	483	30	24.2	5.8	0.13	1	1.2
GO:0008637	apoptotic mitochondrial changes	85	7	4.3	2.7	0.13	1	1.6
GO:0032941	secretion by tissue	85	7	4.3	2.7	0.13	1	1.6
GO:0034111	negative regulation of homotypic cell-cell adhesion	85	7	4.3	2.7	0.13	1	1.6
GO:0048872	homeostasis of number of cells	218	15	10.9	4.1	0.13	1	1.4
GO:0001558	regulation of cell growth	270	18	13.5	4.5	0.13	1	1.3
GO:0022602	ovulation cycle process	101	8	5.1	2.9	0.13	1	1.6
GO:1903900	regulation of viral life cycle	101	8	5.1	2.9	0.13	1	1.6
GO:0043200	response to amino acid	134	10	6.7	3.3	0.14	1	1.5
GO:0007369	gastrulation	151	11	7.6	3.4	0.14	1	1.5
GO:0042063	gliogenesis	219	15	11	4	0.14	1	1.4
GO:0070227	lymphocyte apoptotic process	70	6	3.5	2.5	0.14	1	1.7
GO:0002819	regulation of adaptive immune response	118	9	5.9	3.1	0.14	1	1.5
GO:0031625	ubiquitin protein ligase binding	185	13	9.3	3.7	0.14	1	1.4
GO:0050707	regulation of cytokine secretion	102	8	5.1	2.9	0.14	1	1.6
GO:0007005	mitochondrion organization	272	18	13.6	4.4	0.14	1	1.3
GO:0046649	lymphocyte activation	468	29	23.5	5.5	0.14	1	1.2
GO:0051129	negative regulation of cellular component organization	432	27	21.7	5.3	0.14	1	1.2
GO:0005125	cytokine activity	152	11	7.6	3.4	0.14	1	1.4
GO:0070663	regulation of leukocyte proliferation	169	12	8.5	3.5	0.14	1	1.4
GO:0051090	regulation of sequence-specific DNA binding transcription factor activity	273	18	13.7	4.3	0.14	1	1.3
GO:0051952	regulation of amine transport	71	6	3.6	2.4	0.14	1	1.7
GO:0008083	growth factor activity	136	10	6.8	3.2	0.15	1	1.5
GO:0055007	cardiac muscle cell differentiation	87	7	4.4	2.6	0.15	1	1.6
GO:0042752	regulation of circadian rhythm	87	7	4.4	2.6	0.15	1	1.6
GO:0001649	osteoblast differentiation	187	13	9.4	3.6	0.15	1	1.4
GO:0044389	ubiquitin-like protein ligase binding	187	13	9.4	3.6	0.15	1	1.4
GO:0042326	negative regulation of phosphorylation	327	21	16.4	4.6	0.15	1	1.3
GO:0070997	neuron death	274	18	13.7	4.3	0.15	1	1.3
GO:0014075	response to amine	56	5	2.8	2.2	0.15	1	1.8
GO:0002275	myeloid cell activation involved in immune response	56	5	2.8	2.2	0.15	1	1.8
GO:0060395	SMAD protein signal transduction	56	5	2.8	2.2	0.15	1	1.8
GO:0090287	regulation of cellular response to growth factor stimulus	137	10	6.9	3.1	0.15	1	1.5
GO:0022607	cellular component assembly	1631	91	81.8	9.2	0.15	1	1.1
GO:0050795	regulation of behavior	188	13	9.4	3.6	0.15	1	1.4
GO:0016049	cell growth	346	22	17.3	4.7	0.15	1	1.3
GO:0090276	regulation of peptide hormone secretion	154	11	7.7	3.3	0.15	1	1.4
GO:0048534	hematopoietic or lymphoid organ development	655	39	32.8	6.2	0.15	1	1.2
GO:0035295	tube development	582	35	29.2	5.8	0.15	1	1.2
GO:0045597	positive regulation of cell differentiation	693	41	34.7	6.3	0.15	1	1.2
GO:0010628	positive regulation of gene expression	1273	72	63.8	8.2	0.15	1	1.1
GO:0090087	regulation of peptide transport	189	13	9.5	3.5	0.15	1	1.4
GO:0016358	dendrite development	189	13	9.5	3.5	0.15	1	1.4
GO:0008047	enzyme activator activity	294	19	14.7	4.3	0.16	1	1.3
GO:0008237	metallopeptidase activity	155	11	7.8	3.2	0.16	1	1.4
GO:0034637	cellular carbohydrate biosynthetic process	57	5	2.9	2.1	0.16	1	1.7
GO:0046324	regulation of glucose import	57	5	2.9	2.1	0.16	1	1.7
GO:0016525	negative regulation of angiogenesis	57	5	2.9	2.1	0.16	1	1.7
GO:0022037	metencephalon development	105	8	5.3	2.7	0.16	1	1.5
GO:0045595	regulation of cell differentiation	1275	72	63.9	8.1	0.16	1	1.1
GO:0021782	glial cell development	73	6	3.7	2.3	0.16	1	1.6
GO:2000177	regulation of neural precursor cell proliferation	73	6	3.7	2.3	0.16	1	1.6
GO:0016236	macroautophagy	73	6	3.7	2.3	0.16	1	1.6
GO:0034329	cell junction assembly	122	9	6.1	2.9	0.16	1	1.5
GO:0006469	negative regulation of protein kinase activity	173	12	8.7	3.3	0.16	1	1.4
GO:0030879	mammary gland development	139	10	7	3	0.16	1	1.4
GO:0009612	response to mechanical stimulus	225	15	11.3	3.7	0.16	1	1.3
GO:0046887	positive regulation of hormone secretion	106	8	5.3	2.7	0.16	1	1.5
GO:0002064	epithelial cell development	191	13	9.6	3.4	0.16	1	1.4
GO:0007044	cell-substrate junction assembly	58	5	2.9	2.1	0.16	1	1.7
GO:1990266	neutrophil migration	58	5	2.9	2.1	0.16	1	1.7
GO:1902554	serine/threonine protein kinase complex	58	5	2.9	2.1	0.16	1	1.7
GO:0034333	adherens junction assembly	58	5	2.9	2.1	0.16	1	1.7
GO:0090092	regulation of transmembrane receptor protein serine/threonine kinase signaling pathway	174	12	8.7	3.3	0.16	1	1.4
GO:0019932	second-messenger-mediated signaling	174	12	8.7	3.3	0.16	1	1.4
GO:0002761	regulation of myeloid leukocyte differentiation	90	7	4.5	2.5	0.16	1	1.6
GO:0032872	regulation of stress-activated MAPK cascade	157	11	7.9	3.1	0.17	1	1.4
GO:0009890	negative regulation of biosynthetic process	1035	59	51.9	7.1	0.17	1	1.1
GO:0019953	sexual reproduction	588	35	29.5	5.5	0.17	1	1.2
GO:0031349	positive regulation of defense response	192	13	9.6	3.4	0.17	1	1.4
GO:0071214	cellular response to abiotic stimulus	227	15	11.4	3.6	0.17	1	1.3
GO:0043900	regulation of multi-organism process	227	15	11.4	3.6	0.17	1	1.3
GO:0044420	extracellular matrix part	107	8	5.4	2.6	0.17	1	1.5
GO:0050792	regulation of viral process	107	8	5.4	2.6	0.17	1	1.5
GO:0051128	regulation of cellular component organization	1548	86	77.6	8.4	0.17	1	1.1
GO:0010608	posttranscriptional regulation of gene expression	388	24	19.4	4.6	0.17	1	1.2
GO:1901214	regulation of neuron death	245	16	12.3	3.7	0.17	1	1.3
GO:0070302	regulation of stress-activated protein kinase signaling cascade	158	11	7.9	3.1	0.17	1	1.4
GO:0060560	developmental growth involved in morphogenesis	158	11	7.9	3.1	0.17	1	1.4
GO:0008270	zinc ion binding	906	52	45.4	6.6	0.17	1	1.1
GO:0015758	glucose transport	91	7	4.6	2.4	0.17	1	1.5
GO:0034446	substrate adhesion-dependent cell spreading	59	5	3	2	0.17	1	1.7
GO:0015837	amine transport	75	6	3.8	2.2	0.17	1	1.6
GO:0046849	bone remodeling	75	6	3.8	2.2	0.17	1	1.6
GO:0050868	negative regulation of T cell activation	75	6	3.8	2.2	0.17	1	1.6
GO:0051173	positive regulation of nitrogen compound metabolic process	1419	79	71.1	7.9	0.18	1	1.1
GO:0045637	regulation of myeloid cell differentiation	142	10	7.1	2.9	0.18	1	1.4
GO:0044249	cellular biosynthetic process	3893	207	195.1	11.9	0.18	1	1.1
GO:0090100	positive regulation of transmembrane receptor protein serine/threonine kinase signaling pathway	92	7	4.6	2.4	0.18	1	1.5
GO:0003231	cardiac ventricle development	92	7	4.6	2.4	0.18	1	1.5
GO:0019899	enzyme binding	1364	76	68.4	7.6	0.18	1	1.1
GO:0016887	ATPase activity	301	19	15.1	3.9	0.18	1	1.3
GO:0051896	regulation of protein kinase B signaling	109	8	5.5	2.5	0.18	1	1.5
GO:0090277	positive regulation of peptide hormone secretion	76	6	3.8	2.2	0.18	1	1.6
GO:0004553	hydrolase activity, hydrolyzing O-glycosyl compounds	76	6	3.8	2.2	0.18	1	1.6
GO:0046620	regulation of organ growth	76	6	3.8	2.2	0.18	1	1.6
GO:0001570	vasculogenesis	60	5	3	2	0.18	1	1.7
GO:0046916	cellular transition metal ion homeostasis	60	5	3	2	0.18	1	1.7
GO:0031532	actin cytoskeleton reorganization	60	5	3	2	0.18	1	1.7
GO:0090316	positive regulation of intracellular protein transport	126	9	6.3	2.7	0.18	1	1.4
GO:0030855	epithelial cell differentiation	502	30	25.2	4.8	0.18	1	1.2
GO:0065003	macromolecular complex assembly	1082	61	54.2	6.8	0.18	1	1.1
GO:0007507	heart development	429	26	21.5	4.5	0.18	1	1.2
GO:0008645	hexose transport	93	7	4.7	2.3	0.19	1	1.5
GO:0098661	inorganic anion transmembrane transport	93	7	4.7	2.3	0.19	1	1.5
GO:0048738	cardiac muscle tissue development	161	11	8.1	2.9	0.19	1	1.4
GO:0098609	cell-cell adhesion	127	9	6.4	2.6	0.19	1	1.4
GO:0031328	positive regulation of cellular biosynthetic process	1331	74	66.7	7.3	0.19	1	1.1
GO:0019882	antigen processing and presentation	77	6	3.9	2.1	0.19	1	1.6
GO:0044057	regulation of system process	376	23	18.8	4.2	0.19	1	1.2
GO:0005788	endoplasmic reticulum lumen	61	5	3.1	1.9	0.19	1	1.6
GO:0001894	tissue homeostasis	162	11	8.1	2.9	0.19	1	1.4
GO:0010008	endosome membrane	197	13	9.9	3.1	0.19	1	1.3
GO:0030902	hindbrain development	145	10	7.3	2.7	0.19	1	1.4
GO:0030426	growth cone	128	9	6.4	2.6	0.19	1	1.4
GO:0030217	T cell differentiation	180	12	9	3	0.19	1	1.3
GO:0004519	endonuclease activity	78	6	3.9	2.1	0.2	1	1.5
GO:0048839	inner ear development	181	12	9.1	2.9	0.2	1	1.3
GO:0070167	regulation of biomineral tissue development	62	5	3.1	1.9	0.2	1	1.6
GO:0030048	actin filament-based movement	62	5	3.1	1.9	0.2	1	1.6
GO:0015749	monosaccharide transport	95	7	4.8	2.2	0.2	1	1.5
GO:0046631	alpha-beta T cell activation	95	7	4.8	2.2	0.2	1	1.5
GO:0032846	positive regulation of homeostatic process	129	9	6.5	2.5	0.2	1	1.4
GO:0002822	regulation of adaptive immune response based on somatic recombination of immune receptors built from immunoglobulin superfamily domains	112	8	5.6	2.4	0.2	1	1.4
GO:0007276	gamete generation	471	28	23.6	4.4	0.2	1	1.2
GO:0043010	camera-type eye development	271	17	13.6	3.4	0.2	1	1.3
GO:0006935	chemotaxis	362	22	18.1	3.9	0.2	1	1.2
GO:0002698	negative regulation of immune effector process	79	6	4	2	0.2	1	1.5
GO:0009891	positive regulation of biosynthetic process	1359	75	68.1	6.9	0.2	1	1.1
GO:0022411	cellular component disassembly	200	13	10	3	0.2	1	1.3
GO:0006164	purine nucleotide biosynthetic process	200	13	10	3	0.2	1	1.3
GO:0048593	camera-type eye morphogenesis	96	7	4.8	2.2	0.21	1	1.5
GO:0015081	sodium ion transmembrane transporter activity	113	8	5.7	2.3	0.21	1	1.4
GO:0015103	inorganic anion transmembrane transporter activity	113	8	5.7	2.3	0.21	1	1.4
GO:0030099	myeloid cell differentiation	290	18	14.5	3.5	0.21	1	1.2
GO:0042330	taxis	363	22	18.2	3.8	0.21	1	1.2
GO:0046323	glucose import	63	5	3.2	1.8	0.21	1	1.6
GO:0045088	regulation of innate immune response	148	10	7.4	2.6	0.21	1	1.3
GO:0044089	positive regulation of cellular component biogenesis	255	16	12.8	3.2	0.21	1	1.3
GO:0045666	positive regulation of neuron differentiation	255	16	12.8	3.2	0.21	1	1.3
GO:0030427	site of polarized growth	131	9	6.6	2.4	0.21	1	1.4
GO:1903829	positive regulation of cellular protein localization	166	11	8.3	2.7	0.21	1	1.3
GO:0002793	positive regulation of peptide secretion	80	6	4	2	0.21	1	1.5
GO:0032553	ribonucleotide binding	1459	80	73.1	6.9	0.21	1	1.1
GO:0042129	regulation of T cell proliferation	114	8	5.7	2.3	0.21	1	1.4
GO:0050864	regulation of B cell activation	97	7	4.9	2.1	0.21	1	1.4
GO:0000977	RNA polymerase II regulatory region sequence-specific DNA binding	420	25	21.1	3.9	0.21	1	1.2
GO:0045664	regulation of neuron differentiation	457	27	22.9	4.1	0.21	1	1.2
GO:0030154	cell differentiation	2892	154	145	9	0.21	1	1.1
GO:0043583	ear development	202	13	10.1	2.9	0.21	1	1.3
GO:0032409	regulation of transporter activity	149	10	7.5	2.5	0.21	1	1.3
GO:0070661	leukocyte proliferation	220	14	11	3	0.22	1	1.3
GO:0060249	anatomical structure homeostasis	220	14	11	3	0.22	1	1.3
GO:0007173	epidermal growth factor receptor signaling pathway	64	5	3.2	1.8	0.22	1	1.6
GO:0031970	organelle envelope lumen	64	5	3.2	1.8	0.22	1	1.6
GO:0016773	phosphotransferase activity, alcohol group as acceptor	607	35	30.4	4.6	0.22	1	1.2
GO:0033673	negative regulation of kinase activity	185	12	9.3	2.7	0.22	1	1.3
GO:0048145	regulation of fibroblast proliferation	81	6	4.1	1.9	0.22	1	1.5
GO:0032880	regulation of protein localization	608	35	30.5	4.5	0.22	1	1.1
GO:0007254	JNK cascade	150	10	7.5	2.5	0.22	1	1.3
GO:0005085	guanyl-nucleotide exchange factor activity	150	10	7.5	2.5	0.22	1	1.3
GO:0051348	negative regulation of transferase activity	204	13	10.2	2.8	0.22	1	1.3
GO:0044440	endosomal part	204	13	10.2	2.8	0.22	1	1.3
GO:0002697	regulation of immune effector process	222	14	11.1	2.9	0.23	1	1.3
GO:0016772	transferase activity, transferring phosphorus-containing groups	798	45	40	5	0.23	1	1.1
GO:0010827	regulation of glucose transport	65	5	3.3	1.7	0.23	1	1.5
GO:0003823	antigen binding	65	5	3.3	1.7	0.23	1	1.5
GO:0071230	cellular response to amino acid stimulus	65	5	3.3	1.7	0.23	1	1.5
GO:0008643	carbohydrate transport	116	8	5.8	2.2	0.23	1	1.4
GO:0009260	ribonucleotide biosynthetic process	205	13	10.3	2.7	0.23	1	1.3
GO:0006140	regulation of nucleotide metabolic process	134	9	6.7	2.3	0.23	1	1.3
GO:0048588	developmental cell growth	117	8	5.9	2.1	0.23	1	1.4
GO:0003205	cardiac chamber development	117	8	5.9	2.1	0.23	1	1.4
GO:0001933	negative regulation of protein phosphorylation	260	16	13	3	0.23	1	1.2
GO:0072522	purine-containing compound biosynthetic process	206	13	10.3	2.7	0.24	1	1.3
GO:0001012	RNA polymerase II regulatory region DNA binding	426	25	21.4	3.6	0.24	1	1.2
GO:0017148	negative regulation of translation	66	5	3.3	1.7	0.24	1	1.5
GO:0002520	immune system development	689	39	34.5	4.5	0.24	1	1.1
GO:0051130	positive regulation of cellular component organization	727	41	36.4	4.6	0.24	1	1.1
GO:0009187	cyclic nucleotide metabolic process	153	10	7.7	2.3	0.24	1	1.3
GO:0046982	protein heterodimerization activity	409	24	20.5	3.5	0.24	1	1.2
GO:0048869	cellular developmental process	3087	163	154.7	8.3	0.24	1	1.1
GO:0006839	mitochondrial transport	101	7	5.1	1.9	0.24	1	1.4
GO:0051216	cartilage development	154	10	7.7	2.3	0.24	1	1.3
GO:0030203	glycosaminoglycan metabolic process	67	5	3.4	1.6	0.24	1	1.5
GO:1903364	positive regulation of cellular protein catabolic process	67	5	3.4	1.6	0.24	1	1.5
GO:0002260	lymphocyte homeostasis	67	5	3.4	1.6	0.24	1	1.5
GO:0034332	adherens junction organization	67	5	3.4	1.6	0.24	1	1.5
GO:0048144	fibroblast proliferation	84	6	4.2	1.8	0.24	1	1.4
GO:0046390	ribose phosphate biosynthetic process	208	13	10.4	2.6	0.25	1	1.2
GO:0051091	positive regulation of sequence-specific DNA binding transcription factor activity	172	11	8.6	2.4	0.25	1	1.3
GO:0048705	skeletal system morphogenesis	190	12	9.5	2.5	0.25	1	1.3
GO:0006873	cellular ion homeostasis	411	24	20.6	3.4	0.25	1	1.2
GO:0031327	negative regulation of cellular biosynthetic process	1017	56	51	5	0.25	1	1.1
GO:0060041	retina development in camera-type eye	137	9	6.9	2.1	0.25	1	1.3
GO:0030856	regulation of epithelial cell differentiation	102	7	5.1	1.9	0.25	1	1.4
GO:0003206	cardiac chamber morphogenesis	102	7	5.1	1.9	0.25	1	1.4
GO:2001056	positive regulation of cysteine-type endopeptidase activity	102	7	5.1	1.9	0.25	1	1.4
GO:0046717	acid secretion	85	6	4.3	1.7	0.25	1	1.4
GO:0045089	positive regulation of innate immune response	120	8	6	2	0.25	1	1.3
GO:0030175	filopodium	68	5	3.4	1.6	0.25	1	1.5
GO:0007492	endoderm development	68	5	3.4	1.6	0.25	1	1.5
GO:0016791	phosphatase activity	210	13	10.5	2.5	0.26	1	1.2
GO:0046651	lymphocyte proliferation	210	13	10.5	2.5	0.26	1	1.2
GO:0006417	regulation of translation	192	12	9.6	2.4	0.26	1	1.2
GO:0032320	positive regulation of Ras GTPase activity	229	14	11.5	2.5	0.26	1	1.2
GO:0043270	positive regulation of ion transport	211	13	10.6	2.4	0.26	1	1.2
GO:0032943	mononuclear cell proliferation	211	13	10.6	2.4	0.26	1	1.2
GO:0097191	extrinsic apoptotic signaling pathway	193	12	9.7	2.3	0.26	1	1.2
GO:0000287	magnesium ion binding	157	10	7.9	2.1	0.26	1	1.3
GO:0007159	leukocyte cell-cell adhesion	359	21	18	3	0.26	1	1.2
GO:0090288	negative regulation of cellular response to growth factor stimulus	69	5	3.5	1.5	0.26	1	1.4
GO:0097202	activation of cysteine-type endopeptidase activity	69	5	3.5	1.5	0.26	1	1.4
GO:0010975	regulation of neuron projection development	322	19	16.1	2.9	0.26	1	1.2
GO:0097458	neuron part	1081	59	54.2	4.8	0.26	1	1.1
GO:0048568	embryonic organ development	397	23	19.9	3.1	0.27	1	1.2
GO:0050671	positive regulation of lymphocyte proliferation	104	7	5.2	1.8	0.27	1	1.3
GO:0009152	purine ribonucleotide biosynthetic process	194	12	9.7	2.3	0.27	1	1.2
GO:0005635	nuclear envelope	286	17	14.3	2.7	0.27	1	1.2
GO:0000976	transcription regulatory region sequence-specific DNA binding	473	27	23.7	3.3	0.27	1	1.1
GO:0010563	negative regulation of phosphorus metabolic process	417	24	20.9	3.1	0.27	1	1.1
GO:0045936	negative regulation of phosphate metabolic process	417	24	20.9	3.1	0.27	1	1.1
GO:0006875	cellular metal ion homeostasis	361	21	18.1	2.9	0.27	1	1.2
GO:0017076	purine nucleotide binding	1451	78	72.7	5.3	0.27	1	1.1
GO:0000041	transition metal ion transport	70	5	3.5	1.5	0.27	1	1.4
GO:0042035	regulation of cytokine biosynthetic process	70	5	3.5	1.5	0.27	1	1.4
GO:0042102	positive regulation of T cell proliferation	70	5	3.5	1.5	0.27	1	1.4
GO:0035051	cardiocyte differentiation	105	7	5.3	1.7	0.27	1	1.3
GO:0032946	positive regulation of mononuclear cell proliferation	105	7	5.3	1.7	0.27	1	1.3
GO:0005794	Golgi apparatus	970	53	48.6	4.4	0.27	1	1.1
GO:0070489	T cell aggregation	325	19	16.3	2.7	0.28	1	1.2
GO:0042110	T cell activation	325	19	16.3	2.7	0.28	1	1.2
GO:0001228	RNA polymerase II transcription regulatory region sequence-specific DNA binding transcription factor activity involved in positive regulation of transcription	288	17	14.4	2.6	0.28	1	1.2
GO:0007267	cell-cell signaling	780	43	39.1	3.9	0.28	1	1.1
GO:0032403	protein complex binding	819	45	41.1	3.9	0.28	1	1.1
GO:0030003	cellular cation homeostasis	401	23	20.1	2.9	0.28	1	1.1
GO:0019722	calcium-mediated signaling	106	7	5.3	1.7	0.28	1	1.3
GO:0007266	Rho protein signal transduction	197	12	9.9	2.1	0.29	1	1.2
GO:0071593	lymphocyte aggregation	327	19	16.4	2.6	0.29	1	1.2
GO:0035023	regulation of Rho protein signal transduction	179	11	9	2	0.29	1	1.2
GO:0007399	nervous system development	1730	92	86.7	5.3	0.29	1	1.1
GO:0032869	cellular response to insulin stimulus	161	10	8.1	1.9	0.29	1	1.2
GO:0042113	B cell activation	180	11	9	2	0.29	1	1.2
GO:0031227	intrinsic component of endoplasmic reticulum membrane	72	5	3.6	1.4	0.29	1	1.4
GO:0045921	positive regulation of exocytosis	72	5	3.6	1.4	0.29	1	1.4
GO:0038127	ERBB signaling pathway	72	5	3.6	1.4	0.29	1	1.4
GO:0031398	positive regulation of protein ubiquitination	72	5	3.6	1.4	0.29	1	1.4
GO:0003014	renal system process	90	6	4.5	1.5	0.3	1	1.3
GO:0042633	hair cycle	90	6	4.5	1.5	0.3	1	1.3
GO:0042303	molting cycle	90	6	4.5	1.5	0.3	1	1.3
GO:0098742	cell-cell adhesion via plasma-membrane adhesion molecules	126	8	6.3	1.7	0.3	1	1.3
GO:0051291	protein heterooligomerization	108	7	5.4	1.6	0.3	1	1.3
GO:0070665	positive regulation of leukocyte proliferation	108	7	5.4	1.6	0.3	1	1.3
GO:0001654	eye development	311	18	15.6	2.4	0.3	1	1.2
GO:0000139	Golgi membrane	311	18	15.6	2.4	0.3	1	1.2
GO:0032555	purine ribonucleotide binding	1444	77	72.4	4.6	0.3	1	1.1
GO:1902532	negative regulation of intracellular signal transduction	330	19	16.5	2.5	0.3	1	1.1
GO:0090596	sensory organ morphogenesis	237	14	11.9	2.1	0.3	1	1.2
GO:0044236	multicellular organismal metabolic process	73	5	3.7	1.3	0.3	1	1.4
GO:0048814	regulation of dendrite morphogenesis	73	5	3.7	1.3	0.3	1	1.4
GO:0007338	single fertilization	73	5	3.7	1.3	0.3	1	1.4
GO:0045445	myoblast differentiation	73	5	3.7	1.3	0.3	1	1.4
GO:0016410	N-acyltransferase activity	73	5	3.7	1.3	0.3	1	1.4
GO:0016407	acetyltransferase activity	73	5	3.7	1.3	0.3	1	1.4
GO:0046873	metal ion transmembrane transporter activity	350	20	17.5	2.5	0.3	1	1.1
GO:0043409	negative regulation of MAPK cascade	127	8	6.4	1.6	0.31	1	1.3
GO:0032956	regulation of actin cytoskeleton organization	219	13	11	2	0.31	1	1.2
GO:0071822	protein complex subunit organization	1196	64	60	4	0.31	1	1.1
GO:0035639	purine ribonucleoside triphosphate binding	1410	75	70.7	4.3	0.31	1	1.1
GO:0032321	positive regulation of Rho GTPase activity	128	8	6.4	1.6	0.31	1	1.2
GO:0070486	leukocyte aggregation	333	19	16.7	2.3	0.31	1	1.1
GO:0016192	vesicle-mediated transport	888	48	44.5	3.5	0.31	1	1.1
GO:0000981	sequence-specific DNA binding RNA polymerase II transcription factor activity	504	28	25.3	2.7	0.31	1	1.1
GO:0031345	negative regulation of cell projection organization	110	7	5.5	1.5	0.31	1	1.3
GO:2000241	regulation of reproductive process	92	6	4.6	1.4	0.31	1	1.3
GO:0032970	regulation of actin filament-based process	259	15	13	2	0.32	1	1.2
GO:0051960	regulation of nervous system development	621	34	31.1	2.9	0.32	1	1.1
GO:0043433	negative regulation of sequence-specific DNA binding transcription factor activity	111	7	5.6	1.4	0.32	1	1.3
GO:0010950	positive regulation of endopeptidase activity	111	7	5.6	1.4	0.32	1	1.3
GO:1902911	protein kinase complex	75	5	3.8	1.2	0.32	1	1.3
GO:0046330	positive regulation of JNK cascade	93	6	4.7	1.3	0.32	1	1.3
GO:0001892	embryonic placenta development	93	6	4.7	1.3	0.32	1	1.3
GO:0032550	purine ribonucleoside binding	1416	75	71	4	0.32	1	1.1
GO:0045944	positive regulation of transcription from RNA polymerase II promoter	853	46	42.8	3.2	0.32	1	1.1
GO:0001883	purine nucleoside binding	1418	75	71.1	3.9	0.33	1	1.1
GO:0042471	ear morphogenesis	112	7	5.6	1.4	0.33	1	1.2
GO:0002706	regulation of lymphocyte mediated immunity	112	7	5.6	1.4	0.33	1	1.2
GO:0032549	ribonucleoside binding	1420	75	71.2	3.8	0.33	1	1.1
GO:0006022	aminoglycan metabolic process	76	5	3.8	1.2	0.33	1	1.3
GO:0042100	B cell proliferation	76	5	3.8	1.2	0.33	1	1.3
GO:0046578	regulation of Ras protein signal transduction	338	19	16.9	2.1	0.34	1	1.1
GO:0007178	transmembrane receptor protein serine/threonine kinase signaling pathway	263	15	13.2	1.8	0.34	1	1.1
GO:0004222	metalloendopeptidase activity	95	6	4.8	1.2	0.34	1	1.3
GO:0047485	protein N-terminus binding	95	6	4.8	1.2	0.34	1	1.3
GO:0042472	inner ear morphogenesis	95	6	4.8	1.2	0.34	1	1.3
GO:0002757	immune response-activating signal transduction	169	10	8.5	1.5	0.34	1	1.2
GO:1900542	regulation of purine nucleotide metabolic process	132	8	6.6	1.4	0.34	1	1.2
GO:0021766	hippocampus development	77	5	3.9	1.1	0.34	1	1.3
GO:0033138	positive regulation of peptidyl-serine phosphorylation	77	5	3.9	1.1	0.34	1	1.3
GO:0022404	molting cycle process	77	5	3.9	1.1	0.34	1	1.3
GO:0022405	hair cycle process	77	5	3.9	1.1	0.34	1	1.3
GO:0001942	hair follicle development	77	5	3.9	1.1	0.34	1	1.3
GO:2000106	regulation of leukocyte apoptotic process	77	5	3.9	1.1	0.34	1	1.3
GO:0098773	skin epidermis development	77	5	3.9	1.1	0.34	1	1.3
GO:0031344	regulation of cell projection organization	416	23	20.9	2.1	0.34	1	1.1
GO:0032319	regulation of Rho GTPase activity	151	9	7.6	1.4	0.35	1	1.2
GO:0043279	response to alkaloid	151	9	7.6	1.4	0.35	1	1.2
GO:0050808	synapse organization	151	9	7.6	1.4	0.35	1	1.2
GO:0007417	central nervous system development	822	44	41.2	2.8	0.35	1	1.1
GO:0010558	negative regulation of macromolecule biosynthetic process	978	52	49	3	0.35	1	1.1
GO:0050954	sensory perception of mechanical stimulus	133	8	6.7	1.3	0.35	1	1.2
GO:2001236	regulation of extrinsic apoptotic signaling pathway	133	8	6.7	1.3	0.35	1	1.2
GO:0021537	telencephalon development	227	13	11.4	1.6	0.35	1	1.1
GO:0001882	nucleoside binding	1428	75	71.6	3.4	0.35	1	1
GO:0030168	platelet activation	78	5	3.9	1.1	0.35	1	1.3
GO:0032675	regulation of interleukin-6 production	78	5	3.9	1.1	0.35	1	1.3
GO:0007605	sensory perception of sound	115	7	5.8	1.2	0.35	1	1.2
GO:0070851	growth factor receptor binding	115	7	5.8	1.2	0.35	1	1.2
GO:0009566	fertilization	115	7	5.8	1.2	0.35	1	1.2
GO:0055002	striated muscle cell development	115	7	5.8	1.2	0.35	1	1.2
GO:0072507	divalent inorganic cation homeostasis	323	18	16.2	1.8	0.36	1	1.1
GO:0045596	negative regulation of cell differentiation	573	31	28.7	2.3	0.36	1	1.1
GO:0001501	skeletal system development	400	22	20.1	1.9	0.36	1	1.1
GO:0046328	regulation of JNK cascade	134	8	6.7	1.3	0.36	1	1.2
GO:0043524	negative regulation of neuron apoptotic process	134	8	6.7	1.3	0.36	1	1.2
GO:0080135	regulation of cellular response to stress	381	21	19.1	1.9	0.36	1	1.1
GO:0046824	positive regulation of nucleocytoplasmic transport	97	6	4.9	1.1	0.36	1	1.2
GO:0055037	recycling endosome	97	6	4.9	1.1	0.36	1	1.2
GO:0010977	negative regulation of neuron projection development	97	6	4.9	1.1	0.36	1	1.2
GO:0051048	negative regulation of secretion	172	10	8.6	1.4	0.36	1	1.2
GO:0035303	regulation of dephosphorylation	116	7	5.8	1.2	0.36	1	1.2
GO:0048813	dendrite morphogenesis	116	7	5.8	1.2	0.36	1	1.2
GO:0043204	perikaryon	79	5	4	1	0.36	1	1.3
GO:0010771	negative regulation of cell morphogenesis involved in differentiation	79	5	4	1	0.36	1	1.3
GO:0016779	nucleotidyltransferase activity	98	6	4.9	1.1	0.37	1	1.2
GO:0060341	regulation of cellular localization	868	46	43.5	2.5	0.37	1	1.1
GO:0034109	homotypic cell-cell adhesion	384	21	19.2	1.8	0.37	1	1.1
GO:0090101	negative regulation of transmembrane receptor protein serine/threonine kinase signaling pathway	80	5	4	1	0.37	1	1.2
GO:0001837	epithelial to mesenchymal transition	80	5	4	1	0.37	1	1.2
GO:0071897	DNA biosynthetic process	80	5	4	1	0.37	1	1.2
GO:0022008	neurogenesis	1202	63	60.3	2.7	0.37	1	1
GO:0043254	regulation of protein complex assembly	250	14	12.5	1.5	0.37	1	1.1
GO:0003007	heart morphogenesis	193	11	9.7	1.3	0.38	1	1.1
GO:0050769	positive regulation of neurogenesis	327	18	16.4	1.6	0.38	1	1.1
GO:0033135	regulation of peptidyl-serine phosphorylation	99	6	5	1	0.38	1	1.2
GO:0030165	PDZ domain binding	99	6	5	1	0.38	1	1.2
GO:0007613	memory	99	6	5	1	0.38	1	1.2
GO:0008360	regulation of cell shape	99	6	5	1	0.38	1	1.2
GO:0044085	cellular component biogenesis	1754	91	87.9	3.1	0.38	1	1
GO:0043112	receptor metabolic process	118	7	5.9	1.1	0.38	1	1.2
GO:0006475	internal protein amino acid acetylation	118	7	5.9	1.1	0.38	1	1.2
GO:0032635	interleukin-6 production	81	5	4.1	0.9	0.38	1	1.2
GO:0048770	pigment granule	81	5	4.1	0.9	0.38	1	1.2
GO:0042470	melanosome	81	5	4.1	0.9	0.38	1	1.2
GO:0031333	negative regulation of protein complex assembly	81	5	4.1	0.9	0.38	1	1.2
GO:0042089	cytokine biosynthetic process	81	5	4.1	0.9	0.38	1	1.2
GO:0003705	RNA polymerase II distal enhancer sequence-specific DNA binding transcription factor activity	81	5	4.1	0.9	0.38	1	1.2
GO:0050767	regulation of neurogenesis	561	30	28.1	1.9	0.38	1	1.1
GO:0032318	regulation of Ras GTPase activity	271	15	13.6	1.4	0.38	1	1.1
GO:0016874	ligase activity	233	13	11.7	1.3	0.39	1	1.1
GO:0007420	brain development	640	34	32.1	1.9	0.39	1	1.1
GO:0010976	positive regulation of neuron projection development	176	10	8.8	1.2	0.39	1	1.1
GO:0006473	protein acetylation	138	8	6.9	1.1	0.39	1	1.2
GO:0010721	negative regulation of cell development	253	14	12.7	1.3	0.39	1	1.1
GO:0043269	regulation of ion transport	505	27	25.3	1.7	0.39	1	1.1
GO:0030177	positive regulation of Wnt signaling pathway	82	5	4.1	0.9	0.39	1	1.2
GO:0048709	oligodendrocyte differentiation	82	5	4.1	0.9	0.39	1	1.2
GO:0042307	positive regulation of protein import into nucleus	82	5	4.1	0.9	0.39	1	1.2
GO:0022898	regulation of transmembrane transporter activity	139	8	7	1	0.4	1	1.1
GO:0042098	T cell proliferation	139	8	7	1	0.4	1	1.1
GO:0016301	kinase activity	682	36	34.2	1.8	0.4	1	1.1
GO:0071559	response to transforming growth factor beta	159	9	8	1	0.4	1	1.1
GO:0021761	limbic system development	102	6	5.1	0.9	0.4	1	1.2
GO:0035725	sodium ion transmembrane transport	102	6	5.1	0.9	0.4	1	1.2
GO:0007283	spermatogenesis	372	20	18.6	1.4	0.41	1	1.1
GO:0043523	regulation of neuron apoptotic process	198	11	9.9	1.1	0.41	1	1.1
GO:0043547	positive regulation of GTPase activity	353	19	17.7	1.3	0.41	1	1.1
GO:0048232	male gamete generation	373	20	18.7	1.3	0.41	1	1.1
GO:0051402	neuron apoptotic process	218	12	10.9	1.1	0.41	1	1.1
GO:0051147	regulation of muscle cell differentiation	122	7	6.1	0.9	0.41	1	1.1
GO:0008277	regulation of G-protein coupled receptor protein signaling pathway	103	6	5.2	0.8	0.41	1	1.2
GO:0071944	cell periphery	3949	201	198	3	0.42	1	1
GO:0042176	regulation of protein catabolic process	277	15	13.9	1.1	0.42	1	1.1
GO:0051056	regulation of small GTPase mediated signal transduction	355	19	17.8	1.2	0.42	1	1.1
GO:0016055	Wnt signaling pathway	297	16	14.9	1.1	0.42	1	1.1
GO:1903522	regulation of blood circulation	200	11	10	1	0.42	1	1.1
GO:0060322	head development	669	35	33.5	1.5	0.42	1	1
GO:1903322	positive regulation of protein modification by small protein conjugation or removal	85	5	4.3	0.7	0.42	1	1.2
GO:0044344	cellular response to fibroblast growth factor stimulus	85	5	4.3	0.7	0.42	1	1.2
GO:0042107	cytokine metabolic process	85	5	4.3	0.7	0.42	1	1.2
GO:0042310	vasoconstriction	85	5	4.3	0.7	0.42	1	1.2
GO:0031400	negative regulation of protein modification process	337	18	16.9	1.1	0.43	1	1.1
GO:1903651	positive regulation of cytoplasmic transport	143	8	7.2	0.8	0.43	1	1.1
GO:0002703	regulation of leukocyte mediated immunity	143	8	7.2	0.8	0.43	1	1.1
GO:0005886	plasma membrane	3859	196	193.4	2.6	0.43	1	1
GO:0010769	regulation of cell morphogenesis involved in differentiation	260	14	13	1	0.43	1	1.1
GO:2001234	negative regulation of apoptotic signaling pathway	163	9	8.2	0.8	0.43	1	1.1
GO:0034220	ion transmembrane transport	751	39	37.6	1.4	0.43	1	1
GO:0050709	negative regulation of protein secretion	86	5	4.3	0.7	0.43	1	1.2
GO:0043902	positive regulation of multi-organism process	86	5	4.3	0.7	0.43	1	1.2
GO:0030001	metal ion transport	653	34	32.7	1.3	0.43	1	1
GO:0044431	Golgi apparatus part	457	24	22.9	1.1	0.44	1	1
GO:0007249	I-kappaB kinase/NF-kappaB signaling	203	11	10.2	0.8	0.44	1	1.1
GO:2001235	positive regulation of apoptotic signaling pathway	145	8	7.3	0.7	0.44	1	1.1
GO:0008037	cell recognition	87	5	4.4	0.6	0.44	1	1.1
GO:0060284	regulation of cell development	695	36	34.8	1.2	0.44	1	1
GO:0051051	negative regulation of transport	380	20	19	1	0.44	1	1
GO:0002065	columnar/cuboidal epithelial cell differentiation	126	7	6.3	0.7	0.45	1	1.1
GO:0055001	muscle cell development	126	7	6.3	0.7	0.45	1	1.1
GO:0051962	positive regulation of nervous system development	361	19	18.1	0.9	0.45	1	1
GO:0030141	secretory granule	263	14	13.2	0.8	0.45	1	1.1
GO:0000122	negative regulation of transcription from RNA polymerase II promoter	578	30	29	1	0.45	1	1
GO:0030139	endocytic vesicle	107	6	5.4	0.6	0.45	1	1.1
GO:1902679	negative regulation of RNA biosynthetic process	855	44	42.9	1.1	0.45	1	1
GO:0072594	establishment of protein localization to organelle	303	16	15.2	0.8	0.45	1	1.1
GO:0055074	calcium ion homeostasis	303	16	15.2	0.8	0.45	1	1.1
GO:0072509	divalent inorganic cation transmembrane transporter activity	127	7	6.4	0.6	0.45	1	1.1
GO:0031175	neuron projection development	659	34	33	1	0.46	1	1
GO:0015698	inorganic anion transport	186	10	9.3	0.7	0.46	1	1.1
GO:0072503	cellular divalent inorganic cation homeostasis	304	16	15.2	0.8	0.46	1	1
GO:0010629	negative regulation of gene expression	1056	54	52.9	1.1	0.46	1	1
GO:0043543	protein acylation	167	9	8.4	0.6	0.46	1	1.1
GO:0072089	stem cell proliferation	128	7	6.4	0.6	0.46	1	1.1
GO:0043122	regulation of I-kappaB kinase/NF-kappaB signaling	187	10	9.4	0.6	0.46	1	1.1
GO:0060537	muscle tissue development	325	17	16.3	0.7	0.46	1	1
GO:0030182	neuron differentiation	1018	52	51	1	0.46	1	1
GO:0033157	regulation of intracellular protein transport	207	11	10.4	0.6	0.47	1	1.1
GO:1902680	positive regulation of RNA biosynthetic process	1079	55	54.1	0.9	0.47	1	1
GO:0001819	positive regulation of cytokine production	267	14	13.4	0.6	0.47	1	1
GO:0030030	cell projection organization	961	49	48.2	0.8	0.47	1	1
GO:0043087	regulation of GTPase activity	386	20	19.3	0.7	0.47	1	1
GO:0007156	homophilic cell adhesion via plasma membrane adhesion molecules	90	5	4.5	0.5	0.47	1	1.1
GO:0071774	response to fibroblast growth factor	90	5	4.5	0.5	0.47	1	1.1
GO:0010921	regulation of phosphatase activity	90	5	4.5	0.5	0.47	1	1.1
GO:0031032	actomyosin structure organization	110	6	5.5	0.5	0.48	1	1.1
GO:0042692	muscle cell differentiation	308	16	15.4	0.6	0.48	1	1
GO:0004518	nuclease activity	130	7	6.5	0.5	0.48	1	1.1
GO:0048592	eye morphogenesis	130	7	6.5	0.5	0.48	1	1.1
GO:0035239	tube morphogenesis	348	18	17.4	0.6	0.48	1	1
GO:0008324	cation transmembrane transporter activity	507	26	25.4	0.6	0.48	1	1
GO:1901981	phosphatidylinositol phosphate binding	91	5	4.6	0.4	0.48	1	1.1
GO:0000902	cell morphogenesis	905	46	45.4	0.6	0.48	1	1
GO:0090066	regulation of anatomical structure size	369	19	18.5	0.5	0.49	1	1
GO:0060562	epithelial tube morphogenesis	310	16	15.5	0.5	0.49	1	1
GO:2000113	negative regulation of cellular macromolecule biosynthetic process	927	47	46.5	0.5	0.49	1	1
GO:0032388	positive regulation of intracellular transport	191	10	9.6	0.4	0.49	1	1
GO:0044212	transcription regulatory region DNA binding	589	30	29.5	0.5	0.49	1	1
GO:0031346	positive regulation of cell projection organization	231	12	11.6	0.4	0.49	1	1
GO:0070160	occluding junction	92	5	4.6	0.4	0.49	1	1.1
GO:2000736	regulation of stem cell differentiation	92	5	4.6	0.4	0.49	1	1.1
GO:1900182	positive regulation of protein localization to nucleus	92	5	4.6	0.4	0.49	1	1.1
GO:0005923	tight junction	92	5	4.6	0.4	0.49	1	1.1
GO:0009161	ribonucleoside monophosphate metabolic process	112	6	5.6	0.4	0.49	1	1.1
GO:0006874	cellular calcium ion homeostasis	291	15	14.6	0.4	0.49	1	1
GO:0000904	cell morphogenesis involved in differentiation	590	30	29.6	0.4	0.49	1	1
GO:0031253	cell projection membrane	212	11	10.6	0.4	0.5	1	1
GO:0061061	muscle structure development	491	25	24.6	0.4	0.5	1	1
GO:0031410	cytoplasmic vesicle	851	43	42.7	0.3	0.5	1	1
GO:0051017	actin filament bundle assembly	93	5	4.7	0.3	0.5	1	1.1
GO:0051928	positive regulation of calcium ion transport	93	5	4.7	0.3	0.5	1	1.1
GO:0060429	epithelium development	931	47	46.7	0.3	0.5	1	1
GO:0010770	positive regulation of cell morphogenesis involved in differentiation	133	7	6.7	0.3	0.5	1	1
GO:0002366	leukocyte activation involved in immune response	153	8	7.7	0.3	0.5	1	1
GO:0002263	cell activation involved in immune response	153	8	7.7	0.3	0.5	1	1
GO:1903531	negative regulation of secretion by cell	153	8	7.7	0.3	0.5	1	1
GO:0006914	autophagy	153	8	7.7	0.3	0.5	1	1
GO:0007626	locomotory behavior	193	10	9.7	0.3	0.5	1	1
GO:0000975	regulatory region DNA binding	593	30	29.7	0.3	0.51	1	1
GO:0001067	regulatory region nucleic acid binding	593	30	29.7	0.3	0.51	1	1
GO:0051172	negative regulation of nitrogen compound metabolic process	1033	52	51.8	0.2	0.51	1	1
GO:0000978	RNA polymerase II core promoter proximal region sequence-specific DNA binding	274	14	13.7	0.3	0.51	1	1
GO:0032412	regulation of ion transmembrane transporter activity	134	7	6.7	0.3	0.51	1	1
GO:0017157	regulation of exocytosis	134	7	6.7	0.3	0.51	1	1
GO:0009408	response to heat	94	5	4.7	0.3	0.51	1	1.1
GO:0061572	actin filament bundle organization	94	5	4.7	0.3	0.51	1	1.1
GO:0097190	apoptotic signaling pathway	455	23	22.8	0.2	0.51	1	1
GO:0032989	cellular component morphogenesis	975	49	48.9	0.1	0.51	1	1
GO:0051254	positive regulation of RNA metabolic process	1115	56	55.9	0.1	0.51	1	1
GO:0044267	cellular protein metabolic process	3273	164	164.1	-0.1	0.52	1	1
GO:0019903	protein phosphatase binding	115	6	5.8	0.2	0.52	1	1
GO:0045893	positive regulation of transcription, DNA-templated	1077	54	54	0	0.52	1	1
GO:1903508	positive regulation of nucleic acid-templated transcription	1077	54	54	0	0.52	1	1
GO:0043280	positive regulation of cysteine-type endopeptidase activity involved in apoptotic process	95	5	4.8	0.2	0.52	1	1
GO:0048562	embryonic organ morphogenesis	256	13	12.8	0.2	0.52	1	1
GO:0071560	cellular response to transforming growth factor beta stimulus	156	8	7.8	0.2	0.53	1	1
GO:0042306	regulation of protein import into nucleus	136	7	6.8	0.2	0.53	1	1
GO:0051716	cellular response to stimulus	5875	294	294.5	-0.5	0.53	1	1
GO:0006887	exocytosis	257	13	12.9	0.1	0.53	1	1
GO:0007033	vacuole organization	96	5	4.8	0.2	0.53	1	1
GO:0016043	cellular component organization	3941	197	197.6	-0.6	0.53	1	1
GO:0048699	generation of neurons	1121	56	56.2	-0.2	0.53	1	1
GO:0022604	regulation of cell morphogenesis	379	19	19	0	0.53	1	1
GO:0051650	establishment of vesicle localization	137	7	6.9	0.1	0.53	1	1
GO:0051146	striated muscle cell differentiation	218	11	10.9	0.1	0.53	1	1
GO:0019898	extrinsic component of membrane	198	10	9.9	0.1	0.54	1	1
GO:0051100	negative regulation of binding	97	5	4.9	0.1	0.54	1	1
GO:0006470	protein dephosphorylation	158	8	7.9	0.1	0.54	1	1
GO:0045665	negative regulation of neuron differentiation	158	8	7.9	0.1	0.54	1	1
GO:0018193	peptidyl-amino acid modification	783	39	39.2	-0.2	0.54	1	1
GO:0030799	regulation of cyclic nucleotide metabolic process	118	6	5.9	0.1	0.54	1	1
GO:1903533	regulation of protein targeting	159	8	8	0	0.55	1	1
GO:0051253	negative regulation of RNA metabolic process	886	44	44.4	-0.4	0.55	1	1
GO:0034504	protein localization to nucleus	262	13	13.1	-0.1	0.56	1	1
GO:0051099	positive regulation of binding	99	5	5	0	0.56	1	1
GO:0001704	formation of primary germ layer	99	5	5	0	0.56	1	1
GO:0010557	positive regulation of macromolecule biosynthetic process	1231	61	61.7	-0.7	0.56	1	1
GO:0048812	neuron projection morphogenesis	425	21	21.3	-0.3	0.56	1	1
GO:0043005	neuron projection	910	45	45.6	-0.6	0.56	1	1
GO:0035091	phosphatidylinositol binding	161	8	8.1	-0.1	0.56	1	1
GO:0052652	cyclic purine nucleotide metabolic process	120	6	6	0	0.56	1	1
GO:0009190	cyclic nucleotide biosynthetic process	120	6	6	0	0.56	1	1
GO:0010720	positive regulation of cell development	407	20	20.4	-0.4	0.57	1	1
GO:0030509	BMP signaling pathway	121	6	6.1	-0.1	0.57	1	1
GO:0009123	nucleoside monophosphate metabolic process	121	6	6.1	-0.1	0.57	1	1
GO:0010959	regulation of metal ion transport	265	13	13.3	-0.3	0.57	1	1
GO:0002699	positive regulation of immune effector process	142	7	7.1	-0.1	0.57	1	1
GO:1901137	carbohydrate derivative biosynthetic process	489	24	24.5	-0.5	0.57	1	1
GO:0016757	transferase activity, transferring glycosyl groups	204	10	10.2	-0.2	0.57	1	1
GO:0008361	regulation of cell size	101	5	5.1	-0.1	0.58	1	1
GO:1901861	regulation of muscle tissue development	101	5	5.1	-0.1	0.58	1	1
GO:0001701	in utero embryonic development	368	18	18.4	-0.4	0.58	1	1
GO:2001233	regulation of apoptotic signaling pathway	307	15	15.4	-0.4	0.58	1	1
GO:0015031	protein transport	1138	56	57	-1	0.58	1	1
GO:0002009	morphogenesis of an epithelium	430	21	21.6	-0.6	0.58	1	1
GO:0044707	single-multicellular organism process	5815	289	291.5	-2.5	0.58	1	1
GO:0002262	myeloid cell homeostasis	123	6	6.2	-0.2	0.59	1	1
GO:0044744	protein targeting to nucleus	206	10	10.3	-0.3	0.59	1	1
GO:0006606	protein import into nucleus	206	10	10.3	-0.3	0.59	1	1
GO:1902593	single-organism nuclear import	206	10	10.3	-0.3	0.59	1	1
GO:1901362	organic cyclic compound biosynthetic process	2793	138	140	-2	0.59	1	1
GO:0021953	central nervous system neuron differentiation	165	8	8.3	-0.3	0.59	1	1
GO:0009615	response to virus	165	8	8.3	-0.3	0.59	1	1
GO:0006812	cation transport	859	42	43.1	-1.1	0.59	1	1
GO:0000987	core promoter proximal region sequence-specific DNA binding	289	14	14.5	-0.5	0.59	1	1
GO:0009167	purine ribonucleoside monophosphate metabolic process	103	5	5.2	-0.2	0.59	1	1
GO:0035257	nuclear hormone receptor binding	124	6	6.2	-0.2	0.59	1	1
GO:0022890	inorganic cation transmembrane transporter activity	433	21	21.7	-0.7	0.59	1	1
GO:1903507	negative regulation of nucleic acid-templated transcription	840	41	42.1	-1.1	0.59	1	1
GO:0001159	core promoter proximal region DNA binding	290	14	14.5	-0.5	0.6	1	1
GO:0009126	purine nucleoside monophosphate metabolic process	104	5	5.2	-0.2	0.6	1	1
GO:0043123	positive regulation of I-kappaB kinase/NF-kappaB signaling	146	7	7.3	-0.3	0.6	1	1
GO:0048666	neuron development	782	38	39.2	-1.2	0.6	1	1
GO:0046777	protein autophosphorylation	188	9	9.4	-0.4	0.6	1	1
GO:0030031	cell projection assembly	271	13	13.6	-0.6	0.6	1	1
GO:0051170	nuclear import	209	10	10.5	-0.5	0.61	1	1
GO:0007517	muscle organ development	292	14	14.6	-0.6	0.61	1	1
GO:0051648	vesicle localization	147	7	7.4	-0.4	0.61	1	0.9
GO:0007224	smoothened signaling pathway	105	5	5.3	-0.3	0.61	1	0.9
GO:0001047	core promoter binding	105	5	5.3	-0.3	0.61	1	0.9
GO:0030029	actin filament-based process	478	23	24	-1	0.61	1	1
GO:0006605	protein targeting	356	17	17.8	-0.8	0.62	1	1
GO:0014031	mesenchymal cell development	127	6	6.4	-0.4	0.62	1	0.9
GO:0001077	RNA polymerase II core promoter proximal region sequence-specific DNA binding transcription factor activity involved in positive regulation of transcription	211	10	10.6	-0.6	0.62	1	0.9
GO:0043296	apical junction complex	106	5	5.3	-0.3	0.62	1	0.9
GO:0055067	monovalent inorganic cation homeostasis	106	5	5.3	-0.3	0.62	1	0.9
GO:0098542	defense response to other organism	253	12	12.7	-0.7	0.62	1	0.9
GO:0045892	negative regulation of transcription, DNA-templated	828	40	41.5	-1.5	0.62	1	1
GO:0000982	RNA polymerase II core promoter proximal region sequence-specific DNA binding transcription factor activity	295	14	14.8	-0.8	0.62	1	0.9
[truncated: 344 more rows]
