# Supplementary material for: Microarray and qPCR Analysis of Mitochondrial Metabolism Activation during Prenatal and Early Postnatal Development in Rats and Humans with Emphasis on CoQ10 Biosynthesis
Source: Biology (Basel). 2021 May 8;10(5):418. doi: 10.3390/biology10050418 (PMC8150536; doi:10.3390/biology10050418)
Supplement: Supplementary file 1 [file biology-10-00418-s001.zip › biology-10-00418-s001/Krizova et al_Tables S1 showing GO categories of profiles gene symbols co-clustered in microarray GO and STEM analysis/Table S1 LIVER cluster 2 Genetable.xlsx]

## Sheet: Table S1 LIVER cluster 2 Geneta
Microarray and qPCR analysis of mitochondrial metabolism activation during prenatal and early postnatal development in rat and human with emphasis on CoQ10 biosynthesis
Jana Krizova, Martina Hulkova, Vaclav Capek, Petr Mlejnek, Jan Silhavy, Marketa Tesarova, Jiri Zeman, Hana Hansikova
(Table S1)
Gene Table for Cluster 2 (Profiles 66 and 72)
	Profile 67 (0.0,1.0,1.0,1.0,1.0)
	Profile 72 (0.0,1.0,3.0,3.0,2.0)
-------
Selected	Weight	Gene Symbol	SPOT	0	4	6	7	10
	1	ENPP3	ID_74	0	1.59	1.9	1.74	1.55
	1	AQP8	ID_1107	0	1.27	1.72	1.04	0.96
	1	GPR31	ID_1868	0	0.62	1.08	0.91	1.2
	1	DGAT2	ID_2585	0	0.89	1.23	1.21	1.32
	1	SULT1A1	ID_2862	0	1.64	2.49	2.7	2.56
	1	ECHS1 /// LOC100911186	ID_2948	0	0.79	1.08	1.01	1.09
	1	SHROOM1	ID_3683	0	0.91	0.86	0.98	1.27
	1	ABHD15 /// TAOK1	ID_4943	0	1.7	1.73	1.88	1.6
	1	CLDN1	ID_5631	0	1.62	2.19	2.16	1.89
	1	KNG1	ID_5642	0	0.93	1.31	1.39	1.39
	1	PKP2 /// PKP2	ID_5712	0	0.68	1.1	0.77	0.85
	1	KNG1L1 /// KNG1 /// KNG2	ID_5975	0	1.92	2.67	2.61	2.74
	1	PLEKHA6	ID_6831	0	0.79	1.17	1.29	1.37
	1	SERPINC1	ID_6941	0	0.69	0.94	0.98	1.14
	1	PLXNA2	ID_7153	0	0.68	1.03	1	1.24
	1	CXCL11	ID_7622	0	0.88	1.17	1.37	1.31
	1	STBD1	ID_8063	0	1.06	1.19	0.86	0.61
	1	LOC100361909	ID_8545	0	1.32	1.54	1.98	1.8
	1	RNASE2	ID_8980	0	1.41	2.03	1.82	1.69
	1	CHDH	ID_9336	0	1.22	1.64	1.89	1.98
	1	ITIH3	ID_9710	0	2.39	3.37	3.79	3.8
	1	PPP1R3B	ID_9942	0	1.34	2.34	1.84	2.02
	1	SLC17A3	ID_10306	0	1.27	1.72	0.94	1.15
	1	AKR1C12	ID_10408	0	1.56	2.8	2.24	2.66
	1	ST8SIA6	ID_10833	0	0.71	0.95	1.02	1.06
	1	NDST1	ID_11361	0	0.64	1.06	0.91	0.95
	1	HMOX1	ID_11526	0	0.84	1.1	1.03	0.9
	1	HP	ID_12037	0	3.36	5.08	5.57	5.56
	1	HSD17B2	ID_12074	0	0.92	0.92	1.37	1.32
	1	GCNT4	ID_12222	0	0.85	1.23	0.87	1.24
	1	AGXT2	ID_12329	0	1.61	2.52	2.68	2.84
	1	CMBL	ID_12374	0	1.59	2.24	2.47	2.59
	1	FABP12	ID_12398	0	1.52	1.57	2.1	1.65
	1	PLD1	ID_12444	0	0.81	1.09	0.78	0.55
	1	AADAC /// AADAC	ID_12547	0	1.77	2.1	2.25	2.66
	1	FGG	ID_12607	0	1.15	1.46	1.41	1.4
	1	FGA	ID_12608	0	0.99	1.36	1.31	1.32
	1	HMGCS2	ID_12789	0	2.37	3.39	4.05	3.81
	1	PLA2G12A	ID_12921	0	1.12	1.72	1.37	1.31
	1	BHMT	ID_13069	0	2.01	2.17	2.88	2.84
	1	BHMT2	ID_13071	0	2.84	3.32	4.09	4.24
	1	IL7R	ID_13196	0	1.36	1.9	1.73	1.66
	1	CD1D1	ID_13469	0	0.9	1.07	0.66	0.67
	1	CTH	ID_13850	0	1.34	1.98	1.7	1.94
	1	TRIM26	ID_14247	0	0.62	0.93	1.07	1
	1	ACVR1C	ID_15815	0	0.89	1.44	0.98	0.8
	1	F2	ID_16096	0	0.97	1.5	1.61	1.64
	1	BBOX1	ID_16170	0	1.8	2.08	2.67	2.7
	1	MGAM	ID_16832;ID_16833;ID_16834;ID_16835	0	1.36	1.69	1.58	2.23
	1	GSTK1	ID_16850	0	1.2	1.88	1.84	1.92
	1	FABP1	ID_17046	0	3.15	3.35	4.28	4.01
	1	BHLHE40	ID_17193	0	1.13	1.74	1.48	1.63
	1	CD163	ID_17289	0	2.3	3.01	3.44	3.9
	1	PLBD1	ID_18225	0	0.84	1.22	1.19	1.25
	1	GYS2	ID_18250	0	1.47	1.51	1.41	1.28
	1	ALDH1B1	ID_18475	0	1.28	0.69	0.98	1.43
	1	LURAP1L	ID_18569	0	1.34	2.27	1.8	1.91
	1	ANGPTL3	ID_18627	0	1.54	2.15	1.71	2.35
	1	PGM1	ID_18635	0	1.36	1.61	0.89	0.84
	1	ALDOB	ID_19291	0	0.84	1.14	1.22	1.23
	1	C1QA	ID_19743	0	1.13	1.74	1.53	1.76
	1	RAPGEF5	ID_20572	0	0.89	1.43	1.05	0.87
	1	RSAD2	ID_20715	0	1.06	1.72	1.23	1.45
	1	PYGL	ID_20836	0	1.06	1.54	0.99	0.99
	1	STAT2	ID_21140	0	0.77	1.06	1.23	1.3
	1	APPL2	ID_21330	0	1.23	1.91	1.21	1.2
	1	HRSP12	ID_22243	0	0.74	1.3	1.15	1.29
	1	MGC94207	ID_22446	0	0.75	1.04	1.14	0.91
	1	TST	ID_22464	0	0.91	1.35	1.04	1.14
	1	CAR12	ID_23141	0	3.91	4.37	3.15	2.84
	1	CPS1	ID_24406	0	4.58	5.27	5.49	5.49
	1	MARCO	ID_25045	0	1.02	1.51	1.25	1.46
	1	C3	ID_25150	0	1	1.55	1.57	1.62
	1	OTC	ID_25814	0	0.77	1.07	0.79	1.1
	1	TMEM150B	ID_309	0	0.15	0.89	1.06	0.67
	1	PGLYRP1	ID_404	0	0.69	2.18	2.63	2.09
	1	CEACAM10	ID_450	0	0.52	2.12	2.33	1.98
	1	TYROBP	ID_541	0	0.41	1.38	1.14	1.17
	1	RHPN2	ID_568	0	0.46	1.03	1.35	0.78
	1	SIGLEC10	ID_595	0	0.25	1.17	1.31	1.04
	1	NKG7	ID_597	0	0.95	2.13	1.87	1.3
	1	NAPSA	ID_634	0	0.26	1.12	1.37	0.92
	1	LDHC	ID_682	0	0.74	1.69	1.28	1.25
	1	GAS2	ID_700	0	0.83	1.56	1.27	1.49
	1	RAB30	ID_843	0	0.27	2.46	3.99	2.82
	1	PRKCB	ID_1101	0	0.45	1.26	1.18	0.96
	1	ITGAM	ID_1156	0	0.28	1.68	1.9	1.62
	1	IFITM1	ID_1245	0	0.04	0.91	1.05	0.61
	1	ACY3	ID_1298	0	0.36	1.95	2.3	2.19
	1	MS4A2	ID_1426	0	0.94	1.99	1.77	1.2
	1	MS4A11	ID_1428	0	0.75	1.8	1.4	0.98
	1	MPEG1	ID_1442	0	0.35	1.46	1.08	1.1
	1	TMEM2	ID_1490	0	0.3	1.13	1.29	0.97
	1	IFIT2	ID_1548	0	0.04	1.24	0.99	1.13
	1	TAAR1	ID_1787	0	0.31	1.5	1.32	1.09
	1	SYNE1	ID_1826	0	0.32	0.93	1.1	1.02
	1	FPR1	ID_1897	0	0.09	1.36	1.69	1.06
	1	CD177	ID_2098	0	0.67	2.37	3.02	2.29
	1	AXL	ID_2118	0	0.3	0.74	1.04	0.76
	1	SIGLECE	ID_2265	0	0.08	1.62	1.75	1.57
	1	ATF5 /// NUP62	ID_2286	0	0.22	1.92	2.64	2.2
	1	CD37	ID_2309	0	0.16	1.22	1.03	0.68
	1	FAH	ID_2531	0	0.86	2.06	1.6	2.02
	1	TRIM30	ID_2686	0	0.29	0.92	1	0.66
	1	ST5	ID_2771	0	0.27	0.95	1.01	0.55
	1	IGSF6	ID_2833	0	0.49	1.3	1.07	1.22
	1	NUPR1	ID_2861	0	1.02	1.85	2	1.28
	1	CORO1A	ID_2864	0	0.01	0.99	1.22	0.61
	1	QPRT	ID_2879	0	0.62	1.17	1.4	1.26
	1	IFITM3	ID_2965	0	0.49	2.13	2.19	2.01
	1	IFITM6	ID_2966	0	0.82	2.61	3.19	2.94
	1	MS4A6A /// LOC100911469	ID_3187	0	0.39	1.49	1.02	0.83
	1	MS4A3	ID_3191	0	1.04	2.53	2.26	1.88
	1	ANXA1	ID_3240	0	0.8	2.72	2.97	2.56
	1	ANKRD22	ID_3292	0	0.5	1.57	1.75	1.35
	1	PPP1R3C /// LOC100910671	ID_3306	0	0.99	2.16	1.74	1.98
	1	MYOF	ID_3314	0	0.32	1.19	1.29	0.96
	1	EBF1 /// EBF1	ID_3607	0	0.22	1.08	1.22	0.88
	1	IGTP	ID_3709	0	0.63	1.53	1.76	1.45
	1	LOC24906	ID_3715	0	1.11	2.75	2.8	2.32
	1	TMEM220	ID_3809	0	0.36	0.9	1.14	0.98
	1	SLFN5	ID_4029	0	0.12	1.43	1.09	1.13
	1	SLFN2	ID_4032	0	0.22	1.13	0.81	0.51
	1	SLFN3	ID_4033	0	0.26	2.22	1.93	0.73
	1	MPO	ID_4077	0	0.71	1.73	1.52	0.96
	1	NBR1	ID_4212;ID_7749	0	0.5	1.02	1.21	0.91
	1	TIMD2	ID_4602	0	1	1.89	1.62	1.6
	1	IRGM	ID_4609	0	0.37	1.77	1.68	1.66
	1	LOC691221	ID_4674	0	-0.11	1.27	1.68	1.2
	1	CD68	ID_4805	0	1	1.83	1.71	1.72
	1	TNFSF13	ID_4809	0	0.34	1.32	1.31	1.16
	1	ASPA	ID_4864	0	0.63	1.3	1.15	0.96
	1	PIPOX	ID_4911	0	1.13	2.44	3.1	2.83
	1	LGALS9	ID_4934	0	1.69	3.44	2.94	2.96
	1	LOC100910940	ID_4938	0	-0.05	1.01	0.99	0.8
	1	RGD1311564	ID_4998	0	0.91	1.93	1.73	1.59
	1	EPX	ID_5007	0	0.2	0.91	1.08	0.53
	1	CD300LE	ID_5282	0	0.5	1.47	1.44	1.4
	1	CD300LF	ID_5284	0	0.22	2.38	2.07	1.28
	1	STFA2L3	ID_5582;ID_5583	0	1.09	3.18	3.41	3.46
	1	STFA2 /// LOC100911790 /// STFA2L3	ID_5584	0	1.04	2.92	3.24	3.24
	1	PARP14	ID_5590	0	0.22	1.36	1.05	1.13
	1	IGLL1	ID_5709	0	0.52	0.92	1.08	0.64
	1	RETNLG	ID_5856	0	0.31	1.03	1.52	1.05
	1	CD200R1L	ID_5868	0	0.35	1.31	1.23	1.39
	1	LOC689230	ID_5901	0	1.05	3.48	3.59	3.38
	1	STFA3	ID_5902	0	0.93	3.3	3.46	3.44
	1	STFA2L1	ID_5905	0	0.73	2.54	2.7	2.42
	1	RTP4	ID_5966	0	-0.12	2.47	1.49	1.46
	1	ST6GAL1	ID_5968	0	0.77	1.51	1.66	1.43
	1	MAP3K13	ID_5983	0	0.61	0.9	1.19	0.75
	1	KLHL24	ID_6005	0	0.14	1.33	1.84	1.48
	1	NCF1	ID_6250	0	0.31	1.01	1.17	0.87
	1	RGD1565374	ID_6416	0	0.43	1.5	1.6	1.13
	1	ALOX5AP	ID_6443	0	0	1.37	1.37	0.93
	1	P2RX4	ID_6647	0	0.46	1.06	1.08	0.83
	1	OAS1K	ID_6671	0	0.43	1.33	1.13	1.03
	1	HRK	ID_6683	0	0.22	1.36	1.51	0.53
	1	CHI3L1	ID_6841	0	0.58	2.9	2.79	2.2
	1	FAM129A	ID_6901	0	-0.15	1.65	1.13	0.75
	1	NCF2	ID_6906	0	0.42	1.14	0.96	0.85
	1	SELL	ID_6965	0	0.07	1.82	1.75	1.4
	1	IRF6	ID_7150	0	0.82	1.72	2.16	2
	1	NR5A2	ID_7280	0	0.41	0.98	1.04	0.97
	1	PTPRC	ID_7284	0	0.45	1.69	1.51	1.49
	1	FCGR2A /// LOC498276 /// LOC100911825 /// LOC100912061 /// LOC100912098 /// FCGR3	ID_7424	0	0.4	1.23	0.9	0.94
	1	LOC498276 /// FCGR2A /// LOC100911825 /// LOC100912061 /// LOC100912098 /// FCGR3	ID_7425	0	0.37	1.15	0.9	0.92
	1	FCER1G	ID_7429	0	0.34	1.23	1.04	1.04
	1	HSD17B13	ID_7583	0	2.14	4.62	5.3	5.07
	1	PLAC8	ID_7596	0	0.77	1.81	1.81	1.05
	1	IGJ /// IGJ	ID_7644	0	0.48	1.45	1.33	0.9
	1	HOPX	ID_7680	0	0.3	1.02	1.08	0.61
	1	RBM47	ID_7733	0	1.04	1.96	1.74	1.27
	1	IGFBP1	ID_7890	0	0.34	2.46	2.46	2.24
	1	ABCA13	ID_7895	0	0.18	1.48	1.61	1.27
	1	LOC360919	ID_8081	0	2	4.02	3.83	4.23
	1	RHOH	ID_8178	0	0.43	0.88	1.07	0.98
	1	KLB	ID_8186	0	0.68	1.63	2.18	0.99
	1	TCN2	ID_8295	0	0.4	1.52	1.69	1.51
	1	UGP2	ID_8370	0	0.6	1.11	1.11	1.21
	1	LGALS3	ID_8510	0	0.78	1.3	0.95	0.77
	1	MCPT8L2 /// MCPT8 /// MCPT9 /// MCPT10	ID_8650;ID_9095	0	0.53	1.55	1.22	0.86
	1	MCPT10	ID_8654	0	0.55	1.03	0.82	0.53
	1	LPAR6	ID_8755	0	0.25	1.02	1.08	1.12
	1	LCP1	ID_8761	0	0.13	1.37	1.07	0.94
	1	OLFM4	ID_8786	0	0.84	2.8	2.73	2.2
	1	THRB	ID_8883	0	1.16	1.95	1.7	1.35
	1	CEBPE	ID_9058	0	0.08	0.86	1.13	0.75
	1	TGM1	ID_9085	0	0.08	1.3	1.15	0.68
	1	CIDEB	ID_9088	0	0.72	0.99	1.34	1.09
	1	CTSG	ID_9096	0	0.84	2.01	1.47	1.18
	1	LOC691889	ID_9130	0	1.01	1.86	1.52	1.32
	1	CYP4F18	ID_9411	0	0.26	1.08	1.32	1.12
	1	KLKB1	ID_9548	0	1.46	3.93	4.09	4.31
	1	IL17RB	ID_9706	0	0.54	1.04	1.42	0.77
	1	BST2	ID_9793	0	0.15	1.37	1.33	0.39
	1	AADAT	ID_9865	0	1.1	2.1	2.17	2.12
	1	SORBS2	ID_9910	0	1.05	2.43	2.62	2.56
	1	SLC7A2	ID_9927	0	0.94	1.73	1.78	1.83
	1	DEFA	ID_9999	0	1.5	2.82	2.85	2.58
	1	RATNP-3B /// NP4	ID_10003	0	1.17	2.3	2.29	2.09
	1	DEFA10 /// NP4	ID_10004	0	0.77	1.65	1.76	1.59
	1	DEFA11	ID_10005	0	1.64	3.17	3.3	2.59
	1	SLC35D2	ID_10104	0	0.74	1.41	1.58	1.38
	1	NFIL3	ID_10180	0	0.23	1.1	1.5	1.12
	1	ATXN1	ID_10211	0	0.48	0.96	1.13	0.71
	1	SERPINB1A	ID_10257	0	0.92	2.49	2.31	1.7
	1	AKR1C19	ID_10409	0	0.96	2.43	2.12	2.51
	1	DAPK1	ID_10525	0	0.32	1.23	1.25	1.3
	1	AOAH	ID_10719	0	-0.09	1.72	1.31	0.94
	1	RNF125	ID_10890	0	1.25	1.92	2.8	1.7
	1	SNX24	ID_11042	0	0.71	1.33	1.49	1.35
	1	RGD1309362 /// LOC100910934 /// RGD1309362	ID_11065	0	-0.02	1.75	1.2	1.13
	1	ONECUT2	ID_11089	0	1.07	2.21	1.94	2.16
	1	DSC2	ID_11213	0	0.4	1.27	1.45	1.26
	1	CD97	ID_11606	0	0.23	1.07	1.11	0.92
	1	GPR97	ID_11861	0	0.38	1.43	1.39	0.96
	1	HERPUD1	ID_11873	0	0.56	1.71	1.73	1.55
	1	ESRP2	ID_12022	0	0.97	1.69	1.79	1.45
	1	PCSK1	ID_12165	0	0.61	1.4	1.26	1.41
	1	ARSB	ID_12206;ID_12207	0	0.47	1.45	1.24	1.11
	1	ENC1	ID_12226	0	-0.05	2.12	2.63	1.85
	1	ELOVL7	ID_12258	0	0.37	1.71	2.33	1.73
	1	TPD52	ID_12407	0	0.5	0.81	1.09	0.76
	1	CP	ID_12428	0	2.36	4.84	5.02	5.13
	1	MGST2	ID_12516	0	0.5	1.22	1.25	1.13
	1	FOXO1	ID_12518	0	0.53	1.11	1.47	1.14
	1	SH3D19	ID_12618	0	0.43	1.29	0.96	0.95
	1	CD5L	ID_12624	0	1.4	2.45	2.2	2.28
	1	S100A8	ID_12700	0	1.58	3.55	4.26	3.54
	1	S100A11	ID_12725	0	0.2	0.97	1.12	0.73
	1	CTSS /// CTSS	ID_12752	0	1	2.03	1.56	1.76
	1	TSPAN2	ID_12806	0	0.04	1.03	1.11	0.45
	1	PTPN22	ID_12821	0	0.21	1.12	0.74	0.63
	1	TIFA	ID_12914	0	0.21	0.83	1.18	0.85
	1	CFI	ID_12920	0	1.07	2	1.83	2.06
	1	LOC685067	ID_12966	0	0.79	1.77	1.37	1.73
	1	HEXB /// GFM2	ID_13091	0	0.66	1.92	1.86	1.35
	1	OCLN	ID_13107	0	0.61	1.49	1.48	1.56
	1	MARVELD2	ID_13109	0	0.29	0.88	1.08	0.58
	1	HNF4G	ID_13267	0	0.36	0.77	1.2	0.61
	1	FNDC3B	ID_13289	0	0.32	1.19	1.11	1.23
	1	FAM160A1	ID_13459	0	0.85	2.61	1.86	2.09
	1	SEMA4A	ID_13488	0	0.26	1.15	1.13	1.14
	1	S100A9	ID_13525	0	1.44	3.3	3.65	3.25
	1	FCGR1A	ID_13601	0	0.5	1.41	1.4	1.29
	1	CD53	ID_13670	0	0.38	1.47	1.11	1.03
	1	GSTM2	ID_13681	0	0.26	1.25	1.48	0.83
	1	GSTM1	ID_13683	0	0.48	1.05	1	0.83
	1	AGL	ID_13724	0	0.58	1.48	1.05	0.72
	1	SLC44A3	ID_13736	0	0.48	1.45	1.26	1.3
	1	UGT8	ID_13752	0	0.31	1.2	1.33	0.98
	1	SGMS2	ID_13777	0	0.77	1.52	1.89	1.56
	1	CDKN1A	ID_14004	0	0.43	1.22	1.41	1.26
	1	RGD1306739	ID_14077	0	0.57	0.95	1.55	0.71
	1	PBLD2	ID_14089	0	0.53	1.42	1.78	1.56
	1	PBLD1	ID_14090	0	0.48	1.59	1.59	1.73
	1	MGC112715	ID_14099	0	0.24	1.09	1.26	1.09
	1	FRK	ID_14153	0	0.65	1.51	1.06	1.13
	1	SLC44A4	ID_14289	0	0.46	1.41	1.6	1.27
	1	RT1-DMB	ID_14313	0	0.77	1.45	1.53	1.4
	1	ITGB2	ID_14385	0	0.15	1.28	1.5	1.41
	1	SRGN	ID_14460	0	0.35	1.23	1.04	0.75
	1	ARHGAP15	ID_14763	0	0.47	1.6	1.37	1.19
	1	B3GALT1	ID_14811	0	0.44	1.75	1.76	1.54
	1	PRG2	ID_14903	0	0.2	1	1.14	0.88
	1	PRG3	ID_14904	0	0.25	0.85	1.06	0.65
	1	ABTB2	ID_15052	0	0.39	1.38	1.9	1.32
	1	MGC105649 /// MIR147	ID_15173	0	0.92	2.66	2.9	2.18
	1	PLCB1	ID_15257	0	0.65	1.46	1.34	1.52
	1	MMP9	ID_15491	0	0.43	2.16	2.61	1.79
	1	IL36B	ID_15591	0	0.7	1.07	1.15	0.9
	1	DPP7	ID_15607	0	0.12	0.79	1.04	0.58
	1	FCN1	ID_15621	0	0.58	1.01	1.29	1.15
	1	SARDH	ID_15660	0	0.73	1.45	1.7	1.59
	1	FCNB	ID_15663	0	0.66	1.73	1.64	1.25
	1	ZFP385B	ID_15901	0	0.59	1.84	1.55	1.33
	1	RAG1	ID_16131	0	0.43	0.69	1.06	0.67
	1	PRRG4	ID_16154	0	0.58	1.59	2.33	1.35
	1	PLCB2	ID_16224	0	0.46	1.11	1.16	0.99
	1	SLC28A2	ID_16272;ID_16273	0	0.69	1.9	1.95	1.97
	1	ATP8B4 /// ATP8B4	ID_16284	0	0.53	1.29	1.08	0.87
	1	IL1A	ID_16308	0	0.33	1.3	1.46	1.35
	1	SIGLEC1	ID_16326	0	0.35	1.29	0.82	0.7
	1	PRIC285	ID_16608	0	0.21	1.22	1.1	0.97
	1	SNX10	ID_16917	0	0.29	1.93	2.87	2.23
	1	ZNRF2	ID_16932	0	0.29	0.95	1.11	1.07
	1	NFU1	ID_17127	0	0.35	0.96	1.05	1.01
	1	KLF15	ID_17159	0	0.42	1.17	1.4	1.09
	1	IL17RA	ID_17257	0	0.29	1.06	1.17	0.83
	1	A2M	ID_17265	0	1.04	1.66	1.41	1.02
	1	CLEC4D	ID_17285	0	0.22	1.05	0.91	0.95
	1	CLEC2DL1 /// CLEC2D2	ID_17331	0	0.44	2.23	2.37	2.22
	1	CLEC12A	ID_17337	0	0.41	1.35	1.26	0.96
	1	EMP1	ID_17365	0	0.9	1.88	1.71	0.6
	1	FAR2	ID_17409	0	0.71	1.76	1.31	0.93
	1	PDK4	ID_17534	0	1.03	3.88	5.42	4.07
	1	ICA1	ID_17545	0	0.68	1.39	1.13	1.15
	1	CADPS2	ID_17575	0	0.58	1.3	1.15	1.26
	1	LOC688916	ID_17619	0	0.63	1.06	1.48	1.03
	1	PARP12	ID_17651	0	0.47	1.52	1.59	1.36
	1	CLEC5A	ID_17663	0	0.49	1.81	2.14	1.57
	1	CLEC4F	ID_17883	0	1.72	3.01	2.9	2.92
	1	ALOX5	ID_18030	0	0.11	1.54	1.86	1.33
	1	CLEC7A	ID_18148	0	0.75	2.15	2	1.78
	1	KLRK1	ID_18150	0	0.62	1.99	1.46	1.77
	1	LOC690020	ID_18157	0	0.41	2.01	1.97	1.8
	1	ITPR2	ID_18264	0	0.63	1.34	1.12	1.04
	1	TP53INP1	ID_18357	0	0.25	0.98	1.04	0.85
	1	TMEM38B	ID_18515	0	0.56	1.54	1.62	1.27
	1	INADL	ID_18623	0	0.43	1.05	1.3	1.01
	1	C8B	ID_18657	0	1.24	2.4	2.39	2.59
	1	RGD1305347	ID_18755	0	0.87	1.58	1.64	1.7
	1	CSF3R	ID_18811	0	0.11	1.54	1.21	0.82
	1	LAPTM5	ID_18856	0	0.28	1.29	1.32	1.11
	1	RNF186	ID_18942	0	0.19	1.64	1.48	1.4
	1	MASP2	ID_19006	0	0.64	1.27	1.36	1.27
	1	ERRFI1 /// ERRFI1	ID_19021	0	0.11	1.32	1.5	1.27
	1	CYP7A1	ID_19135	0	0.8	3.94	5.23	2.33
	1	DDX58	ID_19209	0	0.48	1.6	1.33	1.47
	1	RGD1309821	ID_19223	0	1.21	2.21	1.97	1.48
	1	TLE1	ID_19379	0	0.38	1.4	1.87	1.65
	1	FGR	ID_19698	0	0.43	1.67	1.74	1.47
	1	EXTL1	ID_19716	0	0.67	1.55	1.13	0.85
	1	C1QB	ID_19741	0	0.63	1.28	1.09	1.1
	1	C1QC	ID_19742	0	0.81	1.41	1.39	1.31
	1	SLC25A33	ID_19848	0	0.12	1.25	1.35	1.19
	1	H6PD	ID_19850	0	0.72	2.02	2.19	1.85
	1	CAR6	ID_19851	0	0.24	0.95	1.15	0.66
	1	RGD1562284	ID_19910	0	1.21	3.4	2.95	3.24
	1	SMOC1	ID_20247	0	1.36	2.22	2.46	2.2
	1	IFI27	ID_20340	0	0.23	2.39	1.56	1.97
	1	RGD1566401	ID_20369	0	0.46	0.92	1.11	0.61
	1	LPIN1	ID_20701	0	0.93	1.48	2.1	1.65
	1	NFKBIA	ID_20789	0	0.19	1.21	1.08	0.76
	1	FBLN5	ID_20988	0	0.43	0.79	1.04	0.8
	1	CLMN	ID_21016	0	0.75	1.51	1.86	1.73
	1	CYP4F39	ID_21276	0	1.19	2.27	2.59	2.24
	1	MYO1F	ID_21302	0	0.2	1.26	1.25	1
	1	PRAM1	ID_21304	0	0.29	1.61	1.67	1.25
	1	ALDH1L2 /// ALDH1L2	ID_21331	0	0.54	2.94	2.75	2.36
	1	LYC2 /// LYZ2	ID_21431	0	0.6	1.7	1.86	1.61
	1	PPARA	ID_21698	0	1.1	2.02	2.23	2.1
	1	METTL7A	ID_21776;ID_22704	0	0.52	1.53	2.17	1.48
	1	SOAT2	ID_21796	0	0.69	1.69	1.92	1.71
	1	ELANE	ID_21982	0	1.38	2.7	2.51	1.85
	1	PRTN3	ID_21983	0	0.65	1.94	1.9	1.35
	1	GLIPR1	ID_22153	0	0.16	1.24	1	0.81
	1	LYZ2 /// LYC2 /// LYZ2	ID_22181	0	1.03	2.35	2.46	2.11
	1	IRAK3	ID_22192	0	0.49	1.59	1.56	1.3
	1	NCALD	ID_22269	0	0.88	1.76	1.82	1.67
	1	SNTB1	ID_22315	0	0.45	1.47	2	1.51
	1	LOC500877	ID_22332	0	0.36	1.04	1.07	0.99
	1	MIR30B	ID_22356	0	0.2	1.3	0.91	0.73
	1	PARP10	ID_22428	0	0.33	1.11	1.05	1.08
	1	RAC2	ID_22468	0	0.12	1	0.97	0.85
	1	KIF21A	ID_22573	0	0.59	1.12	1.56	0.99
	1	CASP1	ID_22711	0	0.45	1.35	0.85	0.78
	1	MMP8	ID_22721	0	1.05	3.79	4.07	3.44
	1	LOC691141	ID_22809	0	0.25	1.07	0.95	0.68
	1	ONECUT1	ID_23178	0	0.18	1.67	1.68	1.48
	1	BIRC3	ID_23458	0	0.51	1.18	1.08	0.73
	1	NNMT	ID_23737	0	0.1	2.06	1.44	1.81
	1	RTP3	ID_24058	0	0.45	1.07	1.27	1.15
	1	GNMT	ID_24177	0	1.95	3.86	4.42	4.14
	1	GSTA5	ID_24228	0	0.77	1.43	1.3	1.41
	1	PTPN18	ID_24253	0	0.21	1.1	1.29	0.86
	1	FER1L5	ID_24263	0	0.36	2.26	1.94	1.14
	1	IL1R2	ID_24292	0	0.08	0.87	1.16	0.63
	1	CXCR2	ID_24421	0	0.37	2.27	2.54	1.97
	1	SLC11A1	ID_24427	0	1.15	2.16	1.89	1.79
	1	TREM1	ID_24608	0	0.13	1.06	1.23	1.04
	1	GSTA3 /// GSTA1	ID_24680	0	0.96	1.74	1.7	1.77
	1	TBC1D8	ID_24739	0	0.62	1.37	1.15	0.88
	1	FN1 /// FN1 /// FN1	ID_24841	0	0.12	1.11	1.21	1.22
	1	PECR	ID_24843	0	0.94	2.25	2.9	2.58
	1	PID1	ID_24898	0	0.48	1.38	1.34	1.47
	1	CYP2C12	ID_25052	0	0.03	3.3	5.2	4.05
	1	PFKFB1	ID_25305	0	1.22	2.55	2.36	2.12
	1	RGD1565785	ID_25405	0	0.06	0.84	1.34	0.8
	1	MIR223	ID_25435	0	-0.1	1.52	2.08	1.24
	1	TLR13	ID_25497	0	0.56	1.33	0.92	0.92
	1	CFP	ID_25775	0	0.55	1.41	1.31	1.39
	1	CYBB	ID_25818	0	0.61	1.79	1.8	1.87
	1	ARHGEF9 /// LOC100912165	ID_26030	0	0.02	1.1	1.02	0.87
	1	VSIG4	ID_26039	0	1.13	2.97	2.04	1.6
