# Supplementary material for: Microarray and qPCR Analysis of Mitochondrial Metabolism Activation during Prenatal and Early Postnatal Development in Rats and Humans with Emphasis on CoQ10 Biosynthesis
Source: Biology (Basel). 2021 May 8;10(5):418. doi: 10.3390/biology10050418 (PMC8150536; doi:10.3390/biology10050418)
Supplement: Supplementary file 1 [file biology-10-00418-s001.zip › biology-10-00418-s001/Krizova et al_Tables S1 showing GO categories of profiles gene symbols co-clustered in microarray GO and STEM analysis/Table S1 LIVER cluster 2 GOtable.xlsx]

## Sheet: Table S1 LIVER cluster 2 GOtabl
Microarray and qPCR analysis of mitochondrial metabolism activation during prenatal and early postnatal development in rat and human with emphasis on CoQ10 biosynthesis
Jana Krizova, Martina Hulkova, Vaclav Capek, Petr Mlejnek, Jan Silhavy, Marketa Tesarova, Jiri Zeman, Hana Hansikova
(Table S1)
GO Results for Cluster 2 (Profiles 66 and 72) based on the actual number of genes assigned to the cluster:
	Profile 67 (0.0,1.0,1.0,1.0,1.0)
	Profile 72 (0.0,1.0,3.0,3.0,2.0)
-------
Category ID	Category Name	#Genes Category	#Genes Assigned	#Genes Expected	#Genes Enriched	p-value	Corrected p-value	Fold
GO:0006952	defense response	848	76	16.4	59.6	7.3e-30	<0.001	4.6
GO:0006955	immune response	794	68	15.3	52.7	1.6e-25	<0.001	4.4
GO:0009605	response to external stimulus	1677	90	32.4	57.6	2e-19	<0.001	2.8
GO:0002252	immune effector process	409	42	7.9	34.1	8e-19	<0.001	5.3
GO:0002682	regulation of immune system process	781	57	15.1	41.9	3.9e-18	<0.001	3.8
GO:0065010	extracellular membrane-bounded organelle	2204	101	42.6	58.4	4.7e-17	<0.001	2.4
GO:0043230	extracellular organelle	2204	101	42.6	58.4	4.7e-17	<0.001	2.4
GO:0006950	response to stress	2461	108	47.6	60.4	5.8e-17	<0.001	2.3
GO:0045087	innate immune response	358	37	6.9	30.1	8.7e-17	<0.001	5.3
GO:1903561	extracellular vesicle	2199	100	42.5	57.5	1.2e-16	<0.001	2.4
GO:0070062	extracellular vesicular exosome	2199	100	42.5	57.5	1.2e-16	<0.001	2.4
GO:0002684	positive regulation of immune system process	556	45	10.7	34.3	4.1e-16	<0.001	4.2
GO:0050776	regulation of immune response	415	38	8	30	1.8e-15	<0.001	4.7
GO:0010033	response to organic substance	2162	96	41.8	54.2	2.7e-15	<0.001	2.3
GO:0051707	response to other organism	615	46	11.9	34.1	3.7e-15	<0.001	3.9
GO:0043207	response to external biotic stimulus	616	46	11.9	34.1	3.9e-15	<0.001	3.9
GO:0031982	vesicle	2848	114	55.1	58.9	4.8e-15	<0.001	2.1
GO:0031988	membrane-bounded vesicle	2742	111	53	58	5.9e-15	<0.001	2.1
GO:0009607	response to biotic stimulus	639	46	12.4	33.6	1.5e-14	<0.001	3.7
GO:0001775	cell activation	656	46	12.7	33.3	3.9e-14	<0.001	3.6
GO:0070887	cellular response to chemical stimulus	1808	83	34.9	48.1	5.8e-14	<0.001	2.4
GO:0002443	leukocyte mediated immunity	229	27	4.4	22.6	6e-14	<0.001	6.1
GO:0044421	extracellular region part	2935	113	56.7	56.3	1e-13	<0.001	2
GO:0098542	defense response to other organism	253	28	4.9	23.1	1e-13	<0.001	5.7
GO:0006954	inflammatory response	424	36	8.2	27.8	1e-13	<0.001	4.4
GO:0045321	leukocyte activation	558	41	10.8	30.2	2.3e-13	<0.001	3.8
GO:0050778	positive regulation of immune response	329	30	6.4	23.6	2.1e-12	<0.001	4.7
GO:0044710	single-organism metabolic process	3607	125	69.7	55.3	5.6e-12	<0.001	1.8
GO:0033993	response to lipid	892	50	17.2	32.8	1.3e-11	<0.001	2.9
GO:0009617	response to bacterium	452	34	8.7	25.3	1.5e-11	<0.001	3.9
GO:0001816	cytokine production	442	33	8.5	24.5	3.8e-11	<0.001	3.9
GO:0002253	activation of immune response	202	22	3.9	18.1	6.5e-11	<0.001	5.6
GO:0072376	protein activation cascade	38	11	0.7	10.3	9.2e-11	<0.001	15
GO:0030246	carbohydrate binding	206	22	4	18	9.5e-11	<0.001	5.5
GO:0048518	positive regulation of biological process	4048	130	78.2	51.8	3.6e-10	<0.001	1.7
GO:0042742	defense response to bacterium	144	18	2.8	15.2	3.8e-10	<0.001	6.5
GO:0048584	positive regulation of response to stimulus	1381	62	26.7	35.3	4e-10	<0.001	2.3
GO:0001817	regulation of cytokine production	387	29	7.5	21.5	5.5e-10	<0.001	3.9
GO:1990266	neutrophil migration	58	12	1.1	10.9	9.2e-10	<0.001	10.7
GO:0072593	reactive oxygen species metabolic process	191	20	3.7	16.3	9.7e-10	<0.001	5.4
GO:0097530	granulocyte migration	73	13	1.4	11.6	1.3e-09	<0.001	9.2
GO:0002444	myeloid leukocyte mediated immunity	60	12	1.2	10.8	1.4e-09	<0.001	10.3
GO:0097529	myeloid leukocyte migration	105	15	2	13	1.7e-09	<0.001	7.4
GO:1901700	response to oxygen-containing compound	1364	60	26.4	33.6	1.7e-09	<0.001	2.3
GO:0002697	regulation of immune effector process	222	21	4.3	16.7	2.4e-09	<0.001	4.9
GO:0006956	complement activation	30	9	0.6	8.4	3.4e-09	<0.001	15.5
GO:0030593	neutrophil chemotaxis	54	11	1	10	5.6e-09	<0.001	10.5
GO:0002274	myeloid leukocyte activation	132	16	2.6	13.4	5.7e-09	<0.001	6.3
GO:0009719	response to endogenous stimulus	1373	59	26.5	32.5	5.7e-09	<0.001	2.2
GO:0071310	cellular response to organic substance	1444	61	27.9	33.1	5.8e-09	<0.001	2.2
GO:0005615	extracellular space	971	47	18.8	28.2	6.8e-09	<0.001	2.5
GO:0050900	leukocyte migration	193	19	3.7	15.3	7.2e-09	<0.001	5.1
GO:0048583	regulation of response to stimulus	2557	90	49.4	40.6	7.6e-09	<0.001	1.8
GO:0002526	acute inflammatory response	104	14	2	12	1.3e-08	<0.001	7
GO:0042221	response to chemical	3843	120	74.3	45.7	1.4e-08	<0.001	1.6
GO:0009991	response to extracellular stimulus	520	31	10.1	20.9	3.2e-08	<0.001	3.1
GO:0034109	homotypic cell-cell adhesion	384	26	7.4	18.6	3.5e-08	<0.001	3.5
GO:0071621	granulocyte chemotaxis	66	11	1.3	9.7	5.1e-08	<0.001	8.6
GO:0031347	regulation of defense response	339	24	6.6	17.4	5.2e-08	<0.001	3.7
GO:0072562	blood microparticle	82	12	1.6	10.4	5.6e-08	<0.001	7.6
GO:0044711	single-organism biosynthetic process	1007	46	19.5	26.5	5.7e-08	<0.001	2.4
GO:0002449	lymphocyte mediated immunity	176	17	3.4	13.6	5.9e-08	<0.001	5
GO:0006958	complement activation, classical pathway	20	7	0.4	6.6	6e-08	<0.001	18.1
GO:0044712	single-organism catabolic process	624	34	12.1	21.9	6.1e-08	<0.001	2.8
GO:0006959	humoral immune response	83	12	1.6	10.4	6.5e-08	<0.001	7.5
GO:0006575	cellular modified amino acid metabolic process	157	16	3	13	6.9e-08	<0.001	5.3
GO:0006790	sulfur compound metabolic process	201	18	3.9	14.1	7.8e-08	<0.001	4.6
GO:0044281	small molecule metabolic process	1593	62	30.8	31.2	8.7e-08	<0.001	2
GO:0002694	regulation of leukocyte activation	327	23	6.3	16.7	1.1e-07	<0.001	3.6
GO:0002250	adaptive immune response	206	18	4	14	1.1e-07	<0.001	4.5
GO:0002460	adaptive immune response based on somatic recombination of immune receptors built from immunoglobulin superfamily domains	184	17	3.6	13.4	1.1e-07	<0.001	4.8
GO:0002703	regulation of leukocyte mediated immunity	143	15	2.8	12.2	1.2e-07	<0.001	5.4
GO:0002455	humoral immune response mediated by circulating immunoglobulin	32	8	0.6	7.4	1.3e-07	<0.001	12.9
GO:0030595	leukocyte chemotaxis	124	14	2.4	11.6	1.3e-07	<0.001	5.8
GO:0031667	response to nutrient levels	495	29	9.6	19.4	1.3e-07	<0.001	3
GO:0046649	lymphocyte activation	468	28	9	19	1.4e-07	<0.001	3.1
GO:0070486	leukocyte aggregation	333	23	6.4	16.6	1.6e-07	<0.001	3.6
GO:0055114	oxidation-reduction process	746	37	14.4	22.6	1.7e-07	<0.001	2.6
GO:0050830	defense response to Gram-positive bacterium	46	9	0.9	8.1	2e-07	<0.001	10.1
GO:0032496	response to lipopolysaccharide	314	22	6.1	15.9	2.3e-07	<0.001	3.6
GO:0006909	phagocytosis	111	13	2.1	10.9	2.3e-07	<0.001	6.1
GO:0008289	lipid binding	480	28	9.3	18.7	2.4e-07	<0.001	3
GO:0001819	positive regulation of cytokine production	267	20	5.2	14.8	2.8e-07	<0.001	3.9
GO:0046394	carboxylic acid biosynthetic process	219	18	4.2	13.8	2.8e-07	<0.001	4.3
GO:0016053	organic acid biosynthetic process	219	18	4.2	13.8	2.8e-07	<0.001	4.3
GO:0002366	leukocyte activation involved in immune response	153	15	3	12	3e-07	<0.001	5.1
GO:0002263	cell activation involved in immune response	153	15	3	12	3e-07	<0.001	5.1
GO:0006082	organic acid metabolic process	1003	44	19.4	24.6	3.5e-07	<0.001	2.3
GO:0010243	response to organonitrogen compound	801	38	15.5	22.5	3.5e-07	<0.001	2.5
GO:0005975	carbohydrate metabolic process	553	30	10.7	19.3	4.2e-07	<0.001	2.8
GO:0034097	response to cytokine	523	29	10.1	18.9	4.2e-07	<0.001	2.9
GO:0051239	regulation of multicellular organismal process	2015	71	38.9	32.1	4.2e-07	<0.001	1.8
GO:0002237	response to molecule of bacterial origin	327	22	6.3	15.7	4.5e-07	<0.001	3.5
GO:0002764	immune response-regulating signaling pathway	180	16	3.5	12.5	4.6e-07	<0.001	4.6
GO:0050865	regulation of cell activation	355	23	6.9	16.1	4.8e-07	<0.001	3.4
GO:0016064	immunoglobulin mediated immune response	83	11	1.6	9.4	5.7e-07	<0.001	6.9
GO:0002521	leukocyte differentiation	386	24	7.5	16.5	5.7e-07	<0.001	3.2
GO:0043436	oxoacid metabolic process	987	43	19.1	23.9	5.8e-07	<0.001	2.3
GO:0007159	leukocyte cell-cell adhesion	359	23	6.9	16.1	5.9e-07	<0.001	3.3
GO:0044419	interspecies interaction between organisms	207	17	4	13	6.1e-07	<0.001	4.2
GO:0044403	symbiosis, encompassing mutualism through parasitism	207	17	4	13	6.1e-07	<0.001	4.2
GO:0009725	response to hormone	889	40	17.2	22.8	6.6e-07	<0.001	2.3
GO:1901698	response to nitrogen compound	856	39	16.5	22.5	6.7e-07	<0.001	2.4
GO:0002683	negative regulation of immune system process	283	20	5.5	14.5	7.1e-07	<0.001	3.7
GO:0019724	B cell mediated immunity	85	11	1.6	9.4	7.2e-07	0.002	6.7
GO:0006691	leukotriene metabolic process	18	6	0.3	5.7	7.7e-07	0.002	17.2
GO:0031349	positive regulation of defense response	192	16	3.7	12.3	1.1e-06	0.002	4.3
GO:0009986	cell surface	643	32	12.4	19.6	1.1e-06	0.002	2.6
GO:0098602	single organism cell adhesion	586	30	11.3	18.7	1.4e-06	0.002	2.6
GO:0016477	cell migration	882	39	17	22	1.4e-06	0.002	2.3
GO:0042802	identical protein binding	1022	43	19.8	23.2	1.4e-06	0.002	2.2
GO:0042119	neutrophil activation	20	6	0.4	5.6	1.5e-06	0.002	15.5
GO:0071593	lymphocyte aggregation	327	21	6.3	14.7	1.8e-06	0.002	3.3
GO:0044283	small molecule biosynthetic process	328	21	6.3	14.7	1.8e-06	0.002	3.3
GO:0002446	neutrophil mediated immunity	21	6	0.4	5.6	2.1e-06	0.002	14.8
GO:0080134	regulation of response to stress	762	35	14.7	20.3	2.2e-06	0.002	2.4
GO:0002886	regulation of myeloid leukocyte mediated immunity	33	7	0.6	6.4	2.6e-06	0.002	11
GO:0019752	carboxylic acid metabolic process	942	40	18.2	21.8	2.8e-06	0.002	2.2
GO:0002440	production of molecular mediator of immune response	117	12	2.3	9.7	2.8e-06	0.002	5.3
GO:0052548	regulation of endopeptidase activity	311	20	6	14	3e-06	0.002	3.3
GO:0006897	endocytosis	396	23	7.7	15.3	3.1e-06	0.002	3
GO:0048522	positive regulation of cellular process	3443	102	66.6	35.4	3.3e-06	0.002	1.5
GO:0048870	cell motility	950	40	18.4	21.6	3.4e-06	0.002	2.2
GO:0051674	localization of cell	950	40	18.4	21.6	3.4e-06	0.002	2.2
GO:0043227	membrane-bounded organelle	8593	210	166.1	43.9	3.8e-06	0.002	1.3
GO:0001818	negative regulation of cytokine production	142	13	2.7	10.3	3.9e-06	0.002	4.7
GO:0014070	response to organic cyclic compound	923	39	17.8	21.2	4.2e-06	0.002	2.2
GO:0071345	cellular response to cytokine stimulus	405	23	7.8	15.2	4.5e-06	0.002	2.9
GO:0006629	lipid metabolic process	892	38	17.2	20.8	4.6e-06	0.002	2.2
GO:0002520	immune system development	689	32	13.3	18.7	4.8e-06	0.002	2.4
GO:0002757	immune response-activating signal transduction	169	14	3.3	10.7	5.5e-06	0.004	4.3
GO:0002367	cytokine production involved in immune response	51	8	1	7	5.6e-06	0.004	8.1
GO:0070489	T cell aggregation	325	20	6.3	13.7	5.9e-06	0.004	3.2
GO:0042110	T cell activation	325	20	6.3	13.7	5.9e-06	0.004	3.2
GO:0060326	cell chemotaxis	171	14	3.3	10.7	6.3e-06	0.004	4.2
GO:0052547	regulation of peptidase activity	327	20	6.3	13.7	6.4e-06	0.004	3.2
GO:0036230	granulocyte activation	25	6	0.5	5.5	6.5e-06	0.004	12.4
GO:0016485	protein processing	447	24	8.6	15.4	7.3e-06	0.004	2.8
GO:0048545	response to steroid hormone	511	26	9.9	16.1	7.9e-06	0.004	2.6
GO:0009897	external side of plasma membrane	224	16	4.3	11.7	8e-06	0.004	3.7
GO:0016337	single organismal cell-cell adhesion	546	27	10.6	16.4	8.9e-06	0.006	2.6
GO:0032787	monocarboxylic acid metabolic process	423	23	8.2	14.8	9.2e-06	0.006	2.8
GO:0042803	protein homodimerization activity	614	29	11.9	17.1	9.9e-06	0.006	2.4
GO:1990267	response to transition metal nanoparticle	133	12	2.6	9.4	1.1e-05	0.014	4.7
GO:0051240	positive regulation of multicellular organismal process	1146	44	22.2	21.8	1.1e-05	0.016	2
GO:0040012	regulation of locomotion	587	28	11.3	16.7	1.2e-05	0.016	2.5
GO:0008283	cell proliferation	1491	53	28.8	24.2	1.2e-05	0.016	1.8
GO:0042127	regulation of cell proliferation	1225	46	23.7	22.3	1.2e-05	0.016	1.9
GO:0030097	hemopoiesis	622	29	12	17	1.3e-05	0.016	2.4
GO:0044763	single-organism cellular process	9933	233	192	41	1.5e-05	0.018	1.2
GO:1901652	response to peptide	406	22	7.8	14.2	1.5e-05	0.018	2.8
GO:1903409	reactive oxygen species biosynthetic process	76	9	1.5	7.5	1.6e-05	0.018	6.1
GO:0016491	oxidoreductase activity	597	28	11.5	16.5	1.6e-05	0.018	2.4
GO:0007155	cell adhesion	979	39	18.9	20.1	1.6e-05	0.018	2.1
GO:0009056	catabolic process	1392	50	26.9	23.1	1.7e-05	0.02	1.9
GO:0050777	negative regulation of immune response	96	10	1.9	8.1	1.7e-05	0.022	5.4
GO:0010035	response to inorganic substance	502	25	9.7	15.3	1.7e-05	0.022	2.6
GO:0044723	single-organism carbohydrate metabolic process	471	24	9.1	14.9	1.7e-05	0.024	2.6
GO:0009611	response to wounding	601	28	11.6	16.4	1.8e-05	0.024	2.4
GO:0002705	positive regulation of leukocyte mediated immunity	97	10	1.9	8.1	1.8e-05	0.024	5.3
GO:0045730	respiratory burst	18	5	0.3	4.7	1.8e-05	0.024	14.4
GO:0044255	cellular lipid metabolic process	669	30	12.9	17.1	1.9e-05	0.024	2.3
GO:0002758	innate immune response-activating signal transduction	78	9	1.5	7.5	1.9e-05	0.026	6
GO:0002700	regulation of production of molecular mediator of immune response	78	9	1.5	7.5	1.9e-05	0.026	6
GO:0002699	positive regulation of immune effector process	142	12	2.7	9.3	2.1e-05	0.03	4.4
GO:0002698	negative regulation of immune effector process	79	9	1.5	7.5	2.1e-05	0.03	5.9
GO:0002888	positive regulation of myeloid leukocyte mediated immunity	19	5	0.4	4.6	2.4e-05	0.036	13.6
GO:0002438	acute inflammatory response to antigenic stimulus	19	5	0.4	4.6	2.4e-05	0.036	13.6
GO:0032101	regulation of response to external stimulus	483	24	9.3	14.7	2.6e-05	0.038	2.6
GO:0010038	response to metal ion	331	19	6.4	12.6	2.6e-05	0.038	3
GO:0043901	negative regulation of multi-organism process	124	11	2.4	8.6	2.9e-05	0.038	4.6
GO:0032879	regulation of localization	1780	59	34.4	24.6	2.9e-05	0.038	1.7
GO:0044459	plasma membrane part	1581	54	30.6	23.4	3e-05	0.038	1.8
GO:0048519	negative regulation of biological process	3492	99	67.5	31.5	3.1e-05	0.038	1.5
GO:0045088	regulation of innate immune response	148	12	2.9	9.1	3.2e-05	0.038	4.2
GO:0001909	leukocyte mediated cytotoxicity	83	9	1.6	7.4	3.2e-05	0.04	5.6
GO:0002218	activation of innate immune response	83	9	1.6	7.4	3.2e-05	0.04	5.6
GO:0048534	hematopoietic or lymphoid organ development	655	29	12.7	16.3	3.3e-05	0.042	2.3
GO:0043603	cellular amide metabolic process	149	12	2.9	9.1	3.4e-05	0.042	4.2
GO:0044262	cellular carbohydrate metabolic process	225	15	4.3	10.7	3.4e-05	0.042	3.4
GO:0010951	negative regulation of endopeptidase activity	199	14	3.8	10.2	3.5e-05	0.042	3.6
GO:0098552	side of membrane	281	17	5.4	11.6	3.6e-05	0.044	3.1
GO:2000377	regulation of reactive oxygen species metabolic process	127	11	2.5	8.5	3.7e-05	0.044	4.5
GO:0043900	regulation of multi-organism process	227	15	4.4	10.6	3.8e-05	0.044	3.4
GO:0000323	lytic vacuole	342	19	6.6	12.4	4.1e-05	0.044	2.9
GO:0005764	lysosome	342	19	6.6	12.4	4.1e-05	0.044	2.9
GO:0043434	response to peptide hormone	372	20	7.2	12.8	4.1e-05	0.044	2.8
GO:0060627	regulation of vesicle-mediated transport	315	18	6.1	11.9	4.6e-05	0.048	3
GO:0005976	polysaccharide metabolic process	87	9	1.7	7.3	4.7e-05	0.048	5.4
GO:0045766	positive regulation of angiogenesis	108	10	2.1	7.9	4.7e-05	0.048	4.8
GO:0030334	regulation of cell migration	502	24	9.7	14.3	4.8e-05	0.048	2.5
GO:0043903	regulation of symbiosis, encompassing mutualism through parasitism	131	11	2.5	8.5	4.9e-05	0.05	4.3
GO:0002768	immune response-regulating cell surface receptor signaling pathway	109	10	2.1	7.9	5.1e-05	0.056	4.7
GO:0010466	negative regulation of peptidase activity	208	14	4	10	5.6e-05	0.068	3.5
GO:0050764	regulation of phagocytosis	52	7	1	6	6e-05	0.068	7
GO:0002822	regulation of adaptive immune response based on somatic recombination of immune receptors built from immunoglobulin superfamily domains	112	10	2.2	7.8	6.4e-05	0.07	4.6
GO:0002706	regulation of lymphocyte mediated immunity	112	10	2.2	7.8	6.4e-05	0.07	4.6
GO:0031100	organ regeneration	92	9	1.8	7.2	7.3e-05	0.08	5.1
GO:0007584	response to nutrient	241	15	4.7	10.3	7.5e-05	0.08	3.2
GO:1903034	regulation of response to wounding	299	17	5.8	11.2	7.9e-05	0.084	2.9
GO:0008610	lipid biosynthetic process	390	20	7.5	12.5	7.9e-05	0.084	2.7
GO:0004364	glutathione transferase activity	24	5	0.5	4.5	8.3e-05	0.09	10.8
GO:0001772	immunological synapse	24	5	0.5	4.5	8.3e-05	0.09	10.8
GO:0044444	cytoplasmic part	5297	136	102.4	33.6	8.8e-05	0.096	1.3
GO:0006928	movement of cell or subcellular component	1211	43	23.4	19.6	8.8e-05	0.096	1.8
GO:0050663	cytokine secretion	117	10	2.3	7.7	9.2e-05	0.102	4.4
GO:0002275	myeloid cell activation involved in immune response	56	7	1.1	5.9	9.8e-05	0.11	6.5
GO:0002221	pattern recognition receptor signaling pathway	75	8	1.4	6.6	9.9e-05	0.11	5.5
GO:0002819	regulation of adaptive immune response	118	10	2.3	7.7	9.9e-05	0.112	4.4
GO:0001889	liver development	142	11	2.7	8.3	0.0001	0.114	4
GO:2000145	regulation of cell motility	527	24	10.2	13.8	0.0001	0.118	2.4
GO:0005773	vacuole	399	20	7.7	12.3	0.00011	0.118	2.6
GO:0061008	hepaticobiliary system development	144	11	2.8	8.2	0.00011	0.134	4
GO:0044264	cellular polysaccharide metabolic process	77	8	1.5	6.5	0.00012	0.138	5.4
GO:0032269	negative regulation of cellular protein metabolic process	635	27	12.3	14.7	0.00012	0.138	2.2
GO:0006732	coenzyme metabolic process	170	12	3.3	8.7	0.00012	0.138	3.7
GO:1901605	alpha-amino acid metabolic process	170	12	3.3	8.7	0.00012	0.138	3.7
GO:0030098	lymphocyte differentiation	252	15	4.9	10.1	0.00012	0.142	3.1
GO:0006953	acute-phase response	41	6	0.8	5.2	0.00013	0.148	7.6
GO:0002718	regulation of cytokine production involved in immune response	41	6	0.8	5.2	0.00013	0.148	7.6
GO:1901607	alpha-amino acid biosynthetic process	59	7	1.1	5.9	0.00014	0.152	6.1
GO:0006801	superoxide metabolic process	42	6	0.8	5.2	0.00015	0.158	7.4
GO:0044282	small molecule catabolic process	200	13	3.9	9.1	0.00015	0.158	3.4
GO:0008219	cell death	1479	49	28.6	20.4	0.00015	0.16	1.7
GO:0004866	endopeptidase inhibitor activity	149	11	2.9	8.1	0.00016	0.162	3.8
GO:0051049	regulation of transport	1322	45	25.6	19.4	0.00016	0.166	1.8
GO:0006631	fatty acid metabolic process	287	16	5.5	10.5	0.00016	0.166	2.9
GO:0016265	death	1484	49	28.7	20.3	0.00016	0.17	1.7
GO:0002824	positive regulation of adaptive immune response based on somatic recombination of immune receptors built from immunoglobulin superfamily domains	81	8	1.6	6.4	0.00017	0.178	5.1
GO:0072330	monocarboxylic acid biosynthetic process	151	11	2.9	8.1	0.00018	0.18	3.8
GO:0050727	regulation of inflammatory response	204	13	3.9	9.1	0.00018	0.182	3.3
GO:0060341	regulation of cellular localization	868	33	16.8	16.2	0.00018	0.182	2
GO:0002891	positive regulation of immunoglobulin mediated immune response	28	5	0.5	4.5	0.00018	0.194	9.2
GO:0002714	positive regulation of B cell mediated immunity	28	5	0.5	4.5	0.00018	0.194	9.2
GO:0005543	phospholipid binding	261	15	5	10	0.00018	0.196	3
GO:0051248	negative regulation of protein metabolic process	688	28	13.3	14.7	0.00019	0.196	2.1
GO:0002708	positive regulation of lymphocyte mediated immunity	82	8	1.6	6.4	0.00019	0.198	5
GO:0008652	cellular amino acid biosynthetic process	62	7	1.2	5.8	0.00019	0.204	5.8
GO:0043167	ion binding	4392	115	84.9	30.1	0.00019	0.204	1.4
GO:0055093	response to hyperoxia	44	6	0.9	5.1	0.00019	0.206	7.1
GO:0036296	response to increased oxygen levels	44	6	0.9	5.1	0.00019	0.206	7.1
GO:0002821	positive regulation of adaptive immune response	83	8	1.6	6.4	0.0002	0.212	5
GO:0019221	cytokine-mediated signaling pathway	235	14	4.5	9.5	0.00021	0.214	3.1
GO:0061135	endopeptidase regulator activity	154	11	3	8	0.00021	0.216	3.7
GO:0009066	aspartate family amino acid metabolic process	29	5	0.6	4.4	0.00021	0.22	8.9
GO:0000096	sulfur amino acid metabolic process	29	5	0.6	4.4	0.00021	0.22	8.9
GO:0009620	response to fungus	29	5	0.6	4.4	0.00021	0.22	8.9
GO:0031406	carboxylic acid binding	155	11	3	8	0.00022	0.232	3.7
GO:0012501	programmed cell death	1382	46	26.7	19.3	0.00022	0.232	1.7
GO:0042060	wound healing	326	17	6.3	10.7	0.00022	0.232	2.7
GO:0048513	organ development	2690	77	52	25	0.00023	0.232	1.5
GO:0043177	organic acid binding	156	11	3	8	0.00023	0.242	3.6
GO:0046651	lymphocyte proliferation	210	13	4.1	8.9	0.00024	0.242	3.2
GO:0051270	regulation of cellular component movement	594	25	11.5	13.5	0.00025	0.244	2.2
GO:0032943	mononuclear cell proliferation	211	13	4.1	8.9	0.00025	0.244	3.2
GO:0044042	glucan metabolic process	65	7	1.3	5.7	0.00025	0.258	5.6
GO:0006073	cellular glucan metabolic process	65	7	1.3	5.7	0.00025	0.258	5.6
GO:0005977	glycogen metabolic process	65	7	1.3	5.7	0.00025	0.258	5.6
GO:0030414	peptidase inhibitor activity	158	11	3.1	7.9	0.00026	0.26	3.6
GO:0004857	enzyme inhibitor activity	270	15	5.2	9.8	0.00026	0.26	2.9
GO:0019915	lipid storage	47	6	0.9	5.1	0.00028	0.268	6.6
GO:1903901	negative regulation of viral life cycle	66	7	1.3	5.7	0.00028	0.272	5.5
GO:0006690	icosanoid metabolic process	87	8	1.7	6.3	0.00028	0.276	4.8
GO:1901568	fatty acid derivative metabolic process	87	8	1.7	6.3	0.00028	0.276	4.8
GO:0051186	cofactor metabolic process	214	13	4.1	8.9	0.00028	0.276	3.1
GO:0006915	apoptotic process	1358	45	26.3	18.7	0.00029	0.28	1.7
GO:0048525	negative regulation of viral process	67	7	1.3	5.7	0.00031	0.3	5.4
GO:0045861	negative regulation of proteolysis	274	15	5.3	9.7	0.00031	0.3	2.8
GO:0051384	response to glucocorticoid	216	13	4.2	8.8	0.00031	0.306	3.1
GO:0044767	single-organism developmental process	4450	115	86	29	0.00032	0.308	1.3
GO:0048856	anatomical structure development	4083	107	78.9	28.1	0.00034	0.312	1.4
GO:0043300	regulation of leukocyte degranulation	32	5	0.6	4.4	0.00034	0.336	8.1
GO:0005504	fatty acid binding	32	5	0.6	4.4	0.00034	0.336	8.1
GO:0002532	production of molecular mediator involved in inflammatory response	32	5	0.6	4.4	0.00034	0.336	8.1
GO:0033559	unsaturated fatty acid metabolic process	90	8	1.7	6.3	0.00035	0.338	4.6
GO:0070661	leukocyte proliferation	220	13	4.3	8.7	0.00037	0.344	3.1
GO:0042098	T cell proliferation	139	10	2.7	7.3	0.00038	0.346	3.7
GO:0051249	regulation of lymphocyte activation	280	15	5.4	9.6	0.00039	0.346	2.8
GO:0002695	negative regulation of leukocyte activation	115	9	2.2	6.8	0.0004	0.35	4
GO:0032868	response to insulin	223	13	4.3	8.7	0.00042	0.364	3
GO:0016051	carbohydrate biosynthetic process	141	10	2.7	7.3	0.00042	0.364	3.7
GO:0043299	leukocyte degranulation	51	6	1	5	0.00043	0.372	6.1
GO:0002696	positive regulation of leukocyte activation	196	12	3.8	8.2	0.00045	0.386	3.2
GO:0005044	scavenger receptor activity	34	5	0.7	4.3	0.00046	0.398	7.6
GO:0005737	cytoplasm	7503	177	145	32	0.00048	0.404	1.2
GO:0045921	positive regulation of exocytosis	72	7	1.4	5.6	0.00048	0.406	5
GO:0031960	response to corticosteroid	226	13	4.4	8.6	0.00048	0.406	3
GO:0051346	negative regulation of hydrolase activity	317	16	6.1	9.9	0.00048	0.41	2.6
GO:0033293	monocarboxylic acid binding	52	6	1	5	0.00048	0.416	6
GO:0010955	negative regulation of protein processing	286	15	5.5	9.5	0.00048	0.416	2.7
GO:0051235	maintenance of location	227	13	4.4	8.6	0.0005	0.416	3
GO:1903036	positive regulation of response to wounding	119	9	2.3	6.7	0.00051	0.422	3.9
GO:0006112	energy reserve metabolic process	73	7	1.4	5.6	0.00052	0.422	5
GO:0006749	glutathione metabolic process	35	5	0.7	4.3	0.00053	0.428	7.4
GO:0046718	viral entry into host cell	35	5	0.7	4.3	0.00053	0.428	7.4
GO:0045765	regulation of angiogenesis	172	11	3.3	7.7	0.00054	0.43	3.3
GO:0045089	positive regulation of innate immune response	120	9	2.3	6.7	0.00054	0.432	3.9
GO:0008236	serine-type peptidase activity	173	11	3.3	7.7	0.00056	0.44	3.3
GO:1901681	sulfur compound binding	173	11	3.3	7.7	0.00056	0.44	3.3
GO:0016192	vesicle-mediated transport	888	32	17.2	14.8	0.00057	0.442	1.9
GO:0071495	cellular response to endogenous stimulus	851	31	16.4	14.6	0.00058	0.442	1.9
GO:0006810	transport	3268	88	63.2	24.8	0.00058	0.442	1.4
GO:0017171	serine hydrolase activity	174	11	3.4	7.6	0.00059	0.444	3.3
GO:0097190	apoptotic signaling pathway	455	20	8.8	11.2	0.0006	0.446	2.3
GO:0030260	entry into host cell	36	5	0.7	4.3	0.00061	0.456	7.2
GO:0055081	anion homeostasis	36	5	0.7	4.3	0.00061	0.456	7.2
GO:0051828	entry into other organism involved in symbiotic interaction	36	5	0.7	4.3	0.00061	0.456	7.2
GO:0051806	entry into cell of other organism involved in symbiotic interaction	36	5	0.7	4.3	0.00061	0.456	7.2
GO:0046456	icosanoid biosynthetic process	36	5	0.7	4.3	0.00061	0.456	7.2
GO:0052192	movement in environment of other organism involved in symbiotic interaction	36	5	0.7	4.3	0.00061	0.456	7.2
GO:0052126	movement in host environment	36	5	0.7	4.3	0.00061	0.456	7.2
GO:1901570	fatty acid derivative biosynthetic process	36	5	0.7	4.3	0.00061	0.456	7.2
GO:0044409	entry into host	36	5	0.7	4.3	0.00061	0.456	7.2
GO:0007249	I-kappaB kinase/NF-kappaB signaling	203	12	3.9	8.1	0.00062	0.466	3.1
GO:0044764	multi-organism cellular process	175	11	3.4	7.6	0.00062	0.466	3.3
GO:0005515	protein binding	5094	127	98.5	28.5	0.00063	0.466	1.3
GO:0030162	regulation of proteolysis	526	22	10.2	11.8	0.00063	0.466	2.2
GO:0016757	transferase activity, transferring glycosyl groups	204	12	3.9	8.1	0.00064	0.472	3
GO:0048523	negative regulation of cellular process	3188	86	61.6	24.4	0.00065	0.472	1.4
GO:0050867	positive regulation of cell activation	205	12	4	8	0.00067	0.488	3
GO:1903305	regulation of regulated secretory pathway	37	5	0.7	4.3	0.00069	0.496	7
GO:1901564	organonitrogen compound metabolic process	1254	41	24.2	16.8	0.0007	0.5	1.7
GO:0030335	positive regulation of cell migration	297	15	5.7	9.3	0.00071	0.5	2.6
GO:0002429	immune response-activating cell surface receptor signaling pathway	100	8	1.9	6.1	0.00072	0.5	4.1
GO:2000106	regulation of leukocyte apoptotic process	77	7	1.5	5.5	0.00072	0.508	4.7
GO:0048731	system development	3472	92	67.1	24.9	0.00072	0.508	1.4
GO:0046395	carboxylic acid catabolic process	151	10	2.9	7.1	0.00073	0.512	3.4
GO:0016054	organic acid catabolic process	151	10	2.9	7.1	0.00073	0.512	3.4
GO:0042594	response to starvation	179	11	3.5	7.5	0.00075	0.516	3.2
GO:0061134	peptidase regulator activity	179	11	3.5	7.5	0.00075	0.516	3.2
GO:0005509	calcium ion binding	499	21	9.6	11.4	0.00077	0.518	2.2
GO:1903900	regulation of viral life cycle	101	8	2	6	0.00077	0.518	4.1
GO:1902041	regulation of extrinsic apoptotic signaling pathway via death domain receptors	38	5	0.7	4.3	0.00078	0.53	6.8
GO:0030217	T cell differentiation	180	11	3.5	7.5	0.00078	0.532	3.2
GO:0051050	positive regulation of transport	680	26	13.1	12.9	0.0008	0.534	2
GO:0046983	protein dimerization activity	988	34	19.1	14.9	0.00086	0.542	1.8
GO:0016740	transferase activity	1723	52	33.3	18.7	0.00087	0.548	1.6
GO:1901615	organic hydroxy compound metabolic process	368	17	7.1	9.9	0.00088	0.558	2.4
GO:0050766	positive regulation of phagocytosis	39	5	0.8	4.2	0.00088	0.568	6.6
GO:2000147	positive regulation of cell motility	304	15	5.9	9.1	0.0009	0.568	2.6
GO:0050729	positive regulation of inflammatory response	80	7	1.5	5.5	0.0009	0.57	4.5
GO:0050866	negative regulation of cell activation	129	9	2.5	6.5	0.00092	0.576	3.6
GO:0070613	regulation of protein processing	305	15	5.9	9.1	0.00093	0.58	2.5
GO:0065008	regulation of biological quality	2508	70	48.5	21.5	0.00093	0.58	1.4
GO:0005996	monosaccharide metabolic process	184	11	3.6	7.4	0.00094	0.58	3.1
GO:0031668	cellular response to extracellular stimulus	213	12	4.1	7.9	0.00094	0.58	2.9
GO:0043168	anion binding	2117	61	40.9	20.1	0.00097	0.588	1.5
GO:0070542	response to fatty acid	81	7	1.6	5.4	0.00097	0.592	4.5
GO:0004252	serine-type endopeptidase activity	157	10	3	7	0.00098	0.594	3.3
GO:0051716	cellular response to stimulus	5875	142	113.6	28.4	0.00099	0.594	1.3
GO:0010043	response to zinc ion	40	5	0.8	4.2	0.00099	0.606	6.5
GO:0002704	negative regulation of leukocyte mediated immunity	40	5	0.8	4.2	0.00099	0.606	6.5
GO:1901701	cellular response to oxygen-containing compound	766	28	14.8	13.2	0.001	0.606	1.9
GO:0071704	organic substance metabolic process	7461	174	144.2	29.8	0.001	0.616	1.2
GO:0051047	positive regulation of secretion	309	15	6	9	0.0011	0.626	2.5
GO:1901342	regulation of vasculature development	187	11	3.6	7.4	0.0011	0.628	3
GO:0043122	regulation of I-kappaB kinase/NF-kappaB signaling	187	11	3.6	7.4	0.0011	0.628	3
GO:0002889	regulation of immunoglobulin mediated immune response	41	5	0.8	4.2	0.0011	0.638	6.3
GO:0042116	macrophage activation	41	5	0.8	4.2	0.0011	0.638	6.3
GO:0002712	regulation of B cell mediated immunity	41	5	0.8	4.2	0.0011	0.638	6.3
GO:0031099	regeneration	188	11	3.6	7.4	0.0011	0.64	3
GO:0050792	regulation of viral process	107	8	2.1	5.9	0.0011	0.644	3.9
GO:0005829	cytosol	1285	41	24.8	16.2	0.0011	0.644	1.7
GO:0017157	regulation of exocytosis	134	9	2.6	6.4	0.0012	0.656	3.5
GO:0051046	regulation of secretion	553	22	10.7	11.3	0.0012	0.656	2.1
GO:0044724	single-organism carbohydrate catabolic process	84	7	1.6	5.4	0.0012	0.658	4.3
GO:0044272	sulfur compound biosynthetic process	84	7	1.6	5.4	0.0012	0.658	4.3
GO:0030154	cell differentiation	2892	78	55.9	22.1	0.0012	0.658	1.4
GO:0046209	nitric oxide metabolic process	62	6	1.2	4.8	0.0012	0.658	5
GO:0006636	unsaturated fatty acid biosynthetic process	42	5	0.8	4.2	0.0012	0.672	6.2
GO:0019318	hexose metabolic process	162	10	3.1	6.9	0.0012	0.672	3.2
GO:0051607	defense response to virus	109	8	2.1	5.9	0.0013	0.672	3.8
GO:0006006	glucose metabolic process	135	9	2.6	6.4	0.0013	0.674	3.4
GO:0051272	positive regulation of cellular component movement	315	15	6.1	8.9	0.0013	0.68	2.5
GO:0046906	tetrapyrrole binding	136	9	2.6	6.4	0.0013	0.686	3.4
GO:0006633	fatty acid biosynthetic process	110	8	2.1	5.9	0.0013	0.686	3.8
GO:0008201	heparin binding	110	8	2.1	5.9	0.0013	0.686	3.8
GO:1901606	alpha-amino acid catabolic process	63	6	1.2	4.8	0.0013	0.696	4.9
GO:1901565	organonitrogen compound catabolic process	193	11	3.7	7.3	0.0014	0.698	2.9
GO:0044275	cellular carbohydrate catabolic process	43	5	0.8	4.2	0.0014	0.708	6
GO:0051234	establishment of localization	3361	88	65	23	0.0014	0.708	1.4
GO:0048869	cellular developmental process	3087	82	59.7	22.3	0.0014	0.708	1.4
GO:0002685	regulation of leukocyte migration	111	8	2.1	5.9	0.0014	0.712	3.7
GO:0009615	response to virus	165	10	3.2	6.8	0.0014	0.712	3.1
GO:0040017	positive regulation of locomotion	319	15	6.2	8.8	0.0015	0.712	2.4
GO:0002687	positive regulation of leukocyte migration	87	7	1.7	5.3	0.0015	0.72	4.2
GO:0034284	response to monosaccharide	195	11	3.8	7.2	0.0015	0.722	2.9
GO:0050863	regulation of T cell activation	196	11	3.8	7.2	0.0016	0.732	2.9
GO:0016032	viral process	167	10	3.2	6.8	0.0016	0.732	3.1
GO:2001057	reactive nitrogen species metabolic process	65	6	1.3	4.7	0.0016	0.736	4.8
GO:0051701	interaction with host	65	6	1.3	4.7	0.0016	0.736	4.8
GO:0032386	regulation of intracellular transport	356	16	6.9	9.1	0.0016	0.738	2.3
GO:0071398	cellular response to fatty acid	45	5	0.9	4.1	0.0017	0.754	5.7
GO:0019058	viral life cycle	141	9	2.7	6.3	0.0017	0.756	3.3
GO:0032103	positive regulation of response to external stimulus	199	11	3.8	7.2	0.0018	0.764	2.9
GO:0042981	regulation of apoptotic process	1113	36	21.5	14.5	0.0018	0.766	1.7
GO:0016052	carbohydrate catabolic process	90	7	1.7	5.3	0.0018	0.768	4
GO:0045055	regulated secretory pathway	67	6	1.3	4.7	0.0019	0.772	4.6
GO:0016765	transferase activity, transferring alkyl or aryl (other than methyl) groups	46	5	0.9	4.1	0.0019	0.778	5.6
GO:0002437	inflammatory response to antigenic stimulus	46	5	0.9	4.1	0.0019	0.778	5.6
GO:0046903	secretion	839	29	16.2	12.8	0.0019	0.778	1.8
GO:1902533	positive regulation of intracellular signal transduction	686	25	13.3	11.7	0.0019	0.782	1.9
GO:0006935	chemotaxis	362	16	7	9	0.0019	0.782	2.3
GO:0050793	regulation of developmental process	1789	52	34.6	17.4	0.002	0.782	1.5
GO:0005539	glycosaminoglycan binding	144	9	2.8	6.2	0.002	0.782	3.2
GO:0032870	cellular response to hormone stimulus	467	19	9	10	0.002	0.782	2.1
GO:0071396	cellular response to lipid	397	17	7.7	9.3	0.002	0.782	2.2
GO:0010942	positive regulation of cell death	503	20	9.7	10.3	0.002	0.786	2.1
GO:0042330	taxis	363	16	7	9	0.002	0.786	2.3
GO:0031589	cell-substrate adhesion	233	12	4.5	7.5	0.002	0.792	2.7
GO:0071496	cellular response to external stimulus	297	14	5.7	8.3	0.002	0.792	2.4
GO:2000116	regulation of cysteine-type endopeptidase activity	173	10	3.3	6.7	0.002	0.792	3
GO:1903037	regulation of leukocyte cell-cell adhesion	203	11	3.9	7.1	0.0021	0.792	2.8
GO:0050789	regulation of biological process	8626	195	166.7	28.3	0.0021	0.792	1.2
GO:0045576	mast cell activation	47	5	0.9	4.1	0.0021	0.798	5.5
GO:0009266	response to temperature stimulus	145	9	2.8	6.2	0.0021	0.798	3.2
GO:0044092	negative regulation of molecular function	767	27	14.8	12.2	0.0021	0.798	1.8
GO:0050839	cell adhesion molecule binding	146	9	2.8	6.2	0.0022	0.806	3.2
GO:0007596	blood coagulation	146	9	2.8	6.2	0.0022	0.806	3.2
GO:0043067	regulation of programmed cell death	1126	36	21.8	14.2	0.0022	0.806	1.7
GO:0030155	regulation of cell adhesion	472	19	9.1	9.9	0.0022	0.806	2.1
GO:0045069	regulation of viral genome replication	48	5	0.9	4.1	0.0023	0.818	5.4
GO:0030101	natural killer cell activation	48	5	0.9	4.1	0.0023	0.818	5.4
GO:0038024	cargo receptor activity	48	5	0.9	4.1	0.0023	0.818	5.4
GO:0048585	negative regulation of response to stimulus	1008	33	19.5	13.5	0.0023	0.82	1.7
GO:0043068	positive regulation of programmed cell death	473	19	9.1	9.9	0.0023	0.82	2.1
GO:1903530	regulation of secretion by cell	509	20	9.8	10.2	0.0023	0.82	2
GO:0009408	response to heat	94	7	1.8	5.2	0.0023	0.828	3.9
GO:0005791	rough endoplasmic reticulum	70	6	1.4	4.6	0.0023	0.838	4.4
GO:0007599	hemostasis	148	9	2.9	6.1	0.0024	0.84	3.1
GO:0071887	leukocyte apoptotic process	95	7	1.8	5.2	0.0025	0.848	3.8
GO:0046631	alpha-beta T cell activation	95	7	1.8	5.2	0.0025	0.848	3.8
GO:0010941	regulation of cell death	1217	38	23.5	14.5	0.0025	0.848	1.6
GO:0016042	lipid catabolic process	208	11	4	7	0.0025	0.848	2.7
GO:0050817	coagulation	149	9	2.9	6.1	0.0025	0.848	3.1
GO:0032637	interleukin-8 production	49	5	0.9	4.1	0.0025	0.852	5.3
GO:0002673	regulation of acute inflammatory response	49	5	0.9	4.1	0.0025	0.852	5.3
GO:0046683	response to organophosphorus	150	9	2.9	6.1	0.0026	0.868	3.1
GO:0044707	single-multicellular organism process	5815	138	112.4	25.6	0.0026	0.868	1.2
GO:1901653	cellular response to peptide	241	12	4.7	7.3	0.0027	0.87	2.6
GO:0022407	regulation of cell-cell adhesion	274	13	5.3	7.7	0.0027	0.88	2.5
GO:2001233	regulation of apoptotic signaling pathway	307	14	5.9	8.1	0.0027	0.88	2.4
GO:0070201	regulation of establishment of protein localization	518	20	10	10	0.0028	0.884	2
GO:0030100	regulation of endocytosis	152	9	2.9	6.1	0.0029	0.888	3.1
GO:0034110	regulation of homotypic cell-cell adhesion	212	11	4.1	6.9	0.0029	0.89	2.7
GO:0032940	secretion by cell	708	25	13.7	11.3	0.0029	0.892	1.8
GO:0051223	regulation of protein transport	484	19	9.4	9.6	0.0029	0.894	2
GO:0006637	acyl-CoA metabolic process	51	5	1	4	0.003	0.9	5.1
GO:0072341	modified amino acid binding	51	5	1	4	0.003	0.9	5.1
GO:0035383	thioester metabolic process	51	5	1	4	0.003	0.9	5.1
GO:0009063	cellular amino acid catabolic process	74	6	1.4	4.6	0.0031	0.906	4.2
GO:0008015	blood circulation	347	15	6.7	8.3	0.0033	0.914	2.2
GO:0006508	proteolysis	1197	37	23.1	13.9	0.0033	0.914	1.6
GO:0042592	homeostatic process	1198	37	23.2	13.8	0.0034	0.914	1.6
GO:0002456	T cell mediated immunity	76	6	1.5	4.5	0.0035	0.92	4.1
GO:0002702	positive regulation of production of molecular mediator of immune response	53	5	1	4	0.0035	0.924	4.9
GO:0097305	response to alcohol	420	17	8.1	8.9	0.0035	0.924	2.1
GO:0003013	circulatory system process	350	15	6.8	8.2	0.0035	0.924	2.2
GO:1901575	organic substance catabolic process	1202	37	23.2	13.8	0.0036	0.924	1.6
GO:0012505	endomembrane system	2552	68	49.3	18.7	0.0036	0.924	1.4
GO:0020037	heme binding	129	8	2.5	5.5	0.0036	0.924	3.2
GO:0045834	positive regulation of lipid metabolic process	102	7	2	5	0.0037	0.924	3.6
GO:0050707	regulation of cytokine secretion	102	7	2	5	0.0037	0.924	3.6
GO:0002285	lymphocyte activation involved in immune response	102	7	2	5	0.0037	0.924	3.6
GO:1903532	positive regulation of secretion by cell	284	13	5.5	7.5	0.0037	0.924	2.4
GO:0048878	chemical homeostasis	800	27	15.5	11.5	0.0037	0.924	1.7
GO:0031090	organelle membrane	1846	52	35.7	16.3	0.0038	0.924	1.5
GO:2000379	positive regulation of reactive oxygen species metabolic process	77	6	1.5	4.5	0.0038	0.926	4
GO:0009743	response to carbohydrate	220	11	4.3	6.7	0.0038	0.926	2.6
GO:0019079	viral genome replication	54	5	1	4	0.0038	0.932	4.8
GO:0051250	negative regulation of lymphocyte activation	103	7	2	5	0.0039	0.934	3.5
GO:1903706	regulation of hemopoiesis	253	12	4.9	7.1	0.0039	0.934	2.5
GO:0032869	cellular response to insulin stimulus	161	9	3.1	5.9	0.0042	0.944	2.9
GO:0004896	cytokine receptor activity	79	6	1.5	4.5	0.0043	0.946	3.9
GO:0009306	protein secretion	358	15	6.9	8.1	0.0044	0.946	2.2
GO:0070482	response to oxygen levels	358	15	6.9	8.1	0.0044	0.946	2.2
GO:0071375	cellular response to peptide hormone stimulus	224	11	4.3	6.7	0.0044	0.946	2.5
GO:0000271	polysaccharide biosynthetic process	56	5	1.1	3.9	0.0045	0.946	4.6
GO:0050670	regulation of lymphocyte proliferation	163	9	3.2	5.8	0.0045	0.95	2.9
GO:0019216	regulation of lipid metabolic process	226	11	4.4	6.6	0.0047	0.952	2.5
GO:0050801	ion homeostasis	543	20	10.5	9.5	0.0047	0.952	1.9
GO:0002573	myeloid leukocyte differentiation	164	9	3.2	5.8	0.0047	0.952	2.8
GO:0032944	regulation of mononuclear cell proliferation	164	9	3.2	5.8	0.0047	0.952	2.8
GO:0043281	regulation of cysteine-type endopeptidase activity involved in apoptotic process	164	9	3.2	5.8	0.0047	0.952	2.8
GO:0043065	positive regulation of apoptotic process	470	18	9.1	8.9	0.0048	0.952	2
GO:0002709	regulation of T cell mediated immunity	57	5	1.1	3.9	0.0048	0.954	4.5
GO:0051336	regulation of hydrolase activity	896	29	17.3	11.7	0.0048	0.954	1.7
GO:0016788	hydrolase activity, acting on ester bonds	545	20	10.5	9.5	0.0049	0.954	1.9
GO:0044237	cellular metabolic process	7100	162	137.2	24.8	0.0049	0.954	1.2
GO:1902105	regulation of leukocyte differentiation	196	10	3.8	6.2	0.005	0.954	2.6
GO:0006898	receptor-mediated endocytosis	166	9	3.2	5.8	0.0051	0.956	2.8
GO:0032403	protein complex binding	819	27	15.8	11.2	0.0051	0.956	1.7
GO:0004869	cysteine-type endopeptidase inhibitor activity	58	5	1.1	3.9	0.0052	0.958	4.5
GO:0008285	negative regulation of cell proliferation	511	19	9.9	9.1	0.0053	0.958	1.9
GO:0065009	regulation of molecular function	1967	54	38	16	0.0053	0.958	1.4
GO:0030141	secretory granule	263	12	5.1	6.9	0.0053	0.958	2.4
GO:0007229	integrin-mediated signaling pathway	83	6	1.6	4.4	0.0054	0.96	3.7
GO:0051817	modification of morphology or physiology of other organism involved in symbiotic interaction	59	5	1.1	3.9	0.0056	0.966	4.4
GO:0006809	nitric oxide biosynthetic process	59	5	1.1	3.9	0.0056	0.966	4.4
GO:0070663	regulation of leukocyte proliferation	169	9	3.3	5.7	0.0057	0.968	2.8
GO:0034599	cellular response to oxidative stress	170	9	3.3	5.7	0.0059	0.976	2.7
GO:0008625	extrinsic apoptotic signaling pathway via death domain receptors	60	5	1.2	3.8	0.006	0.976	4.3
GO:0044248	cellular catabolic process	1158	35	22.4	12.6	0.006	0.976	1.6
GO:0010906	regulation of glucose metabolic process	85	6	1.6	4.4	0.0061	0.976	3.7
GO:0042107	cytokine metabolic process	85	6	1.6	4.4	0.0061	0.976	3.7
GO:1901566	organonitrogen compound biosynthetic process	483	18	9.3	8.7	0.0064	0.976	1.9
GO:0006518	peptide metabolic process	86	6	1.7	4.3	0.0064	0.98	3.6
GO:0035821	modification of morphology or physiology of other organism	61	5	1.2	3.8	0.0064	0.982	4.2
GO:0016787	hydrolase activity	1900	52	36.7	15.3	0.0066	0.982	1.4
GO:0051649	establishment of localization in cell	1724	48	33.3	14.7	0.0066	0.982	1.4
GO:0045619	regulation of lymphocyte differentiation	114	7	2.2	4.8	0.0067	0.982	3.2
GO:0042129	regulation of T cell proliferation	114	7	2.2	4.8	0.0067	0.982	3.2
GO:0008757	S-adenosylmethionine-dependent methyltransferase activity	87	6	1.7	4.3	0.0068	0.982	3.6
GO:0014074	response to purine-containing compound	175	9	3.4	5.6	0.0071	0.984	2.7
GO:0007275	multicellular organismal development	3796	93	73.4	19.6	0.0073	0.986	1.3
GO:0034341	response to interferon-gamma	63	5	1.2	3.8	0.0074	0.986	4.1
GO:0048029	monosaccharide binding	63	5	1.2	3.8	0.0074	0.986	4.1
GO:0051051	negative regulation of transport	380	15	7.3	7.7	0.0074	0.986	2
GO:0045807	positive regulation of endocytosis	89	6	1.7	4.3	0.0076	0.986	3.5
GO:0009628	response to abiotic stimulus	1011	31	19.5	11.5	0.0078	0.986	1.6
GO:0043169	cation binding	2825	72	54.6	17.4	0.0079	0.986	1.3
GO:0071702	organic substance transport	1702	47	32.9	14.1	0.0083	0.99	1.4
GO:0031410	cytoplasmic vesicle	851	27	16.4	10.6	0.0083	0.99	1.6
GO:0030193	regulation of blood coagulation	65	5	1.3	3.7	0.0084	0.99	4
GO:0004620	phospholipase activity	65	5	1.3	3.7	0.0084	0.99	4
GO:1900046	regulation of hemostasis	65	5	1.3	3.7	0.0084	0.99	4
GO:0000302	response to reactive oxygen species	180	9	3.5	5.5	0.0085	0.99	2.6
GO:0044765	single-organism transport	2789	71	53.9	17.1	0.0086	0.99	1.3
GO:0009967	positive regulation of signal transduction	1018	31	19.7	11.3	0.0086	0.99	1.6
GO:0030234	enzyme regulator activity	653	22	12.6	9.4	0.0086	0.99	1.7
GO:0042578	phosphoric ester hydrolase activity	281	12	5.4	6.6	0.0088	0.99	2.2
GO:0050708	regulation of protein secretion	281	12	5.4	6.6	0.0088	0.99	2.2
GO:0006066	alcohol metabolic process	247	11	4.8	6.2	0.0089	0.99	2.3
GO:0043086	negative regulation of catalytic activity	577	20	11.2	8.8	0.009	0.99	1.8
GO:0050715	positive regulation of cytokine secretion	66	5	1.3	3.7	0.009	0.99	3.9
GO:0051241	negative regulation of multicellular organismal process	816	26	15.8	10.2	0.009	0.992	1.6
GO:0008081	phosphoric diester hydrolase activity	67	5	1.3	3.7	0.0095	0.992	3.9
GO:0031975	envelope	739	24	14.3	9.7	0.0096	0.992	1.7
GO:0046914	transition metal ion binding	1154	34	22.3	11.7	0.0097	0.992	1.5
GO:0001101	response to acid chemical	356	14	6.9	7.1	0.0098	0.992	2
GO:0051094	positive regulation of developmental process	945	29	18.3	10.7	0.0098	0.992	1.6
GO:0061041	regulation of wound healing	94	6	1.8	4.2	0.0098	0.992	3.3
GO:0006914	autophagy	153	8	3	5	0.0099	0.992	2.7
GO:0010522	regulation of calcium ion transport into cytosol	68	5	1.3	3.7	0.01	0.992	3.8
GO:0006641	triglyceride metabolic process	68	5	1.3	3.7	0.01	0.992	3.8
GO:0070555	response to interleukin-1	95	6	1.8	4.2	0.01	0.992	3.3
GO:0045621	positive regulation of lymphocyte differentiation	69	5	1.3	3.7	0.01	0.992	3.7
GO:0050818	regulation of coagulation	69	5	1.3	3.7	0.01	0.992	3.7
GO:0042493	response to drug	511	18	9.9	8.1	0.01	0.992	1.8
GO:0048471	perinuclear region of cytoplasm	511	18	9.9	8.1	0.01	0.992	1.8
GO:2000026	regulation of multicellular organismal development	1336	38	25.8	12.2	0.01	0.992	1.5
GO:0010876	lipid localization	255	11	4.9	6.1	0.01	0.992	2.2
GO:0030099	myeloid cell differentiation	290	12	5.6	6.4	0.01	0.992	2.1
GO:1901135	carbohydrate derivative metabolic process	750	24	14.5	9.5	0.01	0.992	1.7
GO:0006091	generation of precursor metabolites and energy	222	10	4.3	5.7	0.01	0.996	2.3
GO:0040008	regulation of growth	476	17	9.2	7.8	0.01	0.996	1.8
GO:0051641	cellular localization	2051	54	39.6	14.4	0.01	0.998	1.4
GO:0005759	mitochondrial matrix	190	9	3.7	5.3	0.01	0.998	2.5
GO:0060402	calcium ion transport into cytosol	98	6	1.9	4.1	0.01	0.998	3.2
GO:0032649	regulation of interferon-gamma production	71	5	1.4	3.6	0.01	0.998	3.6
GO:0060401	cytosolic calcium ion transport	99	6	1.9	4.1	0.01	0.998	3.1
GO:0034614	cellular response to reactive oxygen species	100	6	1.9	4.1	0.01	0.998	3.1
GO:0050714	positive regulation of protein secretion	161	8	3.1	4.9	0.01	0.998	2.6
GO:0046872	metal ion binding	2752	69	53.2	15.8	0.01	0.998	1.3
GO:0044242	cellular lipid catabolic process	130	7	2.5	4.5	0.01	0.998	2.8
GO:0030324	lung development	194	9	3.8	5.2	0.01	0.998	2.4
GO:0009966	regulation of signal transduction	2020	53	39	14	0.01	0.998	1.4
GO:0009058	biosynthetic process	4029	96	77.9	18.1	0.01	0.998	1.2
GO:0045471	response to ethanol	163	8	3.2	4.8	0.01	0.998	2.5
GO:2001056	positive regulation of cysteine-type endopeptidase activity	102	6	2	4	0.01	1	3
GO:0004175	endopeptidase activity	374	14	7.2	6.8	0.01	1	1.9
GO:0009893	positive regulation of metabolic process	2579	65	49.9	15.1	0.01	1	1.3
GO:0030323	respiratory tube development	197	9	3.8	5.2	0.01	1	2.4
GO:2001236	regulation of extrinsic apoptotic signaling pathway	133	7	2.6	4.4	0.01	1	2.7
GO:0071944	cell periphery	3949	94	76.3	17.7	0.01	1	1.2
GO:0071417	cellular response to organonitrogen compound	413	15	8	7	0.02	1	1.9
GO:0050868	negative regulation of T cell activation	75	5	1.4	3.6	0.02	1	3.4
GO:0032880	regulation of protein localization	608	20	11.8	8.2	0.02	1	1.7
GO:0040013	negative regulation of locomotion	198	9	3.8	5.2	0.02	1	2.4
GO:0098771	inorganic ion homeostasis	492	17	9.5	7.5	0.02	1	1.8
GO:0072503	cellular divalent inorganic cation homeostasis	304	12	5.9	6.1	0.02	1	2
GO:1902578	single-organism localization	2961	73	57.2	15.8	0.02	1	1.3
GO:0031016	pancreas development	76	5	1.5	3.5	0.02	1	3.4
GO:0006576	cellular biogenic amine metabolic process	76	5	1.5	3.5	0.02	1	3.4
GO:0006639	acylglycerol metabolic process	76	5	1.5	3.5	0.02	1	3.4
GO:0004553	hydrolase activity, hydrolyzing O-glycosyl compounds	76	5	1.5	3.5	0.02	1	3.4
GO:0051209	release of sequestered calcium ion into cytosol	76	5	1.5	3.5	0.02	1	3.4
GO:0051283	negative regulation of sequestering of calcium ion	76	5	1.5	3.5	0.02	1	3.4
GO:0006022	aminoglycan metabolic process	76	5	1.5	3.5	0.02	1	3.4
GO:0044238	primary metabolic process	7110	158	137.4	20.6	0.02	1	1.1
GO:0032845	negative regulation of homeostatic process	136	7	2.6	4.4	0.02	1	2.7
GO:0051282	regulation of sequestering of calcium ion	77	5	1.5	3.5	0.02	1	3.4
GO:0016298	lipase activity	77	5	1.5	3.5	0.02	1	3.4
GO:0032609	interferon-gamma production	78	5	1.5	3.5	0.02	1	3.3
GO:0006638	neutral lipid metabolic process	78	5	1.5	3.5	0.02	1	3.3
GO:0030168	platelet activation	78	5	1.5	3.5	0.02	1	3.3
GO:0051208	sequestering of calcium ion	78	5	1.5	3.5	0.02	1	3.3
GO:0008286	insulin receptor signaling pathway	78	5	1.5	3.5	0.02	1	3.3
GO:2001237	negative regulation of extrinsic apoptotic signaling pathway	78	5	1.5	3.5	0.02	1	3.3
GO:1903649	regulation of cytoplasmic transport	274	11	5.3	5.7	0.02	1	2.1
GO:1902531	regulation of intracellular signal transduction	1295	36	25	11	0.02	1	1.4
GO:0005887	integral component of plasma membrane	620	20	12	8	0.02	1	1.7
GO:0008202	steroid metabolic process	205	9	4	5	0.02	1	2.3
GO:1903038	negative regulation of leukocyte cell-cell adhesion	80	5	1.5	3.5	0.02	1	3.2
GO:0008284	positive regulation of cell proliferation	707	22	13.7	8.3	0.02	1	1.6
GO:0005777	peroxisome	110	6	2.1	3.9	0.02	1	2.8
GO:0042579	microbody	110	6	2.1	3.9	0.02	1	2.8
GO:0051251	positive regulation of lymphocyte activation	174	8	3.4	4.6	0.02	1	2.4
GO:0048037	cofactor binding	243	10	4.7	5.3	0.02	1	2.1
GO:0048145	regulation of fibroblast proliferation	81	5	1.6	3.4	0.02	1	3.2
GO:0042089	cytokine biosynthetic process	81	5	1.6	3.4	0.02	1	3.2
GO:0031226	intrinsic component of plasma membrane	668	21	12.9	8.1	0.02	1	1.6
GO:0005102	receptor binding	1176	33	22.7	10.3	0.02	1	1.5
GO:0009267	cellular response to starvation	142	7	2.7	4.3	0.02	1	2.6
GO:0051246	regulation of protein metabolic process	1708	45	33	12	0.02	1	1.4
GO:0070374	positive regulation of ERK1 and ERK2 cascade	111	6	2.1	3.9	0.02	1	2.8
GO:0010950	positive regulation of endopeptidase activity	111	6	2.1	3.9	0.02	1	2.8
GO:0005886	plasma membrane	3859	91	74.6	16.4	0.02	1	1.2
GO:0001776	leukocyte homeostasis	83	5	1.6	3.4	0.02	1	3.1
GO:2001235	positive regulation of apoptotic signaling pathway	145	7	2.8	4.2	0.02	1	2.5
GO:0035556	intracellular signal transduction	1947	50	37.6	12.4	0.02	1	1.3
GO:0071216	cellular response to biotic stimulus	179	8	3.5	4.5	0.02	1	2.3
GO:0046890	regulation of lipid biosynthetic process	114	6	2.2	3.8	0.02	1	2.7
GO:0051238	sequestering of metal ion	84	5	1.6	3.4	0.02	1	3.1
GO:0048144	fibroblast proliferation	84	5	1.6	3.4	0.02	1	3.1
GO:0008203	cholesterol metabolic process	84	5	1.6	3.4	0.02	1	3.1
GO:0016741	transferase activity, transferring one-carbon groups	146	7	2.8	4.2	0.02	1	2.5
GO:0043123	positive regulation of I-kappaB kinase/NF-kappaB signaling	146	7	2.8	4.2	0.02	1	2.5
GO:0072507	divalent inorganic cation homeostasis	323	12	6.2	5.8	0.02	1	1.9
GO:0006875	cellular metal ion homeostasis	361	13	7	6	0.02	1	1.9
GO:0042113	B cell activation	180	8	3.5	4.5	0.02	1	2.3
GO:0031325	positive regulation of cellular metabolic process	2090	53	40.4	12.6	0.02	1	1.3
GO:0048771	tissue remodeling	147	7	2.8	4.2	0.02	1	2.5
GO:0034111	negative regulation of homotypic cell-cell adhesion	85	5	1.6	3.4	0.02	1	3
GO:0055080	cation homeostasis	479	16	9.3	6.7	0.02	1	1.7
GO:1902107	positive regulation of leukocyte differentiation	116	6	2.2	3.8	0.03	1	2.7
GO:0005783	endoplasmic reticulum	1067	30	20.6	9.4	0.03	1	1.5
GO:0048872	homeostasis of number of cells	218	9	4.2	4.8	0.03	1	2.1
GO:0045177	apical part of cell	328	12	6.3	5.7	0.03	1	1.9
GO:0005622	intracellular	9918	211	191.7	19.3	0.03	1	1.1
GO:0006874	cellular calcium ion homeostasis	291	11	5.6	5.4	0.03	1	2
GO:0071705	nitrogen compound transport	564	18	10.9	7.1	0.03	1	1.7
GO:0006979	response to oxidative stress	329	12	6.4	5.6	0.03	1	1.9
GO:1903035	negative regulation of response to wounding	118	6	2.3	3.7	0.03	1	2.6
GO:0005770	late endosome	151	7	2.9	4.1	0.03	1	2.4
GO:0031669	cellular response to nutrient levels	185	8	3.6	4.4	0.03	1	2.2
GO:0031638	zymogen activation	88	5	1.7	3.3	0.03	1	2.9
GO:0043627	response to estrogen	257	10	5	5	0.03	1	2
GO:0006887	exocytosis	257	10	5	5	0.03	1	2
GO:0019866	organelle inner membrane	332	12	6.4	5.6	0.03	1	1.9
GO:1901699	cellular response to nitrogen compound	449	15	8.7	6.3	0.03	1	1.7
GO:0014902	myotube differentiation	89	5	1.7	3.3	0.03	1	2.9
GO:0016125	sterol metabolic process	89	5	1.7	3.3	0.03	1	2.9
GO:0060541	respiratory system development	222	9	4.3	4.7	0.03	1	2.1
GO:0010675	regulation of cellular carbohydrate metabolic process	120	6	2.3	3.7	0.03	1	2.6
GO:0010952	positive regulation of peptidase activity	120	6	2.3	3.7	0.03	1	2.6
GO:0051591	response to cAMP	120	6	2.3	3.7	0.03	1	2.6
GO:0031967	organelle envelope	736	22	14.2	7.8	0.03	1	1.5
GO:0071407	cellular response to organic cyclic compound	372	13	7.2	5.8	0.03	1	1.8
GO:0050790	regulation of catalytic activity	1570	41	30.3	10.7	0.03	1	1.4
GO:0071222	cellular response to lipopolysaccharide	154	7	3	4	0.03	1	2.4
GO:0051092	positive regulation of NF-kappaB transcription factor activity	90	5	1.7	3.3	0.03	1	2.9
GO:0045580	regulation of T cell differentiation	90	5	1.7	3.3	0.03	1	2.9
GO:0044424	intracellular part	9649	205	186.5	18.5	0.03	1	1.1
GO:0022409	positive regulation of cell-cell adhesion	156	7	3	4	0.03	1	2.3
GO:0070160	occluding junction	92	5	1.8	3.2	0.03	1	2.8
GO:0005923	tight junction	92	5	1.8	3.2	0.03	1	2.8
GO:0003018	vascular process in circulatory system	157	7	3	4	0.03	1	2.3
GO:0002020	protease binding	93	5	1.8	3.2	0.03	1	2.8
GO:0055074	calcium ion homeostasis	303	11	5.9	5.1	0.03	1	1.9
GO:0097191	extrinsic apoptotic signaling pathway	193	8	3.7	4.3	0.03	1	2.1
GO:0032387	negative regulation of intracellular transport	94	5	1.8	3.2	0.04	1	2.8
GO:0030855	epithelial cell differentiation	502	16	9.7	6.3	0.04	1	1.6
GO:0044425	membrane part	5322	119	102.9	16.1	0.04	1	1.2
GO:0097285	cell-type specific apoptotic process	423	14	8.2	5.8	0.04	1	1.7
GO:0023056	positive regulation of signaling	1145	31	22.1	8.9	0.04	1	1.4
GO:0043280	positive regulation of cysteine-type endopeptidase activity involved in apoptotic process	95	5	1.8	3.2	0.04	1	2.7
GO:0032268	regulation of cellular protein metabolic process	1550	40	30	10	0.04	1	1.3
GO:0031965	nuclear membrane	197	8	3.8	4.2	0.04	1	2.1
GO:0051224	negative regulation of protein transport	162	7	3.1	3.9	0.04	1	2.2
GO:0071219	cellular response to molecule of bacterial origin	162	7	3.1	3.9	0.04	1	2.2
GO:0015980	energy derivation by oxidation of organic compounds	162	7	3.1	3.9	0.04	1	2.2
GO:0055065	metal ion homeostasis	426	14	8.2	5.8	0.04	1	1.7
GO:0023051	regulation of signaling	2293	56	44.3	11.7	0.04	1	1.3
GO:0044877	macromolecular complex binding	1240	33	24	9	0.04	1	1.4
GO:2001234	negative regulation of apoptotic signaling pathway	163	7	3.2	3.8	0.04	1	2.2
GO:0006109	regulation of carbohydrate metabolic process	129	6	2.5	3.5	0.04	1	2.4
GO:0010647	positive regulation of cell communication	1152	31	22.3	8.7	0.04	1	1.4
GO:0010646	regulation of cell communication	2297	56	44.4	11.6	0.04	1	1.3
GO:0006793	phosphorus metabolic process	2297	56	44.4	11.6	0.04	1	1.3
GO:0051090	regulation of sequence-specific DNA binding transcription factor activity	273	10	5.3	4.7	0.04	1	1.9
GO:0071383	cellular response to steroid hormone stimulus	164	7	3.2	3.8	0.04	1	2.2
GO:0048732	gland development	430	14	8.3	5.7	0.04	1	1.7
GO:1903522	regulation of blood circulation	200	8	3.9	4.1	0.04	1	2.1
GO:0097164	ammonium ion metabolic process	131	6	2.5	3.5	0.04	1	2.4
GO:0007204	positive regulation of cytosolic calcium ion concentration	201	8	3.9	4.1	0.04	1	2.1
GO:0016798	hydrolase activity, acting on glycosyl bonds	99	5	1.9	3.1	0.04	1	2.6
GO:0008360	regulation of cell shape	99	5	1.9	3.1	0.04	1	2.6
GO:0043066	negative regulation of apoptotic process	682	20	13.2	6.8	0.04	1	1.5
GO:0043393	regulation of protein binding	132	6	2.6	3.4	0.04	1	2.4
GO:0045862	positive regulation of proteolysis	204	8	3.9	4.1	0.05	1	2
GO:0022603	regulation of anatomical structure morphogenesis	729	21	14.1	6.9	0.05	1	1.5
GO:0010605	negative regulation of macromolecule metabolic process	1624	41	31.4	9.6	0.05	1	1.3
GO:0016758	transferase activity, transferring hexosyl groups	135	6	2.6	3.4	0.05	1	2.3
GO:0007050	cell cycle arrest	102	5	2	3	0.05	1	2.5
GO:0031324	negative regulation of cellular metabolic process	1673	42	32.3	9.7	0.05	1	1.3
GO:0030003	cellular cation homeostasis	401	13	7.8	5.2	0.05	1	1.7
GO:0055082	cellular chemical homeostasis	524	16	10.1	5.9	0.05	1	1.6
GO:0043069	negative regulation of programmed cell death	694	20	13.4	6.6	0.05	1	1.5
GO:0072511	divalent inorganic cation transport	323	11	6.2	4.8	0.05	1	1.8
GO:0007167	enzyme linked receptor protein signaling pathway	653	19	12.6	6.4	0.05	1	1.5
GO:0007162	negative regulation of cell adhesion	173	7	3.3	3.7	0.05	1	2.1
GO:0007169	transmembrane receptor protein tyrosine kinase signaling pathway	404	13	7.8	5.2	0.05	1	1.7
GO:0005635	nuclear envelope	286	10	5.5	4.5	0.05	1	1.8
GO:0008168	methyltransferase activity	139	6	2.7	3.3	0.05	1	2.2
GO:0051128	regulation of cellular component organization	1548	39	29.9	9.1	0.05	1	1.3
GO:0042326	negative regulation of phosphorylation	327	11	6.3	4.7	0.05	1	1.7
GO:0050878	regulation of body fluid levels	288	10	5.6	4.4	0.05	1	1.8
GO:1903708	positive regulation of hemopoiesis	140	6	2.7	3.3	0.05	1	2.2
GO:0046434	organophosphate catabolic process	106	5	2	3	0.05	1	2.4
GO:0043296	apical junction complex	106	5	2	3	0.05	1	2.4
GO:0007165	signal transduction	4866	108	94.1	13.9	0.06	1	1.1
GO:0050880	regulation of blood vessel size	141	6	2.7	3.3	0.06	1	2.2
GO:0030139	endocytic vesicle	107	5	2.1	2.9	0.06	1	2.4
GO:0006873	cellular ion homeostasis	411	13	7.9	5.1	0.06	1	1.6
GO:0009314	response to radiation	371	12	7.2	4.8	0.06	1	1.7
GO:0035150	regulation of tube size	142	6	2.7	3.3	0.06	1	2.2
GO:0006520	cellular amino acid metabolic process	536	16	10.4	5.6	0.06	1	1.5
GO:0009968	negative regulation of signal transduction	795	22	15.4	6.6	0.06	1	1.4
GO:0001525	angiogenesis	333	11	6.4	4.6	0.06	1	1.7
GO:0007160	cell-matrix adhesion	144	6	2.8	3.2	0.06	1	2.2
GO:0016023	cytoplasmic membrane-bounded vesicle	756	21	14.6	6.4	0.06	1	1.4
GO:0031348	negative regulation of defense response	110	5	2.1	2.9	0.06	1	2.4
GO:0009746	response to hexose	181	7	3.5	3.5	0.06	1	2
GO:0005743	mitochondrial inner membrane	296	10	5.7	4.3	0.06	1	1.7
GO:0015629	actin cytoskeleton	336	11	6.5	4.5	0.06	1	1.7
GO:0031323	regulation of cellular metabolic process	3961	89	76.6	12.4	0.06	1	1.2
GO:0005506	iron ion binding	182	7	3.5	3.5	0.06	1	2
GO:0005938	cell cortex	182	7	3.5	3.5	0.06	1	2
GO:0043433	negative regulation of sequence-specific DNA binding transcription factor activity	111	5	2.1	2.9	0.06	1	2.3
GO:0022408	negative regulation of cell-cell adhesion	111	5	2.1	2.9	0.06	1	2.3
GO:0019838	growth factor binding	111	5	2.1	2.9	0.06	1	2.3
GO:0045927	positive regulation of growth	183	7	3.5	3.5	0.07	1	2
GO:0098588	bounding membrane of organelle	1345	34	26	8	0.07	1	1.3
GO:0060548	negative regulation of cell death	762	21	14.7	6.3	0.07	1	1.4
GO:0050794	regulation of cellular process	8232	174	159.1	14.9	0.07	1	1.1
GO:0051480	cytosolic calcium ion homeostasis	222	8	4.3	3.7	0.07	1	1.9
GO:0048871	multicellular organismal homeostasis	225	8	4.3	3.7	0.07	1	1.8
GO:0032102	negative regulation of response to external stimulus	187	7	3.6	3.4	0.07	1	1.9
GO:0030522	intracellular receptor signaling pathway	187	7	3.6	3.4	0.07	1	1.9
GO:0070011	peptidase activity, acting on L-amino acid peptides	510	15	9.9	5.1	0.07	1	1.5
GO:0031966	mitochondrial membrane	427	13	8.3	4.7	0.07	1	1.6
GO:0097367	carbohydrate derivative binding	1728	42	33.4	8.6	0.07	1	1.3
GO:0046128	purine ribonucleoside metabolic process	151	6	2.9	3.1	0.07	1	2.1
GO:0016043	cellular component organization	3941	88	76.2	11.8	0.07	1	1.2
GO:0008270	zinc ion binding	906	24	17.5	6.5	0.07	1	1.4
GO:0008643	carbohydrate transport	116	5	2.2	2.8	0.07	1	2.2
GO:0019637	organophosphate metabolic process	686	19	13.3	5.7	0.08	1	1.4
GO:2000021	regulation of ion homeostasis	152	6	2.9	3.1	0.08	1	2
GO:0042692	muscle cell differentiation	308	10	6	4	0.08	1	1.7
GO:0032388	positive regulation of intracellular transport	191	7	3.7	3.3	0.08	1	1.9
GO:0045595	regulation of cell differentiation	1275	32	24.6	7.4	0.08	1	1.3
GO:0042278	purine nucleoside metabolic process	154	6	3	3	0.08	1	2
GO:0042542	response to hydrogen peroxide	118	5	2.3	2.7	0.08	1	2.2
GO:0033036	macromolecule localization	1834	44	35.5	8.5	0.08	1	1.2
GO:0044093	positive regulation of molecular function	1186	30	22.9	7.1	0.08	1	1.3
GO:0019538	protein metabolic process	3862	86	74.7	11.3	0.08	1	1.2
GO:0008217	regulation of blood pressure	155	6	3	3	0.08	1	2
GO:0043410	positive regulation of MAPK cascade	352	11	6.8	4.2	0.08	1	1.6
GO:0045785	positive regulation of cell adhesion	271	9	5.2	3.8	0.08	1	1.7
GO:0045926	negative regulation of growth	193	7	3.7	3.3	0.08	1	1.9
GO:1901654	response to ketone	193	7	3.7	3.3	0.08	1	1.9
GO:0051247	positive regulation of protein metabolic process	962	25	18.6	6.4	0.08	1	1.3
GO:0048520	positive regulation of behavior	120	5	2.3	2.7	0.08	1	2.2
GO:0016705	oxidoreductase activity, acting on paired donors, with incorporation or reduction of molecular oxygen	157	6	3	3	0.08	1	2
GO:0009892	negative regulation of metabolic process	1892	45	36.6	8.4	0.08	1	1.2
GO:0032844	regulation of homeostatic process	314	10	6.1	3.9	0.09	1	1.6
GO:0051259	protein oligomerization	397	12	7.7	4.3	0.09	1	1.6
GO:0070838	divalent metal ion transport	315	10	6.1	3.9	0.09	1	1.6
GO:0098589	membrane region	1104	28	21.3	6.7	0.09	1	1.3
GO:0042325	regulation of phosphorylation	1060	27	20.5	6.5	0.09	1	1.3
GO:0050870	positive regulation of T cell activation	122	5	2.4	2.6	0.09	1	2.1
GO:0051222	positive regulation of protein transport	276	9	5.3	3.7	0.09	1	1.7
GO:0005789	endoplasmic reticulum membrane	528	15	10.2	4.8	0.09	1	1.5
GO:0002262	myeloid cell homeostasis	123	5	2.4	2.6	0.09	1	2.1
GO:0035091	phosphatidylinositol binding	161	6	3.1	2.9	0.09	1	1.9
GO:1903039	positive regulation of leukocyte cell-cell adhesion	124	5	2.4	2.6	0.09	1	2.1
GO:0044249	cellular biosynthetic process	3893	86	75.3	10.7	0.09	1	1.1
GO:0008233	peptidase activity	532	15	10.3	4.7	0.09	1	1.5
GO:0001894	tissue homeostasis	162	6	3.1	2.9	0.09	1	1.9
GO:0051260	protein homooligomerization	240	8	4.6	3.4	0.1	1	1.7
GO:0030278	regulation of ossification	163	6	3.2	2.8	0.1	1	1.9
GO:0034112	positive regulation of homotypic cell-cell adhesion	126	5	2.4	2.6	0.1	1	2.1
GO:0044700	single organism signaling	5198	112	100.5	11.5	0.1	1	1.1
GO:0033273	response to vitamin	127	5	2.5	2.5	0.1	1	2
GO:0042175	nuclear outer membrane-endoplasmic reticulum membrane network	538	15	10.4	4.6	0.1	1	1.4
GO:0046982	protein heterodimerization activity	409	12	7.9	4.1	0.1	1	1.5
GO:0070372	regulation of ERK1 and ERK2 cascade	166	6	3.2	2.8	0.1	1	1.9
GO:0019222	regulation of metabolic process	4660	101	90.1	10.9	0.1	1	1.1
GO:0023057	negative regulation of signaling	898	23	17.4	5.6	0.1	1	1.3
GO:0048646	anatomical structure formation involved in morphogenesis	899	23	17.4	5.6	0.11	1	1.3
GO:0048565	digestive tract development	129	5	2.5	2.5	0.11	1	2
GO:0009119	ribonucleoside metabolic process	167	6	3.2	2.8	0.11	1	1.9
GO:0006796	phosphate-containing compound metabolic process	2265	52	43.8	8.2	0.11	1	1.2
GO:0033157	regulation of intracellular protein transport	207	7	4	3	0.11	1	1.7
GO:0005774	vacuolar membrane	207	7	4	3	0.11	1	1.7
GO:0010648	negative regulation of cell communication	902	23	17.4	5.6	0.11	1	1.3
GO:0016324	apical plasma membrane	248	8	4.8	3.2	0.11	1	1.7
GO:0044429	mitochondrial part	590	16	11.4	4.6	0.11	1	1.4
GO:0010810	regulation of cell-substrate adhesion	131	5	2.5	2.5	0.11	1	2
GO:0005740	mitochondrial envelope	461	13	8.9	4.1	0.11	1	1.5
GO:0015031	protein transport	1138	28	22	6	0.11	1	1.3
GO:0005765	lysosomal membrane	171	6	3.3	2.7	0.11	1	1.8
GO:0051091	positive regulation of sequence-specific DNA binding transcription factor activity	172	6	3.3	2.7	0.12	1	1.8
GO:0046822	regulation of nucleocytoplasmic transport	172	6	3.3	2.7	0.12	1	1.8
GO:0032355	response to estradiol	172	6	3.3	2.7	0.12	1	1.8
GO:0019725	cellular homeostasis	597	16	11.5	4.5	0.12	1	1.4
GO:0009749	response to glucose	173	6	3.3	2.7	0.12	1	1.8
GO:0007154	cell communication	5298	113	102.4	10.6	0.12	1	1.1
GO:0006816	calcium ion transport	296	9	5.7	3.3	0.12	1	1.6
GO:1901576	organic substance biosynthetic process	3954	86	76.4	9.6	0.12	1	1.1
GO:0051924	regulation of calcium ion transport	174	6	3.4	2.6	0.12	1	1.8
GO:0009101	glycoprotein biosynthetic process	214	7	4.1	2.9	0.12	1	1.7
GO:0044437	vacuolar part	214	7	4.1	2.9	0.12	1	1.7
GO:0042306	regulation of protein import into nucleus	136	5	2.6	2.4	0.12	1	1.9
GO:0046486	glycerolipid metabolic process	216	7	4.2	2.8	0.13	1	1.7
GO:0045121	membrane raft	257	8	5	3	0.13	1	1.6
GO:0090287	regulation of cellular response to growth factor stimulus	137	5	2.6	2.4	0.13	1	1.9
GO:0009116	nucleoside metabolic process	177	6	3.4	2.6	0.13	1	1.8
GO:0005794	Golgi apparatus	970	24	18.8	5.2	0.13	1	1.3
GO:0023014	signal transduction by phosphorylation	606	16	11.7	4.3	0.13	1	1.4
GO:0051146	striated muscle cell differentiation	218	7	4.2	2.8	0.13	1	1.7
GO:0009888	tissue development	1535	36	29.7	6.3	0.13	1	1.2
GO:0016829	lyase activity	139	5	2.7	2.3	0.13	1	1.9
GO:0010212	response to ionizing radiation	139	5	2.7	2.3	0.13	1	1.9
GO:0071241	cellular response to inorganic substance	139	5	2.7	2.3	0.13	1	1.9
GO:0051098	regulation of binding	219	7	4.2	2.8	0.13	1	1.7
GO:0042063	gliogenesis	219	7	4.2	2.8	0.13	1	1.7
GO:0016049	cell growth	346	10	6.7	3.3	0.14	1	1.5
GO:0043408	regulation of MAPK cascade	522	14	10.1	3.9	0.14	1	1.4
GO:0055123	digestive system development	141	5	2.7	2.3	0.14	1	1.8
GO:0009636	response to toxic substance	181	6	3.5	2.5	0.14	1	1.7
GO:0045637	regulation of myeloid cell differentiation	142	5	2.7	2.3	0.14	1	1.8
GO:0070371	ERK1 and ERK2 cascade	182	6	3.5	2.5	0.14	1	1.7
GO:0010565	regulation of cellular ketone metabolic process	394	11	7.6	3.4	0.14	1	1.4
GO:0036094	small molecule binding	2030	46	39.2	6.8	0.14	1	1.2
GO:0015850	organic hydroxy compound transport	183	6	3.5	2.5	0.14	1	1.7
GO:0000165	MAPK cascade	573	15	11.1	3.9	0.15	1	1.4
GO:0045184	establishment of protein localization	1222	29	23.6	5.4	0.15	1	1.2
GO:0042445	hormone metabolic process	145	5	2.8	2.2	0.15	1	1.8
GO:0000139	Golgi membrane	311	9	6	3	0.15	1	1.5
GO:0001666	response to hypoxia	312	9	6	3	0.15	1	1.5
GO:0015698	inorganic anion transport	186	6	3.6	2.4	0.15	1	1.7
GO:0001558	regulation of cell growth	270	8	5.2	2.8	0.15	1	1.5
GO:0009894	regulation of catabolic process	444	12	8.6	3.4	0.15	1	1.4
GO:0006869	lipid transport	228	7	4.4	2.6	0.15	1	1.6
GO:0050795	regulation of behavior	188	6	3.6	2.4	0.16	1	1.7
GO:0046777	protein autophosphorylation	188	6	3.6	2.4	0.16	1	1.7
GO:0042180	cellular ketone metabolic process	447	12	8.6	3.4	0.16	1	1.4
GO:0090087	regulation of peptide transport	189	6	3.7	2.3	0.16	1	1.6
GO:0051174	regulation of phosphorus metabolic process	1235	29	23.9	5.1	0.16	1	1.2
GO:0048514	blood vessel morphogenesis	404	11	7.8	3.2	0.16	1	1.4
GO:0036293	response to decreased oxygen levels	318	9	6.1	2.9	0.16	1	1.5
GO:0043279	response to alkaloid	151	5	2.9	2.1	0.17	1	1.7
GO:0051130	positive regulation of cellular component organization	727	18	14.1	3.9	0.17	1	1.3
GO:0005125	cytokine activity	152	5	2.9	2.1	0.17	1	1.7
GO:0043085	positive regulation of catalytic activity	962	23	18.6	4.4	0.17	1	1.2
GO:0009416	response to light stimulus	236	7	4.6	2.4	0.17	1	1.5
GO:1901657	glycosyl compound metabolic process	194	6	3.8	2.2	0.17	1	1.6
GO:1903531	negative regulation of secretion by cell	153	5	3	2	0.18	1	1.7
GO:1900180	regulation of protein localization to nucleus	153	5	3	2	0.18	1	1.7
GO:0042327	positive regulation of phosphorylation	685	17	13.2	3.8	0.18	1	1.3
GO:0031331	positive regulation of cellular catabolic process	154	5	3	2	0.18	1	1.7
GO:0055086	nucleobase-containing small molecule metabolic process	459	12	8.9	3.1	0.18	1	1.4
GO:1902582	single-organism intracellular transport	922	22	17.8	4.2	0.18	1	1.2
GO:0001503	ossification	326	9	6.3	2.7	0.18	1	1.4
GO:0010562	positive regulation of phosphorus metabolic process	782	19	15.1	3.9	0.18	1	1.3
GO:0045937	positive regulation of phosphate metabolic process	782	19	15.1	3.9	0.18	1	1.3
GO:0010008	endosome membrane	197	6	3.8	2.2	0.18	1	1.6
GO:0006644	phospholipid metabolic process	240	7	4.6	2.4	0.18	1	1.5
GO:0015849	organic acid transport	240	7	4.6	2.4	0.18	1	1.5
GO:0010563	negative regulation of phosphorus metabolic process	417	11	8.1	2.9	0.19	1	1.4
GO:0045936	negative regulation of phosphate metabolic process	417	11	8.1	2.9	0.19	1	1.4
GO:0030336	negative regulation of cell migration	157	5	3	2	0.19	1	1.6
GO:0008104	protein localization	1597	36	30.9	5.1	0.19	1	1.2
GO:0045597	positive regulation of cell differentiation	693	17	13.4	3.6	0.19	1	1.3
GO:0009896	positive regulation of catabolic process	199	6	3.8	2.2	0.19	1	1.6
GO:0002790	peptide secretion	199	6	3.8	2.2	0.19	1	1.6
GO:0015833	peptide transport	243	7	4.7	2.3	0.19	1	1.5
GO:0044057	regulation of system process	376	10	7.3	2.7	0.19	1	1.4
GO:1903533	regulation of protein targeting	159	5	3.1	1.9	0.2	1	1.6
GO:0002791	regulation of peptide secretion	159	5	3.1	1.9	0.2	1	1.6
GO:0016482	cytoplasmic transport	651	16	12.6	3.4	0.2	1	1.3
GO:0044432	endoplasmic reticulum part	607	15	11.7	3.3	0.2	1	1.3
GO:0097193	intrinsic apoptotic signaling pathway	203	6	3.9	2.1	0.2	1	1.5
GO:0030659	cytoplasmic vesicle membrane	203	6	3.9	2.1	0.2	1	1.5
GO:0006486	protein glycosylation	161	5	3.1	1.9	0.2	1	1.6
GO:0043413	macromolecule glycosylation	161	5	3.1	1.9	0.2	1	1.6
GO:1901617	organic hydroxy compound biosynthetic process	161	5	3.1	1.9	0.2	1	1.6
GO:0046907	intracellular transport	1128	26	21.8	4.2	0.2	1	1.2
GO:0001568	blood vessel development	471	12	9.1	2.9	0.2	1	1.3
GO:1903827	regulation of cellular protein localization	291	8	5.6	2.4	0.2	1	1.4
GO:0044440	endosomal part	204	6	3.9	2.1	0.2	1	1.5
GO:2000146	negative regulation of cell motility	162	5	3.1	1.9	0.21	1	1.6
GO:0080090	regulation of primary metabolic process	3790	80	73.3	6.7	0.21	1	1.1
GO:0031400	negative regulation of protein modification process	337	9	6.5	2.5	0.21	1	1.4
GO:0005911	cell-cell junction	338	9	6.5	2.5	0.21	1	1.4
GO:0044744	protein targeting to nucleus	206	6	4	2	0.21	1	1.5
GO:0006606	protein import into nucleus	206	6	4	2	0.21	1	1.5
GO:1902593	single-organism nuclear import	206	6	4	2	0.21	1	1.5
GO:0019220	regulation of phosphate metabolic process	1231	28	23.8	4.2	0.21	1	1.2
GO:0000982	RNA polymerase II core promoter proximal region sequence-specific DNA binding transcription factor activity	295	8	5.7	2.3	0.21	1	1.4
GO:0051345	positive regulation of hydrolase activity	569	14	11	3	0.21	1	1.3
GO:0009653	anatomical structure morphogenesis	2013	44	38.9	5.1	0.21	1	1.1
GO:0031301	integral component of organelle membrane	165	5	3.2	1.8	0.22	1	1.6
GO:0045444	fat cell differentiation	165	5	3.2	1.8	0.22	1	1.6
GO:0051170	nuclear import	209	6	4	2	0.22	1	1.5
GO:0009100	glycoprotein metabolic process	253	7	4.9	2.1	0.22	1	1.4
GO:0016791	phosphatase activity	210	6	4.1	1.9	0.22	1	1.5
GO:0007568	aging	299	8	5.8	2.2	0.22	1	1.4
GO:0005768	endosome	528	13	10.2	2.8	0.22	1	1.3
GO:0022607	cellular component assembly	1631	36	31.5	4.5	0.22	1	1.1
GO:0042886	amide transport	257	7	5	2	0.23	1	1.4
GO:0070085	glycosylation	170	5	3.3	1.7	0.23	1	1.5
GO:0031300	intrinsic component of organelle membrane	171	5	3.3	1.7	0.24	1	1.5
GO:0044464	cell part	11985	239	231.7	7.3	0.24	1	1
GO:0035295	tube development	582	14	11.3	2.7	0.24	1	1.2
GO:0071363	cellular response to growth factor stimulus	396	10	7.7	2.3	0.24	1	1.3
GO:0001933	negative regulation of protein phosphorylation	260	7	5	2	0.24	1	1.4
GO:0051048	negative regulation of secretion	172	5	3.3	1.7	0.24	1	1.5
GO:0010001	glial cell differentiation	172	5	3.3	1.7	0.24	1	1.5
GO:0001944	vasculature development	491	12	9.5	2.5	0.24	1	1.3
GO:0010631	epithelial cell migration	173	5	3.3	1.7	0.24	1	1.5
GO:0034504	protein localization to nucleus	262	7	5.1	1.9	0.24	1	1.4
GO:0010604	positive regulation of macromolecule metabolic process	1995	43	38.6	4.4	0.25	1	1.1
GO:0051271	negative regulation of cellular component movement	174	5	3.4	1.6	0.25	1	1.5
GO:0009891	positive regulation of biosynthetic process	1359	30	26.3	3.7	0.25	1	1.1
GO:0090132	epithelium migration	175	5	3.4	1.6	0.25	1	1.5
GO:0006605	protein targeting	356	9	6.9	2.1	0.25	1	1.3
GO:0060249	anatomical structure homeostasis	220	6	4.3	1.7	0.25	1	1.4
GO:0090130	tissue migration	176	5	3.4	1.6	0.25	1	1.5
GO:0007623	circadian rhythm	176	5	3.4	1.6	0.25	1	1.5
GO:0071229	cellular response to acid chemical	176	5	3.4	1.6	0.25	1	1.5
GO:0019899	enzyme binding	1364	30	26.4	3.6	0.26	1	1.1
GO:0006913	nucleocytoplasmic transport	312	8	6	2	0.26	1	1.3
GO:0043209	myelin sheath	177	5	3.4	1.6	0.26	1	1.5
GO:0051403	stress-activated MAPK cascade	177	5	3.4	1.6	0.26	1	1.5
GO:0050662	coenzyme binding	178	5	3.4	1.6	0.26	1	1.5
GO:0033218	amide binding	223	6	4.3	1.7	0.26	1	1.4
GO:0051169	nuclear transport	314	8	6.1	1.9	0.26	1	1.3
GO:0098590	plasma membrane region	454	11	8.8	2.2	0.26	1	1.3
GO:0031329	regulation of cellular catabolic process	362	9	7	2	0.27	1	1.3
GO:0006807	nitrogen compound metabolic process	4276	88	82.7	5.3	0.27	1	1.1
GO:0032259	methylation	225	6	4.3	1.7	0.27	1	1.4
GO:0009612	response to mechanical stimulus	225	6	4.3	1.7	0.27	1	1.4
GO:0016310	phosphorylation	1621	35	31.3	3.7	0.27	1	1.1
GO:0005739	mitochondrion	1375	30	26.6	3.4	0.27	1	1.1
GO:0043231	intracellular membrane-bounded organelle	7593	153	146.8	6.2	0.27	1	1
GO:0044431	Golgi apparatus part	457	11	8.8	2.2	0.27	1	1.2
GO:0031098	stress-activated protein kinase signaling cascade	182	5	3.5	1.5	0.28	1	1.4
GO:0012506	vesicle membrane	228	6	4.4	1.6	0.28	1	1.4
GO:0031224	intrinsic component of membrane	4392	90	84.9	5.1	0.28	1	1.1
GO:0043588	skin development	184	5	3.6	1.4	0.28	1	1.4
GO:0031252	cell leading edge	276	7	5.3	1.7	0.29	1	1.3
GO:0016021	integral component of membrane	4313	88	83.4	4.6	0.3	1	1.1
GO:0006820	anion transport	471	11	9.1	1.9	0.3	1	1.2
GO:0070848	response to growth factor	424	10	8.2	1.8	0.31	1	1.2
GO:0017038	protein import	236	6	4.6	1.4	0.31	1	1.3
GO:1902532	negative regulation of intracellular signal transduction	330	8	6.4	1.6	0.31	1	1.3
GO:0046942	carboxylic acid transport	237	6	4.6	1.4	0.31	1	1.3
GO:0022604	regulation of cell morphogenesis	379	9	7.3	1.7	0.31	1	1.2
GO:0006417	regulation of translation	192	5	3.7	1.3	0.31	1	1.3
GO:0072521	purine-containing compound metabolic process	333	8	6.4	1.6	0.32	1	1.2
GO:0030029	actin filament-based process	478	11	9.2	1.8	0.32	1	1.2
GO:0030036	actin cytoskeleton organization	430	10	8.3	1.7	0.32	1	1.2
GO:0010817	regulation of hormone levels	385	9	7.4	1.6	0.33	1	1.2
GO:0032270	positive regulation of cellular protein metabolic process	872	19	16.9	2.1	0.33	1	1.1
GO:0034613	cellular protein localization	1022	22	19.8	2.2	0.33	1	1.1
GO:0043523	regulation of neuron apoptotic process	198	5	3.8	1.2	0.34	1	1.3
GO:0019898	extrinsic component of membrane	198	5	3.8	1.2	0.34	1	1.3
GO:1901214	regulation of neuron death	245	6	4.7	1.3	0.34	1	1.3
GO:0043229	intracellular organelle	8410	167	162.6	4.4	0.34	1	1
GO:0070727	cellular macromolecule localization	1028	22	19.9	2.1	0.34	1	1.1
GO:0060429	epithelium development	931	20	18	2	0.35	1	1.1
GO:1901137	carbohydrate derivative biosynthetic process	489	11	9.5	1.5	0.35	1	1.2
GO:0031328	positive regulation of cellular biosynthetic process	1331	28	25.7	2.3	0.35	1	1.1
GO:1902580	single-organism cellular localization	736	16	14.2	1.8	0.35	1	1.1
GO:0044433	cytoplasmic vesicle part	251	6	4.9	1.1	0.36	1	1.2
GO:0001667	ameboidal-type cell migration	254	6	4.9	1.1	0.37	1	1.2
GO:0051640	organelle localization	303	7	5.9	1.1	0.37	1	1.2
GO:0009889	regulation of biosynthetic process	2767	56	53.5	2.5	0.38	1	1
GO:0044085	cellular component biogenesis	1754	36	33.9	2.1	0.38	1	1.1
GO:0030001	metal ion transport	653	14	12.6	1.4	0.38	1	1.1
GO:0001822	kidney development	259	6	5	1	0.39	1	1.2
GO:0044106	cellular amine metabolic process	406	9	7.8	1.2	0.39	1	1.1
GO:0015711	organic anion transport	308	7	6	1	0.39	1	1.2
GO:0043269	regulation of ion transport	505	11	9.8	1.2	0.39	1	1.1
GO:0001077	RNA polymerase II core promoter proximal region sequence-specific DNA binding transcription factor activity involved in positive regulation of transcription	211	5	4.1	0.9	0.39	1	1.2
GO:0043270	positive regulation of ion transport	211	5	4.1	0.9	0.39	1	1.2
GO:0008544	epidermis development	212	5	4.1	0.9	0.39	1	1.2
GO:0009308	amine metabolic process	412	9	8	1	0.4	1	1.1
GO:0006753	nucleoside phosphate metabolic process	412	9	8	1	0.4	1	1.1
GO:0010959	regulation of metal ion transport	265	6	5.1	0.9	0.41	1	1.2
GO:0061024	membrane organization	564	12	10.9	1.1	0.41	1	1.1
GO:0001655	urogenital system development	316	7	6.1	0.9	0.41	1	1.1
GO:0051402	neuron apoptotic process	218	5	4.2	0.8	0.41	1	1.2
GO:0010256	endomembrane system organization	369	8	7.1	0.9	0.42	1	1.1
GO:0090066	regulation of anatomical structure size	369	8	7.1	0.9	0.42	1	1.1
GO:0072657	protein localization to membrane	271	6	5.2	0.8	0.43	1	1.1
GO:0030031	cell projection assembly	271	6	5.2	0.8	0.43	1	1.1
GO:0010557	positive regulation of macromolecule biosynthetic process	1231	25	23.8	1.2	0.43	1	1.1
GO:0044770	cell cycle phase transition	223	5	4.3	0.7	0.43	1	1.2
GO:0070997	neuron death	274	6	5.3	0.7	0.44	1	1.1
GO:0006461	protein complex assembly	936	19	18.1	0.9	0.45	1	1.1
GO:0072001	renal system development	277	6	5.4	0.6	0.45	1	1.1
GO:0072358	cardiovascular system development	784	16	15.2	0.8	0.45	1	1.1
GO:0072359	circulatory system development	784	16	15.2	0.8	0.45	1	1.1
GO:0070271	protein complex biogenesis	938	19	18.1	0.9	0.45	1	1
GO:0005912	adherens junction	380	8	7.3	0.7	0.45	1	1.1
GO:0071822	protein complex subunit organization	1196	24	23.1	0.9	0.46	1	1
GO:1901361	organic cyclic compound catabolic process	280	6	5.4	0.6	0.46	1	1.1
GO:0010638	positive regulation of organelle organization	332	7	6.4	0.6	0.46	1	1.1
GO:0003779	actin binding	285	6	5.5	0.5	0.47	1	1.1
GO:0061061	muscle structure development	491	10	9.5	0.5	0.48	1	1.1
GO:0006811	ion transport	1212	24	23.4	0.6	0.48	1	1
GO:0070161	anchoring junction	392	8	7.6	0.4	0.49	1	1.1
GO:0006812	cation transport	859	17	16.6	0.4	0.5	1	1
GO:0004872	receptor activity	2049	40	39.6	0.4	0.5	1	1
GO:0044802	single-organism membrane organization	499	10	9.6	0.4	0.5	1	1
GO:0008047	enzyme activator activity	294	6	5.7	0.3	0.5	1	1.1
GO:0034641	cellular nitrogen compound metabolic process	4021	78	77.7	0.3	0.51	1	1
GO:0042391	regulation of membrane potential	295	6	5.7	0.3	0.51	1	1.1
GO:0033554	cellular response to stress	1178	23	22.8	0.2	0.51	1	1
GO:0000981	sequence-specific DNA binding RNA polymerase II transcription factor activity	504	10	9.7	0.3	0.51	1	1
GO:0005525	GTP binding	297	6	5.7	0.3	0.51	1	1
GO:0033674	positive regulation of kinase activity	350	7	6.8	0.2	0.52	1	1
GO:0043170	macromolecule metabolic process	6257	121	120.9	0.1	0.52	1	1
GO:0051052	regulation of DNA metabolic process	246	5	4.8	0.2	0.52	1	1.1
GO:0044270	cellular nitrogen compound catabolic process	247	5	4.8	0.2	0.52	1	1
GO:0065003	macromolecular complex assembly	1082	21	20.9	0.1	0.52	1	1
GO:0007417	central nervous system development	822	16	15.9	0.1	0.52	1	1
GO:0009117	nucleotide metabolic process	407	8	7.9	0.1	0.53	1	1
GO:0072594	establishment of protein localization to organelle	303	6	5.9	0.1	0.53	1	1
GO:0004672	protein kinase activity	514	10	9.9	0.1	0.54	1	1
GO:0019693	ribose phosphate metabolic process	304	6	5.9	0.1	0.54	1	1
GO:0007015	actin filament organization	252	5	4.9	0.1	0.54	1	1
GO:0000989	transcription factor binding transcription factor activity	360	7	7	0	0.55	1	1
GO:0043235	receptor complex	255	5	4.9	0.1	0.55	1	1
GO:0031326	regulation of cellular biosynthetic process	2718	52	52.5	-0.5	0.56	1	1
GO:0007166	cell surface receptor signaling pathway	3291	63	63.6	-0.6	0.56	1	1
GO:0033365	protein localization to organelle	469	9	9.1	-0.1	0.56	1	1
GO:0006886	intracellular protein transport	629	12	12.2	-0.2	0.56	1	1
GO:0051093	negative regulation of developmental process	736	14	14.2	-0.2	0.56	1	1
GO:0051173	positive regulation of nitrogen compound metabolic process	1419	27	27.4	-0.4	0.56	1	1
GO:0000122	negative regulation of transcription from RNA polymerase II promoter	578	11	11.2	-0.2	0.56	1	1
GO:0032561	guanyl ribonucleotide binding	313	6	6.1	-0.1	0.57	1	1
GO:0043623	cellular protein complex assembly	367	7	7.1	-0.1	0.57	1	1
GO:0019001	guanyl nucleotide binding	314	6	6.1	-0.1	0.57	1	1
GO:0010629	negative regulation of gene expression	1056	20	20.4	-0.4	0.57	1	1
GO:0001882	nucleoside binding	1428	27	27.6	-0.6	0.58	1	1
GO:0007178	transmembrane receptor protein serine/threonine kinase signaling pathway	263	5	5.1	-0.1	0.58	1	1
GO:0004871	signal transducer activity	2112	40	40.8	-0.8	0.58	1	1
GO:0005925	focal adhesion	318	6	6.1	-0.1	0.58	1	1
GO:0010628	positive regulation of gene expression	1273	24	24.6	-0.6	0.58	1	1
GO:0000902	cell morphogenesis	905	17	17.5	-0.5	0.58	1	1
GO:0007420	brain development	640	12	12.4	-0.4	0.58	1	1
GO:0045944	positive regulation of transcription from RNA polymerase II promoter	853	16	16.5	-0.5	0.59	1	1
GO:0044271	cellular nitrogen compound biosynthetic process	2750	52	53.2	-1.2	0.59	1	1
GO:0005924	cell-substrate adherens junction	323	6	6.2	-0.2	0.6	1	1
GO:0031399	regulation of protein modification process	1023	19	19.8	-0.8	0.6	1	1
GO:0030055	cell-substrate junction	326	6	6.3	-0.3	0.61	1	1
GO:0045893	positive regulation of transcription, DNA-templated	1077	20	20.8	-0.8	0.61	1	1
GO:1903508	positive regulation of nucleic acid-templated transcription	1077	20	20.8	-0.8	0.61	1	1
GO:0080135	regulation of cellular response to stress	381	7	7.4	-0.4	0.61	1	1
GO:0007005	mitochondrion organization	272	5	5.3	-0.3	0.61	1	1
GO:0019900	kinase binding	490	9	9.5	-0.5	0.61	1	1
GO:1902680	positive regulation of RNA biosynthetic process	1079	20	20.9	-0.9	0.61	1	1
GO:0051347	positive regulation of transferase activity	383	7	7.4	-0.4	0.61	1	0.9
GO:0045786	negative regulation of cell cycle	274	5	5.3	-0.3	0.61	1	0.9
GO:0032989	cellular component morphogenesis	975	18	18.8	-0.8	0.61	1	1
GO:0010558	negative regulation of macromolecule biosynthetic process	978	18	18.9	-0.9	0.62	1	1
GO:0032553	ribonucleotide binding	1459	27	28.2	-1.2	0.62	1	1
GO:0042176	regulation of protein catabolic process	277	5	5.4	-0.4	0.62	1	0.9
GO:2000113	negative regulation of cellular macromolecule biosynthetic process	927	17	17.9	-0.9	0.62	1	0.9
GO:0060255	regulation of macromolecule metabolic process	3881	73	75	-2	0.62	1	1
GO:0010608	posttranscriptional regulation of gene expression	388	7	7.5	-0.5	0.63	1	0.9
GO:0016773	phosphotransferase activity, alcohol group as acceptor	607	11	11.7	-0.7	0.63	1	0.9
GO:0090407	organophosphate biosynthetic process	392	7	7.6	-0.6	0.64	1	0.9
GO:0032550	purine ribonucleoside binding	1416	26	27.4	-1.4	0.64	1	0.9
GO:0018108	peptidyl-tyrosine phosphorylation	282	5	5.5	-0.5	0.64	1	0.9
GO:0016311	dephosphorylation	338	6	6.5	-0.5	0.64	1	0.9
GO:0001883	purine nucleoside binding	1418	26	27.4	-1.4	0.64	1	0.9
GO:0030425	dendrite	449	8	8.7	-0.7	0.64	1	0.9
GO:0018212	peptidyl-tyrosine modification	283	5	5.5	-0.5	0.64	1	0.9
GO:0032549	ribonucleoside binding	1420	26	27.4	-1.4	0.64	1	0.9
GO:0060322	head development	669	12	12.9	-0.9	0.65	1	0.9
GO:0045935	positive regulation of nucleobase-containing compound metabolic process	1264	23	24.4	-1.4	0.65	1	0.9
GO:0001228	RNA polymerase II transcription regulatory region sequence-specific DNA binding transcription factor activity involved in positive regulation of transcription	288	5	5.6	-0.6	0.66	1	0.9
GO:0001501	skeletal system development	400	7	7.7	-0.7	0.66	1	0.9
GO:0043933	macromolecular complex subunit organization	1698	31	32.8	-1.8	0.66	1	0.9
GO:0043025	neuronal cell body	457	8	8.8	-0.8	0.66	1	0.9
GO:0006357	regulation of transcription from RNA polymerase II promoter	1382	25	26.7	-1.7	0.66	1	0.9
GO:0051254	positive regulation of RNA metabolic process	1115	20	21.6	-1.6	0.67	1	0.9
GO:0016301	kinase activity	682	12	13.2	-1.2	0.67	1	0.9
GO:1901265	nucleoside phosphate binding	1815	33	35.1	-2.1	0.67	1	0.9
GO:0000166	nucleotide binding	1815	33	35.1	-2.1	0.67	1	0.9
GO:0045596	negative regulation of cell differentiation	573	10	11.1	-1.1	0.67	1	0.9
GO:0003700	sequence-specific DNA binding transcription factor activity	738	13	14.3	-1.3	0.67	1	0.9
GO:0032555	purine ribonucleotide binding	1444	26	27.9	-1.9	0.68	1	0.9
GO:0051726	regulation of cell cycle	630	11	12.2	-1.2	0.68	1	0.9
GO:0010564	regulation of cell cycle process	353	6	6.8	-0.8	0.68	1	0.9
GO:0016772	transferase activity, transferring phosphorus-containing groups	798	14	15.4	-1.4	0.68	1	0.9
GO:0031327	negative regulation of cellular biosynthetic process	1017	18	19.7	-1.7	0.68	1	0.9
GO:0017076	purine nucleotide binding	1451	26	28	-2	0.69	1	0.9
GO:0048863	stem cell differentiation	298	5	5.8	-0.8	0.69	1	0.9
GO:0007346	regulation of mitotic cell cycle	298	5	5.8	-0.8	0.69	1	0.9
GO:0008092	cytoskeletal protein binding	643	11	12.4	-1.4	0.7	1	0.9
GO:0035639	purine ribonucleoside triphosphate binding	1410	25	27.3	-2.3	0.7	1	0.9
GO:0010556	regulation of macromolecule biosynthetic process	2593	47	50.1	-3.1	0.71	1	0.9
GO:0009890	negative regulation of biosynthetic process	1035	18	20	-2	0.71	1	0.9
GO:1901360	organic cyclic compound metabolic process	3927	72	75.9	-3.9	0.71	1	0.9
GO:0097159	organic cyclic compound binding	4353	80	84.1	-4.1	0.72	1	1
GO:0006366	transcription from RNA polymerase II promoter	1425	25	27.5	-2.5	0.72	1	0.9
GO:0001932	regulation of protein phosphorylation	833	14	16.1	-2.1	0.74	1	0.9
GO:0007264	small GTPase mediated signal transduction	552	9	10.7	-1.7	0.74	1	0.8
GO:0032559	adenyl ribonucleotide binding	1168	20	22.6	-2.6	0.74	1	0.9
GO:0036477	somatodendritic compartment	669	11	12.9	-1.9	0.75	1	0.9
GO:0030554	adenyl nucleotide binding	1173	20	22.7	-2.7	0.75	1	0.9
GO:0003712	transcription cofactor activity	325	5	6.3	-1.3	0.76	1	0.8
GO:0022402	cell cycle process	733	12	14.2	-2.2	0.76	1	0.8
GO:0045860	positive regulation of protein kinase activity	328	5	6.3	-1.3	0.76	1	0.8
GO:0043549	regulation of kinase activity	564	9	10.9	-1.9	0.77	1	0.8
GO:0071900	regulation of protein serine/threonine kinase activity	332	5	6.4	-1.4	0.77	1	0.8
GO:0044297	cell body	513	8	9.9	-1.9	0.78	1	0.8
GO:0005524	ATP binding	1141	19	22.1	-3.1	0.78	1	0.9
GO:0019904	protein domain specific binding	573	9	11.1	-2.1	0.78	1	0.8
GO:0009057	macromolecule catabolic process	747	12	14.4	-2.4	0.78	1	0.8
GO:0044267	cellular protein metabolic process	3273	58	63.3	-5.3	0.79	1	0.9
GO:0016567	protein ubiquitination	459	7	8.9	-1.9	0.79	1	0.8
GO:0033043	regulation of organelle organization	694	11	13.4	-2.4	0.79	1	0.8
GO:1901363	heterocyclic compound binding	4299	77	83.1	-6.1	0.79	1	0.9
GO:0045859	regulation of protein kinase activity	523	8	10.1	-2.1	0.8	1	0.8
GO:0023061	signal release	346	5	6.7	-1.7	0.8	1	0.7
GO:0006468	protein phosphorylation	1215	20	23.5	-3.5	0.8	1	0.9
GO:0007010	cytoskeleton organization	819	13	15.8	-2.8	0.8	1	0.8
GO:0046873	metal ion transmembrane transporter activity	350	5	6.8	-1.8	0.81	1	0.7
GO:0006725	cellular aromatic compound metabolic process	3788	67	73.2	-6.2	0.81	1	0.9
GO:0030900	forebrain development	351	5	6.8	-1.8	0.81	1	0.7
GO:0015672	monovalent inorganic cation transport	475	7	9.2	-2.2	0.82	1	0.8
GO:0043547	positive regulation of GTPase activity	353	5	6.8	-1.8	0.82	1	0.7
GO:0038023	signaling receptor activity	1896	32	36.6	-4.6	0.82	1	0.9
GO:0022838	substrate-specific channel activity	354	5	6.8	-1.8	0.82	1	0.7
GO:2000112	regulation of cellular macromolecule biosynthetic process	2503	43	48.4	-5.4	0.82	1	0.9
GO:0003682	chromatin binding	418	6	8.1	-2.1	0.82	1	0.7
GO:0048589	developmental growth	418	6	8.1	-2.1	0.82	1	0.7
GO:0009059	macromolecule biosynthetic process	3268	57	63.2	-6.2	0.82	1	0.9
GO:0006464	cellular protein modification process	2408	41	46.5	-5.5	0.83	1	0.9
GO:0036211	protein modification process	2408	41	46.5	-5.5	0.83	1	0.9
GO:0008134	transcription factor binding	424	6	8.2	-2.2	0.83	1	0.7
GO:0030030	cell projection organization	961	15	18.6	-3.6	0.84	1	0.8
GO:0051338	regulation of transferase activity	611	9	11.8	-2.8	0.84	1	0.8
GO:0004674	protein serine/threonine kinase activity	368	5	7.1	-2.1	0.84	1	0.7
GO:0051129	negative regulation of cellular component organization	432	6	8.4	-2.4	0.84	1	0.7
GO:0070925	organelle assembly	370	5	7.2	-2.2	0.85	1	0.7
GO:0001934	positive regulation of protein phosphorylation	556	8	10.7	-2.7	0.85	1	0.7
GO:1902679	negative regulation of RNA biosynthetic process	855	13	16.5	-3.5	0.85	1	0.8
GO:0032446	protein modification by small protein conjugation	497	7	9.6	-2.6	0.85	1	0.7
GO:0022803	passive transmembrane transporter activity	373	5	7.2	-2.2	0.85	1	0.7
GO:0015267	channel activity	373	5	7.2	-2.2	0.85	1	0.7
GO:0051172	negative regulation of nitrogen compound metabolic process	1033	16	20	-4	0.85	1	0.8
GO:0031401	positive regulation of protein modification process	681	10	13.2	-3.2	0.85	1	0.8
GO:0019901	protein kinase binding	437	6	8.4	-2.4	0.85	1	0.7
GO:0010468	regulation of gene expression	2825	48	54.6	-6.6	0.85	1	0.9
GO:0008324	cation transmembrane transporter activity	507	7	9.8	-2.8	0.86	1	0.7
GO:0034220	ion transmembrane transport	751	11	14.5	-3.5	0.86	1	0.8
GO:0043087	regulation of GTPase activity	386	5	7.5	-2.5	0.87	1	0.7
GO:0007265	Ras protein signal transduction	451	6	8.7	-2.7	0.87	1	0.7
GO:0098655	cation transmembrane transport	520	7	10.1	-3.1	0.88	1	0.7
GO:0051253	negative regulation of RNA metabolic process	886	13	17.1	-4.1	0.88	1	0.8
GO:0045892	negative regulation of transcription, DNA-templated	828	12	16	-4	0.88	1	0.7
GO:0043412	macromolecule modification	2498	41	48.3	-7.3	0.89	1	0.8
GO:0019219	regulation of nucleobase-containing compound metabolic process	2610	43	50.5	-7.5	0.89	1	0.9
GO:1903047	mitotic cell cycle process	466	6	9	-3	0.89	1	0.7
GO:0044708	single-organism behavior	401	5	7.8	-2.8	0.89	1	0.6
GO:0001067	regulatory region nucleic acid binding	593	8	11.5	-3.5	0.89	1	0.7
GO:0000975	regulatory region DNA binding	593	8	11.5	-3.5	0.89	1	0.7
GO:1903507	negative regulation of nucleic acid-templated transcription	840	12	16.2	-4.2	0.89	1	0.7
GO:0097458	neuron part	1081	16	20.9	-4.9	0.89	1	0.8
GO:0045934	negative regulation of nucleobase-containing compound metabolic process	965	14	18.7	-4.7	0.9	1	0.8
GO:0010720	positive regulation of cell development	407	5	7.9	-2.9	0.9	1	0.6
GO:0048468	cell development	1668	26	32.2	-6.2	0.9	1	0.8
GO:2001141	regulation of RNA biosynthetic process	2296	37	44.4	-7.4	0.9	1	0.8
GO:0042995	cell projection	1500	23	29	-6	0.9	1	0.8
GO:0051171	regulation of nitrogen compound metabolic process	2802	46	54.2	-8.2	0.9	1	0.8
GO:0030424	axon	412	5	8	-3	0.9	1	0.6
GO:0031344	regulation of cell projection organization	416	5	8	-3	0.91	1	0.6
GO:0046483	heterocycle metabolic process	3756	63	72.6	-9.6	0.91	1	0.9
GO:0034622	cellular macromolecular complex assembly	550	7	10.6	-3.6	0.91	1	0.7
GO:0032774	RNA biosynthetic process	2372	38	45.9	-7.9	0.91	1	0.8
GO:0000977	RNA polymerase II regulatory region sequence-specific DNA binding	420	5	8.1	-3.1	0.91	1	0.6
GO:0006355	regulation of transcription, DNA-templated	2270	36	43.9	-7.9	0.92	1	0.8
GO:0051252	regulation of RNA metabolic process	2383	38	46.1	-8.1	0.92	1	0.8
GO:0034645	cellular macromolecule biosynthetic process	3169	52	61.3	-9.3	0.92	1	0.8
GO:0001012	RNA polymerase II regulatory region DNA binding	426	5	8.2	-3.2	0.92	1	0.6
GO:0007507	heart development	429	5	8.3	-3.3	0.92	1	0.6
GO:0007049	cell cycle	940	13	18.2	-5.2	0.92	1	0.7
GO:0006351	transcription, DNA-templated	2340	37	45.2	-8.2	0.92	1	0.8
GO:1901362	organic cyclic compound biosynthetic process	2793	45	54	-9	0.92	1	0.8
GO:0022890	inorganic cation transmembrane transporter activity	433	5	8.4	-3.4	0.92	1	0.6
GO:0060284	regulation of cell development	695	9	13.4	-4.4	0.92	1	0.7
GO:1903506	regulation of nucleic acid-templated transcription	2291	36	44.3	-8.3	0.93	1	0.8
GO:0097659	nucleic acid-templated transcription	2359	37	45.6	-8.6	0.93	1	0.8
GO:0070647	protein modification by small protein conjugation or removal	578	7	11.2	-4.2	0.93	1	0.6
GO:0048609	multicellular organismal reproductive process	644	8	12.4	-4.4	0.93	1	0.6
GO:0006259	DNA metabolic process	648	8	12.5	-4.5	0.94	1	0.6
GO:0016462	pyrophosphatase activity	583	7	11.3	-4.3	0.94	1	0.6
GO:0016818	hydrolase activity, acting on acid anhydrides, in phosphorus-containing anhydrides	584	7	11.3	-4.3	0.94	1	0.6
GO:0032504	multicellular organism reproduction	654	8	12.6	-4.6	0.94	1	0.6
GO:0018193	peptidyl-amino acid modification	783	10	15.1	-5.1	0.94	1	0.7
GO:0022891	substrate-specific transmembrane transporter activity	719	9	13.9	-4.9	0.94	1	0.6
GO:0006412	translation	453	5	8.8	-3.8	0.94	1	0.6
GO:0043005	neuron projection	910	12	17.6	-5.6	0.94	1	0.7
GO:0016817	hydrolase activity, acting on acid anhydrides	589	7	11.4	-4.4	0.94	1	0.6
GO:0044212	transcription regulatory region DNA binding	589	7	11.4	-4.4	0.94	1	0.6
GO:0044260	cellular macromolecule metabolic process	5588	95	108	-13	0.94	1	0.9
GO:0007268	synaptic transmission	455	5	8.8	-3.8	0.94	1	0.6
GO:0055085	transmembrane transport	975	13	18.8	-5.8	0.94	1	0.7
GO:0098662	inorganic cation transmembrane transport	457	5	8.8	-3.8	0.94	1	0.6
GO:0043565	sequence-specific DNA binding	727	9	14.1	-5.1	0.94	1	0.6
GO:0032990	cell part morphogenesis	597	7	11.5	-4.5	0.95	1	0.6
GO:0005856	cytoskeleton	1357	19	26.2	-7.2	0.95	1	0.7
GO:0000278	mitotic cell cycle	536	6	10.4	-4.4	0.95	1	0.6
GO:0018130	heterocycle biosynthetic process	2702	42	52.2	-10.2	0.95	1	0.8
GO:0044456	synapse part	469	5	9.1	-4.1	0.95	1	0.6
GO:0034654	nucleobase-containing compound biosynthetic process	2653	41	51.3	-10.3	0.95	1	0.8
GO:0019438	aromatic compound biosynthetic process	2710	42	52.4	-10.4	0.95	1	0.8
GO:0006325	chromatin organization	472	5	9.1	-4.1	0.95	1	0.5
GO:0000976	transcription regulatory region sequence-specific DNA binding	473	5	9.1	-4.1	0.95	1	0.5
GO:0007399	nervous system development	1730	25	33.4	-8.4	0.95	1	0.7
GO:1902494	catalytic complex	747	9	14.4	-5.4	0.95	1	0.6
GO:0017111	nucleoside-triphosphatase activity	548	6	10.6	-4.6	0.96	1	0.6
GO:0044703	multi-organism reproductive process	754	9	14.6	-5.6	0.96	1	0.6
GO:0044087	regulation of cellular component biogenesis	483	5	9.3	-4.3	0.96	1	0.5
GO:0022008	neurogenesis	1202	16	23.2	-7.2	0.96	1	0.7
GO:0003723	RNA binding	1205	16	23.3	-7.3	0.96	1	0.7
GO:0050767	regulation of neurogenesis	561	6	10.8	-4.8	0.96	1	0.6
GO:0030163	protein catabolic process	564	6	10.9	-4.9	0.96	1	0.6
GO:0022892	substrate-specific transporter activity	837	10	16.2	-6.2	0.96	1	0.6
GO:1990234	transferase complex	497	5	9.6	-4.6	0.97	1	0.5
GO:0044446	intracellular organelle part	5227	86	101	-15	0.97	1	0.9
GO:0022857	transmembrane transporter activity	779	9	15.1	-6.1	0.97	1	0.6
GO:0007267	cell-cell signaling	780	9	15.1	-6.1	0.97	1	0.6
GO:0006139	nucleobase-containing compound metabolic process	3635	57	70.3	-13.3	0.97	1	0.8
GO:0048858	cell projection morphogenesis	579	6	11.2	-5.2	0.97	1	0.5
GO:0019953	sexual reproduction	588	6	11.4	-5.4	0.97	1	0.5
GO:0031175	neuron projection development	659	7	12.7	-5.7	0.97	1	0.5
GO:0000904	cell morphogenesis involved in differentiation	590	6	11.4	-5.4	0.97	1	0.5
GO:0044422	organelle part	5385	88	104.1	-16.1	0.97	1	0.8
GO:0044822	poly(A) RNA binding	939	11	18.2	-7.2	0.98	1	0.6
GO:0015075	ion transmembrane transporter activity	668	7	12.9	-5.9	0.98	1	0.5
GO:0098660	inorganic ion transmembrane transport	527	5	10.2	-5.2	0.98	1	0.5
GO:1902589	single-organism organelle organization	1652	22	31.9	-9.9	0.98	1	0.7
GO:0003677	DNA binding	1404	18	27.1	-9.1	0.98	1	0.7
GO:0009790	embryo development	887	10	17.1	-7.1	0.98	1	0.6
GO:0005634	nucleus	4725	75	91.3	-16.3	0.98	1	0.8
GO:0051960	regulation of nervous system development	621	6	12	-6	0.98	1	0.5
GO:0043234	protein complex	3215	48	62.1	-14.1	0.98	1	0.8
GO:0010467	gene expression	3331	50	64.4	-14.4	0.98	1	0.8
GO:0005730	nucleolus	636	6	12.3	-6.3	0.99	1	0.5
GO:0048666	neuron development	782	8	15.1	-7.1	0.99	1	0.5
GO:0090304	nucleic acid metabolic process	3251	48	62.8	-14.8	0.99	1	0.8
GO:0044430	cytoskeletal part	996	11	19.3	-8.3	0.99	1	0.6
GO:0044702	single organism reproductive process	932	10	18	-8	0.99	1	0.6
GO:0006996	organelle organization	2268	31	43.8	-12.8	0.99	1	0.7
GO:0009887	organ morphogenesis	804	8	15.5	-7.5	0.99	1	0.5
GO:0003008	system process	2220	30	42.9	-12.9	0.99	1	0.7
GO:0043009	chordate embryonic development	583	5	11.3	-6.3	0.99	1	0.4
GO:0009792	embryo development ending in birth or egg hatching	589	5	11.4	-6.4	0.99	1	0.4
GO:0003006	developmental process involved in reproduction	595	5	11.5	-6.5	0.99	1	0.4
GO:0051276	chromosome organization	679	6	13.1	-7.1	0.99	1	0.5
GO:0016070	RNA metabolic process	2855	40	55.2	-15.2	0.99	1	0.7
GO:0048699	generation of neurons	1121	12	21.7	-9.7	0.99	1	0.6
GO:0004888	transmembrane signaling receptor activity	1809	22	35	-13	0.99	1	0.6
GO:0070013	intracellular organelle lumen	2618	35	50.6	-15.6	0.99	1	0.7
GO:0043233	organelle lumen	2625	35	50.7	-15.7	1	1	0.7
GO:0044428	nuclear part	2698	35	52.2	-17.2	1	1	0.7
GO:0005654	nucleoplasm	1834	21	35.5	-14.5	1	1	0.6
GO:0044463	cell projection part	780	6	15.1	-9.1	1	1	0.4
GO:0003676	nucleic acid binding	2762	35	53.4	-18.4	1	1	0.7
GO:0030182	neuron differentiation	1018	8	19.7	-11.7	1	1	0.4
GO:0015630	microtubule cytoskeleton	788	5	15.2	-10.2	1	1	0.3
GO:0031981	nuclear lumen	2379	27	46	-19	1	1	0.6
GO:0043228	non-membrane-bounded organelle	2783	32	53.8	-21.8	1	1	0.6
GO:0043232	intracellular non-membrane-bounded organelle	2783	32	53.8	-21.8	1	1	0.6
GO:0007600	sensory perception	1452	11	28.1	-17.1	1	1	0.4
GO:0050877	neurological system process	1753	14	33.9	-19.9	1	1	0.4
GO:0007606	sensory perception of chemical stimulus	1147	6	22.2	-16.2	1	1	0.3
GO:0007186	G-protein coupled receptor signaling pathway	1837	14	35.5	-21.5	1	1	0.4
GO:0051606	detection of stimulus	1201	6	23.2	-17.2	1	1	0.3
GO:0004930	G-protein coupled receptor activity	1378	7	26.6	-19.6	1	1	0.3
