# Supplementary material for: Microarray and qPCR Analysis of Mitochondrial Metabolism Activation during Prenatal and Early Postnatal Development in Rats and Humans with Emphasis on CoQ10 Biosynthesis
Source: Biology (Basel). 2021 May 8;10(5):418. doi: 10.3390/biology10050418 (PMC8150536; doi:10.3390/biology10050418)
Supplement: Supplementary file 1 [file biology-10-00418-s001.zip › biology-10-00418-s001/Krizova et al_Tables S1 showing GO categories of profiles gene symbols co-clustered in microarray GO and STEM analysis/Table S1 LIVER cluster 3 Genetable.xlsx]

## Sheet: Table S1 LIVER cluster 3 Geneta
Microarray and qPCR analysis of mitochondrial metabolism activation during prenatal and early postnatal development in rat and human with emphasis on CoQ10 biosynthesis
Jana Krizova, Martina Hulkova, Vaclav Capek, Petr Mlejnek, Jan Silhavy, Marketa Tesarova, Jiri Zeman, Hana Hansikova
(Table S1)
Gene Table for Profile 63 (0.0,1.0,0.0,2.0,4.0)
Num. Genes Expected	Num. Genes Assigned	P-Value	Significant
61	32.2	3.4e-06	(significant)
-------
Selected	Weight	Gene Symbol	SPOT	0	4	6	7	10
	1	ENPP1	ID_75	0	0.59	0.49	0.69	1.51
	1	DBP	ID_669	0	-0.27	-0.24	0.73	1.32
	1	PDE3B	ID_1061	0	0.43	0.16	1.13	1.35
	1	PLA2G16	ID_1374	0	0.44	0.08	1.32	1.89
	1	CYP2C6V1 /// LOC679216 /// CYP2C6V1	ID_1575	0	0.1	0.37	3.74	5.64
	1	SLC2A12	ID_1791	0	0.44	0.29	1.22	1.4
	1	PRKCDBP	ID_2711	0	-0.1	-0.19	0.45	0.86
	1	RGD1307603	ID_3036	0	-0.09	0.06	1.54	4.43
	1	CYP2C24	ID_3324	0	-0.1	0.1	0.54	1.38
	1	GFRA1	ID_3411	0	-0.1	0.06	0.55	1.18
	1	AXIN2	ID_4280	0	-0.08	-0.31	0.44	0.86
	1	PRODH	ID_5691	0	-0.12	0.14	1.38	2.28
	1	CYP3A73	ID_6742	0	-0.14	-0.01	0.35	1.07
	1	CLDN3	ID_6744	0	0	0.11	0.73	1.58
	1	DPT	ID_6971	0	0.63	0.46	0.89	1.46
	1	KMO	ID_7059	0	0.43	0.39	0.66	1.39
	1	UGT2B10	ID_7661	0	0.39	0.68	2.15	3.76
	1	RGD1559459	ID_7662	0	0.47	0.14	1.72	2.12
	1	PTPRG	ID_8901	0	-0.09	-0.28	0.25	0.84
	1	IDO2	ID_9622	0	1.03	0.85	1.85	2.95
	1	SRD5A1	ID_10079	0	0.64	0.3	1.11	2
	1	FAM188A	ID_10828	0	0.05	-0.13	0.71	0.95
	1	ABHD3	ID_11196	0	0.09	-0.02	0.3	1.13
	1	SPINK3	ID_11314	0	-0.21	0.03	0.8	1.68
	1	SPINK1 /// LOC100911558	ID_11315	0	-0.24	0.34	1.2	3.44
	1	CDO1	ID_11332	0	0.24	-0.14	2.06	2.58
	1	CES2E	ID_11476	0	0.07	-0.03	0.13	2.5
	1	CES1F /// CESL1	ID_11535	0	0	0.58	1.63	3.76
	1	LOC501233 /// CES1E	ID_11536;ID_25044	0	0.17	0.16	0.96	1.98
	1	CES1C	ID_11538	0	0.04	0.07	0.94	3
	1	TDO2	ID_13440	0	0.08	0.02	1.39	2.06
	1	HAO2	ID_13625	0	0.32	0.43	0.53	1.64
	1	IER3	ID_14263	0	0.06	0.04	0.74	1.09
	1	ICOSLG	ID_14373	0	0.07	0.02	1.04	2.02
	1	CPA2	ID_16788	0	0.3	-0.29	1.96	2.75
	1	AKR1B7	ID_16801	0	0.03	0.25	0.8	1.99
	1	PIK3C2G	ID_17377	0	0.86	0.55	0.82	1.53
	1	AASS /// AASS	ID_17573	0	0.52	0.38	1.28	1.89
	1	RARRES2	ID_17697	0	1	0.65	2.86	4.03
	1	RP1	ID_18330	0	-0.09	-0.23	0.57	1.04
	1	PER3	ID_19854	0	0.02	0.12	0.85	1.87
	1	ASPG	ID_20537	0	0.06	0.07	0.56	1.41
	1	SERPINA3M	ID_21010	0	0.04	0.21	0.85	1.81
	1	DUSP6	ID_21394	0	0.17	0.23	0.51	1.14
	1	AVPR1A	ID_21452	0	-0.12	-0.08	1.31	2.26
	1	SYNGR1	ID_21641	0	0.1	0.08	0.87	1.29
	1	TEF	ID_21661	0	0.01	0.11	0.66	1.17
	1	RDH5 /// CD63	ID_21856	0	0.37	0.45	0.79	1.67
	1	ENPP2 /// ENPP2	ID_22309	0	0.42	0.29	0.35	1.51
	1	ANXA13	ID_22325	0	0.2	0.08	0.49	1.16
	1	USP2	ID_22979	0	0.46	0.25	1.01	1.35
	1	CYP1A1	ID_23076	0	0.04	0.13	2.17	3.02
	1	TTC36	ID_23715	0	0.26	0.4	2.19	3.3
	1	CYP1A2	ID_23807	0	-0.14	-0.17	0.89	1.45
	1	TMEM63B	ID_24186	0	0.1	0.01	0.78	1.02
	1	LOC685203	ID_24321	0	0.41	0.31	0.71	1.12
	1	FAM117B	ID_24375	0	-0.13	0.03	0.61	1.19
	1	CYP39A1	ID_24652	0	1.27	0.79	1.48	2.24
	1	CESL1 /// CES1C /// CES1F /// LOC100913002	ID_25043	0	0.07	-0.02	0.56	1.02
	1	CES1D /// LOC291863 /// CES1C	ID_25104	0	0.09	0.13	0.55	1.08
	1	SLC16A2	ID_26080	0	0.25	0.44	1.34	2.22
