# Supplementary material for: Microarray and qPCR Analysis of Mitochondrial Metabolism Activation during Prenatal and Early Postnatal Development in Rats and Humans with Emphasis on CoQ10 Biosynthesis
Source: Biology (Basel). 2021 May 8;10(5):418. doi: 10.3390/biology10050418 (PMC8150536; doi:10.3390/biology10050418)
Supplement: Supplementary file 1 [file biology-10-00418-s001.zip › biology-10-00418-s001/Krizova et al_Tables S1 showing GO categories of profiles gene symbols co-clustered in microarray GO and STEM analysis/Table S1 LIVER cluster 3 GOtable.xlsx]

## Sheet: Table S1 LIVER cluster 3 GOtabl
Microarray and qPCR analysis of mitochondrial metabolism activation during prenatal and early postnatal development in rat and human with emphasis on CoQ10 biosynthesis
Jana Krizova, Martina Hulkova, Vaclav Capek, Petr Mlejnek, Jan Silhavy, Marketa Tesarova, Jiri Zeman, Hana Hansikova
(Table S1)
GO Results for Profile 63 based on the actual number of genes assigned to the profile (0.0,1.0,0.0,2.0,4.0)
-------
Category ID	Category Name	#Genes Category	#Genes Assigned	#Genes Expected	#Genes Enriched	p-value	Corrected p-value	Fold
GO:0044712	single-organism catabolic process	624	15	1.9	13.1	4.2e-10	<0.001	7.9
GO:0055114	oxidation-reduction process	746	16	2.3	13.7	5.2e-10	<0.001	7
GO:0016491	oxidoreductase activity	597	13	1.8	11.2	2.4e-08	<0.001	7.1
GO:0043436	oxoacid metabolic process	987	16	3	13	2.8e-08	<0.001	5.3
GO:0006082	organic acid metabolic process	1003	16	3.1	12.9	3.5e-08	<0.001	5.2
GO:0019752	carboxylic acid metabolic process	942	15	2.9	12.1	1e-07	<0.001	5.2
GO:0020037	heme binding	129	7	0.4	6.6	1.3e-07	<0.001	17.8
GO:0044281	small molecule metabolic process	1593	19	4.9	14.1	1.4e-07	<0.001	3.9
GO:1901361	organic cyclic compound catabolic process	280	9	0.9	8.1	1.7e-07	<0.001	10.5
GO:0046906	tetrapyrrole binding	136	7	0.4	6.6	1.9e-07	<0.001	16.8
GO:1901575	organic substance catabolic process	1202	16	3.7	12.3	4.2e-07	<0.001	4.4
GO:0009056	catabolic process	1392	17	4.3	12.7	5.6e-07	<0.001	4
GO:0032787	monocarboxylic acid metabolic process	423	10	1.3	8.7	5.6e-07	<0.001	7.7
GO:0044255	cellular lipid metabolic process	669	12	2	10	7e-07	<0.001	5.9
GO:0004497	monooxygenase activity	105	6	0.3	5.7	8e-07	<0.001	18.7
GO:0006721	terpenoid metabolic process	57	5	0.2	4.8	8.3e-07	<0.001	28.7
GO:1901606	alpha-amino acid catabolic process	63	5	0.2	4.8	1.4e-06	<0.001	26
GO:0044710	single-organism metabolic process	3607	27	11	16	2e-06	<0.001	2.5
GO:0006629	lipid metabolic process	892	13	2.7	10.3	2.3e-06	0.002	4.8
GO:0006720	isoprenoid metabolic process	71	5	0.2	4.8	2.5e-06	0.002	23.1
GO:0044282	small molecule catabolic process	200	7	0.6	6.4	2.5e-06	0.002	11.5
GO:0009063	cellular amino acid catabolic process	74	5	0.2	4.8	3.1e-06	0.002	22.1
GO:0016705	oxidoreductase activity, acting on paired donors, with incorporation or reduction of molecular oxygen	157	6	0.5	5.5	8.3e-06	0.002	12.5
GO:0046700	heterocycle catabolic process	248	7	0.8	6.2	1e-05	0.002	9.2
GO:0052689	carboxylic ester hydrolase activity	98	5	0.3	4.7	1.2e-05	0.006	16.7
GO:1901605	alpha-amino acid metabolic process	170	6	0.5	5.5	1.3e-05	0.008	11.6
GO:0005506	iron ion binding	182	6	0.6	5.4	1.9e-05	0.014	10.8
GO:1901565	organonitrogen compound catabolic process	193	6	0.6	5.4	2.7e-05	0.016	10.2
GO:0044248	cellular catabolic process	1158	13	3.5	9.5	3.8e-05	0.026	3.7
GO:0016788	hydrolase activity, acting on ester bonds	545	9	1.7	7.3	3.9e-05	0.026	5.4
GO:0016042	lipid catabolic process	208	6	0.6	5.4	4.1e-05	0.026	9.4
GO:0046395	carboxylic acid catabolic process	151	5	0.5	4.5	9.8e-05	0.054	10.8
GO:0016054	organic acid catabolic process	151	5	0.5	4.5	9.8e-05	0.054	10.8
GO:0019439	aromatic compound catabolic process	251	6	0.8	5.2	0.00012	0.056	7.8
GO:0007623	circadian rhythm	176	5	0.5	4.5	0.0002	0.084	9.3
GO:1901564	organonitrogen compound metabolic process	1254	12	3.8	8.2	0.00035	0.106	3.1
GO:0032870	cellular response to hormone stimulus	467	7	1.4	5.6	0.00054	0.138	4.9
GO:0006091	generation of precursor metabolites and energy	222	5	0.7	4.3	0.00058	0.152	7.4
GO:0044270	cellular nitrogen compound catabolic process	247	5	0.8	4.2	0.00094	0.226	6.6
GO:0008610	lipid biosynthetic process	390	6	1.2	4.8	0.0012	0.252	5
GO:0009725	response to hormone	889	9	2.7	6.3	0.0014	0.274	3.3
GO:1901652	response to peptide	406	6	1.2	4.8	0.0015	0.278	4.8
GO:0044237	cellular metabolic process	7100	33	21.7	11.3	0.0023	0.342	1.5
GO:0044238	primary metabolic process	7110	33	21.7	11.3	0.0024	0.346	1.5
GO:0005615	extracellular space	971	9	3	6	0.0026	0.36	3
GO:0071704	organic substance metabolic process	7461	34	22.8	11.2	0.0026	0.362	1.5
GO:0044711	single-organism biosynthetic process	1007	9	3.1	5.9	0.0033	0.418	2.9
GO:0071495	cellular response to endogenous stimulus	851	8	2.6	5.4	0.0042	0.45	3.1
GO:0019637	organophosphate metabolic process	686	7	2.1	4.9	0.0048	0.484	3.3
GO:0043434	response to peptide hormone	372	5	1.1	3.9	0.0055	0.508	4.4
GO:0006520	cellular amino acid metabolic process	536	6	1.6	4.4	0.0058	0.518	3.7
GO:0010817	regulation of hormone levels	385	5	1.2	3.8	0.0064	0.538	4.3
GO:0070887	cellular response to chemical stimulus	1808	12	5.5	6.5	0.0078	0.59	2.2
GO:0009719	response to endogenous stimulus	1373	10	4.2	5.8	0.0083	0.6	2.4
GO:0009308	amine metabolic process	412	5	1.3	3.7	0.0084	0.606	4
GO:0009894	regulation of catabolic process	444	5	1.4	3.6	0.01	0.7	3.7
GO:0071310	cellular response to organic substance	1444	10	4.4	5.6	0.01	0.704	2.3
GO:0042180	cellular ketone metabolic process	447	5	1.4	3.6	0.01	0.706	3.7
GO:0048513	organ development	2690	15	8.2	6.8	0.01	0.744	1.8
GO:0044723	single-organism carbohydrate metabolic process	471	5	1.4	3.6	0.01	0.75	3.5
GO:0023057	negative regulation of signaling	898	7	2.7	4.3	0.02	0.806	2.6
GO:0010648	negative regulation of cell communication	902	7	2.8	4.2	0.02	0.806	2.5
GO:0006793	phosphorus metabolic process	2297	13	7	6	0.02	0.808	1.9
GO:0042493	response to drug	511	5	1.6	3.4	0.02	0.814	3.2
GO:0014070	response to organic cyclic compound	923	7	2.8	4.2	0.02	0.826	2.5
GO:0046914	transition metal ion binding	1154	8	3.5	4.5	0.02	0.846	2.3
GO:0031967	organelle envelope	736	6	2.2	3.8	0.02	0.85	2.7
GO:0031975	envelope	739	6	2.3	3.7	0.02	0.85	2.7
GO:0005975	carbohydrate metabolic process	553	5	1.7	3.3	0.03	0.87	3
GO:0016787	hydrolase activity	1900	11	5.8	5.2	0.03	0.874	1.9
GO:0010033	response to organic substance	2162	12	6.6	5.4	0.03	0.888	1.8
GO:0010243	response to organonitrogen compound	801	6	2.4	3.6	0.04	0.926	2.5
GO:0051241	negative regulation of multicellular organismal process	816	6	2.5	3.5	0.04	0.936	2.4
GO:0006796	phosphate-containing compound metabolic process	2265	12	6.9	5.1	0.04	0.938	1.7
GO:0051726	regulation of cell cycle	630	5	1.9	3.1	0.04	0.94	2.6
GO:1901698	response to nitrogen compound	856	6	2.6	3.4	0.05	0.946	2.3
GO:0031090	organelle membrane	1846	10	5.6	4.4	0.05	0.95	1.8
GO:1901700	response to oxygen-containing compound	1364	8	4.2	3.8	0.05	0.952	1.9
GO:0044421	extracellular region part	2935	14	9	5	0.06	0.958	1.6
GO:0051246	regulation of protein metabolic process	1708	9	5.2	3.8	0.07	0.982	1.7
GO:0051093	negative regulation of developmental process	736	5	2.2	2.8	0.07	0.982	2.2
GO:0065008	regulation of biological quality	2508	12	7.7	4.3	0.07	0.984	1.6
GO:1901360	organic cyclic compound metabolic process	3927	17	12	5	0.08	0.986	1.4
GO:1901701	cellular response to oxygen-containing compound	766	5	2.3	2.7	0.08	0.99	2.1
GO:0006807	nitrogen compound metabolic process	4276	18	13.1	4.9	0.09	0.99	1.4
GO:0009628	response to abiotic stimulus	1011	6	3.1	2.9	0.09	0.99	1.9
GO:0009058	biosynthetic process	4029	17	12.3	4.7	0.09	0.992	1.4
GO:0009968	negative regulation of signal transduction	795	5	2.4	2.6	0.1	0.992	2.1
GO:0048731	system development	3472	15	10.6	4.4	0.1	0.994	1.4
GO:0048523	negative regulation of cellular process	3188	14	9.7	4.3	0.1	0.994	1.4
GO:0005783	endoplasmic reticulum	1067	6	3.3	2.7	0.11	0.998	1.8
GO:0009892	negative regulation of metabolic process	1892	9	5.8	3.2	0.12	0.998	1.6
GO:0019899	enzyme binding	1364	7	4.2	2.8	0.12	0.998	1.7
GO:0031988	membrane-bounded vesicle	2742	12	8.4	3.6	0.12	0.998	1.4
GO:0046872	metal ion binding	2752	12	8.4	3.6	0.13	0.998	1.4
GO:0031324	negative regulation of cellular metabolic process	1673	8	5.1	2.9	0.14	0.998	1.6
GO:0043227	membrane-bounded organelle	8593	31	26.2	4.8	0.14	0.998	1.2
GO:0033993	response to lipid	892	5	2.7	2.3	0.14	0.998	1.8
GO:1901576	organic substance biosynthetic process	3954	16	12.1	3.9	0.14	0.998	1.3
GO:0009605	response to external stimulus	1677	8	5.1	2.9	0.14	0.998	1.6
GO:0044763	single-organism cellular process	9933	35	30.3	4.7	0.14	0.998	1.2
GO:0071702	organic substance transport	1702	8	5.2	2.8	0.15	0.998	1.5
GO:0043169	cation binding	2825	12	8.6	3.4	0.15	0.998	1.4
GO:1901363	heterocyclic compound binding	4299	17	13.1	3.9	0.15	0.998	1.3
GO:0031982	vesicle	2848	12	8.7	3.3	0.15	0.998	1.4
GO:0051239	regulation of multicellular organismal process	2015	9	6.2	2.8	0.16	0.998	1.5
GO:0007049	cell cycle	940	5	2.9	2.1	0.16	0.998	1.7
GO:0097159	organic cyclic compound binding	4353	17	13.3	3.7	0.16	0.998	1.3
GO:0046483	heterocycle metabolic process	3756	15	11.5	3.5	0.16	0.998	1.3
GO:0036094	small molecule binding	2030	9	6.2	2.8	0.16	0.998	1.5
GO:0044444	cytoplasmic part	5297	20	16.2	3.8	0.17	0.998	1.2
GO:0048856	anatomical structure development	4083	16	12.5	3.5	0.17	0.998	1.3
GO:0006725	cellular aromatic compound metabolic process	3788	15	11.6	3.4	0.17	0.998	1.3
GO:0048519	negative regulation of biological process	3492	14	10.7	3.3	0.17	0.998	1.3
GO:0043167	ion binding	4392	17	13.4	3.6	0.17	0.998	1.3
GO:0007275	multicellular organismal development	3796	15	11.6	3.4	0.17	0.998	1.3
GO:0009888	tissue development	1535	7	4.7	2.3	0.19	0.998	1.5
GO:0000166	nucleotide binding	1815	8	5.5	2.5	0.19	0.998	1.4
GO:1901265	nucleoside phosphate binding	1815	8	5.5	2.5	0.19	0.998	1.4
GO:0032268	regulation of cellular protein metabolic process	1550	7	4.7	2.3	0.19	1	1.5
GO:0060255	regulation of macromolecule metabolic process	3881	15	11.9	3.1	0.19	1	1.3
GO:0043168	anion binding	2117	9	6.5	2.5	0.19	1	1.4
GO:0048585	negative regulation of response to stimulus	1008	5	3.1	1.9	0.19	1	1.6
GO:0044249	cellular biosynthetic process	3893	15	11.9	3.1	0.2	1	1.3
GO:0042802	identical protein binding	1022	5	3.1	1.9	0.2	1	1.6
GO:0006950	response to stress	2461	10	7.5	2.5	0.21	1	1.3
GO:0051049	regulation of transport	1322	6	4	2	0.22	1	1.5
GO:0042325	regulation of phosphorylation	1060	5	3.2	1.8	0.22	1	1.5
GO:1903561	extracellular vesicle	2199	9	6.7	2.3	0.22	1	1.3
GO:0070062	extracellular vesicular exosome	2199	9	6.7	2.3	0.22	1	1.3
GO:0098588	bounding membrane of organelle	1345	6	4.1	1.9	0.23	1	1.5
GO:0043230	extracellular organelle	2204	9	6.7	2.3	0.23	1	1.3
GO:0065010	extracellular membrane-bounded organelle	2204	9	6.7	2.3	0.23	1	1.3
GO:0005739	mitochondrion	1375	6	4.2	1.8	0.24	1	1.4
GO:0098589	membrane region	1104	5	3.4	1.6	0.25	1	1.5
GO:0080090	regulation of primary metabolic process	3790	14	11.6	2.4	0.26	1	1.2
GO:0030154	cell differentiation	2892	11	8.8	2.2	0.26	1	1.2
GO:0044767	single-organism developmental process	4450	16	13.6	2.4	0.27	1	1.2
GO:0042221	response to chemical	3843	14	11.7	2.3	0.28	1	1.2
GO:0005515	protein binding	5094	18	15.6	2.4	0.28	1	1.2
GO:0005102	receptor binding	1176	5	3.6	1.4	0.29	1	1.4
GO:0032879	regulation of localization	1780	7	5.4	1.6	0.3	1	1.3
GO:0050793	regulation of developmental process	1789	7	5.5	1.5	0.3	1	1.3
GO:0031323	regulation of cellular metabolic process	3961	14	12.1	1.9	0.32	1	1.2
GO:0019220	regulation of phosphate metabolic process	1231	5	3.8	1.2	0.32	1	1.3
GO:0051174	regulation of phosphorus metabolic process	1235	5	3.8	1.2	0.33	1	1.3
GO:0051128	regulation of cellular component organization	1548	6	4.7	1.3	0.33	1	1.3
GO:0034641	cellular nitrogen compound metabolic process	4021	14	12.3	1.7	0.34	1	1.1
GO:0048869	cellular developmental process	3087	11	9.4	1.6	0.34	1	1.2
GO:0019222	regulation of metabolic process	4660	16	14.2	1.8	0.34	1	1.1
GO:0044765	single-organism transport	2789	10	8.5	1.5	0.34	1	1.2
GO:0045595	regulation of cell differentiation	1275	5	3.9	1.1	0.35	1	1.3
GO:0044459	plasma membrane part	1581	6	4.8	1.2	0.35	1	1.2
GO:0043231	intracellular membrane-bounded organelle	7593	25	23.2	1.8	0.36	1	1.1
GO:0016310	phosphorylation	1621	6	5	1	0.38	1	1.2
GO:0012505	endomembrane system	2552	9	7.8	1.2	0.38	1	1.2
GO:0010605	negative regulation of macromolecule metabolic process	1624	6	5	1	0.38	1	1.2
GO:2000026	regulation of multicellular organismal development	1336	5	4.1	0.9	0.39	1	1.2
GO:0023051	regulation of signaling	2293	8	7	1	0.4	1	1.1
GO:0010646	regulation of cell communication	2297	8	7	1	0.4	1	1.1
GO:0010604	positive regulation of macromolecule metabolic process	1995	7	6.1	0.9	0.41	1	1.1
GO:0044707	single-multicellular organism process	5815	19	17.8	1.2	0.41	1	1.1
GO:0006810	transport	3268	11	10	1	0.41	1	1.1
GO:1902578	single-organism localization	2961	10	9	1	0.42	1	1.1
GO:0005737	cytoplasm	7503	24	22.9	1.1	0.43	1	1
GO:0051234	establishment of localization	3361	11	10.3	0.7	0.45	1	1.1
GO:0031325	positive regulation of cellular metabolic process	2090	7	6.4	0.6	0.46	1	1.1
GO:0044424	intracellular part	9649	30	29.5	0.5	0.5	1	1
GO:0043229	intracellular organelle	8410	26	25.7	0.3	0.52	1	1
GO:0009893	positive regulation of metabolic process	2579	8	7.9	0.1	0.54	1	1
GO:0044446	intracellular organelle part	5227	16	16	0	0.55	1	1
GO:0035556	intracellular signal transduction	1947	6	5.9	0.1	0.55	1	1
GO:0005622	intracellular	9918	30	30.3	-0.3	0.58	1	1
GO:0048468	cell development	1668	5	5.1	-0.1	0.58	1	1
GO:0044422	organelle part	5385	16	16.4	-0.4	0.6	1	1
GO:0051649	establishment of localization in cell	1724	5	5.3	-0.3	0.61	1	0.9
GO:0097367	carbohydrate derivative binding	1728	5	5.3	-0.3	0.62	1	0.9
GO:0007399	nervous system development	1730	5	5.3	-0.3	0.62	1	0.9
GO:0048522	positive regulation of cellular process	3443	10	10.5	-0.5	0.62	1	1
GO:0051716	cellular response to stimulus	5875	17	17.9	-0.9	0.65	1	0.9
GO:0019538	protein metabolic process	3862	11	11.8	-0.8	0.65	1	0.9
GO:0048583	regulation of response to stimulus	2557	7	7.8	-0.8	0.68	1	0.9
GO:0016043	cellular component organization	3941	11	12	-1	0.68	1	0.9
GO:0071944	cell periphery	3949	11	12.1	-1.1	0.68	1	0.9
GO:0044425	membrane part	5322	15	16.3	-1.3	0.69	1	0.9
GO:0031224	intrinsic component of membrane	4392	12	13.4	-1.4	0.72	1	0.9
GO:0048518	positive regulation of biological process	4048	11	12.4	-1.4	0.72	1	0.9
GO:0031326	regulation of cellular biosynthetic process	2718	7	8.3	-1.3	0.74	1	0.8
GO:0009653	anatomical structure morphogenesis	2013	5	6.1	-1.1	0.75	1	0.8
GO:0009966	regulation of signal transduction	2020	5	6.2	-1.2	0.75	1	0.8
GO:0009889	regulation of biosynthetic process	2767	7	8.5	-1.5	0.76	1	0.8
GO:0036211	protein modification process	2408	6	7.4	-1.4	0.76	1	0.8
GO:0006464	cellular protein modification process	2408	6	7.4	-1.4	0.76	1	0.8
GO:0043170	macromolecule metabolic process	6257	17	19.1	-2.1	0.76	1	0.9
GO:0051641	cellular localization	2051	5	6.3	-1.3	0.76	1	0.8
GO:0005886	plasma membrane	3859	10	11.8	-1.8	0.77	1	0.8
GO:1901362	organic cyclic compound biosynthetic process	2793	7	8.5	-1.5	0.77	1	0.8
GO:0010468	regulation of gene expression	2825	7	8.6	-1.6	0.78	1	0.8
GO:0043412	macromolecule modification	2498	6	7.6	-1.6	0.79	1	0.8
GO:0044464	cell part	11985	34	36.6	-2.6	0.79	1	0.9
GO:0016021	integral component of membrane	4313	11	13.2	-2.2	0.8	1	0.8
GO:0044267	cellular protein metabolic process	3273	8	10	-2	0.8	1	0.8
GO:0006139	nucleobase-containing compound metabolic process	3635	9	11.1	-2.1	0.8	1	0.8
GO:0010556	regulation of macromolecule biosynthetic process	2593	6	7.9	-1.9	0.82	1	0.8
GO:0019219	regulation of nucleobase-containing compound metabolic process	2610	6	8	-2	0.83	1	0.8
GO:0050794	regulation of cellular process	8232	22	25.1	-3.1	0.83	1	0.9
GO:0050789	regulation of biological process	8626	23	26.4	-3.4	0.84	1	0.9
GO:0051171	regulation of nitrogen compound metabolic process	2802	6	8.6	-2.6	0.87	1	0.7
GO:0090304	nucleic acid metabolic process	3251	7	9.9	-2.9	0.89	1	0.7
GO:2000112	regulation of cellular macromolecule biosynthetic process	2503	5	7.6	-2.6	0.89	1	0.7
GO:0010467	gene expression	3331	7	10.2	-3.2	0.9	1	0.7
GO:0044260	cellular macromolecule metabolic process	5588	13	17.1	-4.1	0.91	1	0.8
GO:0007154	cell communication	5298	12	16.2	-4.2	0.92	1	0.7
GO:0034654	nucleobase-containing compound biosynthetic process	2653	5	8.1	-3.1	0.92	1	0.6
GO:0018130	heterocycle biosynthetic process	2702	5	8.3	-3.3	0.93	1	0.6
GO:0019438	aromatic compound biosynthetic process	2710	5	8.3	-3.3	0.93	1	0.6
GO:0044271	cellular nitrogen compound biosynthetic process	2750	5	8.4	-3.4	0.94	1	0.6
GO:0043234	protein complex	3215	6	9.8	-3.8	0.94	1	0.6
GO:0044700	single organism signaling	5198	11	15.9	-4.9	0.95	1	0.7
GO:0009059	macromolecule biosynthetic process	3268	6	10	-4	0.95	1	0.6
GO:0007165	signal transduction	4866	10	14.9	-4.9	0.95	1	0.7
GO:0005634	nucleus	4725	9	14.4	-5.4	0.97	1	0.6
GO:0034645	cellular macromolecule biosynthetic process	3169	5	9.7	-4.7	0.97	1	0.5
