# Supplementary material for: Microarray and qPCR Analysis of Mitochondrial Metabolism Activation during Prenatal and Early Postnatal Development in Rats and Humans with Emphasis on CoQ10 Biosynthesis
Source: Biology (Basel). 2021 May 8;10(5):418. doi: 10.3390/biology10050418 (PMC8150536; doi:10.3390/biology10050418)
Supplement: Supplementary file 1 [file biology-10-00418-s001.zip › biology-10-00418-s001/Krizova et al_Tables S1 showing GO categories of profiles gene symbols co-clustered in microarray GO and STEM analysis/Table S1 LIVER GOmito profile 29 Genetable.xlsx]

## Sheet: Table S1 LIVER GOmito profile 2
Microarray and qPCR analysis of mitochondrial metabolism activation during prenatal and early postnatal development in rat and human with emphasis on CoQ10 biosynthesis
Jana Krizova, Martina Hulkova, Vaclav Capek, Petr Mlejnek, Jan Silhavy, Marketa Tesarova, Jiri Zeman, Hana Hansikova
(Table S1)
Gene List for GO:0005739 (mitochondrion) genes in Profile 29 (0.0,1.0,1.0,3.0,2.0)
#genes category	#genes assigned	#genes expected	#genes enriched	p-value	corrected p-value
-------
Selected	Weight	Gene Symbol	SPOT	0	4	6	7	10
Yes	1	ETHE1	ID_445	0	0.38	0.25	1.34	0.72
Yes	1	ECH1	ID_515	0	0.27	1.18	3.61	3.04
Yes	1	ACSM3	ID_1077	0	0.37	1.17	2.96	2.28
Yes	1	PC	ID_1314	0	0.74	1.4	2.25	1.66
Yes	1	MACROD1	ID_1368	0	0.33	0.58	1.16	1
Yes	1	BCKDHA	ID_2114	0	0.36	1.16	1.93	1.57
Yes	1	POLG	ID_2491	0	0.14	0.84	1.56	0.93
Yes	1	P2RY2	ID_2606	0	0.19	0.48	2.45	1.72
Yes	1	SIRT3	ID_2961	0	0.26	0.63	2.2	1.59
Yes	1	HOGA1	ID_3347	0	0.98	1.11	1.84	1.76
Yes	1	ECI1	ID_3512	0	0.54	0.92	2.82	1.46
Yes	1	ACADVL	ID_4827	0	0.58	0.86	1.94	1.57
Yes	1	EHHADH	ID_5651	0	0.97	1.43	4.99	3.73
Yes	1	ACAD10	ID_6308	0	0.27	0.89	1.76	1.09
Yes	1	ACADS	ID_6348	0	0.67	0.73	1.43	1.12
Yes	1	MPC2	ID_6973	0	0.15	0.23	1.3	0.98
Yes	1	MARC2	ID_7507	0	0.21	0.25	1.75	1.5
Yes	1	G0S2	ID_7540	0	0.2	0.6	1.77	0.99
Yes	1	DHRS4	ID_8624	0	0.44	1.03	1.67	1.39
Yes	1	VWA8	ID_8779	0	0.57	0.96	3	2.63
Yes	1	MSRA	ID_9154	0	0.75	1.03	1.47	1.19
Yes	1	SLC25A42	ID_9452	0	0.2	0.39	1.73	1.04
Yes	1	SLC25A4	ID_9541	0	0.24	0.62	1.13	0.86
Yes	1	ACSL1	ID_9902;ID_9903	0	0.38	0.88	2.17	1.57
Yes	1	HSD17B4	ID_11029	0	0.46	0.71	1.34	1.08
Yes	1	MLYCD	ID_11769	0	0.31	0.26	1.51	1.05
Yes	1	CAR5A	ID_12094	0	0.23	0.19	2.02	1.38
Yes	1	GLRX	ID_12168	0	0.25	0.65	1.56	1.18
Yes	1	TXNIP	ID_12769	0	0.27	0.87	1.54	0.79
Yes	1	ETFDH	ID_13433	0	0.62	1.13	2.15	1.82
Yes	1	HSD3B5	ID_13622	0	0.05	-0.05	1.07	0.31
Yes	1	ABCD3	ID_13737	0	0.46	0.17	1.58	1.22
Yes	1	AIFM2	ID_14109	0	0.5	0.55	1.49	1.46
Yes	1	LOC691083	ID_15059	0	0.75	1.44	3.18	1.98
Yes	1	CCBL1	ID_15680	0	0.28	0.47	1.57	1.49
Yes	1	CRAT	ID_15684	0	-0.03	-0.13	1.01	0.54
Yes	1	LOC500300	ID_17242	0	-0.01	0.72	2.21	1.36
Yes	1	SLC25A13	ID_17537	0	0.44	0.9	1.78	1.59
Yes	1	SFXN5	ID_17893	0	0.15	0.23	1.27	1.03
Yes	1	HMGCL	ID_18909	0	0.6	0.99	2.73	2.41
Yes	1	DECR1	ID_19160	0	0.78	1.44	2.57	2.13
Yes	1	HDHD3	ID_19357	0	0.34	0.79	2.14	1.84
Yes	1	CPT2	ID_19493	0	0.84	1.09	2.02	1.42
Yes	1	HADHA	ID_20000;ID_20001	0	0.2	0.35	1	0.71
Yes	1	ACOT2	ID_20261	0	0.06	0.57	2.5	1.41
Yes	1	HADHB	ID_20675	0	0.37	0.84	1.44	1.13
Yes	1	SERHL2	ID_21675	0	0.48	0.53	1.37	0.48
Yes	1	SUOX	ID_21849	0	0.46	0.24	1.08	0.98
Yes	1	CYP2D4	ID_22520	0	0.85	0.72	1.3	1.25
Yes	1	CPT1B	ID_22566	0	0.21	0.72	2.48	0.94
Yes	1	CLPX	ID_23127	0	0.6	0.72	2.31	1.96
Yes	1	SLC25A20	ID_23329	0	0.55	0.61	1.55	1.27
Yes	1	FDX1	ID_23764	0	0.32	0.75	2.75	1.58
Yes	1	LACTB	ID_23864	0	0.7	0.8	1.48	1.15
Yes	1	ACADL	ID_24833	0	0.6	1.06	2.03	1.68
