# Supplementary material for: Microarray and qPCR Analysis of Mitochondrial Metabolism Activation during Prenatal and Early Postnatal Development in Rats and Humans with Emphasis on CoQ10 Biosynthesis
Source: Biology (Basel). 2021 May 8;10(5):418. doi: 10.3390/biology10050418 (PMC8150536; doi:10.3390/biology10050418)
Supplement: Supplementary file 1 [file biology-10-00418-s001.zip › biology-10-00418-s001/Krizova et al_Tables S1 showing GO categories of profiles gene symbols co-clustered in microarray GO and STEM analysis/Table S1 LIVER GOmito profile 66 Genetable.xlsx]

## Sheet: Table S1 LIVER GOmito profile 6
Microarray and qPCR analysis of mitochondrial metabolism activation during prenatal and early postnatal development in rat and human with emphasis on CoQ10 biosynthesis
Jana Krizova, Martina Hulkova, Vaclav Capek, Petr Mlejnek, Jan Silhavy, Marketa Tesarova, Jiri Zeman, Hana Hansikova
(Table S1)
Gene List for GO:0005739 (mitochondrion) genes in Profile 66 (0.0,1.0,2.0,3.0,4.0)
#genes category	#genes assigned	#genes expected	#genes enriched	p-value	corrected p-value
-------
Selected	Weight	Gene Symbol	SPOT	0	4	6	7	10
Yes	1	PERP	ID_43	0	0.11	0.71	1.13	0.99
Yes	1	ARG1	ID_73	0	1.62	2.15	3.1	3.25
Yes	1	PRODH2	ID_549	0	0.66	0.92	1.98	2.25
Yes	1	LOC690000	ID_575	0	0.23	0.35	1.12	1.11
Yes	1	ETFB	ID_599	0	0.51	0.79	1.06	1.05
Yes	1	MCEE	ID_738	0	0.56	0.78	1.72	2
Yes	1	PDE2A	ID_895	0	0.3	0.76	1.22	1.5
Yes	1	ACADSB	ID_1182	0	0.26	1.13	1.32	2.13
Yes	1	NUDT8	ID_1300	0	0.32	0.59	1.01	0.91
Yes	1	GLYAT	ID_1445	0	0.06	1.15	1.97	2.13
Yes	1	SFXN2	ID_1631	0	0.18	0.87	1.27	1.59
Yes	1	AS3MT	ID_1634	0	0.94	1.91	2.81	2.56
Yes	1	CYP17A1	ID_3376	0	1.92	2.44	5.25	5.27
Yes	1	HAGH	ID_3526	0	0.46	0.6	0.9	1.14
Yes	1	ADAP2	ID_4005	0	0.9	1.61	1.87	1.93
Yes	1	GPRC5C	ID_4298;ID_4299	0	0.36	0.69	0.96	1.21
Yes	1	ABAT	ID_4412	0	0.73	1.01	1.27	1.3
Yes	1	ALDH3A2	ID_4745	0	0.61	1.02	1.97	2
Yes	1	POLG2	ID_5242	0	0.55	1.42	1.79	1.72
Yes	1	ABCA9	ID_5265	0	0.7	1.47	1.63	1.86
Yes	1	NIT2	ID_5504	0	0.57	1.14	1.89	2.23
Yes	1	BDH1	ID_5950	0	0.26	0.68	1.22	1.22
Yes	1	ALDH2	ID_6309	0	0.42	0.84	1.18	1.23
Yes	1	PXMP2	ID_6372	0	0.93	1.34	2.46	2.58
Yes	1	ADCK3	ID_7482	0	0.68	0.91	1.84	2.08
Yes	1	CLU	ID_8720	0	0.34	1.28	1.66	1.94
Yes	1	MTUS1	ID_9558	0	0.09	0.62	1.25	1.45
Yes	1	SLC25A15	ID_9633	0	0.4	1.1	1.97	1.77
Yes	1	SH3BP5	ID_9720	0	0.05	0.63	1.17	1.31
Yes	1	CBR4	ID_9857	0	0.46	0.85	1.16	1.13
Yes	1	ECI2	ID_10244	0	0.61	1.25	1.94	1.7
Yes	1	ALDH5A1	ID_10290	0	0.85	1.71	2.14	2.07
Yes	1	SLC25A48	ID_10534	0	0.29	0.75	0.82	1.32
Yes	1	RNF144B	ID_10594	0	0.27	1.55	2.08	1.97
Yes	1	BPHL	ID_10636	0	0.16	1.08	2.39	2.97
Yes	1	PHYH	ID_10815	0	1.17	1.85	2.53	2.45
Yes	1	ACAA2	ID_11140	0	0.68	1.02	2.03	1.95
Yes	1	ZADH2	ID_11174	0	0.82	1.47	2.14	2.15
Yes	1	GCDH	ID_11585	0	0.45	1.04	1.74	1.74
Yes	1	TAT	ID_11692	0	0.05	3.71	6.29	6.85
Yes	1	DMGDH	ID_12205	0	1.97	2.66	3.91	4.57
Yes	1	ADH1	ID_12955	0	1.64	5.33	6.16	6.13
Yes	1	UOX	ID_12988	0	2.39	2.88	4.15	4.15
Yes	1	MCCC2	ID_13103	0	0.43	0.9	0.94	1.07
Yes	1	GHR	ID_13175	0	0.88	1.22	1.15	1.58
Yes	1	HADH	ID_13775	0	0.7	0.9	1.87	1.83
Yes	1	ACADM	ID_13843	0	0.37	0.7	1.8	1.7
Yes	1	CHCHD10	ID_14401	0	0.29	1.03	2.12	2.21
Yes	1	ASS1	ID_14675	0	1.16	2.19	2.7	2.64
Yes	1	KYNU	ID_14762	0	0.46	1.29	2.37	2.14
Yes	1	SQRDL	ID_15175;ID_16622	0	0.72	1.81	2.32	2.43
Yes	1	PPM1K	ID_16970	0	0.15	0.99	2.16	3.52
Yes	1	MGST1	ID_17376	0	1.15	1.66	1.95	2.1
Yes	1	PON2	ID_17532	0	0.32	0.75	1.12	1.01
Yes	1	HIBADH	ID_17727	0	0.34	0.94	1.07	1.16
Yes	1	KCNJ8	ID_18252	0	0.33	0.47	0.84	1.18
Yes	1	ABCC9	ID_18253;ID_18255	0	0.33	1	1.97	2.34
Yes	1	ACO1	ID_18429	0	0.42	0.66	1.56	1.54
Yes	1	AGMAT	ID_18970	0	0.26	0.84	2.33	2.48
Yes	1	ADHFE1	ID_19110	0	0.5	2.39	4.01	3.69
Yes	1	HINT2	ID_19254	0	0.11	0.62	0.99	1.24
Yes	1	PINK1	ID_19751	0	0.38	1.11	1.88	1.87
Yes	1	HAAO	ID_20603	0	0.72	1	1.38	1.41
Yes	1	ALDH6A1	ID_20923	0	0.74	1.53	1.86	2.04
Yes	1	GLS2	ID_21136	0	1.31	1.87	3.56	3.91
Yes	1	GPD1	ID_21769	0	0.83	1.39	2.2	2.28
Yes	1	ACSS3	ID_22139	0	0.51	1.2	1.46	1.5
Yes	1	ABCD2	ID_22574	0	0.95	2.71	4.72	4.99
Yes	1	BCKDHB	ID_23216	0	0.26	0.48	1.03	1.05
Yes	1	ACAT1	ID_23770	0	0.2	0.6	1.09	1.07
Yes	1	ETFA	ID_23785	0	0.37	0.78	1.15	0.99
Yes	1	PCCB	ID_23981	0	0.08	0.67	0.87	1.11
Yes	1	CYP27A1	ID_24436	0	0.38	1.32	3.18	3.06
Yes	1	AGXT	ID_24537	0	1.04	2.39	4.63	4.67
Yes	1	ND6	ID_25034	0	0.54	0.67	0.91	1.11
Yes	1	SLC25A23	ID_25054;ID_25055	0	0.53	1.67	2.51	2.83
Yes	1	HSD17B10	ID_25317	0	0.64	1.11	1.21	1.28
Yes	1	MAOA	ID_25794	0	0.09	0.78	0.95	1.04
Yes	1	GK	ID_25992	0	0.53	1.72	2.89	2.48
