# Supplementary material for: Microarray and qPCR Analysis of Mitochondrial Metabolism Activation during Prenatal and Early Postnatal Development in Rats and Humans with Emphasis on CoQ10 Biosynthesis
Source: Biology (Basel). 2021 May 8;10(5):418. doi: 10.3390/biology10050418 (PMC8150536; doi:10.3390/biology10050418)
Supplement: Supplementary file 1 [file biology-10-00418-s001.zip › biology-10-00418-s001/Krizova et al_Tables S1 showing GO categories of profiles gene symbols co-clustered in microarray GO and STEM analysis/Table S1 LIVER GOmito profile 67 Genetable.xlsx]

## Sheet: Table S1 LIVER GOmito profile 6
Microarray and qPCR analysis of mitochondrial metabolism activation during prenatal and early postnatal development in rat and human with emphasis on CoQ10 biosynthesis
Jana Krizova, Martina Hulkova, Vaclav Capek, Petr Mlejnek, Jan Silhavy, Marketa Tesarova, Jiri Zeman, Hana Hansikova
(Table S1)
Gene List for GO:0005739 (mitochondrion) genes in Profile 67 (0.0,1.0,1.0,1.0,1.0)
#genes category	#genes assigned	#genes expected	#genes enriched	p-value	corrected p-value
-------
Selected	Weight	Gene Symbol	SPOT	0	4	6	7	10
Yes	1	DGAT2	ID_2585	0	0.89	1.23	1.21	1.32
Yes	1	CHDH	ID_9336	0	1.22	1.64	1.89	1.98
Yes	1	AGXT2	ID_12329	0	1.61	2.52	2.68	2.84
Yes	1	HMGCS2	ID_12789	0	2.37	3.39	4.05	3.81
Yes	1	BBOX1	ID_16170	0	1.8	2.08	2.67	2.7
Yes	1	GSTK1	ID_16850	0	1.2	1.88	1.84	1.92
Yes	1	ALDH1B1	ID_18475	0	1.28	0.69	0.98	1.43
Yes	1	RSAD2	ID_20715	0	1.06	1.72	1.23	1.45
Yes	1	HRSP12	ID_22243	0	0.74	1.3	1.15	1.29
Yes	1	MGC94207	ID_22446	0	0.75	1.04	1.14	0.91
Yes	1	TST	ID_22464	0	0.91	1.35	1.04	1.14
Yes	1	CPS1	ID_24406	0	4.58	5.27	5.49	5.49
Yes	1	OTC	ID_25814	0	0.77	1.07	0.79	1.1
