# Supplementary material for: Microarray and qPCR Analysis of Mitochondrial Metabolism Activation during Prenatal and Early Postnatal Development in Rats and Humans with Emphasis on CoQ10 Biosynthesis
Source: Biology (Basel). 2021 May 8;10(5):418. doi: 10.3390/biology10050418 (PMC8150536; doi:10.3390/biology10050418)
Supplement: Supplementary file 1 [file biology-10-00418-s001.zip › biology-10-00418-s001/Krizova et al_Tables S1 showing GO categories of profiles gene symbols co-clustered in microarray GO and STEM analysis/Table S1 LIVER GOmito profile 70 Genetable.xlsx]

## Sheet: Table S1 LIVER GOmito profile 7
Microarray and qPCR analysis of mitochondrial metabolism activation during prenatal and early postnatal development in rat and human with emphasis on CoQ10 biosynthesis
Jana Krizova, Martina Hulkova, Vaclav Capek, Petr Mlejnek, Jan Silhavy, Marketa Tesarova, Jiri Zeman, Hana Hansikova
(Table S1)
Gene List for GO:0005739 (mitochondrion) genes in Profile 70 (0.0,-1.0,0.0,2.0,2.0)
#genes category	#genes assigned	#genes expected	#genes enriched	p-value	corrected p-value
-------
Selected	Weight	Gene Symbol	SPOT	0	4	6	7	10
Yes	1	ACSM5	ID_1074	0	0.24	0.04	3.98	3.46
Yes	1	CYP2E1	ID_1235	0	0.48	0.04	5.89	6.83
Yes	1	CPT1A	ID_1290	0	0.11	2.05	4.79	4.42
Yes	1	SEPT4	ID_4071	0	-0.03	-0.19	0.86	0.91
Yes	1	ASL	ID_6256	0	-0.07	0.26	2.12	2.55
Yes	1	POR	ID_6577	0	0.03	0.04	2.14	1.64
Yes	1	SDS	ID_6676	0	0.07	-0.14	2.55	2.53
Yes	1	DAO	ID_6715	0	0.16	0.37	2.11	1.9
Yes	1	ADCY10	ID_6974	0	-0.07	0.99	3.17	2.47
Yes	1	NIT1	ID_7434	0	0	0.57	1.11	0.92
Yes	1	MARC1	ID_7506	0	0.16	-0.14	3.54	3.23
Yes	1	ACOX3	ID_8258	0	0.02	0.38	2.15	1.96
Yes	1	AMACR	ID_12332	0	-0.25	-0.41	2.09	1.86
Yes	1	FITM2	ID_16501	0	-0.04	-0.01	1.69	1.54
Yes	1	GABARAPL1	ID_17341	0	-0.05	0.36	1.19	0.87
Yes	1	CROT	ID_17489	0	-0.03	0.55	1.63	1.65
Yes	1	SLC25A47	ID_20365	0	0.15	0.77	4.45	3.92
