# Supplementary material for: Microarray and qPCR Analysis of Mitochondrial Metabolism Activation during Prenatal and Early Postnatal Development in Rats and Humans with Emphasis on CoQ10 Biosynthesis
Source: Biology (Basel). 2021 May 8;10(5):418. doi: 10.3390/biology10050418 (PMC8150536; doi:10.3390/biology10050418)
Supplement: Supplementary file 1 [file biology-10-00418-s001.zip › biology-10-00418-s001/Krizova et al_Tables S1 showing GO categories of profiles gene symbols co-clustered in microarray GO and STEM analysis/Table S1 MUSCLE cluster 0 Genetable.xlsx]

## Sheet: Table S1 MUSCLE cluster 0 Genet
Microarray and qPCR analysis of mitochondrial metabolism activation during prenatal and early postnatal development in rat and human with emphasis on CoQ10 biosynthesis
Jana Krizova, Martina Hulkova, Vaclav Capek, Petr Mlejnek, Jan Silhavy, Marketa Tesarova, Jiri Zeman, Hana Hansikova
(Table S1)
Gene Table for Cluster 0 (Profiles 66, 72, and 80)
	Profile 67 (0.0,1.0,1.0,1.0,1.0)
	Profile 80 (0.0,2.0,2.0,3.0,1.0)
	Profile 72 (0.0,1.0,3.0,3.0,2.0)
-------
Selected	Weight	Gene Symbol	SPOT	0	4	6	7	10
	1	HIVEP2	ID_34	0	0.79	0.93	1.33	1.08
	1	PERP	ID_43	0	1.56	1.74	1.29	1.21
	1	MAP7	ID_50	0	0.99	1.13	1.37	1.04
	1	LAMA2	ID_63	0	1.46	1.9	2.17	1.89
	1	ENPP1	ID_75	0	0.85	1	0.98	1.05
	1	FNDC1	ID_151	0	2.04	2.44	2.5	2.98
	1	ZIM1	ID_279	0	1.33	1.87	1.87	1.57
	1	DMPK	ID_412	0	1.06	1.61	1.63	1.48
	1	GPR4	ID_418	0	0.78	0.74	0.87	1.15
	1	PPP1R13L	ID_423	0	0.93	0.83	1.12	1.01
	1	CKM	ID_424	0	3.57	4.16	4.33	4.32
	1	LYPD5	ID_437	0	2.77	2.65	2.5	2.02
	1	LYPD3	ID_447	0	2.17	2.4	1.95	1.54
	1	LGALS7	ID_517	0	2.96	3.71	3.47	3.05
	1	SBSN	ID_556	0	4.04	4.39	4.15	2.98
	1	DMKN	ID_557	0	5.57	5.69	5.49	4.39
	1	CEBPA	ID_566	0	0.99	0.93	1.26	1.14
	1	KLK1C7	ID_623	0	1.81	2.36	2.68	2.19
	1	MAMSTR	ID_666	0	1.94	2.25	1.99	2.32
	1	ATP10A	ID_723	0	0.87	1.32	1.38	1.42
	1	ALPK3	ID_796	0	1.03	1.25	1.4	1.46
	1	TM6SF1	ID_802	0	1.14	1.4	1.28	1.03
	1	PDE2A	ID_895	0	1.35	1.31	1.32	1.12
	1	AMPD3	ID_1047	0	1.35	2.05	2	1.78
	1	MICAL2	ID_1050	0	1.43	1.48	1.5	1.81
	1	EEF2K	ID_1089	0	1.07	1.24	1.35	0.99
	1	TRIM72	ID_1155	0	2.37	3.04	3.11	2.91
	1	PKP3	ID_1247	0	1.52	1.66	1.48	1.27
	1	TNNI2	ID_1269	0	2.73	3.86	4.16	4.26
	1	TNNT3	ID_1271	0	2.12	3	3.22	3.16
	1	MRGPRF	ID_1287	0	1.37	1.53	1.6	1.98
	1	SPTBN2	ID_1315	0	1.01	1.02	1.13	1.03
	1	PYGM	ID_1359	0	2.02	2.77	2.95	2.96
	1	AHNAK /// AHNAK	ID_1402	0	1.16	1.36	1.68	1.42
	1	EZR	ID_1841	0	1.02	0.94	1.31	0.97
	1	THBS2	ID_1886	0	2.1	2.22	2.15	2.18
	1	CACNG6	ID_1940	0	0.91	1.21	0.92	1.04
	1	EHD2	ID_2041	0	1.4	1.4	1.46	1.7
	1	BCAM	ID_2082	0	0.81	1.06	1.13	1.38
	1	CNFN	ID_2109	0	5.04	4.86	4.22	2.64
	1	LTBP4	ID_2132	0	0.68	0.82	0.82	1.14
	1	RYR1 /// RYR1	ID_2157	0	1.77	2.13	2.25	2.28
	1	KCNK6	ID_2163	0	1.37	1.45	1.42	1.68
	1	CLEC11A	ID_2277	0	0.91	1.02	0.81	1.19
	1	EMP3	ID_2331	0	1.14	1.21	1.09	1.23
	1	CSRP3	ID_2356	0	1.79	2.28	2.75	2.41
	1	LRRK1	ID_2459	0	0.93	1.1	1.02	1.05
	1	ANPEP	ID_2498	0	1.11	1.27	1.45	1.03
	1	IQGAP1	ID_2507	0	1.21	1.24	1.32	1
	1	DGAT2	ID_2585	0	2.06	1.95	2.04	1.32
	1	OLR63	ID_2633	0	1.61	1.96	1.88	2.46
	1	HBB	ID_2666	0	1.06	1.16	1.25	0.94
	1	HBB-B1	ID_2667	0	1.05	1.23	1.22	0.92
	1	TRIM5	ID_2685	0	0.7	1.1	1.06	0.95
	1	PRKCDBP	ID_2711	0	1	1.11	1.38	1.6
	1	DKK3	ID_2788	0	0.84	1.03	0.84	1.18
	1	ADAM12	ID_2929	0	1.15	1.12	1.04	1.04
	1	IFITM3	ID_2965	0	1.15	1.73	1.77	1.94
	1	GAL	ID_3027	0	1.64	1.34	1.63	1.56
	1	OVOL1	ID_3081	0	2.26	2.28	1.74	1.68
	1	EHBP1L1	ID_3086	0	1.11	1.28	1.19	1.21
	1	CDC42EP2	ID_3095	0	1.51	1.65	1.73	1.93
	1	CAPN1	ID_3098	0	1.57	1.76	1.8	2.02
	1	OSTF1	ID_3237	0	0.92	1.07	1.04	1.04
	1	ANXA1	ID_3240	0	2.37	1.98	2.25	2.03
	1	FAM189A2	ID_3254	0	1.14	1.26	1.52	1.71
	1	ANKRD22	ID_3292	0	2.22	2.05	1.73	1.36
	1	MYOF	ID_3314	0	1.5	1.62	1.76	1.39
	1	ANKRD2	ID_3349	0	1.59	1.47	1.33	1.92
	1	COL17A1	ID_3387	0	0.83	0.87	1.18	1.3
	1	AFAP1L2	ID_3409	0	0.71	0.98	0.92	1.05
	1	EMP2	ID_3461	0	1.82	1.9	1.66	1.97
	1	PPL	ID_3474	0	2.87	2.85	2.86	1.85
	1	SRL	ID_3487	0	1.09	1.52	1.55	1.68
	1	LCP2	ID_3578	0	0.71	0.93	0.78	1.16
	1	ADAMTS2	ID_3654	0	1.34	1.56	1.75	1.7
	1	SLC36A1	ID_3698	0	0.77	0.77	0.67	1
	1	MYH8 /// MYH8	ID_3815	0	2.66	3.77	4.16	4.11
	1	GAS7	ID_3817	0	1.8	1.98	2.06	1.89
	1	ALOXE3	ID_3841	0	2.12	2.64	2.56	1.66
	1	ALOX12B	ID_3842	0	5.22	5.27	4.7	2.84
	1	PLD2 /// PLD2	ID_3878	0	0.86	1.12	0.93	0.9
	1	ENO3	ID_3883	0	1.65	2.22	2.53	2.57
	1	P2RX5	ID_3907	0	0.75	0.99	1.24	0.89
	1	UNC45B	ID_4028	0	0.85	1.2	1.17	0.9
	1	SLFN5	ID_4029	0	1.22	1.89	1.74	2.02
	1	SEPT4	ID_4071	0	1.1	1.35	1.36	1.44
	1	COL1A1	ID_4107	0	1.56	1.73	1.72	1.79
	1	RAPGEFL1 /// RAPGEFL1	ID_4172	0	1.03	0.89	0.89	0.83
	1	SLC16A6	ID_4282	0	1.78	2.02	2.52	2.68
	1	C1QTNF1	ID_4344	0	1	1.32	1.54	1.54
	1	RBFOX1	ID_4416	0	1.15	1.39	1.57	1.68
	1	RGD1559575	ID_4610	0	1.05	1.16	0.7	0.94
	1	FAT2	ID_4662	0	1.11	1.09	0.81	0.94
	1	OBSCN	ID_4705;ID_4706;ID_4707;ID_4708;ID_4710;ID_4711;ID_4715	0	1.38	1.94	2.06	2.05
	1	KCTD11	ID_4821	0	0.95	1.65	1.21	1.32
	1	ALOX12	ID_4832	0	1.22	1.08	0.65	0.95
	1	SLC13A5	ID_4856	0	1.97	2.33	1.97	2.43
	1	SMTNL2	ID_4858	0	1.06	1.22	1.19	1.25
	1	SPNS2	ID_4859	0	0.91	1.05	1	0.92
	1	CORO6	ID_4945	0	1.76	2.38	2.72	2.36
	1	AKAP1	ID_5016	0	1.01	1.5	1.41	1.43
	1	SGCA	ID_5051	0	1.33	1.52	1.72	2.12
	1	KRT10	ID_5114	0	4.09	4.29	4.14	3.65
	1	KRT14	ID_5150	0	1.31	1.65	1.83	1.66
	1	KRT14L /// KRT16	ID_5152	0	1.01	1.22	0.82	0.84
	1	JUP	ID_5156	0	1.65	1.67	1.44	1.55
	1	PTRF	ID_5171	0	0.75	0.81	0.94	1.15
	1	PLEKHH3	ID_5176	0	0.78	0.89	0.65	1.02
	1	LOC304131	ID_5402	0	1.36	1.52	1.71	1.8
	1	STFA2L3	ID_5582;ID_5583	0	5.89	6.59	6.08	5.23
	1	STFA2 /// LOC100911790 /// STFA2L3	ID_5584	0	4.5	5.13	4.87	3.97
	1	CLDN1	ID_5631	0	1.34	1.18	1.23	1.14
	1	C2CD2	ID_5820	0	0.86	1.11	0.91	0.85
	1	ABI3BP	ID_5842	0	1.46	1.72	1.71	1.49
	1	LOC689230	ID_5901	0	4.95	6.33	6.09	5.18
	1	STFA3	ID_5902	0	5.49	6.38	6.26	5.6
	1	STFA2L1	ID_5905	0	4.86	5.92	5.5	4.05
	1	HEG1	ID_5923	0	0.99	0.94	1.16	1.27
	1	OSTN	ID_5958	0	1.63	2.19	2.02	2.65
	1	TP63	ID_5961	0	0.94	0.86	1.41	1.06
	1	RGD1559710	ID_6065	0	1.02	1.33	1.45	1.48
	1	STARD13	ID_6091	0	0.83	1.01	1.03	0.7
	1	SLC7A1	ID_6107	0	0.96	1.08	1.45	1.51
	1	TMEM184A	ID_6168	0	1.22	1.17	1.04	1.36
	1	NIACR1	ID_6288	0	0.98	1.06	1.07	0.85
	1	HSPB8	ID_6336	0	1.86	2.71	2.9	2.86
	1	RGD1306556	ID_6364	0	0.91	0.82	0.93	1.13
	1	LOC100912723	ID_6410	0	0.73	0.84	1	0.8
	1	FRY /// FRY	ID_6435	0	0.97	1.34	1.54	1.26
	1	FAM20C	ID_6516	0	1	1.09	1.01	1.37
	1	PCOLCE	ID_6553	0	0.97	1.29	1.32	1.48
	1	HSPB1	ID_6574	0	2.04	2.37	2.7	2.62
	1	GPR133	ID_6610	0	2.24	2.4	2.6	2.87
	1	MYL2 /// MYL2	ID_6658	0	1.86	2.55	2.75	2.92
	1	SERPINB5	ID_6758	0	4.39	4.68	3.9	3.46
	1	SERPINB12 /// SERPINB12	ID_6759	0	5.9	6.23	5.44	3.41
	1	SERPINB7	ID_6762	0	4.26	4.77	4.23	2.6
	1	SERPINB2	ID_6763	0	4.23	4.4	4.09	2.82
	1	SERPINB8	ID_6765	0	2.18	3.08	2.38	1.81
	1	NUAK2	ID_6820	0	0.95	1.06	0.96	0.58
	1	FMOD	ID_6839	0	2.61	3.19	2.89	3.37
	1	TNNI1	ID_6860	0	1.04	1.29	1.32	0.92
	1	LAD1	ID_6861;ID_18575	0	2.15	2.21	2.01	1.72
	1	FAM129A	ID_6901	0	0.95	0.91	0.91	1.07
	1	LOC100302372	ID_6933	0	1.19	1.15	1.43	1.36
	1	DPT	ID_6971	0	2.13	2.16	2.53	2.62
	1	LOC100910652 /// LOC100910652	ID_6985	0	0.87	0.96	1.01	0.93
	1	RGS5	ID_6989	0	1.49	1.72	1.76	2.17
	1	PVRL4	ID_7012	0	1.05	1.09	1.11	0.83
	1	F11R	ID_7015	0	1.01	1.01	1.31	1.16
	1	TAGLN2	ID_7033	0	1.02	1.19	1.34	1.5
	1	TMEM63A	ID_7101	0	1.2	1.38	1.44	1.69
	1	CD34	ID_7154	0	0.75	0.76	0.93	1.04
	1	CD55	ID_7228	0	2.39	2.53	2.85	2.69
	1	PKP1	ID_7273	0	3.04	3.39	3.09	2.63
	1	PRG4	ID_7315	0	1.35	1.74	2.23	1.55
	1	LAMC1	ID_7328	0	1.19	1.41	1.69	1.43
	1	TOR3A	ID_7349	0	0.88	1.22	1.3	1.18
	1	TNN	ID_7358	0	1.24	1.78	1.79	1.93
	1	FMO1	ID_7378	0	2.06	2.24	2.22	1.63
	1	DUSP27	ID_7399	0	0.97	1.26	1.38	1.33
	1	CXCL9	ID_7624	0	1.33	1.9	2.3	2.03
	1	IGFBP7	ID_7676	0	1.43	1.74	1.93	2.28
	1	HOPX	ID_7680	0	3.99	3.82	3.55	3.25
	1	TEC	ID_7697	0	1.21	1.5	1.78	1.77
	1	RBM47	ID_7733	0	1.14	1.17	1.51	1.18
	1	ARAP2	ID_7763	0	1.22	1.37	1.2	1.34
	1	FGFBP1	ID_7793	0	1.43	1.56	0.92	1.03
	1	HTRA3	ID_7820	0	1.37	1.55	1.61	1.88
	1	SELM	ID_7852	0	1.07	1.11	1.08	1.4
	1	GATSL3	ID_7863	0	1.05	1.12	1.25	1.4
	1	AEBP1	ID_7880	0	1.45	1.78	1.84	1.76
	1	IBSP	ID_8018	0	4.95	5.19	5.18	5.15
	1	CDS1	ID_8029	0	1.89	2.12	1.72	1.24
	1	STIM2	ID_8208	0	0.89	1.1	1.03	0.98
	1	SPON2 /// LOC100361829	ID_8279	0	1.5	2.03	1.63	2.34
	1	KREMEN1	ID_8309	0	0.91	1.1	1.11	1.44
	1	PGAM2	ID_8318	0	1.62	2.29	2.66	2.42
	1	COBL	ID_8353	0	1.13	1.65	1.63	1.81
	1	DUSP13 /// DUSP13	ID_8410	0	1.02	1.6	1.74	1.74
	1	SYNPO2L	ID_8416	0	1.11	1.48	1.47	1.81
	1	DNASE1L3	ID_8474	0	1.58	2.34	1.93	1.75
	1	LGALS3	ID_8510	0	2.21	2.45	2.71	2.51
	1	LCP1	ID_8761	0	0.8	1.05	0.89	1.27
	1	KLF5	ID_8805	0	1.14	1.06	1	1.03
	1	LMO7	ID_8809	0	1.26	1.66	1.58	1.4
	1	SCEL	ID_8812	0	3.53	3.24	3.04	2.72
	1	ITGBL1	ID_8855	0	1.35	1.8	1.78	2.06
	1	PLAU	ID_8862	0	1.16	1.36	1.9	1.74
	1	MYH7	ID_9066	0	1.29	1.84	2.08	1.92
	1	CMA1	ID_9093	0	2.7	3.27	3.67	3.31
	1	MCPT1L1	ID_9094	0	4.36	5.76	6.3	6.4
	1	PDLIM2	ID_9190	0	2.23	2.22	2.3	2.02
	1	PCDH20	ID_9237	0	1.07	1.03	1.5	1.43
	1	DOCK9	ID_9297	0	1.3	1.37	1.31	1.02
	1	ANXA8	ID_9374	0	1.95	2.11	1.68	1.8
	1	TACC1	ID_9613	0	0.89	0.86	0.83	1.04
	1	PLEKHA2	ID_9614	0	0.99	1.21	1.04	1.22
	1	ANGPT2	ID_9653	0	0.66	0.81	1.1	0.79
	1	GAS6	ID_9662	0	1.83	2.23	2.32	1.98
	1	COL4A1	ID_9684	0	0.92	1.17	1.35	1.41
	1	STAB1	ID_9715	0	1.44	1.82	1.9	1.31
	1	LDB3 /// LDB3	ID_9752	0	2.24	2.9	3.1	2.96
	1	SH2D4A	ID_9836	0	1.24	1.23	1.22	1.37
	1	MYOM2	ID_10016	0	2.64	3.42	3.65	3.34
	1	COL4A2	ID_10043;ID_10044;ID_10045	0	0.8	1.03	1.25	1.1
	1	CLTB	ID_10171	0	1.2	1.46	1.49	1.25
	1	ADTRP	ID_10220	0	1.62	1.48	1.33	1.14
	1	DSP	ID_10236;ID_10620	0	2.09	2.19	1.96	1.45
	1	SERPINB1A	ID_10257	0	1.31	1.43	1.71	1.59
	1	RGD1565323 /// LOC100911165	ID_10259	0	1.36	1.88	1.78	1.48
	1	ACTN2	ID_10389	0	1.1	1.54	1.58	1.33
	1	MRC1	ID_10455	0	1.76	1.96	2.39	1.74
	1	FGFR4	ID_10551	0	1.28	1.17	1.01	0.94
	1	RBM24	ID_10598	0	1.04	1.11	1.29	1.07
	1	DUSP22	ID_10648	0	1.52	1.73	1.67	1.59
	1	AGTR1A	ID_10649	0	1.25	1.42	2.05	1.92
	1	ELMO1	ID_10721	0	1.22	1.39	1.23	1.2
	1	NID1	ID_10761	0	0.79	0.93	1.09	1.06
	1	CALML5	ID_10794	0	4.44	6.25	6.32	5.19
	1	LAMA3	ID_10874	0	0.79	0.95	1.29	1.13
	1	DSG1	ID_10883	0	3.59	3.93	3.23	2.68
	1	DSG3	ID_10886	0	2.64	2.26	2.6	2.13
	1	FHOD3	ID_10903	0	0.7	0.91	0.88	1.02
	1	BIN1	ID_10919	0	0.74	1.11	1.05	1.22
	1	SH3RF2	ID_10993	0	1.47	1.49	1.58	1.7
	1	SPINK5	ID_11001	0	3.01	3.41	3.51	2.38
	1	CSF1R	ID_11077	0	1.07	1.19	1.26	1.38
	1	ACAA2	ID_11140	0	1.02	0.69	1.18	1.28
	1	MIR133A /// MIR3582	ID_11197	0	0.77	1.37	1.15	1.32
	1	DSC3	ID_11212	0	3.72	3.93	3.73	3.42
	1	DSC1	ID_11214	0	5.11	5.68	4.91	3.8
	1	LOX	ID_11345	0	0.94	0.94	1.05	0.93
	1	PPARGC1B	ID_11367	0	0.96	1.05	1.09	1.27
	1	ATP8B1	ID_11391	0	1.97	2.15	2.43	2.19
	1	RRAD	ID_11480	0	1.1	1.43	1.61	1.63
	1	CD97	ID_11606	0	0.8	1	0.94	1.09
	1	CDH1	ID_11672	0	1.51	1.01	1.27	1.35
	1	TPPP3	ID_12005	0	1.27	1.83	1.96	2.22
	1	ESRP2	ID_12022	0	1.5	1.34	1.19	1.15
	1	SMPD3	ID_12024	0	1.88	2.73	2.44	2.46
	1	NQO1	ID_12032	0	0.93	1.05	0.72	0.61
	1	SLC7A5	ID_12093	0	0.83	0.91	0.95	1.12
	1	PIEZO1	ID_12101	0	1.05	1.15	1.07	1.14
	1	ACTA1	ID_12118	0	0.94	1.19	1.3	1.36
	1	ELL2	ID_12166	0	1.09	1.41	1.39	0.97
	1	MEF2C	ID_12184;ID_13048	0	0.7	0.93	1.01	0.92
	1	SERINC5	ID_12202	0	1.11	1.09	1.14	1.41
	1	ELOVL7	ID_12258	0	3.59	3.98	3.63	2.49
	1	ADAMTS12	ID_12334	0	1.12	0.99	1.21	0.95
	1	TPD52	ID_12407	0	0.97	1.06	1	0.69
	1	TNIK	ID_12445	0	0.85	0.87	1.06	0.72
	1	USP13	ID_12466;ID_12467	0	0.87	1.09	1.19	1.05
	1	LARP1B	ID_12497	0	1.38	1.84	2.12	1.8
	1	POSTN	ID_12524	0	1.03	1.17	1.27	1.08
	1	FAM198B	ID_12598	0	0.62	0.7	0.74	1.01
	1	KCNN3	ID_12674	0	0.73	0.95	0.81	1.02
	1	LOC685385	ID_12692	0	2.79	2.98	3.07	2.59
	1	S100A16	ID_12693	0	1.2	1.08	0.86	1.21
	1	RGD1307660	ID_12721	0	7.08	7.47	6.58	5
	1	THEM5	ID_12733	0	2.99	2.98	2.31	1.7
	1	TMOD4	ID_12744	0	3	3.93	4.56	4.31
	1	CTSK	ID_12751	0	1.86	2.04	2.15	2.96
	1	CTSS /// CTSS	ID_12752	0	0.83	1.14	1.12	1.07
	1	HFE2	ID_12768	0	1.55	1.8	1.74	2.12
	1	CASQ2	ID_12804	0	1.41	1.86	2.09	1.97
	1	AMPD1	ID_12812	0	2.48	3.55	4.01	4.01
	1	DENND2C	ID_12813	0	1.19	1.37	1.17	0.78
	1	FAM212B	ID_12832	0	1.1	1.27	0.89	0.97
	1	TRMT13 /// LRRC39	ID_12881	0	2.17	3.05	3.31	2.77
	1	THBS4	ID_13066	0	1.6	1.82	1.61	1.67
	1	OCLN	ID_13107	0	1.14	1.24	1.25	0.9
	1	ITGA2	ID_13151	0	0.84	1	0.85	0.92
	1	OSMR	ID_13183	0	1.39	1.69	2.36	1.93
	1	CAR3	ID_13239	0	2.5	3.09	3.34	3.36
	1	CPA3	ID_13280	0	3.75	4.16	4.62	4.34
	1	GPR87	ID_13380	0	1.72	1.94	1.36	1.53
	1	IGSF10	ID_13383	0	1.08	1.18	1.17	0.99
	1	RARRES1	ID_13407	0	1.12	1.33	1.49	1.53
	1	BCHE	ID_13425	0	1.64	1.63	1.93	2.02
	1	GUCY1A3	ID_13442	0	0.75	0.98	1.05	1.22
	1	FAM160A1	ID_13459	0	1.06	1.32	1.2	1.3
	1	LMNA /// LMNA	ID_13489	0	1.62	1.8	1.9	1.87
	1	RAB25	ID_13490	0	2.34	2.26	1.63	1.21
	1	ZBTB7B	ID_13505	0	1.25	1.36	1.38	1.53
	1	NPR1	ID_13520	0	0.71	0.96	1.14	1.09
	1	LOR	ID_13529	0	3.07	3.1	3.11	2.24
	1	TUFT1	ID_13569	0	1.17	1.54	1.76	1.15
	1	BNIPL	ID_13582	0	1.91	1.97	1.43	1.05
	1	FAM46C	ID_13628	0	1.3	1.4	1.55	1.37
	1	CSF1	ID_13676	0	0.87	1.14	1.28	1.21
	1	MYOZ2	ID_13741	0	1.63	2.11	2.37	2.38
	1	SGMS2	ID_13777	0	1.18	1.65	1.29	1.76
	1	PDLIM5	ID_13805	0	0.98	1.09	1.43	1.09
	1	CLCA2	ID_13811	0	3.76	4.54	4.48	4.62
	1	RT1-T24-1	ID_13915	0	0.69	0.93	0.94	1.17
	1	HSPA1A /// HSPA1L /// HSPA1B	ID_13947	0	1.29	1.16	1.44	1.06
	1	MAPK13	ID_13999	0	1.09	1.49	1.75	1.35
	1	PNPLA1	ID_14001	0	1.64	2.16	1.73	1.02
	1	CDKN1A	ID_14004	0	1.4	1.42	1.55	1.64
	1	AGPAT3	ID_14029	0	0.93	0.89	0.98	1.26
	1	COL6A1	ID_14045	0	1.47	1.57	1.72	1.55
	1	COL6A2	ID_14046	0	1.36	1.47	1.6	1.47
	1	PCBD1	ID_14100	0	1.34	1.69	1.67	1.05
	1	ZNRD1AS	ID_14242;ID_14243	0	1.17	0.85	0.78	1.06
	1	RNF39	ID_14244	0	1.22	1.15	0.97	0.94
	1	LY6G6C	ID_14283	0	1.51	2	2.04	1.38
	1	MYPN	ID_14436	0	1.68	2.26	2.32	2.25
	1	ADAMTS14	ID_14449	0	1.44	1.43	1.58	1.2
	1	AIM1	ID_14538;ID_14539;ID_14540	0	1.94	2.04	1.87	1.55
	1	IL36RN	ID_14573	0	4.25	4.31	3.53	2.02
	1	IL1RN	ID_14575	0	2.79	3.37	2.25	1.75
	1	CLIC3	ID_14594	0	1.87	1.99	1.79	1.11
	1	COL5A1	ID_14637	0	0.76	0.96	1.02	0.82
	1	CERCAM	ID_14651	0	0.92	1.12	1	1.34
	1	ASS1	ID_14675	0	1.8	1.92	2.2	1.45
	1	GSN	ID_14705	0	0.99	1.24	1.2	1.38
	1	DAPL1	ID_14795	0	1.76	1.98	1.49	1.08
	1	KLHL41	ID_14821	0	1.23	1.68	1.86	1.76
	1	ITGA6	ID_14840	0	1.02	1.17	1.26	1.16
	1	PACSIN3	ID_15020	0	0.75	0.99	1.18	1.1
	1	LRP4	ID_15022	0	0.86	1.03	1.14	0.97
	1	MUC15	ID_15074	0	2.48	2.87	2.28	1.6
	1	CAPN3	ID_15143	0	1.14	1.54	1.7	1.18
	1	LOC691920	ID_15145;ID_15146;ID_15147;ID_15148	0	1.19	1.64	2.04	1.9
	1	CKMT1B	ID_15154	0	1.43	2.17	1.6	1.27
	1	SEMA6D	ID_15176	0	1.08	1.17	0.97	0.83
	1	TGM3	ID_15220	0	4.86	5.05	4.27	3.2
	1	CDC25B	ID_15241	0	1.04	1.07	1.25	0.93
	1	SPTLC3	ID_15269	0	3.12	3.24	2.67	1.7
	1	HCK	ID_15369	0	0.96	1.05	1.02	1.26
	1	GNAS	ID_15533	0	1.54	1.56	1.54	1.55
	1	UBAC1	ID_15627	0	0.77	0.97	0.93	1.27
	1	ZEB2	ID_15785	0	0.83	0.97	1.03	0.8
	1	NEB /// NEB	ID_15797	0	2	2.61	2.78	1.79
	1	DPP4	ID_15831	0	2.24	2.33	1.66	1.41
	1	FAP	ID_15833	0	0.94	0.99	1.22	1.02
	1	COBLL1	ID_15840	0	0.67	0.75	1.06	0.95
	1	TTN /// TTN	ID_15896	0	1.93	2.62	2.71	2.12
	1	CREB3L1	ID_16105	0	1.22	1.16	1	0.94
	1	CD44	ID_16136	0	2.55	2.51	2.91	2.56
	1	RASGRP1	ID_16218	0	0.75	0.7	0.99	1.14
	1	GATM	ID_16274	0	1.02	1.29	1.33	1.36
	1	FBN1	ID_16278	0	1.12	1.38	1.54	1.69
	1	PROM2	ID_16296	0	1.35	1.26	1.29	1.08
	1	MALL	ID_16300	0	1.49	1.35	1.22	1.1
	1	RASSF2	ID_16337	0	0.94	0.9	0.87	1.19
	1	JPH2	ID_16498;ID_16499	0	0.8	1.13	1.15	1.35
	1	PTK6	ID_16606	0	1.2	1.37	1.11	0.67
	1	COL1A2	ID_16714	0	1.29	1.45	1.5	1.57
	1	CAV1	ID_16745	0	1.31	1.55	1.8	1.99
	1	PTPRZ1	ID_16758	0	1.2	1.29	0.77	0.89
	1	FLNC	ID_16777	0	1.01	1.16	1.26	1.03
	1	AQP1	ID_16936	0	1.62	1.95	2.17	2.55
	1	REEP1	ID_17053	0	0.75	1.03	0.9	1.15
	1	DYSF	ID_17104	0	1.03	1.4	1.47	1.46
	1	RGD1560859 /// RGD1560859	ID_17124	0	3.77	5.26	4.62	3.55
	1	BHLHE40	ID_17193	0	1.55	1.87	2.16	2.09
	1	CAV3	ID_17200	0	1.6	2.33	2.38	2.67
	1	IL17RC	ID_17211	0	0.96	1.3	1.16	1.33
	1	LOC500300	ID_17242	0	0.88	1.17	1.06	0.99
	1	SLC6A13	ID_17262	0	0.94	1.06	0.87	1.04
	1	MFAP5	ID_17271	0	3.7	4.33	4.61	5
	1	CLEC4A	ID_17281	0	1.05	1.06	0.79	1.21
	1	CD4	ID_17297;ID_18100	0	0.66	0.8	0.91	1.1
	1	IFFO1	ID_17311	0	0.69	1.01	0.96	0.97
	1	CLEC2G	ID_17335	0	1.35	1.85	1.95	2.14
	1	PTPRO	ID_17373	0	0.56	0.93	0.79	1.05
	1	MGST1	ID_17376	0	2.45	1.49	2.81	2.49
	1	STEAP4	ID_17495	0	1.81	2.24	2.84	2.66
	1	SAMD9L /// LOC500013 /// LOC684193	ID_17519;ID_17520;ID_17521	0	0.86	1.38	1.08	1
	1	SAMD9L	ID_17522	0	0.8	1.32	1.07	0.97
	1	PPP1R3A	ID_17559	0	2.02	2.74	3.15	2.84
	1	ZC3HAV1L	ID_17646	0	1.23	1.83	1.65	1.48
	1	ZC3HAV1	ID_17647	0	1.43	2.24	2.1	2.15
	1	EPHA1	ID_17679	0	1.42	1.57	1.97	1.33
	1	SNCA	ID_17758	0	1.37	1.35	1.16	1.16
	1	HPGDS	ID_17763	0	1.66	2.3	2.36	1.71
	1	ANXA4	ID_17915	0	1.69	1.84	1.93	1.74
	1	YBX3	ID_18188	0	0.7	0.83	1.02	0.74
	1	PLBD1	ID_18225	0	1.67	2.13	1.94	2.46
	1	MGP	ID_18233	0	0.8	1.02	0.93	1.2
	1	KCNJ8	ID_18252	0	1.05	0.94	1.06	1.18
	1	ABCC9	ID_18253;ID_18255	0	1.74	1.87	2.09	2.08
	1	TMOD1	ID_18480	0	1.28	1.79	2.06	1.83
	1	RHBDL2	ID_18793	0	1.26	2.02	1.48	1.91
	1	SYNC	ID_18844	0	0.73	1.09	0.82	0.92
	1	FABP3 /// ZCCHC17	ID_18854	0	0.9	0.89	0.9	1.32
	1	IL22RA1	ID_18904	0	1.21	1.57	1.45	1.27
	1	MYOM3	ID_18905	0	1.28	1.74	1.47	1.11
	1	HSPG2	ID_18923	0	1.03	1.13	1.28	1.46
	1	CASZ1	ID_19009;ID_19010	0	1.21	1.27	1.37	1.67
	1	PI15	ID_19080	0	1.47	1.41	1.6	1.81
	1	SDR16C5	ID_19128	0	2.52	3.51	2.62	2.04
	1	SDR16C6	ID_19129	0	3.44	4	3.33	2.62
	1	ESRP1	ID_19147	0	1.66	1.56	1.53	1.4
	1	AQP3	ID_19219	0	2.56	2.84	2.51	2.17
	1	CCL21	ID_19234	0	2.12	2.13	2.5	2.7
	1	TPM2	ID_19247	0	0.74	1.11	1.21	1.18
	1	KLF4	ID_19311	0	1.55	1.56	2.15	1.75
	1	PRKAA2	ID_19477	0	0.96	1.29	1.32	1.39
	1	TINAGL1	ID_19671	0	1.26	1.42	1.95	1.93
	1	C1QA	ID_19743	0	1.45	2.2	2.16	1.9
	1	ALPL	ID_19749	0	1.47	1.71	1.48	1.89
	1	H6PD	ID_19850	0	0.97	1.07	1.19	1.38
	1	TTC7A	ID_19950	0	1.16	0.95	1.02	1.43
	1	CGREF1	ID_19994	0	0.89	1.22	1.17	1.33
	1	GRHL1	ID_20048	0	2.27	2.04	2.44	1.95
	1	PRKCH	ID_20203	0	0.77	1.03	1.15	1.03
	1	GALNT16	ID_20243	0	1.37	1.22	1.41	1.13
	1	TTC9	ID_20248	0	1.16	1.8	1.69	1.61
	1	FLVCR2	ID_20286	0	0.97	1.27	0.94	0.84
	1	RIN3	ID_20331	0	0.73	0.82	0.83	1.03
	1	RGD1566401	ID_20369	0	0.84	1.13	1.21	0.85
	1	MIR379	ID_20481	0	0.99	1.48	1.29	1.4
	1	MIR411	ID_20482	0	0.61	1.04	0.78	0.92
	1	MIR380	ID_20484	0	0.97	1.27	1.11	1
	1	MIR323	ID_20485	0	0.91	1.2	0.98	0.87
	1	MIR758	ID_20486	0	0.76	1.06	0.73	0.77
	1	MIR329	ID_20487	0	0.9	1.4	1.18	0.98
	1	MIR543	ID_20491	0	0.68	1.13	0.77	0.79
	1	MIR495	ID_20492	0	0.95	1.61	1.35	1.48
	1	MIR381	ID_20498	0	1.28	1.55	1.28	1.02
	1	MIR487B	ID_20499	0	1.11	1.46	1.19	1.13
	1	MIR3576 /// MIR539	ID_20500	0	0.78	1.24	1.03	1.03
	1	MIR544	ID_20501	0	0.97	1.41	1.17	0.92
	1	MIR3592 /// MIR382	ID_20502	0	0.9	1.28	1.11	1.16
	1	MIR485	ID_20505	0	0.72	1.07	0.84	0.85
	1	MIR154	ID_20506	0	1.28	1.82	1.72	1.34
	1	MIR377	ID_20507	0	0.83	1.03	0.87	0.57
	1	MIR409 /// MIR3581	ID_20509	0	0.71	1.06	0.94	0.77
	1	MIR369 /// MIR3578	ID_20511	0	1	1.53	1.22	0.91
	1	MIR410	ID_20512	0	1.14	1.61	1.39	1.16
	1	MIR3545 /// MIR203	ID_20538	0	1.32	1.05	1.36	1.1
	1	PLD4	ID_20546	0	0.83	0.94	1.04	0.95
	1	CRIP2	ID_20552;ID_25855	0	0.96	1.07	0.97	1.13
	1	CRIP1	ID_20553	0	2	2.21	2.43	2.71
	1	CLIP4	ID_20642	0	1.62	1.74	1.99	1.79
	1	PIK3CG	ID_20737	0	0.73	1.02	0.63	0.53
	1	AHR	ID_20746	0	1	0.82	0.87	1.01
	1	GM889	ID_20760	0	1.64	2.31	2.33	2.09
	1	EGLN3	ID_20777	0	1.57	1.72	1.98	1.46
	1	SGPP1	ID_20867	0	1.1	1.13	0.95	0.84
	1	STON2	ID_20958	0	0.96	1.16	1.12	1.15
	1	ASB2	ID_20999	0	1.12	1.63	1.51	1.45
	1	SYNE3	ID_21017	0	1.03	1.08	1.33	1.22
	1	DEGS2	ID_21025	0	1.54	1.5	1.53	1.14
	1	RNO-MIR-3543 /// RNO-MIR-434 /// RNO-MIR-433 /// RNO-MIR-431 /// RNO-MIR-136 /// RNO-MIR-127	ID_21029	0	1.65	1.86	1.87	1.42
	1	AHNAK2	ID_21045	0	1.63	1.68	1.83	2.42
	1	MMP19	ID_21150	0	1.53	1.59	2.07	2.07
	1	ITGA7	ID_21154	0	1.8	2.29	2.15	2.12
	1	GNA15	ID_21205	0	1.01	1.01	0.92	1.17
	1	GAMT	ID_21245	0	1.1	1.4	1.44	1.41
	1	CASP14	ID_21269	0	3.64	4.63	4.84	3.77
	1	BPIFC	ID_21321	0	2.98	4.1	3.27	2.76
	1	ALDH1L2 /// ALDH1L2	ID_21331	0	1.98	2.25	2.13	2.02
	1	SLC41A2	ID_21332	0	0.7	0.71	0.74	1.09
	1	BEST3	ID_21428	0	1.29	1.65	1.5	1.1
	1	STAC3	ID_21467	0	1.18	1.53	1.58	1.77
	1	STAT6 /// NAB2	ID_21469	0	0.87	0.98	0.81	1.03
	1	NOV	ID_21527	0	1.81	2.13	2.13	2.73
	1	COL14A1	ID_21531	0	1.45	1.75	1.86	1.74
	1	TSPO	ID_21680	0	0.88	1.07	1.37	1.02
	1	PNPLA3 /// PNPLA3	ID_21682	0	1.11	0.79	1.1	0.78
	1	ACVRL1	ID_21783	0	0.79	1.09	1.07	1.18
	1	EPHX3	ID_22011	0	2.62	2.59	1.77	1.49
	1	MYBPC1	ID_22086	0	2.13	2.81	3.03	2.67
	1	TNFRSF11B	ID_22307	0	0.99	1.25	1.39	1.09
	1	LYNX1	ID_22392	0	1.37	1.29	1.11	1.53
	1	LY6D	ID_22393	0	2.44	2.88	2.51	1.58
	1	RGD1565410	ID_22406	0	1.71	2.13	1.86	2.72
	1	FAM83H	ID_22421	0	1.18	1.01	0.9	1.06
	1	EPPK1	ID_22425	0	1.87	1.7	1.48	1.48
	1	PLEC	ID_22427	0	1.28	1.6	1.76	1.78
	1	LOC100910885 /// LOC100911761	ID_22452	0	2.24	3.36	3.34	3.07
	1	ENDOU	ID_22597	0	3.07	3.71	3.36	2.31
	1	SMAGP	ID_22653	0	1.04	1.01	0.79	0.51
	1	KRT1	ID_22671	0	4.29	4.58	4.36	3.75
	1	KRT78	ID_22675	0	2.42	3.22	3.2	2.02
	1	MMP13	ID_22716	0	3.71	4.68	4.01	5.76
	1	LDLR	ID_22813	0	0.82	1.14	0.81	0.93
	1	SCN3B	ID_22962	0	2.5	2.68	2.53	2.06
	1	TRIM29	ID_22975	0	1.68	1.76	1.62	1.58
	1	THY1	ID_22978	0	1.75	1.96	2.08	2.1
	1	CRYAB	ID_23025	0	1.5	2.01	2.29	2.42
	1	SLN	ID_23040	0	1.34	1.94	2.03	2.08
	1	KLHL31	ID_23190;ID_23191	0	1.48	2.21	2.19	2.12
	1	CD109	ID_23202	0	1.16	1.3	1.39	1.24
	1	NT5E	ID_23233	0	1.22	1.32	1.95	1.7
	1	SLC9A9	ID_23251	0	1.05	1.34	1.23	1.2
	1	KY	ID_23273	0	1.28	1.5	1.12	1.33
	1	MYL3	ID_23357	0	2.89	3.48	3.67	3.24
	1	TRAK1	ID_23415	0	0.72	0.81	1.01	1
	1	ENDOD1	ID_23474;ID_23475	0	0.96	0.89	0.74	1.14
	1	BARX2	ID_23594	0	0.68	0.69	1.04	0.95
	1	PANX3	ID_23627	0	2.55	2.93	2.3	2.98
	1	POU2F3	ID_23696	0	1.55	1.45	1.35	1.58
	1	ACSBG1	ID_23779	0	2.54	2.53	2.53	1.57
	1	RGD1312026	ID_23793	0	0.84	0.91	1.19	0.82
	1	FAM63B	ID_23880	0	0.69	0.93	1.11	1.1
	1	TMOD2	ID_23897	0	0.76	0.86	1.09	0.89
	1	COL12A1	ID_23913	0	1.08	1.21	1.16	1
	1	FAM46A	ID_23924	0	1.08	1.14	1.07	0.94
	1	ME1	ID_23929	0	1.82	1.68	1.41	1.09
	1	IL20RB	ID_23977	0	2.11	2.45	1.98	1.29
	1	ACPP	ID_23995	0	2.47	3.26	2.97	2.54
	1	COL6A6	ID_24002	0	1.57	1.6	1.51	1.34
	1	MAPKAPK3	ID_24017	0	1.35	1.39	1.62	1.86
	1	SEMA3B	ID_24022	0	0.78	1.05	0.87	1.16
	1	DAG1	ID_24033	0	0.79	0.95	0.95	1.13
	1	KLHL40	ID_24106	0	1.05	1.26	1.26	1.34
	1	FYCO1	ID_24118	0	0.86	1.14	1.24	0.86
	1	CCR1	ID_24121	0	1.06	1.47	1.34	1.68
	1	MIR206	ID_24222	0	1.58	2.26	1.88	2.04
	1	RGD1305645	ID_24308	0	1.3	1.36	1.25	1.55
	1	COL3A1	ID_24315	0	1.17	1.39	1.57	1.6
	1	MFSD6	ID_24324	0	1.53	1.35	1.23	1.06
	1	DES	ID_24449	0	1.25	1.69	1.86	1.9
	1	SPEG	ID_24450	0	0.89	1.35	1.27	1.25
	1	CHRND	ID_24494	0	0.99	1.25	1.07	1.41
	1	EFHD1	ID_24498	0	1.81	1.27	1.27	1.93
	1	MYOM1	ID_24575	0	1.78	2.52	2.65	2.35
	1	PCAF	ID_24587	0	0.76	1.03	0.7	1.04
	1	RGD1561662	ID_24616	0	1.21	1.12	1.11	0.81
	1	PKHD1	ID_24675	0	1.06	1.48	1.18	0.91
	1	COL5A2	ID_24757	0	0.9	1.03	1.19	1.02
	1	MYL1	ID_24834	0	0.81	1.14	1.24	1.26
	1	MREG	ID_24842	0	1.14	1.55	1.36	1.2
	1	PRKAG3	ID_24857	0	1.02	1.23	1.24	1.33
	1	TUBA4A	ID_24870	0	1.59	2.03	1.92	1.91
	1	RGD1561963	ID_24889	0	0.98	1.14	1.13	0.7
	1	COL6A3	ID_24929	0	1.64	1.9	2	1.78
	1	EMILIN2	ID_24996	0	1.04	0.98	1.02	1.04
	1	ACER1	ID_25060	0	2.94	3.36	3.45	2.37
	1	STAP2	ID_25081	0	1.19	1.42	1.07	1.12
	1	SRPX	ID_25229	0	0.71	1.01	1.27	1.15
	1	ALAS2 /// ALAS2	ID_25304	0	1.57	1.77	2.07	1.63
	1	EDA	ID_25451	0	1.01	0.89	0.99	1.03
	1	TNMD	ID_25553	0	2.06	2.61	2.07	2.35
	1	SRPX2	ID_25554	0	1.41	1.7	1.65	1.91
	1	TCEAL7	ID_25579	0	1.79	2.42	2.81	2.56
	1	MID2	ID_25599	0	1.08	1.16	1.36	0.99
	1	ARHGAP36	ID_25621	0	4.41	5.38	5.52	5.25
	1	FHL1	ID_25649	0	1.7	2.26	2.51	2.36
	1	ZFP185	ID_25700	0	1.63	1.7	1.21	0.96
	1	BGN	ID_25707	0	0.96	1.11	1.08	1.27
	1	SRPK3	ID_25715	0	1.11	1.47	1.27	1.25
	1	ATP1B4	ID_25742	0	2.55	3.27	3.57	3.4
	1	ARHGAP6	ID_25919	0	0.73	0.89	1.12	1.08
	1	ACE2	ID_25932	0	2.91	3.2	2.93	1.97
	1	GPR64	ID_25953	0	1.3	1.2	0.93	1.14
	1	SMPX	ID_25962	0	1.37	2.05	2.29	2.3
	1	EDA2R	ID_26041	0	1.08	1.22	1.37	1.15
	1	P2RY4	ID_26049	0	1.03	0.74	0.77	0.79
	1	POF1B	ID_26124	0	3.84	5.13	4.32	3.24
	1	XKRX	ID_26149	0	3.26	3.83	3.03	2.01
	1	ELF4	ID_26189	0	1.35	1.27	1.16	1.04
	1	IL22RA2	ID_47	0	1.33	1.35	1.65	0.42
	1	CYP2B12	ID_472	0	1.07	1.2	1.08	0.35
	1	CYP2B12 /// CYP2B15	ID_473	0	2.76	3.05	3.18	1.77
	1	CERS3	ID_751	0	1.91	2.34	2.16	0.85
	1	NUCB2	ID_1066	0	1.14	1.27	1.16	0.45
	1	MS4A11	ID_1428	0	0.65	0.98	1.02	0.56
	1	LIPM	ID_1546	0	3.37	3.8	3.57	2.15
	1	SLK	ID_1640	0	0.75	0.84	1.16	0.6
	1	SYNE1	ID_1826	0	0.83	0.88	1.03	0.38
	1	EPS8L1	ID_1991	0	2.06	2.18	2.27	1.11
	1	LYVE1	ID_2782	0	1.48	1.4	1.72	0.88
	1	SULT1A1	ID_2862	0	2	1.93	2.41	1.54
	1	MS4A6BL /// LOC100912573	ID_3188	0	0.89	1.21	1.32	0.58
	1	ASAH2	ID_3285	0	0.81	1.15	1.09	0.62
	1	PPP1R3C /// LOC100910671	ID_3306	0	1.04	1.37	1.66	0.95
	1	MYH3	ID_3811	0	1.35	1.7	1.71	0.94
	1	PER1	ID_3839	0	0.97	1.17	2.12	0.86
	1	CLIP1	ID_6291	0	0.7	0.86	1.2	0.59
	1	TNNT2	ID_6862	0	1.23	1.48	1.37	0.58
	1	RGS13	ID_7305	0	1.26	1.15	2.02	1.25
	1	SLC10A6	ID_7586	0	1.15	1.36	2.01	1.08
	1	HPSE /// HPSE	ID_7593	0	1.03	1.43	1.46	0.59
	1	SPTBN1	ID_7950	0	0.98	1.07	1.18	0.63
	1	EREG	ID_8072	0	2.16	2.68	2.44	1.11
	1	PSAPL1	ID_8255	0	1.75	2.31	2.11	1.28
	1	ANKRD28	ID_9724	0	0.55	0.64	1.13	0.47
	1	SLC28A3	ID_10135	0	2.12	2.55	2.22	1.32
	1	F13A1	ID_10239	0	2.96	3.39	3.56	1.87
	1	PFKP	ID_10401	0	1.06	1.33	1.29	0.8
	1	GPLD1	ID_10670	0	1.56	1.61	1.61	0.89
	1	ARHGAP26	ID_10988	0	0.91	1	0.99	0.57
	1	AQPEP	ID_11019	0	0.68	0.79	1.22	0.69
	1	GAN	ID_11763	0	0.74	0.93	1.23	0.8
	1	PLD1	ID_12444	0	0.84	0.9	1.13	0.41
	1	ANXA9	ID_13584	0	1.44	1.5	1.35	0.63
	1	AGL	ID_13724	0	1.2	1.93	1.93	0.69
	1	ANK2 /// ANK2	ID_13753	0	0.9	0.98	1.13	0.29
	1	NEXN	ID_13833	0	1.2	1.93	2.13	0.9
	1	TRAF3IP2	ID_14164	0	0.78	0.91	1.08	0.69
	1	IL36G	ID_14571	0	4.1	4.11	3.7	1.68
	1	SPTAN1	ID_14655	0	0.91	1.03	0.95	0.23
	1	PRRG4	ID_16154	0	1.21	1.18	1.12	0.56
	1	EHD4	ID_16240	0	0.89	0.98	1.15	0.6
	1	PLA2G4F	ID_16243	0	2.22	2.84	2.59	1.32
	1	MMRN1	ID_16977	0	1.45	1.34	1.58	0.61
	1	SMYD1	ID_17828	0	1.09	1.32	1.38	0.87
	1	LMOD3	ID_17977	0	0.99	1.53	1.6	0.59
	1	KLRK1	ID_18150	0	1.23	1.59	1.95	1.24
	1	PLEKHN1	ID_19897	0	1.69	1.91	2.2	1.26
	1	ROCK2	ID_20036	0	0.57	0.76	1.04	0.46
	1	AKAP6	ID_20116	0	1.3	1.45	1.21	0.68
	1	ABHD12B	ID_20181	0	1.41	2.3	2.47	1.18
	1	MIR431 /// RNO-MIR-3543 /// RNO-MIR-434 /// RNO-MIR-433 /// RNO-MIR-431 /// RNO-MIR-136 /// RNO-MIR-127	ID_20376	0	0.83	0.97	1.37	0.89
	1	MIR541	ID_20508	0	0.83	0.99	1.02	0.39
	1	TMCC3	ID_21376	0	0.71	0.94	1.15	0.72
	1	EEA1	ID_21383	0	0.89	0.96	1.08	0.09
	1	SDR9C7 /// SDR9C7	ID_21475	0	2.67	2.65	2.2	1.05
	1	MPZL3	ID_22995	0	1.04	1.36	1.28	0.24
	1	EXPH5	ID_23034	0	1.27	1.09	1.21	0.72
	1	UACA	ID_23097	0	1.11	1.35	1.62	0.89
	1	CAR12	ID_23141	0	1.94	1.52	1.97	0.43
	1	MYO6	ID_23207	0	0.76	0.93	1.1	0.67
	1	ELMOD1	ID_23773	0	2.69	3.52	2.93	1.65
	1	RGD1312026 /// RGD1312026	ID_23794	0	0.76	0.79	1.24	0.78
	1	THSD4	ID_23824	0	0.8	0.87	1.03	0.6
	1	FILIP1	ID_23916	0	1.09	1.39	1.75	1.08
	1	GPR111	ID_24202	0	1.26	1.33	1.45	0.86
	1	DST	ID_24251	0	0.93	1.08	1.25	0.53
	1	IL1RL1	ID_24295	0	1.39	1.71	2.43	1.51
	1	MGAT4A	ID_24726	0	0.91	0.92	1.09	0.41
	1	ABCA12	ID_24840	0	3.47	4.33	3.79	2.08
	1	SLC19A3 /// SLC19A3	ID_24896	0	0.82	0.95	1.11	0.23
	1	NRK	ID_25588	0	1.13	1.26	1.2	0.36
	1	FIGF	ID_25930	0	0.65	0.43	1.24	0.32
	1	MIR542	ID_26223	0	0.72	0.72	1.04	0.63
	1	TXLNB	ID_38	0	1.35	2.01	2.37	1.32
	1	NKPD1	ID_427	0	1.07	1.87	1.9	1.04
	1	KLK7	ID_613	0	0.7	4.61	3.87	2.64
	1	KLK5	ID_615	0	0.8	3.92	3.63	2.15
	1	HRC	ID_654	0	0.92	1.49	1.65	1.57
	1	AGBL1	ID_768;ID_2481;ID_2482	0	1.47	2.25	2.39	2.11
	1	MS4A2	ID_1426	0	1.1	1.51	2	1.54
	1	TMEM252	ID_1500	0	0.37	0.7	1.02	0.53
	1	IL33	ID_1528	0	1.02	1.43	1.7	1.31
	1	LIPK	ID_1544	0	1.81	2.68	2.48	1.5
	1	LIPN	ID_1545	0	0.28	1.63	1.63	0.78
	1	IFIT2	ID_1548	0	0.5	1.13	1.26	0.83
	1	TRDN	ID_1797	0	1.75	3.21	3.98	3.26
	1	CYP2B21	ID_2123	0	0.41	0.76	1	0.81
	1	NCCRP1	ID_2151	0	0.42	1.54	1.84	0.91
	1	FSD2	ID_2517	0	0.88	1.89	2.09	1.75
	1	CST6	ID_3071	0	0.28	1.64	1.23	0.95
	1	MS4A12	ID_3181	0	0.42	1.31	1.12	1.13
	1	IDE	ID_3310	0	0.83	1.5	1.31	0.72
	1	SORBS1	ID_3328	0	0.62	0.97	1.15	0.84
	1	NRAP	ID_3406	0	1.76	2.98	3.54	3.37
	1	MYH11	ID_3432	0	0.52	1.08	1.41	1.12
	1	TPSB2	ID_3544	0	0.38	1.47	2.42	1.42
	1	TRIM25	ID_4089	0	0.38	1.05	0.88	0.89
	1	GSDMA	ID_4166	0	1.63	2.85	2.44	1.86
	1	RNF213	ID_4347;ID_4348;ID_4349;ID_4350;ID_4351;ID_4352;ID_4358;ID_4359;ID_4360	0	0.4	1.35	0.87	0.8
	1	TPSAB1	ID_4503	0	2.05	3.67	3.96	2.87
	1	SLFN13	ID_4965	0	0.54	1.17	0.97	0.42
	1	KRT23	ID_5117	0	1.56	2.58	2.04	1.25
	1	CSTA	ID_5585	0	0.46	2.92	2.02	1.11
	1	LOC100361946	ID_5699	0	1.05	2.2	2.16	1.67
	1	FILIP1L	ID_5840	0	0.34	1.1	1.31	0.83
	1	P2RX6	ID_6024	0	0.38	0.96	1.02	0.79
	1	CYP3A9	ID_6184	0	0.84	2.48	2.46	1.89
	1	YOD1	ID_6803	0	0.14	1.16	1.22	0.8
	1	PM20D1	ID_6814	0	0.67	1.03	1.4	1.04
	1	SLC19A2	ID_6968	0	0.5	1.11	1.28	0.67
	1	FCGR2A /// LOC498276 /// LOC100911825 /// LOC100912061 /// LOC100912098 /// FCGR3	ID_7424	0	0.89	1.3	1.55	1.13
	1	LOC498276 /// FCGR2A /// LOC100911825 /// LOC100912061 /// LOC100912098 /// FCGR3	ID_7425	0	0.85	1.26	1.52	1.15
	1	IFI204	ID_7461	0	0.94	1.49	1.96	1.05
	1	TGFBR3	ID_7566	0	0.82	1.12	1.43	1.11
	1	SPARCL1	ID_7580	0	0.64	1.07	1.35	1.17
	1	TMPRSS11F	ID_7665	0	0.8	3.83	2.82	1.71
	1	TECRL	ID_7673	0	1.26	1.77	2.14	1.45
	1	PPARGC1A	ID_7779	0	0.39	1.09	1.73	0.86
	1	STBD1	ID_8063	0	0.68	1.26	1.25	0.98
	1	CWH43	ID_8153	0	0.1	1.36	1.39	0.98
	1	DUSP13 /// LOC100909469	ID_8411	0	0.49	0.94	1.07	0.8
	1	DDHD1	ID_8930	0	0.59	1.07	0.92	0.72
	1	MUSTN1	ID_9345	0	0.79	1.6	1.94	1.77
	1	FAM25A /// FAM25C	ID_9748	0	1.74	2.65	2.73	2.21
	1	DEFB1	ID_9998	0	0.37	1.07	1.25	0.84
	1	DTNA	ID_10895	0	0.63	1.65	2.1	1.75
	1	MYOT /// LOC100909761 /// LOC100909868 /// LOC100909899 /// LOC100912306 /// LOC100912348	ID_11006	0	0.92	1.82	2.38	1.99
	1	RGD1563060 /// LOC100909971	ID_11316	0	1.62	3.93	3.43	2.82
	1	LIPG	ID_11432	0	0.5	1.04	1.01	0.86
	1	CLEC3A	ID_11757	0	0.55	1.23	1.05	0.5
	1	ERAP1	ID_12164	0	0.12	0.84	1.03	0.43
	1	FAM134B	ID_12359;ID_12361;ID_12362	0	0.72	1.41	1.96	1.62
	1	FLG	ID_12720	0	0.3	6.87	6.98	6.17
	1	F3	ID_12892	0	1.89	2.61	2.82	1.84
	1	LOC685067	ID_12966	0	0.61	1.17	1.21	0.57
	1	GBP2	ID_12968	0	0.51	1.35	1.2	1.11
	1	UOX	ID_12988	0	0.47	1.45	1.08	0.53
	1	TTLL7 /// TTLL7	ID_12989	0	1.04	1.64	1.7	0.94
	1	CMYA5	ID_13067	0	1.68	3.11	3.72	3.37
	1	ITGA1	ID_13154	0	0.71	1.09	1.44	1.19
	1	CARD6	ID_13180	0	0.73	1.39	1.31	1.34
	1	CHMP4C	ID_13252	0	0.53	1.06	1.11	0.87
	1	IVL	ID_13538	0	1.2	3.49	3.32	1.85
	1	LCE6A	ID_13540	0	3.09	4.92	4.26	3.39
	1	LCE1F /// LCE1L	ID_13541;ID_13542;ID_13545	0	0.27	3.23	2.55	2.19
	1	LOC679475	ID_13546	0	-0.09	3.51	2.68	2.15
	1	KPRP	ID_13547	0	0.36	5.6	4.7	4.04
	1	LCE1L	ID_13548	0	0.16	3.63	2.55	2.27
	1	LOC686143	ID_13549	0	-0.1	4.31	3.33	2.45
	1	LCE1M	ID_13552	0	0.02	3.79	3.69	2.97
	1	PDE4DIP	ID_13618;ID_13619	0	1.28	2.19	2.54	2.12
	1	CLIC2	ID_13855	0	0.47	1.25	1.77	1.27
	1	CTNNA3 /// CTNNA3	ID_14094	0	0.94	1.52	1.57	1.07
	1	RT1-DMB	ID_14313	0	0.61	0.98	1.17	1.06
	1	CTNNA3	ID_14430	0	0.98	1.63	1.94	0.98
	1	ROS1	ID_14469	0	0.91	1.67	1.65	0.74
	1	PRDM1	ID_14541	0	0.52	1.16	1.38	1.23
	1	DUSP14 /// DUSP14L1	ID_14562	0	-0.11	1.89	1.57	0.75
	1	DHRS9	ID_14819	0	0.58	1.51	1.1	0.85
	1	SDCBP2	ID_15340	0	0.04	1.31	1.16	0.47
	1	ITGB6	ID_15824	0	0.53	1.1	1.03	1.16
	1	SCN7A	ID_15850	0	1.09	2.01	2.19	1.95
	1	RYR3	ID_16204	0	1.68	2.53	2.63	2.04
	1	A430105I19RIK	ID_16225	0	0.57	0.89	1.19	0.8
	1	SLPIL3	ID_16515	0	0.78	1.45	1.54	1.46
	1	ATG9B	ID_16657	0	0.52	1.44	1.69	1.48
	1	CPA4	ID_16789	0	0.99	2.24	2.38	1.31
	1	GGCT	ID_16934;ID_17736	0	1.49	2.34	2.03	1.2
	1	CD163	ID_17289	0	0.99	2.1	2.79	2.15
	1	CLEC2DL1 /// CLEC2D2	ID_17331	0	1.43	2.12	2.44	1.82
	1	ITPR2	ID_18264	0	0.91	1.3	1.39	0.94
	1	PGM1	ID_18635	0	0.88	1.5	1.62	1.61
	1	HSPB7	ID_18966	0	2.14	3.3	3.98	3.45
	1	RGD1304931	ID_19077	0	0.62	1.36	1.51	1.2
	1	PLK3	ID_19538	0	0.59	1.55	1.26	0.75
	1	C1QB	ID_19741	0	0.93	1.28	1.39	0.89
	1	C1QC	ID_19742	0	1.31	1.86	2.04	1.48
	1	RBP7	ID_19844	0	1.22	3.89	3.86	3.65
	1	RNF207	ID_19866	0	0.39	1.11	1.27	0.77
	1	MIR673	ID_20371	0	0.51	1.07	1.5	0.98
	1	MIR493	ID_20372	0	1.14	1.82	1.87	1.31
	1	MIR3544 /// MIR337	ID_20373	0	0.61	0.9	1.24	0.76
	1	MIR665	ID_20375	0	0.59	0.99	1.22	0.79
	1	MIR127 /// RNO-MIR-3543 /// RNO-MIR-434 /// RNO-MIR-433 /// RNO-MIR-431 /// RNO-MIR-136 /// RNO-MIR-127	ID_20378	0	0.57	0.85	1.13	0.71
	1	MIR136 /// RNO-MIR-3543 /// RNO-MIR-434 /// RNO-MIR-433 /// RNO-MIR-431 /// RNO-MIR-136 /// RNO-MIR-127	ID_20379	0	0.7	1	1.16	0.85
	1	PREPL	ID_20608	0	0.66	1.13	1.38	0.9
	1	NT5DC3	ID_21338	0	0.82	1.26	1.59	1.21
	1	NDUFA4L2	ID_21468	0	0.92	1.33	2.06	1.12
	1	TAC3	ID_21471	0	0.68	1.02	1.08	0.83
	1	MCHR1	ID_21655	0	0.91	1.23	1.85	1.16
	1	PPARA	ID_21698	0	0.95	1.77	2.46	1.39
	1	IRAK3	ID_22192	0	0.46	1.02	1.26	1.1
	1	KLHL38	ID_22324	0	1.06	1.95	2.45	2.13
	1	CASP1	ID_22711	0	0.81	1.44	1.14	0.99
	1	USP2	ID_22979	0	1.19	1.87	2.26	2.07
	1	IL18	ID_23022	0	1.02	2.33	2.45	1.79
	1	RORA	ID_23144	0	1.18	1.96	2.12	1.58
	1	FAM214A	ID_23179	0	0.02	1.24	1.28	0.77
	1	ESYT3	ID_23971	0	0.65	1.72	1.69	0.92
	1	PPP2R3A	ID_23982	0	0.74	1.46	1.49	0.69
	1	MIR133B	ID_24223	0	1.46	2.07	2.13	1.36
	1	IL1R2	ID_24292	0	0.48	1.45	1.13	0.83
	1	SP140	ID_24476	0	0.71	1.21	1.53	1.25
	1	SP100	ID_24477	0	1.19	2.66	2.21	2.51
	1	LRRFIP1	ID_24516	0	0.62	0.96	1.2	1.02
	1	RHOX3	ID_25173	0	0.55	0.96	1.09	0.99
	1	STS	ID_25392	0	0.02	1.61	1.28	0.77
	1	DMD /// DMD	ID_25400	0	1.33	2.3	2.44	1.51
	1	GDPD2	ID_25459	0	1.21	1.84	1.88	1.24
	1	ITGB1BP2	ID_25467	0	1.17	1.82	1.83	1.58
	1	ATP2B3	ID_25708	0	0.71	1.31	1.37	0.93
	1	FAM122B	ID_26228	0	0.73	1.24	1.4	1.32
	1	ARHGEF6	ID_26235	0	0.56	0.83	1.03	0.82
