# Supplementary material for: Microarray and qPCR Analysis of Mitochondrial Metabolism Activation during Prenatal and Early Postnatal Development in Rats and Humans with Emphasis on CoQ10 Biosynthesis
Source: Biology (Basel). 2021 May 8;10(5):418. doi: 10.3390/biology10050418 (PMC8150536; doi:10.3390/biology10050418)
Supplement: Supplementary file 1 [file biology-10-00418-s001.zip › biology-10-00418-s001/Krizova et al_Tables S1 showing GO categories of profiles gene symbols co-clustered in microarray GO and STEM analysis/Table S1 MUSCLE cluster 0 GOtable.xlsx]

## Sheet: Table S1 MUSCLE cluster 0 GOtab
Microarray and qPCR analysis of mitochondrial metabolism activation during prenatal and early postnatal development in rat and human with emphasis on CoQ10 biosynthesis
Jana Krizova, Martina Hulkova, Vaclav Capek, Petr Mlejnek, Jan Silhavy, Marketa Tesarova, Jiri Zeman, Hana Hansikova
(Table S1)
GO Results for Cluster 0 (Profiles 66, 72, and 80) based on the actual number of genes assigned to the cluster:
	Profile 67 (0.0,1.0,1.0,1.0,1.0)
	Profile 80 (0.0,2.0,2.0,3.0,1.0)
	Profile 72 (0.0,1.0,3.0,3.0,2.0)
-------
Category ID	Category Name	#Genes Category	#Genes Assigned	#Genes Expected	#Genes Enriched	p-value	Corrected p-value	Fold
GO:0030016	myofibril	158	58	6.1	51.9	3.5e-41	<0.001	9.5
GO:0043292	contractile fiber	165	58	6.4	51.6	6e-40	<0.001	9.1
GO:0044449	contractile fiber part	144	53	5.6	47.4	8.8e-38	<0.001	9.5
GO:0030017	sarcomere	135	49	5.2	43.8	1.1e-34	<0.001	9.4
GO:0044421	extracellular region part	2935	234	113.6	120.4	1.4e-29	<0.001	2.1
GO:0009888	tissue development	1535	138	59.4	78.6	2.9e-21	<0.001	2.3
GO:0031982	vesicle	2848	208	110.2	97.8	4.9e-21	<0.001	1.9
GO:0065010	extracellular membrane-bounded organelle	2204	174	85.3	88.7	8.3e-21	<0.001	2
GO:0043230	extracellular organelle	2204	174	85.3	88.7	8.3e-21	<0.001	2
GO:1903561	extracellular vesicle	2199	172	85.1	86.9	4e-20	<0.001	2
GO:0070062	extracellular vesicular exosome	2199	172	85.1	86.9	4e-20	<0.001	2
GO:0031988	membrane-bounded vesicle	2742	200	106.1	93.9	4.4e-20	<0.001	1.9
GO:0031674	I band	95	30	3.7	26.3	1.1e-19	<0.001	8.2
GO:0061061	muscle structure development	491	66	19	47	7.2e-19	<0.001	3.5
GO:0005578	proteinaceous extracellular matrix	250	46	9.7	36.3	7.6e-19	<0.001	4.8
GO:0048856	anatomical structure development	4083	261	158.1	102.9	8.4e-19	<0.001	1.7
GO:0030018	Z disc	86	27	3.3	23.7	8.8e-18	<0.001	8.1
GO:0003012	muscle system process	262	45	10.1	34.9	2.9e-17	<0.001	4.4
GO:0005615	extracellular space	971	95	37.6	57.4	5e-17	<0.001	2.5
GO:0044767	single-organism developmental process	4450	269	172.3	96.7	3.6e-16	<0.001	1.6
GO:0043588	skin development	184	36	7.1	28.9	6.7e-16	<0.001	5.1
GO:0042383	sarcolemma	117	28	4.5	23.5	5.4e-15	<0.001	6.2
GO:0048513	organ development	2690	181	104.1	76.9	1.5e-14	<0.001	1.7
GO:0005509	calcium ion binding	499	59	19.3	39.7	2e-14	<0.001	3.1
GO:0005515	protein binding	5094	291	197.2	93.8	2.2e-14	<0.001	1.5
GO:0006936	muscle contraction	206	36	8	28	2.7e-14	<0.001	4.5
GO:0051146	striated muscle cell differentiation	218	37	8.4	28.6	3e-14	<0.001	4.4
GO:0007155	cell adhesion	979	89	37.9	51.1	4.3e-14	<0.001	2.3
GO:0010033	response to organic substance	2162	153	83.7	69.3	5.3e-14	<0.001	1.8
GO:0048731	system development	3472	216	134.4	81.6	7.5e-14	<0.001	1.6
GO:0007275	multicellular organismal development	3796	230	146.9	83.1	1.4e-13	<0.001	1.6
GO:0042692	muscle cell differentiation	308	43	11.9	31.1	2.9e-13	<0.001	3.6
GO:0030198	extracellular matrix organization	156	30	6	24	2.9e-13	<0.001	5
GO:0043062	extracellular structure organization	157	30	6.1	23.9	3.4e-13	<0.001	4.9
GO:0071944	cell periphery	3949	234	152.9	81.1	8.6e-13	<0.001	1.5
GO:0008092	cytoskeletal protein binding	643	65	24.9	40.1	1.4e-12	<0.001	2.6
GO:0051239	regulation of multicellular organismal process	2015	141	78	63	1.6e-12	<0.001	1.8
GO:0003779	actin binding	285	40	11	29	1.7e-12	<0.001	3.6
GO:0065008	regulation of biological quality	2508	164	97.1	66.9	4.3e-12	<0.001	1.7
GO:0005581	collagen trimer	59	18	2.3	15.7	4.6e-12	<0.001	7.9
GO:0098589	membrane region	1104	91	42.7	48.3	5.8e-12	<0.001	2.1
GO:0070161	anchoring junction	392	47	15.2	31.8	6.1e-12	<0.001	3.1
GO:0005886	plasma membrane	3859	226	149.4	76.6	8.7e-12	<0.001	1.5
GO:0030154	cell differentiation	2892	181	111.9	69.1	1.1e-11	<0.001	1.6
GO:0044459	plasma membrane part	1581	116	61.2	54.8	1.2e-11	<0.001	1.9
GO:0070887	cellular response to chemical stimulus	1808	127	70	57	2e-11	<0.001	1.8
GO:0015629	actin cytoskeleton	336	42	13	29	2.2e-11	<0.001	3.2
GO:0005865	striated muscle thin filament	16	10	0.6	9.4	4.6e-11	<0.001	16.1
GO:0072358	cardiovascular system development	784	70	30.3	39.7	6.2e-11	<0.001	2.3
GO:0072359	circulatory system development	784	70	30.3	39.7	6.2e-11	<0.001	2.3
GO:0060537	muscle tissue development	325	40	12.6	27.4	1.1e-10	<0.001	3.2
GO:0044420	extracellular matrix part	107	22	4.1	17.9	1.1e-10	<0.001	5.3
GO:0005737	cytoplasm	7503	375	290.4	84.6	1.7e-10	<0.001	1.3
GO:0030239	myofibril assembly	41	14	1.6	12.4	2e-10	<0.001	8.8
GO:0071310	cellular response to organic substance	1444	105	55.9	49.1	2.1e-10	<0.001	1.9
GO:0036379	myofilament	18	10	0.7	9.3	2.4e-10	<0.001	14.4
GO:0048869	cellular developmental process	3087	185	119.5	65.5	2.4e-10	<0.001	1.5
GO:0031672	A band	23	11	0.9	10.1	2.4e-10	<0.001	12.4
GO:0003013	circulatory system process	350	41	13.5	27.5	2.8e-10	<0.001	3
GO:0048646	anatomical structure formation involved in morphogenesis	899	75	34.8	40.2	2.9e-10	<0.001	2.2
GO:0098590	plasma membrane region	454	48	17.6	30.4	3e-10	<0.001	2.7
GO:0042060	wound healing	326	39	12.6	26.4	4.2e-10	<0.001	3.1
GO:0055002	striated muscle cell development	115	22	4.5	17.5	4.8e-10	<0.001	4.9
GO:0030029	actin filament-based process	478	49	18.5	30.5	5.7e-10	<0.001	2.6
GO:0044707	single-multicellular organism process	5815	303	225.1	77.9	5.7e-10	<0.001	1.3
GO:0044444	cytoplasmic part	5297	281	205	76	6e-10	<0.001	1.4
GO:0006941	striated muscle contraction	106	21	4.1	16.9	6e-10	<0.001	5.1
GO:0009653	anatomical structure morphogenesis	2013	132	77.9	54.1	7.5e-10	<0.001	1.7
GO:0008015	blood circulation	347	40	13.4	26.6	7.6e-10	<0.001	3
GO:0007517	muscle organ development	292	36	11.3	24.7	8.7e-10	<0.001	3.2
GO:0016528	sarcoplasm	53	15	2.1	12.9	9.1e-10	<0.001	7.3
GO:0043167	ion binding	4392	241	170	71	9.7e-10	<0.001	1.4
GO:0005912	adherens junction	380	42	14.7	27.3	1e-09	<0.001	2.9
GO:0014902	myotube differentiation	89	19	3.4	15.6	1e-09	<0.001	5.5
GO:0009611	response to wounding	601	56	23.3	32.7	1.2e-09	<0.001	2.4
GO:0043169	cation binding	2825	170	109.4	60.6	1.2e-09	<0.001	1.6
GO:0030055	cell-substrate junction	326	38	12.6	25.4	1.5e-09	<0.001	3
GO:0007160	cell-matrix adhesion	144	24	5.6	18.4	1.5e-09	<0.001	4.3
GO:0033561	regulation of water loss via skin	16	9	0.6	8.4	1.7e-09	<0.001	14.5
GO:0043236	laminin binding	21	10	0.8	9.2	1.7e-09	<0.001	12.3
GO:0046872	metal ion binding	2752	166	106.5	59.5	1.7e-09	<0.001	1.6
GO:0006950	response to stress	2461	152	95.3	56.7	2.1e-09	<0.001	1.6
GO:0042592	homeostatic process	1198	89	46.4	42.6	2.1e-09	<0.001	1.9
GO:0033993	response to lipid	892	72	34.5	37.5	2.8e-09	<0.001	2.1
GO:0055001	muscle cell development	126	22	4.9	17.1	2.9e-09	<0.001	4.5
GO:0030855	epithelial cell differentiation	502	49	19.4	29.6	2.9e-09	<0.001	2.5
GO:0014706	striated muscle tissue development	307	36	11.9	24.1	3.4e-09	<0.001	3
GO:0008544	epidermis development	212	29	8.2	20.8	3.6e-09	<0.001	3.5
GO:0005911	cell-cell junction	338	38	13.1	24.9	4.1e-09	<0.001	2.9
GO:0034330	cell junction organization	152	24	5.9	18.1	4.5e-09	<0.001	4.1
GO:0060429	epithelium development	931	73	36	37	7.4e-09	<0.001	2
GO:0031589	cell-substrate adhesion	233	30	9	21	8.1e-09	<0.001	3.3
GO:0019838	growth factor binding	111	20	4.3	15.7	8.7e-09	<0.001	4.7
GO:0009719	response to endogenous stimulus	1373	96	53.1	42.9	1e-08	<0.001	1.8
GO:0008307	structural constituent of muscle	14	8	0.5	7.5	1.2e-08	<0.001	14.8
GO:0061436	establishment of skin barrier	14	8	0.5	7.5	1.2e-08	<0.001	14.8
GO:0005924	cell-substrate adherens junction	323	36	12.5	23.5	1.3e-08	<0.001	2.9
GO:0048519	negative regulation of biological process	3492	196	135.2	60.8	1.3e-08	<0.001	1.4
GO:0007010	cytoskeleton organization	819	66	31.7	34.3	1.4e-08	<0.001	2.1
GO:0032403	protein complex binding	819	66	31.7	34.3	1.4e-08	<0.001	2.1
GO:0065009	regulation of molecular function	1967	125	76.1	48.9	1.5e-08	<0.001	1.6
GO:0048583	regulation of response to stimulus	2557	153	99	54	1.6e-08	<0.001	1.5
GO:0016529	sarcoplasmic reticulum	47	13	1.8	11.2	1.6e-08	<0.001	7.1
GO:0050891	multicellular organismal water homeostasis	33	11	1.3	9.7	2.4e-08	<0.001	8.6
GO:0001568	blood vessel development	471	45	18.2	26.8	2.5e-08	<0.001	2.5
GO:0014070	response to organic cyclic compound	923	71	35.7	35.3	2.6e-08	<0.001	2
GO:1901700	response to oxygen-containing compound	1364	94	52.8	41.2	3e-08	<0.001	1.8
GO:0090257	regulation of muscle system process	156	23	6	17	3.6e-08	<0.001	3.8
GO:0005913	cell-cell adherens junction	50	13	1.9	11.1	3.7e-08	<0.001	6.7
GO:0030036	actin cytoskeleton organization	430	42	16.6	25.4	4e-08	<0.001	2.5
GO:0012505	endomembrane system	2552	151	98.8	52.2	4.1e-08	<0.001	1.5
GO:0034329	cell junction assembly	122	20	4.7	15.3	4.6e-08	<0.001	4.2
GO:0048878	chemical homeostasis	800	63	31	32	7.2e-08	<0.001	2
GO:0044057	regulation of system process	376	38	14.6	23.4	7.3e-08	<0.001	2.6
GO:0048518	positive regulation of biological process	4048	217	156.7	60.3	7.4e-08	<0.001	1.4
GO:0009986	cell surface	643	54	24.9	29.1	8.2e-08	<0.001	2.2
GO:0001944	vasculature development	491	45	19	26	8.6e-08	<0.001	2.4
GO:0032879	regulation of localization	1780	113	68.9	44.1	8.9e-08	0.002	1.6
GO:0009913	epidermal cell differentiation	127	20	4.9	15.1	9.1e-08	0.002	4.1
GO:0030216	keratinocyte differentiation	73	15	2.8	12.2	1e-07	0.002	5.3
GO:0006952	defense response	848	65	32.8	32.2	1.2e-07	0.002	2
GO:0006955	immune response	794	62	30.7	31.3	1.2e-07	0.002	2
GO:0033017	sarcoplasmic reticulum membrane	24	9	0.9	8.1	1.4e-07	0.002	9.7
GO:0050840	extracellular matrix binding	39	11	1.5	9.5	1.7e-07	0.002	7.3
GO:0051336	regulation of hydrolase activity	896	67	34.7	32.3	1.9e-07	0.002	1.9
GO:0031032	actomyosin structure organization	110	18	4.3	13.7	2.2e-07	0.002	4.2
GO:0045765	regulation of angiogenesis	172	23	6.7	16.3	2.2e-07	0.002	3.5
GO:0051147	regulation of muscle cell differentiation	122	19	4.7	14.3	2.3e-07	0.002	4
GO:0005523	tropomyosin binding	9	6	0.3	5.7	2.5e-07	0.002	17.2
GO:0022607	cellular component assembly	1631	104	63.1	40.9	2.6e-07	0.002	1.6
GO:1901342	regulation of vasculature development	187	24	7.2	16.8	2.7e-07	0.002	3.3
GO:0005925	focal adhesion	318	33	12.3	20.7	2.9e-07	0.002	2.7
GO:0030199	collagen fibril organization	33	10	1.3	8.7	2.9e-07	0.002	7.8
GO:0009605	response to external stimulus	1677	106	64.9	41.1	3e-07	0.002	1.6
GO:0048523	negative regulation of cellular process	3188	176	123.4	52.6	3.1e-07	0.002	1.4
GO:0051153	regulation of striated muscle cell differentiation	79	15	3.1	11.9	3.1e-07	0.002	4.9
GO:0071822	protein complex subunit organization	1196	82	46.3	35.7	3.1e-07	0.002	1.8
GO:0016043	cellular component organization	3941	209	152.6	56.4	3.4e-07	0.002	1.4
GO:0050793	regulation of developmental process	1789	111	69.3	41.7	3.8e-07	0.002	1.6
GO:0031581	hemidesmosome assembly	6	5	0.2	4.8	5e-07	0.002	21.5
GO:0051270	regulation of cellular component movement	594	49	23	26	5.6e-07	0.002	2.1
GO:0045177	apical part of cell	328	33	12.7	20.3	5.8e-07	0.002	2.6
GO:0001533	cornified envelope	10	6	0.4	5.6	6.1e-07	0.002	15.5
GO:0030057	desmosome	15	7	0.6	6.4	6.2e-07	0.002	12.1
GO:0031430	M band	15	7	0.6	6.4	6.2e-07	0.002	12.1
GO:0032844	regulation of homeostatic process	314	32	12.2	19.8	6.5e-07	0.002	2.6
GO:0005201	extracellular matrix structural constituent	36	10	1.4	8.6	7.3e-07	0.002	7.2
GO:0001525	angiogenesis	333	33	12.9	20.1	8.2e-07	0.004	2.6
GO:0030104	water homeostasis	45	11	1.7	9.3	8.3e-07	0.004	6.3
GO:0050839	cell adhesion molecule binding	146	20	5.7	14.3	9.2e-07	0.004	3.5
GO:0009966	regulation of signal transduction	2020	120	78.2	41.8	1.1e-06	0.006	1.5
GO:0051015	actin filament binding	99	16	3.8	12.2	1.2e-06	0.006	4.2
GO:0042802	identical protein binding	1022	71	39.6	31.4	1.3e-06	0.006	1.8
GO:0048407	platelet-derived growth factor binding	11	6	0.4	5.6	1.3e-06	0.006	14.1
GO:0010830	regulation of myotube differentiation	47	11	1.8	9.2	1.3e-06	0.006	6
GO:0051049	regulation of transport	1322	86	51.2	34.8	1.4e-06	0.006	1.7
GO:0050801	ion homeostasis	543	45	21	24	1.4e-06	0.006	2.1
GO:0023051	regulation of signaling	2293	132	88.8	43.2	1.6e-06	0.006	1.5
GO:0010646	regulation of cell communication	2297	132	88.9	43.1	1.8e-06	0.008	1.5
GO:0045216	cell-cell junction organization	139	19	5.4	13.6	1.8e-06	0.008	3.5
GO:0044763	single-organism cellular process	9933	448	384.5	63.5	1.8e-06	0.008	1.2
GO:0022603	regulation of anatomical structure morphogenesis	729	55	28.2	26.8	1.9e-06	0.008	1.9
GO:0019955	cytokine binding	69	13	2.7	10.3	2.1e-06	0.008	4.9
GO:0005518	collagen binding	49	11	1.9	9.1	2.1e-06	0.008	5.8
GO:0005583	fibrillar collagen trimer	12	6	0.5	5.5	2.5e-06	0.012	12.9
GO:0005916	fascia adherens	12	6	0.5	5.5	2.5e-06	0.012	12.9
GO:0042127	regulation of cell proliferation	1225	80	47.4	32.6	2.9e-06	0.012	1.7
GO:0006629	lipid metabolic process	892	63	34.5	28.5	3e-06	0.012	1.8
GO:0070252	actin-mediated cell contraction	51	11	2	9	3.1e-06	0.012	5.6
GO:0048514	blood vessel morphogenesis	404	36	15.6	20.4	3.2e-06	0.012	2.3
GO:0010243	response to organonitrogen compound	801	58	31	27	3.6e-06	0.012	1.9
GO:0051174	regulation of phosphorus metabolic process	1235	80	47.8	32.2	4e-06	0.014	1.7
GO:0005856	cytoskeleton	1357	86	52.5	33.5	4e-06	0.014	1.6
GO:0006508	proteolysis	1197	78	46.3	31.7	4.2e-06	0.014	1.7
GO:0016477	cell migration	882	62	34.1	27.9	4.2e-06	0.014	1.8
GO:0016324	apical plasma membrane	248	26	9.6	16.4	4.3e-06	0.014	2.7
GO:0048738	cardiac muscle tissue development	161	20	6.2	13.8	4.3e-06	0.014	3.2
GO:0030056	hemidesmosome	8	5	0.3	4.7	4.4e-06	0.014	16.1
GO:0010959	regulation of metal ion transport	265	27	10.3	16.7	4.8e-06	0.014	2.6
GO:0040012	regulation of locomotion	587	46	22.7	23.3	5e-06	0.014	2
GO:0005178	integrin binding	75	13	2.9	10.1	5.5e-06	0.014	4.5
GO:0032101	regulation of response to external stimulus	483	40	18.7	21.3	5.6e-06	0.014	2.1
GO:0005783	endoplasmic reticulum	1067	71	41.3	29.7	5.8e-06	0.014	1.7
GO:0006665	sphingolipid metabolic process	87	14	3.4	10.6	5.9e-06	0.014	4.2
GO:0019220	regulation of phosphate metabolic process	1231	79	47.7	31.3	6.4e-06	0.014	1.7
GO:1901698	response to nitrogen compound	856	60	33.1	26.9	6.6e-06	0.014	1.8
GO:2000021	regulation of ion homeostasis	152	19	5.9	13.1	6.8e-06	0.014	3.2
GO:0044085	cellular component biogenesis	1754	104	67.9	36.1	7.1e-06	0.014	1.5
GO:0043227	membrane-bounded organelle	8593	392	332.6	59.4	7.1e-06	0.014	1.2
GO:0055074	calcium ion homeostasis	303	29	11.7	17.3	7.4e-06	0.014	2.5
GO:0030155	regulation of cell adhesion	472	39	18.3	20.7	7.7e-06	0.014	2.1
GO:0045121	membrane raft	257	26	9.9	16.1	8.2e-06	0.014	2.6
GO:1901701	cellular response to oxygen-containing compound	766	55	29.7	25.3	8.2e-06	0.014	1.9
GO:0018149	peptide cross-linking	21	7	0.8	6.2	9.2e-06	0.014	8.6
GO:0008283	cell proliferation	1491	91	57.7	33.3	9.3e-06	0.014	1.6
GO:0006874	cellular calcium ion homeostasis	291	28	11.3	16.7	9.6e-06	0.016	2.5
GO:0001816	cytokine production	442	37	17.1	19.9	9.9e-06	0.016	2.2
GO:0005604	basement membrane	79	13	3.1	9.9	9.9e-06	0.016	4.3
GO:0048870	cell motility	950	64	36.8	27.2	1.2e-05	0.02	1.7
GO:0051674	localization of cell	950	64	36.8	27.2	1.2e-05	0.02	1.7
GO:0007044	cell-substrate junction assembly	58	11	2.2	8.8	1.2e-05	0.02	4.9
GO:0060538	skeletal muscle organ development	158	19	6.1	12.9	1.2e-05	0.02	3.1
GO:2000026	regulation of multicellular organismal development	1336	83	51.7	31.3	1.2e-05	0.02	1.6
GO:0006897	endocytosis	396	34	15.3	18.7	1.3e-05	0.022	2.2
GO:0030334	regulation of cell migration	502	40	19.4	20.6	1.4e-05	0.022	2.1
GO:0051924	regulation of calcium ion transport	174	20	6.7	13.3	1.4e-05	0.022	3
GO:0044877	macromolecular complex binding	1240	78	48	30	1.5e-05	0.024	1.6
GO:0048771	tissue remodeling	147	18	5.7	12.3	1.6e-05	0.024	3.2
GO:0060047	heart contraction	147	18	5.7	12.3	1.6e-05	0.024	3.2
GO:0007009	plasma membrane organization	207	22	8	14	1.9e-05	0.036	2.7
GO:0007519	skeletal muscle tissue development	149	18	5.8	12.2	1.9e-05	0.036	3.1
GO:0003015	heart process	149	18	5.8	12.2	1.9e-05	0.036	3.1
GO:2000145	regulation of cell motility	527	41	20.4	20.6	1.9e-05	0.038	2
GO:0009725	response to hormone	889	60	34.4	25.6	2.1e-05	0.038	1.7
GO:0072503	cellular divalent inorganic cation homeostasis	304	28	11.8	16.2	2.2e-05	0.038	2.4
GO:0030048	actin filament-based movement	62	11	2.4	8.6	2.3e-05	0.044	4.6
GO:0042246	tissue regeneration	62	11	2.4	8.6	2.3e-05	0.044	4.6
GO:0051693	actin filament capping	24	7	0.9	6.1	2.5e-05	0.046	7.5
GO:0042805	actinin binding	24	7	0.9	6.1	2.5e-05	0.046	7.5
GO:0072507	divalent inorganic cation homeostasis	323	29	12.5	16.5	2.5e-05	0.046	2.3
GO:0060048	cardiac muscle contraction	74	12	2.9	9.1	2.5e-05	0.046	4.2
GO:0032970	regulation of actin filament-based process	259	25	10	15	2.7e-05	0.048	2.5
GO:0043034	costamere	17	6	0.7	5.3	2.8e-05	0.05	9.1
GO:0006793	phosphorus metabolic process	2297	126	88.9	37.1	3e-05	0.05	1.4
GO:0002684	positive regulation of immune system process	556	42	21.5	20.5	3e-05	0.05	2
GO:0005622	intracellular	9918	439	383.9	55.1	3e-05	0.05	1.1
GO:0051279	regulation of release of sequestered calcium ion into cytosol	53	10	2.1	7.9	3.1e-05	0.052	4.9
GO:0052547	regulation of peptidase activity	327	29	12.7	16.3	3.1e-05	0.052	2.3
GO:0044464	cell part	11985	517	463.9	53.1	3.5e-05	0.064	1.1
GO:0034097	response to cytokine	523	40	20.2	19.8	3.5e-05	0.064	2
GO:0006816	calcium ion transport	296	27	11.5	15.5	3.6e-05	0.064	2.4
GO:0030837	negative regulation of actin filament polymerization	34	8	1.3	6.7	3.6e-05	0.064	6.1
GO:0007204	positive regulation of cytosolic calcium ion concentration	201	21	7.8	13.2	3.7e-05	0.066	2.7
GO:0006928	movement of cell or subcellular component	1211	75	46.9	28.1	3.7e-05	0.066	1.6
GO:0006643	membrane lipid metabolic process	115	15	4.5	10.5	3.8e-05	0.066	3.4
GO:0006937	regulation of muscle contraction	115	15	4.5	10.5	3.8e-05	0.066	3.4
GO:0006811	ion transport	1212	75	46.9	28.1	3.8e-05	0.068	1.6
GO:0006796	phosphate-containing compound metabolic process	2265	124	87.7	36.3	3.8e-05	0.068	1.4
GO:0051128	regulation of cellular component organization	1548	91	59.9	31.1	3.9e-05	0.068	1.5
GO:0032272	negative regulation of protein polymerization	44	9	1.7	7.3	3.9e-05	0.068	5.3
GO:0003229	ventricular cardiac muscle tissue development	44	9	1.7	7.3	3.9e-05	0.068	5.3
GO:0050790	regulation of catalytic activity	1570	92	60.8	31.2	4e-05	0.068	1.5
GO:0030162	regulation of proteolysis	526	40	20.4	19.6	4e-05	0.068	2
GO:0071495	cellular response to endogenous stimulus	851	57	32.9	24.1	4.1e-05	0.074	1.7
GO:0042476	odontogenesis	116	15	4.5	10.5	4.2e-05	0.074	3.3
GO:1903034	regulation of response to wounding	299	27	11.6	15.4	4.3e-05	0.076	2.3
GO:0031099	regeneration	188	20	7.3	12.7	4.3e-05	0.076	2.7
GO:0098771	inorganic ion homeostasis	492	38	19	19	4.5e-05	0.078	2
GO:0071345	cellular response to cytokine stimulus	405	33	15.7	17.3	5e-05	0.08	2.1
GO:0006954	inflammatory response	424	34	16.4	17.6	5.4e-05	0.08	2.1
GO:0070208	protein heterotrimerization	12	5	0.5	4.5	5.4e-05	0.084	10.8
GO:0051480	cytosolic calcium ion homeostasis	222	22	8.6	13.4	5.4e-05	0.084	2.6
GO:0010522	regulation of calcium ion transport into cytosol	68	11	2.6	8.4	5.6e-05	0.086	4.2
GO:0014704	intercalated disc	46	9	1.8	7.2	5.7e-05	0.086	5.1
GO:0044093	positive regulation of molecular function	1186	73	45.9	27.1	5.8e-05	0.09	1.6
GO:0030247	polysaccharide binding	19	6	0.7	5.3	5.8e-05	0.09	8.2
GO:0001871	pattern binding	19	6	0.7	5.3	5.8e-05	0.09	8.2
GO:0055065	metal ion homeostasis	426	34	16.5	17.5	5.9e-05	0.092	2.1
GO:0050878	regulation of body fluid levels	288	26	11.1	14.9	5.9e-05	0.092	2.3
GO:0051928	positive regulation of calcium ion transport	93	13	3.6	9.4	5.9e-05	0.092	3.6
GO:0006810	transport	3268	167	126.5	40.5	6.3e-05	0.1	1.3
GO:0044092	negative regulation of molecular function	767	52	29.7	22.3	6.6e-05	0.104	1.8
GO:0051155	positive regulation of striated muscle cell differentiation	47	9	1.8	7.2	6.8e-05	0.108	4.9
GO:0042803	protein homodimerization activity	614	44	23.8	20.2	6.9e-05	0.108	1.9
GO:0030001	metal ion transport	653	46	25.3	20.7	7.1e-05	0.11	1.8
GO:0051291	protein heterooligomerization	108	14	4.2	9.8	7.2e-05	0.11	3.3
GO:0045766	positive regulation of angiogenesis	108	14	4.2	9.8	7.2e-05	0.11	3.3
GO:0030835	negative regulation of actin filament depolymerization	28	7	1.1	5.9	7.4e-05	0.112	6.5
GO:0032845	negative regulation of homeostatic process	136	16	5.3	10.7	7.5e-05	0.112	3
GO:0071363	cellular response to growth factor stimulus	396	32	15.3	16.7	7.6e-05	0.112	2.1
GO:0048522	positive regulation of cellular process	3443	174	133.3	40.7	7.7e-05	0.114	1.3
GO:0055082	cellular chemical homeostasis	524	39	20.3	18.7	8e-05	0.114	1.9
GO:0071396	cellular response to lipid	397	32	15.4	16.6	8e-05	0.114	2.1
GO:0003208	cardiac ventricle morphogenesis	59	10	2.3	7.7	8e-05	0.114	4.4
GO:0052548	regulation of endopeptidase activity	311	27	12	15	8.3e-05	0.12	2.2
GO:0005543	phospholipid binding	261	24	10.1	13.9	8.4e-05	0.12	2.4
GO:0044424	intracellular part	9649	425	373.5	51.5	9.1e-05	0.138	1.1
GO:0016337	single organismal cell-cell adhesion	546	40	21.1	18.9	9.1e-05	0.138	1.9
GO:0051234	establishment of localization	3361	170	130.1	39.9	9.2e-05	0.138	1.3
GO:0003009	skeletal muscle contraction	29	7	1.1	5.9	9.4e-05	0.142	6.2
GO:0045214	sarcomere organization	29	7	1.1	5.9	9.4e-05	0.142	6.2
GO:0010951	negative regulation of endopeptidase activity	199	20	7.7	12.3	9.6e-05	0.146	2.6
GO:0098602	single organism cell adhesion	586	42	22.7	19.3	0.0001	0.146	1.9
GO:1903115	regulation of actin filament-based movement	39	8	1.5	6.5	0.0001	0.152	5.3
GO:0070838	divalent metal ion transport	315	27	12.2	14.8	0.0001	0.152	2.2
GO:0002682	regulation of immune system process	781	52	30.2	21.8	0.0001	0.152	1.7
GO:0070296	sarcoplasmic reticulum calcium ion transport	21	6	0.8	5.2	0.00011	0.164	7.4
GO:0008217	regulation of blood pressure	155	17	6	11	0.00011	0.164	2.8
GO:0010256	endomembrane system organization	369	30	14.3	15.7	0.00011	0.164	2.1
GO:0001817	regulation of cytokine production	387	31	15	16	0.00011	0.164	2.1
GO:0009887	organ morphogenesis	804	53	31.1	21.9	0.00012	0.164	1.7
GO:0035556	intracellular signal transduction	1947	107	75.4	31.6	0.00012	0.174	1.4
GO:0097367	carbohydrate derivative binding	1728	97	66.9	30.1	0.00012	0.174	1.5
GO:0016310	phosphorylation	1621	92	62.7	29.3	0.00013	0.178	1.5
GO:0030033	microvillus assembly	14	5	0.5	4.5	0.00013	0.2	9.2
GO:0071407	cellular response to organic cyclic compound	372	30	14.4	15.6	0.00013	0.2	2.1
GO:0007015	actin filament organization	252	23	9.8	13.2	0.00013	0.2	2.4
GO:0009628	response to abiotic stimulus	1011	63	39.1	23.9	0.00013	0.202	1.6
GO:0008016	regulation of heart contraction	129	15	5	10	0.00014	0.212	3
GO:1901016	regulation of potassium ion transmembrane transporter activity	31	7	1.2	5.8	0.00015	0.232	5.8
GO:0030042	actin filament depolymerization	41	8	1.6	6.4	0.00015	0.234	5
GO:0030246	carbohydrate binding	206	20	8	12	0.00015	0.238	2.5
GO:0045087	innate immune response	358	29	13.9	15.1	0.00016	0.238	2.1
GO:0072511	divalent inorganic cation transport	323	27	12.5	14.5	0.00016	0.238	2.2
GO:0051209	release of sequestered calcium ion into cytosol	76	11	2.9	8.1	0.00016	0.242	3.7
GO:0051283	negative regulation of sequestering of calcium ion	76	11	2.9	8.1	0.00016	0.242	3.7
GO:1901699	cellular response to nitrogen compound	449	34	17.4	16.6	0.00016	0.244	2
GO:0042325	regulation of phosphorylation	1060	65	41	24	0.00016	0.246	1.6
GO:0071417	cellular response to organonitrogen compound	413	32	16	16	0.00017	0.246	2
GO:0050789	regulation of biological process	8626	383	333.9	49.1	0.00017	0.246	1.1
GO:1902578	single-organism localization	2961	151	114.6	36.4	0.00017	0.246	1.3
GO:0010466	negative regulation of peptidase activity	208	20	8.1	11.9	0.00018	0.256	2.5
GO:0051282	regulation of sequestering of calcium ion	77	11	3	8	0.00018	0.26	3.7
GO:0045661	regulation of myoblast differentiation	42	8	1.6	6.4	0.00018	0.26	4.9
GO:0006875	cellular metal ion homeostasis	361	29	14	15	0.00018	0.26	2.1
GO:0051701	interaction with host	65	10	2.5	7.5	0.00019	0.268	4
GO:0006942	regulation of striated muscle contraction	65	10	2.5	7.5	0.00019	0.268	4
GO:0010880	regulation of release of sequestered calcium ion into cytosol by sarcoplasmic reticulum	15	5	0.6	4.4	0.00019	0.286	8.6
GO:0060314	regulation of ryanodine-sensitive calcium-release channel activity	15	5	0.6	4.4	0.00019	0.286	8.6
GO:0019216	regulation of lipid metabolic process	226	21	8.7	12.3	0.0002	0.306	2.4
GO:0051208	sequestering of calcium ion	78	11	3	8	0.0002	0.306	3.6
GO:0080134	regulation of response to stress	762	50	29.5	20.5	0.0002	0.306	1.7
GO:0010562	positive regulation of phosphorus metabolic process	782	51	30.3	20.7	0.0002	0.306	1.7
GO:0045937	positive regulation of phosphate metabolic process	782	51	30.3	20.7	0.0002	0.306	1.7
GO:0070011	peptidase activity, acting on L-amino acid peptides	510	37	19.7	17.3	0.0002	0.306	1.9
GO:0044291	cell-cell contact zone	54	9	2.1	6.9	0.00021	0.31	4.3
GO:0048545	response to steroid hormone	511	37	19.8	17.2	0.00021	0.312	1.9
GO:0044765	single-organism transport	2789	143	108	35	0.00021	0.312	1.3
GO:0032412	regulation of ion transmembrane transporter activity	134	15	5.2	9.8	0.00022	0.318	2.9
GO:0032409	regulation of transporter activity	149	16	5.8	10.2	0.00022	0.322	2.8
GO:0008233	peptidase activity	532	38	20.6	17.4	0.00023	0.334	1.8
GO:0043502	regulation of muscle adaptation	55	9	2.1	6.9	0.00024	0.344	4.2
GO:0019222	regulation of metabolic process	4660	222	180.4	41.6	0.00024	0.346	1.2
GO:0051258	protein polymerization	181	18	7	11	0.00024	0.346	2.6
GO:0010922	positive regulation of phosphatase activity	24	6	0.9	5.1	0.00024	0.356	6.5
GO:0000768	syncytium formation by plasma membrane fusion	44	8	1.7	6.3	0.00025	0.364	4.7
GO:0045178	basal part of cell	44	8	1.7	6.3	0.00025	0.364	4.7
GO:0055080	cation homeostasis	479	35	18.5	16.5	0.00026	0.366	1.9
GO:0032528	microvillus organization	16	5	0.6	4.4	0.00026	0.392	8.1
GO:0070848	response to growth factor	424	32	16.4	15.6	0.00027	0.392	1.9
GO:0044802	single-organism membrane organization	499	36	19.3	16.7	0.00027	0.392	1.9
GO:0051346	negative regulation of hydrolase activity	317	26	12.3	13.7	0.00028	0.398	2.1
GO:0051707	response to other organism	615	42	23.8	18.2	0.00028	0.402	1.8
GO:0043207	response to external biotic stimulus	616	42	23.8	18.2	0.00029	0.404	1.8
GO:0006949	syncytium formation	45	8	1.7	6.3	0.00029	0.416	4.6
GO:0044087	regulation of cellular component biogenesis	483	35	18.7	16.3	0.0003	0.422	1.9
GO:1902531	regulation of intracellular signal transduction	1295	75	50.1	24.9	0.0003	0.422	1.5
GO:0051241	negative regulation of multicellular organismal process	816	52	31.6	20.4	0.0003	0.422	1.6
GO:0001958	endochondral ossification	25	6	1	5	0.00031	0.43	6.2
GO:0036075	replacement ossification	25	6	1	5	0.00031	0.43	6.2
GO:0010831	positive regulation of myotube differentiation	25	6	1	5	0.00031	0.43	6.2
GO:0007043	cell-cell junction assembly	57	9	2.2	6.8	0.00032	0.432	4.1
GO:0022898	regulation of transmembrane transporter activity	139	15	5.4	9.6	0.00032	0.434	2.8
GO:0006812	cation transport	859	54	33.3	20.7	0.00032	0.434	1.6
GO:0032386	regulation of intracellular transport	356	28	13.8	14.2	0.00033	0.436	2
GO:0007507	heart development	429	32	16.6	15.4	0.00033	0.436	1.9
GO:0016323	basolateral plasma membrane	186	18	7.2	10.8	0.00034	0.44	2.5
GO:0051050	positive regulation of transport	680	45	26.3	18.7	0.00034	0.44	1.7
GO:0008238	exopeptidase activity	83	11	3.2	7.8	0.00035	0.45	3.4
GO:0007229	integrin-mediated signaling pathway	83	11	3.2	7.8	0.00035	0.45	3.4
GO:0070482	response to oxygen levels	358	28	13.9	14.1	0.00036	0.454	2
GO:0061024	membrane organization	564	39	21.8	17.2	0.00036	0.454	1.8
GO:0086005	ventricular cardiac muscle cell action potential	17	5	0.7	4.3	0.00036	0.468	7.6
GO:0060575	intestinal epithelial cell differentiation	17	5	0.7	4.3	0.00036	0.468	7.6
GO:0005102	receptor binding	1176	69	45.5	23.5	0.00037	0.47	1.5
GO:0051238	sequestering of metal ion	84	11	3.3	7.7	0.00039	0.47	3.4
GO:0051281	positive regulation of release of sequestered calcium ion into cytosol	26	6	1	5	0.00039	0.48	6
GO:0086004	regulation of cardiac muscle cell contraction	36	7	1.4	5.6	0.0004	0.482	5
GO:0060402	calcium ion transport into cytosol	98	12	3.8	8.2	0.0004	0.484	3.2
GO:0051259	protein oligomerization	397	30	15.4	14.6	0.0004	0.484	2
GO:0010631	epithelial cell migration	173	17	6.7	10.3	0.00041	0.488	2.5
GO:0051051	negative regulation of transport	380	29	14.7	14.3	0.00042	0.498	2
GO:0043500	muscle adaptation	72	10	2.8	7.2	0.00044	0.506	3.6
GO:0060401	cytosolic calcium ion transport	99	12	3.8	8.2	0.00044	0.508	3.1
GO:0044419	interspecies interaction between organisms	207	19	8	11	0.00046	0.518	2.4
GO:0044403	symbiosis, encompassing mutualism through parasitism	207	19	8	11	0.00046	0.518	2.4
GO:1901019	regulation of calcium ion transmembrane transporter activity	48	8	1.9	6.1	0.00046	0.52	4.3
GO:0031594	neuromuscular junction	48	8	1.9	6.1	0.00046	0.52	4.3
GO:0090132	epithelium migration	175	17	6.8	10.2	0.00047	0.52	2.5
GO:0030834	regulation of actin filament depolymerization	37	7	1.4	5.6	0.00047	0.526	4.9
GO:0010524	positive regulation of calcium ion transport into cytosol	37	7	1.4	5.6	0.00047	0.526	4.9
GO:0055010	ventricular cardiac muscle tissue morphogenesis	37	7	1.4	5.6	0.00047	0.526	4.9
GO:0086003	cardiac muscle cell contraction	37	7	1.4	5.6	0.00047	0.526	4.9
GO:0005539	glycosaminoglycan binding	144	15	5.6	9.4	0.00047	0.526	2.7
GO:0051246	regulation of protein metabolic process	1708	93	66.1	26.9	0.00048	0.526	1.4
GO:0022617	extracellular matrix disassembly	18	5	0.7	4.3	0.00048	0.552	7.2
GO:0014808	release of sequestered calcium ion into cytosol by sarcoplasmic reticulum	18	5	0.7	4.3	0.00048	0.552	7.2
GO:1903514	calcium ion transport from endoplasmic reticulum to cytosol	18	5	0.7	4.3	0.00048	0.552	7.2
GO:1903513	endoplasmic reticulum to cytosol transport	18	5	0.7	4.3	0.00048	0.552	7.2
GO:0006461	protein complex assembly	936	57	36.2	20.8	0.00049	0.556	1.6
GO:0090130	tissue migration	176	17	6.8	10.2	0.0005	0.56	2.5
GO:0071229	cellular response to acid chemical	176	17	6.8	10.2	0.0005	0.56	2.5
GO:0001666	response to hypoxia	312	25	12.1	12.9	0.00051	0.56	2.1
GO:0070271	protein complex biogenesis	938	57	36.3	20.7	0.00052	0.562	1.6
GO:1903169	regulation of calcium ion transmembrane transport	49	8	1.9	6.1	0.00054	0.578	4.2
GO:0055013	cardiac muscle cell development	49	8	1.9	6.1	0.00054	0.578	4.2
GO:0005901	caveola	74	10	2.9	7.1	0.00054	0.58	3.5
GO:0008289	lipid binding	480	34	18.6	15.4	0.00055	0.588	1.8
GO:0051235	maintenance of location	227	20	8.8	11.2	0.00055	0.588	2.3
GO:0006468	protein phosphorylation	1215	70	47	23	0.00056	0.59	1.5
GO:0042175	nuclear outer membrane-endoplasmic reticulum membrane network	538	37	20.8	16.2	0.00056	0.59	1.8
GO:0010810	regulation of cell-substrate adhesion	131	14	5.1	8.9	0.00056	0.592	2.8
GO:0050881	musculoskeletal movement	38	7	1.5	5.5	0.00056	0.596	4.8
GO:0050879	multicellular organismal movement	38	7	1.5	5.5	0.00056	0.596	4.8
GO:0019725	cellular homeostasis	597	40	23.1	16.9	0.00057	0.596	1.7
GO:0030335	positive regulation of cell migration	297	24	11.5	12.5	0.00058	0.598	2.1
GO:0032271	regulation of protein polymerization	132	14	5.1	8.9	0.0006	0.608	2.7
GO:0045111	intermediate filament cytoskeleton	132	14	5.1	8.9	0.0006	0.608	2.7
GO:0061134	peptidase regulator activity	179	17	6.9	10.1	0.00061	0.608	2.5
GO:0009607	response to biotic stimulus	639	42	24.7	17.3	0.00061	0.608	1.7
GO:0016787	hydrolase activity	1900	101	73.5	27.5	0.00062	0.608	1.4
GO:0032922	circadian regulation of gene expression	50	8	1.9	6.1	0.00062	0.608	4.1
GO:0048585	negative regulation of response to stimulus	1008	60	39	21	0.00062	0.608	1.5
GO:0098552	side of membrane	281	23	10.9	12.1	0.00063	0.608	2.1
GO:0071709	membrane assembly	19	5	0.7	4.3	0.00063	0.618	6.8
GO:0035987	endodermal cell differentiation	39	7	1.5	5.5	0.00066	0.628	4.6
GO:0036293	response to decreased oxygen levels	318	25	12.3	12.7	0.00067	0.628	2
GO:0044853	plasma membrane raft	76	10	2.9	7.1	0.00068	0.63	3.4
GO:0051149	positive regulation of muscle cell differentiation	63	9	2.4	6.6	0.00068	0.63	3.7
GO:0043269	regulation of ion transport	505	35	19.5	15.5	0.00068	0.63	1.8
GO:0004866	endopeptidase inhibitor activity	149	15	5.8	9.2	0.00068	0.63	2.6
GO:0006873	cellular ion homeostasis	411	30	15.9	14.1	0.00071	0.64	1.9
GO:0055006	cardiac cell development	51	8	2	6	0.00071	0.642	4.1
GO:0004175	endopeptidase activity	374	28	14.5	13.5	0.00071	0.642	1.9
GO:0040013	negative regulation of locomotion	198	18	7.7	10.3	0.00071	0.642	2.3
GO:0042327	positive regulation of phosphorylation	685	44	26.5	17.5	0.00074	0.65	1.7
GO:0006898	receptor-mediated endocytosis	166	16	6.4	9.6	0.00074	0.65	2.5
GO:0048584	positive regulation of response to stimulus	1381	77	53.5	23.5	0.00077	0.654	1.4
GO:0070206	protein trimerization	40	7	1.5	5.5	0.00077	0.666	4.5
GO:0043168	anion binding	2117	110	81.9	28.1	0.00079	0.666	1.3
GO:0042221	response to chemical	3843	184	148.8	35.2	0.00079	0.666	1.2
GO:0010955	negative regulation of protein processing	286	23	11.1	11.9	0.0008	0.666	2.1
GO:0009617	response to bacterium	452	32	17.5	14.5	0.0008	0.666	1.8
GO:1903522	regulation of blood circulation	200	18	7.7	10.3	0.0008	0.666	2.3
GO:2000147	positive regulation of cell motility	304	24	11.8	12.2	0.0008	0.666	2
GO:0051240	positive regulation of multicellular organismal process	1146	66	44.4	21.6	0.00081	0.666	1.5
GO:1901564	organonitrogen compound metabolic process	1254	71	48.5	22.5	0.00082	0.674	1.5
GO:0051345	positive regulation of hydrolase activity	569	38	22	16	0.00082	0.674	1.7
GO:0032675	regulation of interleukin-6 production	78	10	3	7	0.00083	0.696	3.3
GO:0008285	negative regulation of cell proliferation	511	35	19.8	15.2	0.00084	0.698	1.8
GO:0030545	receptor regulator activity	30	6	1.2	4.8	0.00088	0.706	5.2
GO:0031214	biomineral tissue development	107	12	4.1	7.9	0.00089	0.706	2.9
GO:0071248	cellular response to metal ion	107	12	4.1	7.9	0.00089	0.706	2.9
GO:0030148	sphingolipid biosynthetic process	41	7	1.6	5.4	0.0009	0.71	4.4
GO:0004896	cytokine receptor activity	79	10	3.1	6.9	0.00092	0.714	3.3
GO:0043242	negative regulation of protein complex disassembly	53	8	2.1	5.9	0.00092	0.718	3.9
GO:0008219	cell death	1479	81	57.3	23.7	0.00094	0.726	1.4
GO:0001503	ossification	326	25	12.6	12.4	0.00096	0.726	2
GO:0061135	endopeptidase regulator activity	154	15	6	9	0.00096	0.726	2.5
GO:0030003	cellular cation homeostasis	401	29	15.5	13.5	0.00099	0.726	1.9
GO:0051494	negative regulation of cytoskeleton organization	94	11	3.6	7.4	0.001	0.73	3
GO:0061041	regulation of wound healing	94	11	3.6	7.4	0.001	0.73	3
GO:0032268	regulation of cellular protein metabolic process	1550	84	60	24	0.001	0.734	1.4
GO:0005605	basal lamina	21	5	0.8	4.2	0.001	0.764	6.2
GO:0045672	positive regulation of osteoclast differentiation	21	5	0.8	4.2	0.001	0.764	6.2
GO:0016265	death	1484	81	57.4	23.6	0.001	0.764	1.4
GO:0045861	negative regulation of proteolysis	274	22	10.6	11.4	0.001	0.764	2.1
GO:0016328	lateral plasma membrane	42	7	1.6	5.4	0.001	0.768	4.3
GO:0043086	negative regulation of catalytic activity	577	38	22.3	15.7	0.0011	0.768	1.7
GO:0034332	adherens junction organization	67	9	2.6	6.4	0.0011	0.78	3.5
GO:0070588	calcium ion transmembrane transport	140	14	5.4	8.6	0.0011	0.78	2.6
GO:0071560	cellular response to transforming growth factor beta stimulus	156	15	6	9	0.0011	0.78	2.5
GO:0032635	interleukin-6 production	81	10	3.1	6.9	0.0011	0.784	3.2
GO:0007162	negative regulation of cell adhesion	173	16	6.7	9.3	0.0011	0.788	2.4
GO:0031252	cell leading edge	276	22	10.7	11.3	0.0012	0.79	2.1
GO:0007584	response to nutrient	241	20	9.3	10.7	0.0012	0.792	2.1
GO:0072659	protein localization to plasma membrane	157	15	6.1	8.9	0.0012	0.792	2.5
GO:0009897	external side of plasma membrane	224	19	8.7	10.3	0.0012	0.798	2.2
GO:0002065	columnar/cuboidal epithelial cell differentiation	126	13	4.9	8.1	0.0012	0.8	2.7
GO:1901379	regulation of potassium ion transmembrane transport	43	7	1.7	5.3	0.0012	0.804	4.2
GO:0016459	myosin complex	43	7	1.7	5.3	0.0012	0.804	4.2
GO:0030414	peptidase inhibitor activity	158	15	6.1	8.9	0.0012	0.804	2.5
GO:0048871	multicellular organismal homeostasis	225	19	8.7	10.3	0.0012	0.804	2.2
GO:0032496	response to lipopolysaccharide	314	24	12.2	11.8	0.0013	0.806	2
GO:0051926	negative regulation of calcium ion transport	32	6	1.2	4.8	0.0013	0.812	4.8
GO:0014074	response to purine-containing compound	175	16	6.8	9.2	0.0013	0.812	2.4
GO:0086065	cell communication involved in cardiac conduction	22	5	0.9	4.1	0.0013	0.824	5.9
GO:0051272	positive regulation of cellular component movement	315	24	12.2	11.8	0.0013	0.824	2
GO:0031960	response to corticosteroid	226	19	8.7	10.3	0.0013	0.826	2.2
GO:0071559	response to transforming growth factor beta	159	15	6.2	8.8	0.0013	0.828	2.4
GO:0032432	actin filament bundle	56	8	2.2	5.8	0.0013	0.828	3.7
GO:0051493	regulation of cytoskeleton organization	334	25	12.9	12.1	0.0013	0.828	1.9
GO:0006959	humoral immune response	83	10	3.2	6.8	0.0014	0.828	3.1
GO:0044432	endoplasmic reticulum part	607	39	23.5	15.5	0.0014	0.832	1.7
GO:0043270	positive regulation of ion transport	211	18	8.2	9.8	0.0015	0.836	2.2
GO:0050865	regulation of cell activation	355	26	13.7	12.3	0.0015	0.836	1.9
GO:0007520	myoblast fusion	33	6	1.3	4.7	0.0015	0.838	4.7
GO:0044255	cellular lipid metabolic process	669	42	25.9	16.1	0.0015	0.838	1.6
GO:0032963	collagen metabolic process	57	8	2.2	5.8	0.0015	0.842	3.6
GO:0016525	negative regulation of angiogenesis	57	8	2.2	5.8	0.0015	0.842	3.6
GO:0010632	regulation of epithelial cell migration	129	13	5	8	0.0015	0.844	2.6
GO:0001101	response to acid chemical	356	26	13.8	12.2	0.0015	0.846	1.9
GO:0040017	positive regulation of locomotion	319	24	12.3	11.7	0.0016	0.848	1.9
GO:0030315	T-tubule	45	7	1.7	5.3	0.0016	0.85	4
GO:0034695	response to prostaglandin E	23	5	0.9	4.1	0.0016	0.86	5.6
GO:0003094	glomerular filtration	23	5	0.9	4.1	0.0016	0.86	5.6
GO:0086002	cardiac muscle cell action potential involved in contraction	23	5	0.9	4.1	0.0016	0.86	5.6
GO:0031347	regulation of defense response	339	25	13.1	11.9	0.0016	0.86	1.9
GO:0005044	scavenger receptor activity	34	6	1.3	4.7	0.0018	0.87	4.6
GO:0030316	osteoclast differentiation	72	9	2.8	6.2	0.0018	0.87	3.2
GO:0006970	response to osmotic stress	72	9	2.8	6.2	0.0018	0.87	3.2
GO:0019897	extrinsic component of plasma membrane	116	12	4.5	7.5	0.0018	0.872	2.7
GO:0060350	endochondral bone morphogenesis	46	7	1.8	5.2	0.0018	0.874	3.9
GO:0000323	lytic vacuole	342	25	13.2	11.8	0.0019	0.88	1.9
GO:0005764	lysosome	342	25	13.2	11.8	0.0019	0.88	1.9
GO:0048589	developmental growth	418	29	16.2	12.8	0.0019	0.88	1.8
GO:0070613	regulation of protein processing	305	23	11.8	11.2	0.0019	0.88	1.9
GO:2000181	negative regulation of blood vessel morphogenesis	59	8	2.3	5.7	0.0019	0.89	3.5
GO:0044259	multicellular organismal macromolecule metabolic process	59	8	2.3	5.7	0.0019	0.89	3.5
GO:2001257	regulation of cation channel activity	59	8	2.3	5.7	0.0019	0.89	3.5
GO:0051384	response to glucocorticoid	216	18	8.4	9.6	0.0019	0.892	2.2
GO:0055007	cardiac muscle cell differentiation	87	10	3.4	6.6	0.0019	0.892	3
GO:0042752	regulation of circadian rhythm	87	10	3.4	6.6	0.0019	0.892	3
GO:0050663	cytokine secretion	117	12	4.5	7.5	0.0019	0.892	2.6
GO:0045445	myoblast differentiation	73	9	2.8	6.2	0.002	0.9	3.2
GO:0003206	cardiac chamber morphogenesis	102	11	3.9	7.1	0.002	0.9	2.8
GO:0044091	membrane biogenesis	24	5	0.9	4.1	0.002	0.916	5.4
GO:0008305	integrin complex	24	5	0.9	4.1	0.002	0.916	5.4
GO:0097205	renal filtration	24	5	0.9	4.1	0.002	0.916	5.4
GO:0098636	protein complex involved in cell adhesion	24	5	0.9	4.1	0.002	0.916	5.4
GO:0043933	macromolecular complex subunit organization	1698	89	65.7	23.3	0.002	0.916	1.4
GO:0045103	intermediate filament-based process	35	6	1.4	4.6	0.002	0.924	4.4
GO:0046718	viral entry into host cell	35	6	1.4	4.6	0.002	0.924	4.4
GO:0022411	cellular component disassembly	200	17	7.7	9.3	0.0021	0.924	2.2
GO:0019221	cytokine-mediated signaling pathway	235	19	9.1	9.9	0.0021	0.924	2.1
GO:0044430	cytoskeletal part	996	57	38.6	18.4	0.0021	0.924	1.5
GO:0046683	response to organophosphorus	150	14	5.8	8.2	0.0021	0.928	2.4
GO:0005887	integral component of plasma membrane	620	39	24	15	0.0021	0.928	1.6
GO:0060415	muscle tissue morphogenesis	60	8	2.3	5.7	0.0021	0.93	3.4
GO:0005882	intermediate filament	88	10	3.4	6.6	0.0021	0.93	2.9
GO:0060090	binding, bridging	88	10	3.4	6.6	0.0021	0.93	2.9
GO:0098588	bounding membrane of organelle	1345	73	52.1	20.9	0.0021	0.93	1.4
GO:0098655	cation transmembrane transport	520	34	20.1	13.9	0.0021	0.93	1.7
GO:0002237	response to molecule of bacterial origin	327	24	12.7	11.3	0.0022	0.93	1.9
GO:0016032	viral process	167	15	6.5	8.5	0.0022	0.93	2.3
GO:0032956	regulation of actin cytoskeleton organization	219	18	8.5	9.5	0.0022	0.934	2.1
GO:0030041	actin filament polymerization	119	12	4.6	7.4	0.0022	0.934	2.6
GO:0010035	response to inorganic substance	502	33	19.4	13.6	0.0023	0.934	1.7
GO:0051090	regulation of sequence-specific DNA binding transcription factor activity	273	21	10.6	10.4	0.0023	0.934	2
GO:0061448	connective tissue development	202	17	7.8	9.2	0.0023	0.934	2.2
GO:0002253	activation of immune response	202	17	7.8	9.2	0.0023	0.934	2.2
GO:0043271	negative regulation of ion transport	104	11	4	7	0.0023	0.934	2.7
GO:0001706	endoderm formation	48	7	1.9	5.1	0.0023	0.934	3.8
GO:0038024	cargo receptor activity	48	7	1.9	5.1	0.0023	0.934	3.8
GO:0032835	glomerulus development	48	7	1.9	5.1	0.0023	0.934	3.8
GO:1903649	regulation of cytoplasmic transport	274	21	10.6	10.4	0.0024	0.936	2
GO:0030260	entry into host cell	36	6	1.4	4.6	0.0024	0.938	4.3
GO:0044409	entry into host	36	6	1.4	4.6	0.0024	0.938	4.3
GO:0055081	anion homeostasis	36	6	1.4	4.6	0.0024	0.938	4.3
GO:0051828	entry into other organism involved in symbiotic interaction	36	6	1.4	4.6	0.0024	0.938	4.3
GO:0061337	cardiac conduction	36	6	1.4	4.6	0.0024	0.938	4.3
GO:0051806	entry into cell of other organism involved in symbiotic interaction	36	6	1.4	4.6	0.0024	0.938	4.3
GO:0052192	movement in environment of other organism involved in symbiotic interaction	36	6	1.4	4.6	0.0024	0.938	4.3
GO:0052126	movement in host environment	36	6	1.4	4.6	0.0024	0.938	4.3
GO:0071277	cellular response to calcium ion	36	6	1.4	4.6	0.0024	0.938	4.3
GO:0032689	negative regulation of interferon-gamma production	25	5	1	4	0.0024	0.944	5.2
GO:0051591	response to cAMP	120	12	4.6	7.4	0.0024	0.944	2.6
GO:0042633	hair cycle	90	10	3.5	6.5	0.0025	0.946	2.9
GO:0042303	molting cycle	90	10	3.5	6.5	0.0025	0.946	2.9
GO:0010038	response to metal ion	331	24	12.8	11.2	0.0025	0.946	1.9
GO:0043085	positive regulation of catalytic activity	962	55	37.2	17.8	0.0025	0.946	1.5
GO:0016485	protein processing	447	30	17.3	12.7	0.0026	0.95	1.7
GO:1901343	negative regulation of vasculature development	62	8	2.4	5.6	0.0026	0.956	3.3
GO:0055088	lipid homeostasis	76	9	2.9	6.1	0.0026	0.956	3.1
GO:0055008	cardiac muscle tissue morphogenesis	49	7	1.9	5.1	0.0026	0.958	3.7
GO:0008610	lipid biosynthetic process	390	27	15.1	11.9	0.0027	0.958	1.8
GO:0006915	apoptotic process	1358	73	52.6	20.4	0.0027	0.958	1.4
GO:0005789	endoplasmic reticulum membrane	528	34	20.4	13.6	0.0027	0.958	1.7
GO:0051094	positive regulation of developmental process	945	54	36.6	17.4	0.0028	0.958	1.5
GO:0046983	protein dimerization activity	988	56	38.2	17.8	0.0028	0.958	1.5
GO:0008237	metallopeptidase activity	155	14	6	8	0.0028	0.958	2.3
GO:2000379	positive regulation of reactive oxygen species metabolic process	77	9	3	6	0.0029	0.958	3
GO:0005544	calcium-dependent phospholipid binding	26	5	1	4	0.0029	0.962	5
GO:0034341	response to interferon-gamma	63	8	2.4	5.6	0.0029	0.962	3.3
GO:0071241	cellular response to inorganic substance	139	13	5.4	7.6	0.0029	0.962	2.4
GO:0003231	cardiac ventricle development	92	10	3.6	6.4	0.0029	0.962	2.8
GO:0001726	ruffle	123	12	4.8	7.2	0.0029	0.962	2.5
GO:1901880	negative regulation of protein depolymerization	50	7	1.9	5.1	0.003	0.966	3.6
GO:0042493	response to drug	511	33	19.8	13.2	0.003	0.966	1.7
GO:0009893	positive regulation of metabolic process	2579	126	99.8	26.2	0.0032	0.968	1.3
GO:0032388	positive regulation of intracellular transport	191	16	7.4	8.6	0.0032	0.968	2.2
GO:0030336	negative regulation of cell migration	157	14	6.1	7.9	0.0032	0.97	2.3
GO:0050776	regulation of immune response	415	28	16.1	11.9	0.0033	0.97	1.7
GO:0042632	cholesterol homeostasis	51	7	2	5	0.0033	0.97	3.5
GO:0018108	peptidyl-tyrosine phosphorylation	282	21	10.9	10.1	0.0033	0.97	1.9
GO:0060341	regulation of cellular localization	868	50	33.6	16.4	0.0034	0.97	1.5
GO:0022612	gland morphogenesis	125	12	4.8	7.2	0.0034	0.97	2.5
GO:0044764	multi-organism cellular process	175	15	6.8	8.2	0.0034	0.97	2.2
GO:0035587	purinergic receptor signaling pathway	27	5	1	4	0.0034	0.97	4.8
GO:0071869	response to catecholamine	27	5	1	4	0.0034	0.97	4.8
GO:0018212	peptidyl-tyrosine modification	283	21	11	10	0.0035	0.97	1.9
GO:0071230	cellular response to amino acid stimulus	65	8	2.5	5.5	0.0035	0.97	3.2
GO:0008201	heparin binding	110	11	4.3	6.7	0.0036	0.97	2.6
GO:0005773	vacuole	399	27	15.4	11.6	0.0037	0.97	1.7
GO:0010469	regulation of receptor activity	80	9	3.1	5.9	0.0037	0.97	2.9
GO:0001725	stress fiber	52	7	2	5	0.0037	0.97	3.5
GO:0055092	sterol homeostasis	52	7	2	5	0.0037	0.97	3.5
GO:1903651	positive regulation of cytoplasmic transport	143	13	5.5	7.5	0.0037	0.97	2.3
GO:2000377	regulation of reactive oxygen species metabolic process	127	12	4.9	7.1	0.0038	0.972	2.4
GO:0019867	outer membrane	127	12	4.9	7.1	0.0038	0.972	2.4
GO:0048644	muscle organ morphogenesis	66	8	2.6	5.4	0.0038	0.972	3.1
GO:0001819	positive regulation of cytokine production	267	20	10.3	9.7	0.0039	0.972	1.9
GO:0001932	regulation of protein phosphorylation	833	48	32.2	15.8	0.004	0.972	1.5
GO:0060761	negative regulation of response to cytokine stimulus	28	5	1.1	3.9	0.004	0.978	4.6
GO:0071867	response to monoamine	28	5	1.1	3.9	0.004	0.978	4.6
GO:0086001	cardiac muscle cell action potential	28	5	1.1	3.9	0.004	0.978	4.6
GO:0031333	negative regulation of protein complex assembly	81	9	3.1	5.9	0.004	0.978	2.9
GO:0008284	positive regulation of cell proliferation	707	42	27.4	14.6	0.0041	0.978	1.5
GO:0043254	regulation of protein complex assembly	250	19	9.7	9.3	0.0041	0.978	2
GO:0033627	cell adhesion mediated by integrin	40	6	1.5	4.5	0.0041	0.98	3.9
GO:0012501	programmed cell death	1382	73	53.5	19.5	0.0042	0.982	1.4
GO:0008154	actin polymerization or depolymerization	145	13	5.6	7.4	0.0042	0.982	2.3
GO:0002027	regulation of heart rate	67	8	2.6	5.4	0.0042	0.982	3.1
GO:0001894	tissue homeostasis	162	14	6.3	7.7	0.0042	0.982	2.2
GO:2000146	negative regulation of cell motility	162	14	6.3	7.7	0.0042	0.982	2.2
GO:0034220	ion transmembrane transport	751	44	29.1	14.9	0.0043	0.982	1.5
GO:0007266	Rho protein signal transduction	197	16	7.6	8.4	0.0043	0.982	2.1
GO:0048565	digestive tract development	129	12	5	7	0.0043	0.982	2.4
GO:0032846	positive regulation of homeostatic process	129	12	5	7	0.0043	0.982	2.4
GO:0031226	intrinsic component of plasma membrane	668	40	25.9	14.1	0.0044	0.982	1.5
GO:0004857	enzyme inhibitor activity	270	20	10.5	9.5	0.0044	0.982	1.9
GO:0007596	blood coagulation	146	13	5.7	7.3	0.0045	0.984	2.3
GO:0045595	regulation of cell differentiation	1275	68	49.4	18.6	0.0045	0.984	1.4
GO:0030175	filopodium	68	8	2.6	5.4	0.0046	0.984	3
GO:0032410	negative regulation of transporter activity	41	6	1.6	4.4	0.0047	0.984	3.8
GO:0035306	positive regulation of dephosphorylation	41	6	1.6	4.4	0.0047	0.984	3.8
GO:0001974	blood vessel remodeling	41	6	1.6	4.4	0.0047	0.984	3.8
GO:0045104	intermediate filament cytoskeleton organization	29	5	1.1	3.9	0.0047	0.984	4.5
GO:0005794	Golgi apparatus	970	54	37.5	16.5	0.0047	0.984	1.4
GO:0031234	extrinsic component of cytoplasmic side of plasma membrane	83	9	3.2	5.8	0.0047	0.984	2.8
GO:0001948	glycoprotein binding	83	9	3.2	5.8	0.0047	0.984	2.8
GO:0042475	odontogenesis of dentin-containing tooth	83	9	3.2	5.8	0.0047	0.984	2.8
GO:0031090	organelle membrane	1846	93	71.5	21.5	0.0049	0.984	1.3
GO:0007599	hemostasis	148	13	5.7	7.3	0.005	0.984	2.3
GO:0007167	enzyme linked receptor protein signaling pathway	653	39	25.3	13.7	0.0051	0.984	1.5
GO:0043244	regulation of protein complex disassembly	69	8	2.7	5.3	0.0051	0.984	3
GO:0071320	cellular response to cAMP	55	7	2.1	4.9	0.0051	0.984	3.3
GO:0022407	regulation of cell-cell adhesion	274	20	10.6	9.4	0.0051	0.984	1.9
GO:0044724	single-organism carbohydrate catabolic process	84	9	3.3	5.7	0.0051	0.984	2.8
GO:0006636	unsaturated fatty acid biosynthetic process	42	6	1.6	4.4	0.0053	0.984	3.7
GO:0050817	coagulation	149	13	5.8	7.2	0.0053	0.984	2.3
GO:0019538	protein metabolic process	3862	178	149.5	28.5	0.0053	0.984	1.2
GO:0035303	regulation of dephosphorylation	116	11	4.5	6.5	0.0054	0.984	2.4
GO:0050730	regulation of peptidyl-tyrosine phosphorylation	184	15	7.1	7.9	0.0054	0.984	2.1
GO:0004180	carboxypeptidase activity	30	5	1.2	3.8	0.0055	0.988	4.3
GO:0043403	skeletal muscle tissue regeneration	30	5	1.2	3.8	0.0055	0.988	4.3
GO:0006956	complement activation	30	5	1.2	3.8	0.0055	0.988	4.3
GO:0001952	regulation of cell-matrix adhesion	70	8	2.7	5.3	0.0055	0.988	3
GO:0042391	regulation of membrane potential	295	21	11.4	9.6	0.0056	0.988	1.8
GO:0003205	cardiac chamber development	117	11	4.5	6.5	0.0057	0.988	2.4
GO:0043542	endothelial cell migration	117	11	4.5	6.5	0.0057	0.988	2.4
GO:0031324	negative regulation of cellular metabolic process	1673	85	64.8	20.2	0.0058	0.988	1.3
GO:0004672	protein kinase activity	514	32	19.9	12.1	0.0059	0.988	1.6
GO:0032270	positive regulation of cellular protein metabolic process	872	49	33.8	15.2	0.0059	0.988	1.5
GO:0050727	regulation of inflammatory response	204	16	7.9	8.1	0.006	0.988	2
GO:0010594	regulation of endothelial cell migration	86	9	3.3	5.7	0.006	0.988	2.7
GO:0001934	positive regulation of protein phosphorylation	556	34	21.5	12.5	0.006	0.988	1.6
GO:0014823	response to activity	71	8	2.7	5.3	0.006	0.988	2.9
GO:1903035	negative regulation of response to wounding	118	11	4.6	6.4	0.0061	0.988	2.4
GO:0016301	kinase activity	682	40	26.4	13.6	0.0061	0.988	1.5
GO:0050707	regulation of cytokine secretion	102	10	3.9	6.1	0.0062	0.988	2.5
GO:0055117	regulation of cardiac muscle contraction	57	7	2.2	4.8	0.0062	0.99	3.2
GO:0043534	blood vessel endothelial cell migration	57	7	2.2	4.8	0.0062	0.99	3.2
GO:0030100	regulation of endocytosis	152	13	5.9	7.1	0.0062	0.99	2.2
GO:0043122	regulation of I-kappaB kinase/NF-kappaB signaling	187	15	7.2	7.8	0.0062	0.99	2.1
GO:0034694	response to prostaglandin	31	5	1.2	3.8	0.0063	0.998	4.2
GO:0009925	basal plasma membrane	31	5	1.2	3.8	0.0063	0.998	4.2
GO:0010611	regulation of cardiac muscle hypertrophy	31	5	1.2	3.8	0.0063	0.998	4.2
GO:0050710	negative regulation of cytokine secretion	31	5	1.2	3.8	0.0063	0.998	4.2
GO:0034113	heterotypic cell-cell adhesion	31	5	1.2	3.8	0.0063	0.998	4.2
GO:0040008	regulation of growth	476	30	18.4	11.6	0.0063	0.998	1.6
GO:0044711	single-organism biosynthetic process	1007	55	39	16	0.0064	0.998	1.4
GO:0010563	negative regulation of phosphorus metabolic process	417	27	16.1	10.9	0.0066	0.998	1.7
GO:0045936	negative regulation of phosphate metabolic process	417	27	16.1	10.9	0.0066	0.998	1.7
GO:0034766	negative regulation of ion transmembrane transport	44	6	1.7	4.3	0.0066	0.998	3.5
GO:0042641	actomyosin	58	7	2.2	4.8	0.0069	0.998	3.1
GO:0034333	adherens junction assembly	58	7	2.2	4.8	0.0069	0.998	3.1
GO:0004869	cysteine-type endopeptidase inhibitor activity	58	7	2.2	4.8	0.0069	0.998	3.1
GO:0035295	tube development	582	35	22.5	12.5	0.0069	0.998	1.6
GO:0071222	cellular response to lipopolysaccharide	154	13	6	7	0.0069	0.998	2.2
GO:0044236	multicellular organismal metabolic process	73	8	2.8	5.2	0.0071	0.998	2.8
GO:0009968	negative regulation of signal transduction	795	45	30.8	14.2	0.0071	0.998	1.5
GO:0051091	positive regulation of sequence-specific DNA binding transcription factor activity	172	14	6.7	7.3	0.0071	0.998	2.1
GO:0032413	negative regulation of ion transmembrane transporter activity	32	5	1.2	3.8	0.0073	0.998	4
GO:0014743	regulation of muscle hypertrophy	32	5	1.2	3.8	0.0073	0.998	4
GO:0014911	positive regulation of smooth muscle cell migration	32	5	1.2	3.8	0.0073	0.998	4
GO:0050794	regulation of cellular process	8232	352	318.7	33.3	0.0074	0.998	1.1
GO:0046068	cGMP metabolic process	45	6	1.7	4.3	0.0074	0.998	3.4
GO:0010517	regulation of phospholipase activity	45	6	1.7	4.3	0.0074	0.998	3.4
GO:0045670	regulation of osteoclast differentiation	45	6	1.7	4.3	0.0074	0.998	3.4
GO:0071398	cellular response to fatty acid	45	6	1.7	4.3	0.0074	0.998	3.4
GO:0008236	serine-type peptidase activity	173	14	6.7	7.3	0.0075	0.998	2.1
GO:0035051	cardiocyte differentiation	105	10	4.1	5.9	0.0075	0.998	2.5
GO:0006809	nitric oxide biosynthetic process	59	7	2.3	4.7	0.0075	0.998	3.1
GO:0002064	epithelial cell development	191	15	7.4	7.6	0.0075	0.998	2
GO:0065003	macromolecular complex assembly	1082	58	41.9	16.1	0.0076	0.998	1.4
GO:0044325	ion channel binding	74	8	2.9	5.1	0.0077	0.998	2.8
GO:0051271	negative regulation of cellular component movement	174	14	6.7	7.3	0.0079	0.998	2.1
GO:0017171	serine hydrolase activity	174	14	6.7	7.3	0.0079	0.998	2.1
GO:0005829	cytosol	1285	67	49.7	17.3	0.0079	0.998	1.3
GO:0051092	positive regulation of NF-kappaB transcription factor activity	90	9	3.5	5.5	0.008	0.998	2.6
GO:0003014	renal system process	90	9	3.5	5.5	0.008	0.998	2.6
GO:0016052	carbohydrate catabolic process	90	9	3.5	5.5	0.008	0.998	2.6
GO:0010921	regulation of phosphatase activity	90	9	3.5	5.5	0.008	0.998	2.6
GO:0055085	transmembrane transport	975	53	37.7	15.3	0.0081	0.998	1.4
GO:0004252	serine-type endopeptidase activity	157	13	6.1	6.9	0.0081	0.998	2.1
GO:0005635	nuclear envelope	286	20	11.1	8.9	0.0081	0.998	1.8
GO:0016192	vesicle-mediated transport	888	49	34.4	14.6	0.0082	0.998	1.4
GO:0048747	muscle fiber development	46	6	1.8	4.2	0.0083	0.998	3.4
GO:0050830	defense response to Gram-positive bacterium	46	6	1.8	4.2	0.0083	0.998	3.4
GO:1901654	response to ketone	193	15	7.5	7.5	0.0083	0.998	2
GO:0014888	striated muscle adaptation	33	5	1.3	3.7	0.0083	1	3.9
GO:0032964	collagen biosynthetic process	33	5	1.3	3.7	0.0083	1	3.9
GO:0030234	enzyme regulator activity	653	38	25.3	12.7	0.0084	1	1.5
GO:0016049	cell growth	346	23	13.4	9.6	0.0086	1	1.7
GO:0035637	multicellular organismal signaling	91	9	3.5	5.5	0.0086	1	2.6
GO:0055123	digestive system development	141	12	5.5	6.5	0.0087	1	2.2
GO:0002694	regulation of leukocyte activation	327	22	12.7	9.3	0.0088	1	1.7
GO:0031323	regulation of cellular metabolic process	3961	180	153.3	26.7	0.0089	1	1.2
GO:1901879	regulation of protein depolymerization	61	7	2.4	4.6	0.009	1	3
GO:0030674	protein binding, bridging	76	8	2.9	5.1	0.009	1	2.7
GO:0007416	synapse assembly	76	8	2.9	5.1	0.009	1	2.7
GO:0032269	negative regulation of cellular protein metabolic process	635	37	24.6	12.4	0.0091	1	1.5
GO:0030833	regulation of actin filament polymerization	108	10	4.2	5.8	0.0091	1	2.4
GO:0051148	negative regulation of muscle cell differentiation	47	6	1.8	4.2	0.0092	1	3.3
GO:0001818	negative regulation of cytokine production	142	12	5.5	6.5	0.0092	1	2.2
GO:0031100	organ regeneration	92	9	3.6	5.4	0.0092	1	2.5
GO:0022834	ligand-gated channel activity	125	11	4.8	6.2	0.0093	1	2.3
GO:0051899	membrane depolarization	125	11	4.8	6.2	0.0093	1	2.3
GO:0015276	ligand-gated ion channel activity	125	11	4.8	6.2	0.0093	1	2.3
GO:0031410	cytoplasmic vesicle	851	47	32.9	14.1	0.0093	1	1.4
GO:0003254	regulation of membrane depolarization	34	5	1.3	3.7	0.0094	1	3.8
GO:0008235	metalloexopeptidase activity	34	5	1.3	3.7	0.0094	1	3.8
GO:0098801	regulation of renal system process	34	5	1.3	3.7	0.0094	1	3.8
GO:0072657	protein localization to membrane	271	19	10.5	8.5	0.0095	1	1.8
GO:0051896	regulation of protein kinase B signaling	109	10	4.2	5.8	0.0097	1	2.4
GO:0046209	nitric oxide metabolic process	62	7	2.4	4.6	0.0098	1	2.9
GO:0010927	cellular component assembly involved in morphogenesis	197	15	7.6	7.4	0.0099	1	2
GO:0090002	establishment of protein localization to plasma membrane	93	9	3.6	5.4	0.0099	1	2.5
GO:0061097	regulation of protein tyrosine kinase activity	48	6	1.9	4.1	0.01	1	3.2
GO:0001667	ameboidal-type cell migration	254	18	9.8	8.2	0.01	1	1.8
GO:0051592	response to calcium ion	110	10	4.3	5.7	0.01	1	2.3
GO:0033273	response to vitamin	127	11	4.9	6.1	0.01	1	2.2
GO:0071219	cellular response to molecule of bacterial origin	162	13	6.3	6.7	0.01	1	2.1
GO:0002764	immune response-regulating signaling pathway	180	14	7	7	0.01	1	2
GO:0048468	cell development	1668	83	64.6	18.4	0.01	1	1.3
GO:0060255	regulation of macromolecule metabolic process	3881	176	150.2	25.8	0.01	1	1.2
GO:0032387	negative regulation of intracellular transport	94	9	3.6	5.4	0.01	1	2.5
GO:0001954	positive regulation of cell-matrix adhesion	35	5	1.4	3.6	0.01	1	3.7
GO:0043235	receptor complex	255	18	9.9	8.1	0.01	1	1.8
GO:0010876	lipid localization	255	18	9.9	8.1	0.01	1	1.8
GO:0014812	muscle cell migration	63	7	2.4	4.6	0.01	1	2.9
GO:0046467	membrane lipid biosynthetic process	63	7	2.4	4.6	0.01	1	2.9
GO:0022803	passive transmembrane transporter activity	373	24	14.4	9.6	0.01	1	1.7
GO:0015267	channel activity	373	24	14.4	9.6	0.01	1	1.7
GO:0030278	regulation of ossification	163	13	6.3	6.7	0.01	1	2.1
GO:0022408	negative regulation of cell-cell adhesion	111	10	4.3	5.7	0.01	1	2.3
GO:0030097	hemopoiesis	622	36	24.1	11.9	0.01	1	1.5
GO:0022838	substrate-specific channel activity	354	23	13.7	9.3	0.01	1	1.7
GO:0007045	cell-substrate adherens junction assembly	49	6	1.9	4.1	0.01	1	3.2
GO:0014910	regulation of smooth muscle cell migration	49	6	1.9	4.1	0.01	1	3.2
GO:0003300	cardiac muscle hypertrophy	49	6	1.9	4.1	0.01	1	3.2
GO:0048041	focal adhesion assembly	49	6	1.9	4.1	0.01	1	3.2
GO:0080090	regulation of primary metabolic process	3790	172	146.7	25.3	0.01	1	1.2
GO:0010811	positive regulation of cell-substrate adhesion	79	8	3.1	4.9	0.01	1	2.6
GO:0005938	cell cortex	182	14	7	7	0.01	1	2
GO:0051248	negative regulation of protein metabolic process	688	39	26.6	12.4	0.01	1	1.5
GO:0043627	response to estrogen	257	18	9.9	8.1	0.01	1	1.8
GO:0002573	myeloid leukocyte differentiation	164	13	6.3	6.7	0.01	1	2
GO:0043266	regulation of potassium ion transport	64	7	2.5	4.5	0.01	1	2.8
GO:0035914	skeletal muscle cell differentiation	64	7	2.5	4.5	0.01	1	2.8
GO:0098662	inorganic cation transmembrane transport	457	28	17.7	10.3	0.01	1	1.6
GO:0001655	urogenital system development	316	21	12.2	8.8	0.01	1	1.7
GO:0060249	anatomical structure homeostasis	220	16	8.5	7.5	0.01	1	1.9
GO:0016836	hydro-lyase activity	36	5	1.4	3.6	0.01	1	3.6
GO:0050777	negative regulation of immune response	96	9	3.7	5.3	0.01	1	2.4
GO:0003158	endothelium development	80	8	3.1	4.9	0.01	1	2.6
GO:0006096	glycolytic process	50	6	1.9	4.1	0.01	1	3.1
GO:0014897	striated muscle hypertrophy	50	6	1.9	4.1	0.01	1	3.1
GO:0045428	regulation of nitric oxide biosynthetic process	50	6	1.9	4.1	0.01	1	3.1
GO:0002460	adaptive immune response based on somatic recombination of immune receptors built from immunoglobulin superfamily domains	184	14	7.1	6.9	0.01	1	2
GO:0016311	dephosphorylation	338	22	13.1	8.9	0.01	1	1.7
GO:0030193	regulation of blood coagulation	65	7	2.5	4.5	0.01	1	2.8
GO:1900046	regulation of hemostasis	65	7	2.5	4.5	0.01	1	2.8
GO:0060419	heart growth	65	7	2.5	4.5	0.01	1	2.8
GO:2001057	reactive nitrogen species metabolic process	65	7	2.5	4.5	0.01	1	2.8
GO:0007249	I-kappaB kinase/NF-kappaB signaling	203	15	7.9	7.1	0.01	1	1.9
GO:0097164	ammonium ion metabolic process	131	11	5.1	5.9	0.01	1	2.2
GO:0009892	negative regulation of metabolic process	1892	92	73.2	18.8	0.01	1	1.3
GO:0051261	protein depolymerization	81	8	3.1	4.9	0.01	1	2.6
GO:0070542	response to fatty acid	81	8	3.1	4.9	0.01	1	2.6
GO:0005261	cation channel activity	261	18	10.1	7.9	0.01	1	1.8
GO:0044281	small molecule metabolic process	1593	79	61.7	17.3	0.01	1	1.3
GO:0034405	response to fluid shear stress	37	5	1.4	3.6	0.01	1	3.5
GO:0034763	negative regulation of transmembrane transport	51	6	2	4	0.01	1	3
GO:0043491	protein kinase B signaling	132	11	5.1	5.9	0.01	1	2.2
GO:1903901	negative regulation of viral life cycle	66	7	2.6	4.4	0.01	1	2.7
GO:0071805	potassium ion transmembrane transport	150	12	5.8	6.2	0.01	1	2.1
GO:0071804	cellular potassium ion transport	150	12	5.8	6.2	0.01	1	2.1
GO:0008202	steroid metabolic process	205	15	7.9	7.1	0.01	1	1.9
GO:0050867	positive regulation of cell activation	205	15	7.9	7.1	0.01	1	1.9
GO:0072562	blood microparticle	82	8	3.2	4.8	0.01	1	2.5
GO:0098660	inorganic ion transmembrane transport	527	31	20.4	10.6	0.01	1	1.5
GO:0032102	negative regulation of response to external stimulus	187	14	7.2	6.8	0.01	1	1.9
GO:0048534	hematopoietic or lymphoid organ development	655	37	25.4	11.6	0.01	1	1.5
GO:0051247	positive regulation of protein metabolic process	962	51	37.2	13.8	0.01	1	1.4
GO:0002250	adaptive immune response	206	15	8	7	0.01	1	1.9
GO:0005768	endosome	528	31	20.4	10.6	0.01	1	1.5
GO:0044262	cellular carbohydrate metabolic process	225	16	8.7	7.3	0.01	1	1.8
GO:0009612	response to mechanical stimulus	225	16	8.7	7.3	0.01	1	1.8
GO:0032319	regulation of Rho GTPase activity	151	12	5.8	6.2	0.01	1	2.1
GO:0050808	synapse organization	151	12	5.8	6.2	0.01	1	2.1
GO:0060491	regulation of cell projection assembly	99	9	3.8	5.2	0.01	1	2.3
GO:0001775	cell activation	656	37	25.4	11.6	0.01	1	1.5
GO:0048525	negative regulation of viral process	67	7	2.6	4.4	0.01	1	2.7
GO:0008081	phosphoric diester hydrolase activity	67	7	2.6	4.4	0.01	1	2.7
GO:0030850	prostate gland development	52	6	2	4	0.01	1	3
GO:0014896	muscle hypertrophy	52	6	2	4	0.01	1	3
GO:0072332	intrinsic apoptotic signaling pathway by p53 class mediator	52	6	2	4	0.01	1	3
GO:0003073	regulation of systemic arterial blood pressure	83	8	3.2	4.8	0.01	1	2.5
GO:0009250	glucan biosynthetic process	38	5	1.5	3.5	0.01	1	3.4
GO:0072376	protein activation cascade	38	5	1.5	3.5	0.01	1	3.4
GO:0010812	negative regulation of cell-substrate adhesion	38	5	1.5	3.5	0.01	1	3.4
GO:0050982	detection of mechanical stimulus	38	5	1.5	3.5	0.01	1	3.4
GO:0005978	glycogen biosynthetic process	38	5	1.5	3.5	0.01	1	3.4
GO:0043200	response to amino acid	134	11	5.2	5.8	0.02	1	2.1
GO:0035265	organ growth	134	11	5.2	5.8	0.02	1	2.1
GO:0034599	cellular response to oxidative stress	170	13	6.6	6.4	0.02	1	2
GO:0005216	ion channel activity	344	22	13.3	8.7	0.02	1	1.7
GO:0007179	transforming growth factor beta receptor signaling pathway	117	10	4.5	5.5	0.02	1	2.2
GO:0071214	cellular response to abiotic stimulus	227	16	8.8	7.2	0.02	1	1.8
GO:0007492	endoderm development	68	7	2.6	4.4	0.02	1	2.7
GO:0014909	smooth muscle cell migration	53	6	2.1	3.9	0.02	1	2.9
GO:0032947	protein complex scaffold	53	6	2.1	3.9	0.02	1	2.9
GO:0006869	lipid transport	228	16	8.8	7.2	0.02	1	1.8
GO:1901861	regulation of muscle tissue development	101	9	3.9	5.1	0.02	1	2.3
GO:0001885	endothelial cell development	39	5	1.5	3.5	0.02	1	3.3
GO:0061383	trabecula morphogenesis	39	5	1.5	3.5	0.02	1	3.3
GO:0072593	reactive oxygen species metabolic process	191	14	7.4	6.6	0.02	1	1.9
GO:1901655	cellular response to ketone	69	7	2.7	4.3	0.02	1	2.6
GO:0050818	regulation of coagulation	69	7	2.7	4.3	0.02	1	2.6
GO:0045860	positive regulation of protein kinase activity	328	21	12.7	8.3	0.02	1	1.7
GO:0032526	response to retinoic acid	119	10	4.6	5.4	0.02	1	2.2
GO:2000116	regulation of cysteine-type endopeptidase activity	173	13	6.7	6.3	0.02	1	1.9
GO:1901681	sulfur compound binding	173	13	6.7	6.3	0.02	1	1.9
GO:1902533	positive regulation of intracellular signal transduction	686	38	26.6	11.4	0.02	1	1.4
GO:0045834	positive regulation of lipid metabolic process	102	9	3.9	5.1	0.02	1	2.3
GO:0002066	columnar/cuboidal epithelial cell development	54	6	2.1	3.9	0.02	1	2.9
GO:0046914	transition metal ion binding	1154	59	44.7	14.3	0.02	1	1.3
GO:0034765	regulation of ion transmembrane transport	289	19	11.2	7.8	0.02	1	1.7
GO:0050778	positive regulation of immune response	329	21	12.7	8.3	0.02	1	1.6
GO:0048520	positive regulation of behavior	120	10	4.6	5.4	0.02	1	2.2
GO:0071704	organic substance metabolic process	7461	317	288.8	28.2	0.02	1	1.1
GO:0005884	actin filament	70	7	2.7	4.3	0.02	1	2.6
GO:0030864	cortical actin cytoskeleton	40	5	1.5	3.5	0.02	1	3.2
GO:0061045	negative regulation of wound healing	40	5	1.5	3.5	0.02	1	3.2
GO:0038083	peptidyl-tyrosine autophosphorylation	40	5	1.5	3.5	0.02	1	3.2
GO:0043535	regulation of blood vessel endothelial cell migration	40	5	1.5	3.5	0.02	1	3.2
GO:0042398	cellular modified amino acid biosynthetic process	40	5	1.5	3.5	0.02	1	3.2
GO:0050731	positive regulation of peptidyl-tyrosine phosphorylation	138	11	5.3	5.7	0.02	1	2.1
GO:0048660	regulation of smooth muscle cell proliferation	103	9	4	5	0.02	1	2.3
GO:0002520	immune system development	689	38	26.7	11.3	0.02	1	1.4
GO:0030031	cell projection assembly	271	18	10.5	7.5	0.02	1	1.7
GO:0045785	positive regulation of cell adhesion	271	18	10.5	7.5	0.02	1	1.7
GO:1901568	fatty acid derivative metabolic process	87	8	3.4	4.6	0.02	1	2.4
GO:0006690	icosanoid metabolic process	87	8	3.4	4.6	0.02	1	2.4
GO:0002687	positive regulation of leukocyte migration	87	8	3.4	4.6	0.02	1	2.4
GO:0051093	negative regulation of developmental process	736	40	28.5	11.5	0.02	1	1.4
GO:0032649	regulation of interferon-gamma production	71	7	2.7	4.3	0.02	1	2.5
GO:0045446	endothelial cell differentiation	71	7	2.7	4.3	0.02	1	2.5
GO:0098542	defense response to other organism	253	17	9.8	7.2	0.02	1	1.7
GO:0023014	signal transduction by phosphorylation	606	34	23.5	10.5	0.02	1	1.4
GO:0071453	cellular response to oxygen levels	122	10	4.7	5.3	0.02	1	2.1
GO:0005516	calmodulin binding	122	10	4.7	5.3	0.02	1	2.1
GO:0042116	macrophage activation	41	5	1.6	3.4	0.02	1	3.2
GO:0016773	phosphotransferase activity, alcohol group as acceptor	607	34	23.5	10.5	0.02	1	1.4
GO:0002696	positive regulation of leukocyte activation	196	14	7.6	6.4	0.02	1	1.8
GO:0071300	cellular response to retinoic acid	56	6	2.2	3.8	0.02	1	2.8
GO:0031968	organelle outer membrane	123	10	4.8	5.2	0.02	1	2.1
GO:0019058	viral life cycle	141	11	5.5	5.5	0.02	1	2
GO:0031965	nuclear membrane	197	14	7.6	6.4	0.02	1	1.8
GO:0035023	regulation of Rho protein signal transduction	179	13	6.9	6.1	0.02	1	1.9
GO:0071216	cellular response to biotic stimulus	179	13	6.9	6.1	0.02	1	1.9
GO:0010633	negative regulation of epithelial cell migration	42	5	1.6	3.4	0.02	1	3.1
GO:0055017	cardiac muscle tissue growth	57	6	2.2	3.8	0.02	1	2.7
GO:0097305	response to alcohol	420	25	16.3	8.7	0.02	1	1.5
GO:0006112	energy reserve metabolic process	73	7	2.8	4.2	0.02	1	2.5
GO:0072001	renal system development	277	18	10.7	7.3	0.02	1	1.7
GO:0050792	regulation of viral process	107	9	4.1	4.9	0.02	1	2.2
GO:0071356	cellular response to tumor necrosis factor	107	9	4.1	4.9	0.02	1	2.2
GO:0032103	positive regulation of response to external stimulus	199	14	7.7	6.3	0.02	1	1.8
GO:0051262	protein tetramerization	90	8	3.5	4.5	0.02	1	2.3
GO:0033559	unsaturated fatty acid metabolic process	90	8	3.5	4.5	0.02	1	2.3
GO:0007568	aging	299	19	11.6	7.4	0.02	1	1.6
GO:0019218	regulation of steroid metabolic process	74	7	2.9	4.1	0.02	1	2.4
GO:0060191	regulation of lipase activity	58	6	2.2	3.8	0.02	1	2.7
GO:0048659	smooth muscle cell proliferation	108	9	4.2	4.8	0.02	1	2.2
GO:0045095	keratin filament	43	5	1.7	3.3	0.02	1	3
GO:0044275	cellular carbohydrate catabolic process	43	5	1.7	3.3	0.02	1	3
GO:0005080	protein kinase C binding	43	5	1.7	3.3	0.02	1	3
GO:0030832	regulation of actin filament length	126	10	4.9	5.1	0.02	1	2.1
GO:0008064	regulation of actin polymerization or depolymerization	126	10	4.9	5.1	0.02	1	2.1
GO:0072331	signal transduction by p53 class mediator	91	8	3.5	4.5	0.02	1	2.3
GO:0044710	single-organism metabolic process	3607	161	139.6	21.4	0.02	1	1.2
GO:0000165	MAPK cascade	573	32	22.2	9.8	0.02	1	1.4
GO:0006790	sulfur compound metabolic process	201	14	7.8	6.2	0.02	1	1.8
GO:0051260	protein homooligomerization	240	16	9.3	6.7	0.02	1	1.7
GO:0009967	positive regulation of signal transduction	1018	52	39.4	12.6	0.03	1	1.3
GO:0051347	positive regulation of transferase activity	383	23	14.8	8.2	0.03	1	1.6
GO:0071456	cellular response to hypoxia	109	9	4.2	4.8	0.03	1	2.1
GO:0002768	immune response-regulating cell surface receptor signaling pathway	109	9	4.2	4.8	0.03	1	2.1
GO:0031325	positive regulation of cellular metabolic process	2090	98	80.9	17.1	0.03	1	1.2
GO:0008270	zinc ion binding	906	47	35.1	11.9	0.03	1	1.3
GO:0007169	transmembrane receptor protein tyrosine kinase signaling pathway	404	24	15.6	8.4	0.03	1	1.5
GO:0042578	phosphoric ester hydrolase activity	281	18	10.9	7.1	0.03	1	1.7
GO:0046849	bone remodeling	75	7	2.9	4.1	0.03	1	2.4
GO:1903650	negative regulation of cytoplasmic transport	75	7	2.9	4.1	0.03	1	2.4
GO:0043281	regulation of cysteine-type endopeptidase activity involved in apoptotic process	164	12	6.3	5.7	0.03	1	1.9
GO:0015850	organic hydroxy compound transport	183	13	7.1	5.9	0.03	1	1.8
GO:1903426	regulation of reactive oxygen species biosynthetic process	59	6	2.3	3.7	0.03	1	2.6
GO:0043624	cellular protein complex disassembly	92	8	3.6	4.4	0.03	1	2.2
GO:0048471	perinuclear region of cytoplasm	511	29	19.8	9.2	0.03	1	1.5
GO:0006091	generation of precursor metabolites and energy	222	15	8.6	6.4	0.03	1	1.7
GO:0034762	regulation of transmembrane transport	302	19	11.7	7.3	0.03	1	1.6
GO:0044700	single organism signaling	5198	225	201.2	23.8	0.03	1	1.1
GO:0097193	intrinsic apoptotic signaling pathway	203	14	7.9	6.1	0.03	1	1.8
GO:0036296	response to increased oxygen levels	44	5	1.7	3.3	0.03	1	2.9
GO:1901888	regulation of cell junction assembly	44	5	1.7	3.3	0.03	1	2.9
GO:0055093	response to hyperoxia	44	5	1.7	3.3	0.03	1	2.9
GO:1901652	response to peptide	406	24	15.7	8.3	0.03	1	1.5
GO:0043241	protein complex disassembly	110	9	4.3	4.7	0.03	1	2.1
GO:0032321	positive regulation of Rho GTPase activity	128	10	5	5	0.03	1	2
GO:0031399	regulation of protein modification process	1023	52	39.6	12.4	0.03	1	1.3
GO:1903409	reactive oxygen species biosynthetic process	76	7	2.9	4.1	0.03	1	2.4
GO:0045862	positive regulation of proteolysis	204	14	7.9	6.1	0.03	1	1.8
GO:0006820	anion transport	471	27	18.2	8.8	0.03	1	1.5
GO:0048306	calcium-dependent protein binding	60	6	2.3	3.7	0.03	1	2.6
GO:0070372	regulation of ERK1 and ERK2 cascade	166	12	6.4	5.6	0.03	1	1.9
GO:0002685	regulation of leukocyte migration	111	9	4.3	4.7	0.03	1	2.1
GO:0045321	leukocyte activation	558	31	21.6	9.4	0.03	1	1.4
GO:0002252	immune effector process	409	24	15.8	8.2	0.03	1	1.5
GO:0022836	gated channel activity	285	18	11	7	0.03	1	1.6
GO:0005200	structural constituent of cytoskeleton	45	5	1.7	3.3	0.03	1	2.9
GO:0071346	cellular response to interferon-gamma	45	5	1.7	3.3	0.03	1	2.9
GO:0045995	regulation of embryonic development	94	8	3.6	4.4	0.03	1	2.2
GO:0043068	positive regulation of programmed cell death	473	27	18.3	8.7	0.03	1	1.5
GO:2000106	regulation of leukocyte apoptotic process	77	7	3	4	0.03	1	2.3
GO:0010634	positive regulation of epithelial cell migration	77	7	3	4	0.03	1	2.3
GO:0004674	protein serine/threonine kinase activity	368	22	14.2	7.8	0.03	1	1.5
GO:0036294	cellular response to decreased oxygen levels	112	9	4.3	4.7	0.03	1	2.1
GO:0005788	endoplasmic reticulum lumen	61	6	2.4	3.6	0.03	1	2.5
GO:0051129	negative regulation of cellular component organization	432	25	16.7	8.3	0.03	1	1.5
GO:0023056	positive regulation of signaling	1145	57	44.3	12.7	0.03	1	1.3
GO:0071887	leukocyte apoptotic process	95	8	3.7	4.3	0.03	1	2.2
GO:0032609	interferon-gamma production	78	7	3	4	0.03	1	2.3
GO:0006638	neutral lipid metabolic process	78	7	3	4	0.03	1	2.3
GO:0006813	potassium ion transport	188	13	7.3	5.7	0.03	1	1.8
GO:0046777	protein autophosphorylation	188	13	7.3	5.7	0.03	1	1.8
GO:0019902	phosphatase binding	150	11	5.8	5.2	0.03	1	1.9
GO:0002757	immune response-activating signal transduction	169	12	6.5	5.5	0.03	1	1.8
GO:0032006	regulation of TOR signaling	46	5	1.8	3.2	0.03	1	2.8
GO:0017144	drug metabolic process	46	5	1.8	3.2	0.03	1	2.8
GO:0050918	positive chemotaxis	46	5	1.8	3.2	0.03	1	2.8
GO:0043228	non-membrane-bounded organelle	2783	126	107.7	18.3	0.03	1	1.2
GO:0043232	intracellular non-membrane-bounded organelle	2783	126	107.7	18.3	0.03	1	1.2
GO:0009991	response to extracellular stimulus	520	29	20.1	8.9	0.03	1	1.4
GO:0010941	regulation of cell death	1217	60	47.1	12.9	0.03	1	1.3
GO:0033674	positive regulation of kinase activity	350	21	13.5	7.5	0.03	1	1.5
GO:0070167	regulation of biomineral tissue development	62	6	2.4	3.6	0.03	1	2.5
GO:0002274	myeloid leukocyte activation	132	10	5.1	4.9	0.03	1	2
GO:0023057	negative regulation of signaling	898	46	34.8	11.2	0.03	1	1.3
GO:0016247	channel regulator activity	96	8	3.7	4.3	0.03	1	2.2
GO:0001882	nucleoside binding	1428	69	55.3	13.7	0.03	1	1.2
GO:0046890	regulation of lipid biosynthetic process	114	9	4.4	4.6	0.03	1	2
GO:0060349	bone morphogenesis	79	7	3.1	3.9	0.03	1	2.3
GO:0043408	regulation of MAPK cascade	522	29	20.2	8.8	0.03	1	1.4
GO:0032320	positive regulation of Ras GTPase activity	229	15	8.9	6.1	0.03	1	1.7
GO:0010647	positive regulation of cell communication	1152	57	44.6	12.4	0.03	1	1.3
GO:0045859	regulation of protein kinase activity	523	29	20.2	8.8	0.03	1	1.4
GO:0032642	regulation of chemokine production	47	5	1.8	3.2	0.03	1	2.7
GO:0019369	arachidonic acid metabolic process	47	5	1.8	3.2	0.03	1	2.7
GO:0060986	endocrine hormone secretion	47	5	1.8	3.2	0.03	1	2.7
GO:0032677	regulation of interleukin-8 production	47	5	1.8	3.2	0.03	1	2.7
GO:0019903	protein phosphatase binding	115	9	4.5	4.5	0.03	1	2
GO:0043547	positive regulation of GTPase activity	353	21	13.7	7.3	0.03	1	1.5
GO:0030863	cortical cytoskeleton	63	6	2.4	3.6	0.03	1	2.5
GO:0010648	negative regulation of cell communication	902	46	34.9	11.1	0.03	1	1.3
GO:0007565	female pregnancy	191	13	7.4	5.6	0.04	1	1.8
GO:0004197	cysteine-type endopeptidase activity	80	7	3.1	3.9	0.04	1	2.3
GO:0032318	regulation of Ras GTPase activity	271	17	10.5	6.5	0.04	1	1.6
GO:0010942	positive regulation of cell death	503	28	19.5	8.5	0.04	1	1.4
GO:0072521	purine-containing compound metabolic process	333	20	12.9	7.1	0.04	1	1.6
GO:0048729	tissue morphogenesis	547	30	21.2	8.8	0.04	1	1.4
GO:1900180	regulation of protein localization to nucleus	153	11	5.9	5.1	0.04	1	1.9
GO:0031349	positive regulation of defense response	192	13	7.4	5.6	0.04	1	1.7
GO:1901566	organonitrogen compound biosynthetic process	483	27	18.7	8.3	0.04	1	1.4
GO:0046332	SMAD binding	64	6	2.5	3.5	0.04	1	2.4
GO:0050886	endocrine process	81	7	3.1	3.9	0.04	1	2.2
GO:0033002	muscle cell proliferation	154	11	6	5	0.04	1	1.8
GO:0032612	interleukin-1 production	48	5	1.9	3.1	0.04	1	2.7
GO:0033692	cellular polysaccharide biosynthetic process	48	5	1.9	3.1	0.04	1	2.7
GO:0045682	regulation of epidermis development	48	5	1.9	3.1	0.04	1	2.7
GO:0032989	cellular component morphogenesis	975	49	37.7	11.3	0.04	1	1.3
GO:0003007	heart morphogenesis	193	13	7.5	5.5	0.04	1	1.7
GO:0050900	leukocyte migration	193	13	7.5	5.5	0.04	1	1.7
GO:0043229	intracellular organelle	8410	350	325.6	24.4	0.04	1	1.1
GO:0097306	cellular response to alcohol	117	9	4.5	4.5	0.04	1	2
GO:0032550	purine ribonucleoside binding	1416	68	54.8	13.2	0.04	1	1.2
GO:0001704	formation of primary germ layer	99	8	3.8	4.2	0.04	1	2.1
GO:0016202	regulation of striated muscle tissue development	99	8	3.8	4.2	0.04	1	2.1
GO:0060627	regulation of vesicle-mediated transport	315	19	12.2	6.8	0.04	1	1.6
GO:0019932	second-messenger-mediated signaling	174	12	6.7	5.3	0.04	1	1.8
GO:0008324	cation transmembrane transporter activity	507	28	19.6	8.4	0.04	1	1.4
GO:0007154	cell communication	5298	227	205.1	21.9	0.04	1	1.1
GO:0042306	regulation of protein import into nucleus	136	10	5.3	4.7	0.04	1	1.9
GO:0001883	purine nucleoside binding	1418	68	54.9	13.1	0.04	1	1.2
GO:0001501	skeletal system development	400	23	15.5	7.5	0.04	1	1.5
GO:0044706	multi-multicellular organism process	234	15	9.1	5.9	0.04	1	1.7
GO:0044042	glucan metabolic process	65	6	2.5	3.5	0.04	1	2.4
GO:0006073	cellular glucan metabolic process	65	6	2.5	3.5	0.04	1	2.4
GO:0004620	phospholipase activity	65	6	2.5	3.5	0.04	1	2.4
GO:0002690	positive regulation of leukocyte chemotaxis	65	6	2.5	3.5	0.04	1	2.4
GO:0005977	glycogen metabolic process	65	6	2.5	3.5	0.04	1	2.4
GO:0019751	polyol metabolic process	65	6	2.5	3.5	0.04	1	2.4
GO:0043112	receptor metabolic process	118	9	4.6	4.4	0.04	1	2
GO:0032984	macromolecular complex disassembly	118	9	4.6	4.4	0.04	1	2
GO:0032549	ribonucleoside binding	1420	68	55	13	0.04	1	1.2
GO:0050921	positive regulation of chemotaxis	100	8	3.9	4.1	0.04	1	2.1
GO:0002429	immune response-activating cell surface receptor signaling pathway	100	8	3.9	4.1	0.04	1	2.1
GO:0044089	positive regulation of cellular component biogenesis	255	16	9.9	6.1	0.04	1	1.6
GO:0016772	transferase activity, transferring phosphorus-containing groups	798	41	30.9	10.1	0.04	1	1.3
GO:0032555	purine ribonucleotide binding	1444	69	55.9	13.1	0.04	1	1.2
GO:0032637	interleukin-8 production	49	5	1.9	3.1	0.04	1	2.6
GO:0002763	positive regulation of myeloid leukocyte differentiation	49	5	1.9	3.1	0.04	1	2.6
GO:0042439	ethanolamine-containing compound metabolic process	49	5	1.9	3.1	0.04	1	2.6
GO:0019637	organophosphate metabolic process	686	36	26.6	9.4	0.04	1	1.4
GO:0090287	regulation of cellular response to growth factor stimulus	137	10	5.3	4.7	0.04	1	1.9
GO:0007623	circadian rhythm	176	12	6.8	5.2	0.04	1	1.8
GO:0006575	cellular modified amino acid metabolic process	157	11	6.1	4.9	0.04	1	1.8
GO:0042990	regulation of transcription factor import into nucleus	66	6	2.6	3.4	0.04	1	2.3
GO:0043154	negative regulation of cysteine-type endopeptidase activity involved in apoptotic process	66	6	2.6	3.4	0.04	1	2.3
GO:0043467	regulation of generation of precursor metabolites and energy	66	6	2.6	3.4	0.04	1	2.3
GO:0048634	regulation of muscle organ development	101	8	3.9	4.1	0.04	1	2
GO:1903900	regulation of viral life cycle	101	8	3.9	4.1	0.04	1	2
GO:0015085	calcium ion transmembrane transporter activity	101	8	3.9	4.1	0.04	1	2
GO:0032559	adenyl ribonucleotide binding	1168	57	45.2	11.8	0.04	1	1.3
GO:0045453	bone resorption	50	5	1.9	3.1	0.04	1	2.6
GO:0032755	positive regulation of interleukin-6 production	50	5	1.9	3.1	0.04	1	2.6
GO:0034103	regulation of tissue remodeling	50	5	1.9	3.1	0.04	1	2.6
GO:0010675	regulation of cellular carbohydrate metabolic process	120	9	4.6	4.4	0.04	1	1.9
GO:0017076	purine nucleotide binding	1451	69	56.2	12.8	0.04	1	1.2
GO:0043065	positive regulation of apoptotic process	470	26	18.2	7.8	0.04	1	1.4
GO:0044712	single-organism catabolic process	624	33	24.2	8.8	0.04	1	1.4
GO:0030856	regulation of epithelial cell differentiation	102	8	3.9	4.1	0.04	1	2
GO:0019898	extrinsic component of membrane	198	13	7.7	5.3	0.04	1	1.7
GO:0002831	regulation of response to biotic stimulus	67	6	2.6	3.4	0.04	1	2.3
GO:0006090	pyruvate metabolic process	67	6	2.6	3.4	0.04	1	2.3
GO:0019199	transmembrane receptor protein kinase activity	67	6	2.6	3.4	0.04	1	2.3
GO:0030554	adenyl nucleotide binding	1173	57	45.4	11.6	0.05	1	1.3
GO:0072006	nephron development	121	9	4.7	4.3	0.05	1	1.9
GO:0043234	protein complex	3215	142	124.5	17.5	0.05	1	1.1
GO:0043087	regulation of GTPase activity	386	22	14.9	7.1	0.05	1	1.5
GO:0046943	carboxylic acid transmembrane transporter activity	103	8	4	4	0.05	1	2
GO:0044344	cellular response to fibroblast growth factor stimulus	85	7	3.3	3.7	0.05	1	2.1
GO:0051641	cellular localization	2051	94	79.4	14.6	0.05	1	1.2
GO:0030330	DNA damage response, signal transduction by p53 class mediator	51	5	2	3	0.05	1	2.5
GO:0032414	positive regulation of ion transmembrane transporter activity	51	5	2	3	0.05	1	2.5
GO:1900181	negative regulation of protein localization to nucleus	51	5	2	3	0.05	1	2.5
GO:0072341	modified amino acid binding	51	5	2	3	0.05	1	2.5
GO:0007265	Ras protein signal transduction	451	25	17.5	7.5	0.05	1	1.4
GO:0090150	establishment of protein localization to membrane	160	11	6.2	4.8	0.05	1	1.8
GO:0006644	phospholipid metabolic process	240	15	9.3	5.7	0.05	1	1.6
GO:0042991	transcription factor import into nucleus	68	6	2.6	3.4	0.05	1	2.3
GO:2000117	negative regulation of cysteine-type endopeptidase activity	68	6	2.6	3.4	0.05	1	2.3
GO:0006641	triglyceride metabolic process	68	6	2.6	3.4	0.05	1	2.3
GO:0000302	response to reactive oxygen species	180	12	7	5	0.05	1	1.7
GO:0032553	ribonucleotide binding	1459	69	56.5	12.5	0.05	1	1.2
GO:0030808	regulation of nucleotide biosynthetic process	104	8	4	4	0.05	1	2
GO:1900371	regulation of purine nucleotide biosynthetic process	104	8	4	4	0.05	1	2
GO:0002526	acute inflammatory response	104	8	4	4	0.05	1	2
GO:0006814	sodium ion transport	161	11	6.2	4.8	0.05	1	1.8
GO:0043623	cellular protein complex assembly	367	21	14.2	6.8	0.05	1	1.5
GO:0043549	regulation of kinase activity	564	30	21.8	8.2	0.05	1	1.4
GO:0031110	regulation of microtubule polymerization or depolymerization	52	5	2	3	0.05	1	2.5
GO:0032088	negative regulation of NF-kappaB transcription factor activity	52	5	2	3	0.05	1	2.5
GO:1901615	organic hydroxy compound metabolic process	368	21	14.2	6.8	0.05	1	1.5
GO:0060541	respiratory system development	222	14	8.6	5.4	0.05	1	1.6
GO:0005342	organic acid transmembrane transporter activity	105	8	4.1	3.9	0.05	1	2
GO:0070371	ERK1 and ERK2 cascade	182	12	7	5	0.05	1	1.7
GO:0042981	regulation of apoptotic process	1113	54	43.1	10.9	0.05	1	1.3
GO:0034612	response to tumor necrosis factor	124	9	4.8	4.2	0.05	1	1.9
GO:0030595	leukocyte chemotaxis	124	9	4.8	4.2	0.05	1	1.9
GO:0043901	negative regulation of multi-organism process	124	9	4.8	4.2	0.05	1	1.9
GO:0022892	substrate-specific transporter activity	837	42	32.4	9.6	0.05	1	1.3
GO:0042326	negative regulation of phosphorylation	327	19	12.7	6.3	0.05	1	1.5
GO:0044238	primary metabolic process	7110	297	275.2	21.8	0.05	1	1.1
GO:0070925	organelle assembly	370	21	14.3	6.7	0.05	1	1.5
GO:1903037	regulation of leukocyte cell-cell adhesion	203	13	7.9	5.1	0.05	1	1.7
GO:0016788	hydrolase activity, acting on ester bonds	545	29	21.1	7.9	0.05	1	1.4
GO:0046434	organophosphate catabolic process	106	8	4.1	3.9	0.05	1	1.9
GO:0032602	chemokine production	53	5	2.1	2.9	0.05	1	2.4
GO:0016835	carbon-oxygen lyase activity	53	5	2.1	2.9	0.05	1	2.4
GO:0006672	ceramide metabolic process	53	5	2.1	2.9	0.05	1	2.4
GO:0010676	positive regulation of cellular carbohydrate metabolic process	53	5	2.1	2.9	0.05	1	2.4
GO:0045669	positive regulation of osteoblast differentiation	53	5	2.1	2.9	0.05	1	2.4
GO:0009314	response to radiation	371	21	14.4	6.6	0.05	1	1.5
GO:0046873	metal ion transmembrane transporter activity	350	20	13.5	6.5	0.05	1	1.5
GO:0031401	positive regulation of protein modification process	681	35	26.4	8.6	0.05	1	1.3
GO:0006979	response to oxidative stress	329	19	12.7	6.3	0.05	1	1.5
GO:0043434	response to peptide hormone	372	21	14.4	6.6	0.05	1	1.5
GO:0010565	regulation of cellular ketone metabolic process	394	22	15.3	6.7	0.06	1	1.4
GO:0006082	organic acid metabolic process	1003	49	38.8	10.2	0.06	1	1.3
GO:0030027	lamellipodium	126	9	4.9	4.1	0.06	1	1.8
GO:0009615	response to virus	165	11	6.4	4.6	0.06	1	1.7
GO:0001676	long-chain fatty acid metabolic process	71	6	2.7	3.3	0.06	1	2.2
GO:0031109	microtubule polymerization or depolymerization	71	6	2.7	3.3	0.06	1	2.2
GO:0043410	positive regulation of MAPK cascade	352	20	13.6	6.4	0.06	1	1.5
GO:0045807	positive regulation of endocytosis	89	7	3.4	3.6	0.06	1	2
GO:0071260	cellular response to mechanical stimulus	89	7	3.4	3.6	0.06	1	2
GO:0051289	protein homotetramerization	54	5	2.1	2.9	0.06	1	2.4
GO:0055024	regulation of cardiac muscle tissue development	54	5	2.1	2.9	0.06	1	2.4
GO:0048146	positive regulation of fibroblast proliferation	54	5	2.1	2.9	0.06	1	2.4
GO:0006066	alcohol metabolic process	247	15	9.6	5.4	0.06	1	1.6
GO:0051223	regulation of protein transport	484	26	18.7	7.3	0.06	1	1.4
GO:0043900	regulation of multi-organism process	227	14	8.8	5.2	0.06	1	1.6
GO:0033157	regulation of intracellular protein transport	207	13	8	5	0.06	1	1.6
GO:0071774	response to fibroblast growth factor	90	7	3.5	3.5	0.06	1	2
GO:0005262	calcium channel activity	90	7	3.5	3.5	0.06	1	2
GO:0002761	regulation of myeloid leukocyte differentiation	90	7	3.5	3.5	0.06	1	2
GO:0001649	osteoblast differentiation	187	12	7.2	4.8	0.06	1	1.7
GO:0043067	regulation of programmed cell death	1126	54	43.6	10.4	0.06	1	1.2
GO:0051056	regulation of small GTPase mediated signal transduction	355	20	13.7	6.3	0.06	1	1.5
GO:0070507	regulation of microtubule cytoskeleton organization	109	8	4.2	3.8	0.06	1	1.9
GO:1903827	regulation of cellular protein localization	291	17	11.3	5.7	0.06	1	1.5
GO:0031929	TOR signaling	55	5	2.1	2.9	0.06	1	2.3
GO:0010657	muscle cell apoptotic process	55	5	2.1	2.9	0.06	1	2.3
GO:0001558	regulation of cell growth	270	16	10.5	5.5	0.06	1	1.5
GO:0035639	purine ribonucleoside triphosphate binding	1410	66	54.6	11.4	0.06	1	1.2
GO:0010605	negative regulation of macromolecule metabolic process	1624	75	62.9	12.1	0.06	1	1.2
GO:0050795	regulation of behavior	188	12	7.3	4.7	0.06	1	1.6
GO:1903828	negative regulation of cellular protein localization	91	7	3.5	3.5	0.06	1	2
GO:0006109	regulation of carbohydrate metabolic process	129	9	5	4	0.06	1	1.8
GO:0008234	cysteine-type peptidase activity	129	9	5	4	0.06	1	1.8
GO:0044425	membrane part	5322	225	206	19	0.06	1	1.1
GO:1902580	single-organism cellular localization	736	37	28.5	8.5	0.06	1	1.3
GO:0006633	fatty acid biosynthetic process	110	8	4.3	3.7	0.06	1	1.9
GO:0031348	negative regulation of defense response	110	8	4.3	3.7	0.06	1	1.9
GO:0015075	ion transmembrane transporter activity	668	34	25.9	8.1	0.06	1	1.3
GO:0043603	cellular amide metabolic process	149	10	5.8	4.2	0.06	1	1.7
GO:0032870	cellular response to hormone stimulus	467	25	18.1	6.9	0.06	1	1.4
GO:0032787	monocarboxylic acid metabolic process	423	23	16.4	6.6	0.06	1	1.4
GO:0033554	cellular response to stress	1178	56	45.6	10.4	0.06	1	1.2
GO:0000271	polysaccharide biosynthetic process	56	5	2.2	2.8	0.06	1	2.3
GO:0046823	negative regulation of nucleocytoplasmic transport	56	5	2.2	2.8	0.06	1	2.3
GO:0043433	negative regulation of sequence-specific DNA binding transcription factor activity	111	8	4.3	3.7	0.07	1	1.9
GO:0004867	serine-type endopeptidase inhibitor activity	74	6	2.9	3.1	0.07	1	2.1
GO:0046578	regulation of Ras protein signal transduction	338	19	13.1	5.9	0.07	1	1.5
GO:0031334	positive regulation of protein complex assembly	131	9	5.1	3.9	0.07	1	1.8
GO:0050920	regulation of chemotaxis	131	9	5.1	3.9	0.07	1	1.8
GO:0032886	regulation of microtubule-based process	131	9	5.1	3.9	0.07	1	1.8
GO:0043903	regulation of symbiosis, encompassing mutualism through parasitism	131	9	5.1	3.9	0.07	1	1.8
GO:0044422	organelle part	5385	227	208.5	18.5	0.07	1	1.1
GO:0046330	positive regulation of JNK cascade	93	7	3.6	3.4	0.07	1	1.9
GO:0001935	endothelial cell proliferation	93	7	3.6	3.4	0.07	1	1.9
GO:0005765	lysosomal membrane	171	11	6.6	4.4	0.07	1	1.7
GO:0060326	cell chemotaxis	171	11	6.6	4.4	0.07	1	1.7
GO:0007369	gastrulation	151	10	5.8	4.2	0.07	1	1.7
GO:0072330	monocarboxylic acid biosynthetic process	151	10	5.8	4.2	0.07	1	1.7
GO:0034637	cellular carbohydrate biosynthetic process	57	5	2.2	2.8	0.07	1	2.3
GO:0032411	positive regulation of transporter activity	57	5	2.2	2.8	0.07	1	2.3
GO:0060759	regulation of response to cytokine stimulus	57	5	2.2	2.8	0.07	1	2.3
GO:0001938	positive regulation of endothelial cell proliferation	57	5	2.2	2.8	0.07	1	2.3
GO:0030500	regulation of bone mineralization	57	5	2.2	2.8	0.07	1	2.3
GO:0002822	regulation of adaptive immune response based on somatic recombination of immune receptors built from immunoglobulin superfamily domains	112	8	4.3	3.7	0.07	1	1.8
GO:0031253	cell projection membrane	212	13	8.2	4.8	0.07	1	1.6
GO:0034110	regulation of homotypic cell-cell adhesion	212	13	8.2	4.8	0.07	1	1.6
GO:0022891	substrate-specific transmembrane transporter activity	719	36	27.8	8.2	0.07	1	1.3
GO:0032680	regulation of tumor necrosis factor production	75	6	2.9	3.1	0.07	1	2.1
GO:0002688	regulation of leukocyte chemotaxis	75	6	2.9	3.1	0.07	1	2.1
GO:0043393	regulation of protein binding	132	9	5.1	3.9	0.07	1	1.8
GO:1900542	regulation of purine nucleotide metabolic process	132	9	5.1	3.9	0.07	1	1.8
GO:0046822	regulation of nucleocytoplasmic transport	172	11	6.7	4.3	0.07	1	1.7
GO:0044106	cellular amine metabolic process	406	22	15.7	6.3	0.07	1	1.4
GO:0031667	response to nutrient levels	495	26	19.2	6.8	0.07	1	1.4
GO:0032880	regulation of protein localization	608	31	23.5	7.5	0.07	1	1.3
GO:0070201	regulation of establishment of protein localization	518	27	20.1	6.9	0.07	1	1.3
GO:0005524	ATP binding	1141	54	44.2	9.8	0.07	1	1.2
GO:0032587	ruffle membrane	58	5	2.2	2.8	0.07	1	2.2
GO:0019217	regulation of fatty acid metabolic process	58	5	2.2	2.8	0.07	1	2.2
GO:0046889	positive regulation of lipid biosynthetic process	58	5	2.2	2.8	0.07	1	2.2
GO:0051716	cellular response to stimulus	5875	246	227.4	18.6	0.07	1	1.1
GO:1990267	response to transition metal nanoparticle	133	9	5.1	3.9	0.07	1	1.7
GO:0032640	tumor necrosis factor production	76	6	2.9	3.1	0.07	1	2
GO:0006639	acylglycerol metabolic process	76	6	2.9	3.1	0.07	1	2
GO:0002456	T cell mediated immunity	76	6	2.9	3.1	0.07	1	2
GO:0009187	cyclic nucleotide metabolic process	153	10	5.9	4.1	0.07	1	1.7
GO:0002521	leukocyte differentiation	386	21	14.9	6.1	0.07	1	1.4
GO:0046903	secretion	839	41	32.5	8.5	0.07	1	1.3
GO:0015672	monovalent inorganic cation transport	475	25	18.4	6.6	0.08	1	1.4
GO:0004222	metalloendopeptidase activity	95	7	3.7	3.3	0.08	1	1.9
GO:0070555	response to interleukin-1	95	7	3.7	3.3	0.08	1	1.9
GO:0006140	regulation of nucleotide metabolic process	134	9	5.2	3.8	0.08	1	1.7
GO:0051338	regulation of transferase activity	611	31	23.7	7.3	0.08	1	1.3
GO:0051216	cartilage development	154	10	6	4	0.08	1	1.7
GO:0009150	purine ribonucleotide metabolic process	279	16	10.8	5.2	0.08	1	1.5
GO:0022404	molting cycle process	77	6	3	3	0.08	1	2
GO:0022405	hair cycle process	77	6	3	3	0.08	1	2
GO:0001942	hair follicle development	77	6	3	3	0.08	1	2
GO:0044264	cellular polysaccharide metabolic process	77	6	3	3	0.08	1	2
GO:0098773	skin epidermis development	77	6	3	3	0.08	1	2
GO:1903555	regulation of tumor necrosis factor superfamily cytokine production	77	6	3	3	0.08	1	2
GO:0016298	lipase activity	77	6	3	3	0.08	1	2
GO:0044304	main axon	59	5	2.3	2.7	0.08	1	2.2
GO:0051817	modification of morphology or physiology of other organism involved in symbiotic interaction	59	5	2.3	2.7	0.08	1	2.2
GO:0019233	sensory perception of pain	115	8	4.5	3.5	0.08	1	1.8
GO:0051249	regulation of lymphocyte activation	280	16	10.8	5.2	0.08	1	1.5
GO:1901136	carbohydrate derivative catabolic process	96	7	3.7	3.3	0.08	1	1.9
GO:0001822	kidney development	259	15	10	5	0.08	1	1.5
GO:0050673	epithelial cell proliferation	302	17	11.7	5.3	0.08	1	1.5
GO:0015631	tubulin binding	217	13	8.4	4.6	0.08	1	1.5
GO:0009308	amine metabolic process	412	22	15.9	6.1	0.08	1	1.4
GO:0001933	negative regulation of protein phosphorylation	260	15	10.1	4.9	0.08	1	1.5
GO:0048872	homeostasis of number of cells	218	13	8.4	4.6	0.08	1	1.5
GO:0045913	positive regulation of carbohydrate metabolic process	60	5	2.3	2.7	0.08	1	2.2
GO:0031532	actin cytoskeleton reorganization	60	5	2.3	2.7	0.08	1	2.2
GO:0001508	action potential	97	7	3.8	3.2	0.08	1	1.9
GO:0046824	positive regulation of nucleocytoplasmic transport	97	7	3.8	3.2	0.08	1	1.9
GO:0055037	recycling endosome	97	7	3.8	3.2	0.08	1	1.9
GO:1902589	single-organism organelle organization	1652	75	63.9	11.1	0.08	1	1.2
GO:0043436	oxoacid metabolic process	987	47	38.2	8.8	0.08	1	1.2
GO:0032940	secretion by cell	708	35	27.4	7.6	0.08	1	1.3
GO:0019693	ribose phosphate metabolic process	304	17	11.8	5.2	0.08	1	1.4
GO:0035239	tube morphogenesis	348	19	13.5	5.5	0.08	1	1.4
GO:0046394	carboxylic acid biosynthetic process	219	13	8.5	4.5	0.08	1	1.5
GO:0016053	organic acid biosynthetic process	219	13	8.5	4.5	0.08	1	1.5
GO:0003018	vascular process in circulatory system	157	10	6.1	3.9	0.08	1	1.6
GO:0002683	negative regulation of immune system process	283	16	11	5	0.08	1	1.5
GO:0007165	signal transduction	4866	205	188.4	16.6	0.08	1	1.1
GO:0019752	carboxylic acid metabolic process	942	45	36.5	8.5	0.09	1	1.2
GO:0071706	tumor necrosis factor superfamily cytokine production	79	6	3.1	2.9	0.09	1	2
GO:0001936	regulation of endothelial cell proliferation	79	6	3.1	2.9	0.09	1	2
GO:0043473	pigmentation	79	6	3.1	2.9	0.09	1	2
GO:0002698	negative regulation of immune effector process	79	6	3.1	2.9	0.09	1	2
GO:0034504	protein localization to nucleus	262	15	10.1	4.9	0.09	1	1.5
GO:0016023	cytoplasmic membrane-bounded vesicle	756	37	29.3	7.7	0.09	1	1.3
GO:0030802	regulation of cyclic nucleotide biosynthetic process	98	7	3.8	3.2	0.09	1	1.8
GO:0010604	positive regulation of macromolecule metabolic process	1995	89	77.2	11.8	0.09	1	1.2
GO:0019904	protein domain specific binding	573	29	22.2	6.8	0.09	1	1.3
GO:0035821	modification of morphology or physiology of other organism	61	5	2.4	2.6	0.09	1	2.1
GO:0002819	regulation of adaptive immune response	118	8	4.6	3.4	0.09	1	1.8
GO:0030799	regulation of cyclic nucleotide metabolic process	118	8	4.6	3.4	0.09	1	1.8
GO:0007264	small GTPase mediated signal transduction	552	28	21.4	6.6	0.09	1	1.3
GO:0006164	purine nucleotide biosynthetic process	200	12	7.7	4.3	0.09	1	1.5
GO:0005088	Ras guanyl-nucleotide exchange factor activity	99	7	3.8	3.2	0.09	1	1.8
GO:0008360	regulation of cell shape	99	7	3.8	3.2	0.09	1	1.8
GO:0090101	negative regulation of transmembrane receptor protein serine/threonine kinase signaling pathway	80	6	3.1	2.9	0.09	1	1.9
GO:0050728	negative regulation of inflammatory response	80	6	3.1	2.9	0.09	1	1.9
GO:0050729	positive regulation of inflammatory response	80	6	3.1	2.9	0.09	1	1.9
GO:0006821	chloride transport	80	6	3.1	2.9	0.09	1	1.9
GO:1903533	regulation of protein targeting	159	10	6.2	3.8	0.09	1	1.6
GO:1903036	positive regulation of response to wounding	119	8	4.6	3.4	0.09	1	1.7
GO:0016829	lyase activity	139	9	5.4	3.6	0.09	1	1.7
GO:0015711	organic anion transport	308	17	11.9	5.1	0.09	1	1.4
GO:1902532	negative regulation of intracellular signal transduction	330	18	12.8	5.2	0.09	1	1.4
GO:0002028	regulation of sodium ion transport	62	5	2.4	2.6	0.09	1	2.1
GO:0031623	receptor internalization	62	5	2.4	2.6	0.09	1	2.1
GO:0006631	fatty acid metabolic process	287	16	11.1	4.9	0.09	1	1.4
GO:0060348	bone development	160	10	6.2	3.8	0.09	1	1.6
GO:0060548	negative regulation of cell death	762	37	29.5	7.5	0.09	1	1.3
GO:0034614	cellular response to reactive oxygen species	100	7	3.9	3.1	0.09	1	1.8
GO:0034767	positive regulation of ion transmembrane transport	81	6	3.1	2.9	0.09	1	1.9
GO:0034754	cellular hormone metabolic process	81	6	3.1	2.9	0.09	1	1.9
GO:0048145	regulation of fibroblast proliferation	81	6	3.1	2.9	0.09	1	1.9
GO:0042089	cytokine biosynthetic process	81	6	3.1	2.9	0.09	1	1.9
GO:0009636	response to toxic substance	181	11	7	4	0.09	1	1.6
GO:0052652	cyclic purine nucleotide metabolic process	120	8	4.6	3.4	0.09	1	1.7
GO:0009190	cyclic nucleotide biosynthetic process	120	8	4.6	3.4	0.09	1	1.7
GO:0010952	positive regulation of peptidase activity	120	8	4.6	3.4	0.09	1	1.7
GO:0045764	positive regulation of cellular amino acid metabolic process	224	13	8.7	4.3	0.1	1	1.5
GO:0035305	negative regulation of dephosphorylation	63	5	2.4	2.6	0.1	1	2.1
GO:0042770	signal transduction in response to DNA damage	63	5	2.4	2.6	0.1	1	2.1
GO:0050807	regulation of synapse organization	63	5	2.4	2.6	0.1	1	2.1
GO:0005506	iron ion binding	182	11	7	4	0.1	1	1.6
GO:0045667	regulation of osteoblast differentiation	101	7	3.9	3.1	0.1	1	1.8
GO:1901265	nucleoside phosphate binding	1815	81	70.3	10.7	0.1	1	1.2
GO:0000166	nucleotide binding	1815	81	70.3	10.7	0.1	1	1.2
GO:0042307	positive regulation of protein import into nucleus	82	6	3.2	2.8	0.1	1	1.9
GO:0019900	kinase binding	490	25	19	6	0.1	1	1.3
GO:0051224	negative regulation of protein transport	162	10	6.3	3.7	0.1	1	1.6
GO:0015980	energy derivation by oxidation of organic compounds	162	10	6.3	3.7	0.1	1	1.6
GO:0006163	purine nucleotide metabolic process	290	16	11.2	4.8	0.1	1	1.4
GO:0046649	lymphocyte activation	468	24	18.1	5.9	0.1	1	1.3
GO:0097285	cell-type specific apoptotic process	423	22	16.4	5.6	0.1	1	1.3
GO:0007173	epidermal growth factor receptor signaling pathway	64	5	2.5	2.5	0.1	1	2
GO:0070301	cellular response to hydrogen peroxide	64	5	2.5	2.5	0.1	1	2
GO:0032561	guanyl ribonucleotide binding	313	17	12.1	4.9	0.1	1	1.4
GO:0042180	cellular ketone metabolic process	447	23	17.3	5.7	0.1	1	1.3
GO:0001776	leukocyte homeostasis	83	6	3.2	2.8	0.1	1	1.9
GO:0009259	ribonucleotide metabolic process	292	16	11.3	4.7	0.1	1	1.4
GO:0019001	guanyl nucleotide binding	314	17	12.2	4.8	0.1	1	1.4
GO:0072522	purine-containing compound biosynthetic process	206	12	8	4	0.1	1	1.5
GO:0044744	protein targeting to nucleus	206	12	8	4	0.1	1	1.5
GO:0006606	protein import into nucleus	206	12	8	4	0.1	1	1.5
GO:0010639	negative regulation of organelle organization	206	12	8	4	0.1	1	1.5
GO:1902593	single-organism nuclear import	206	12	8	4	0.1	1	1.5
GO:0032944	regulation of mononuclear cell proliferation	164	10	6.3	3.7	0.1	1	1.6
GO:0031400	negative regulation of protein modification process	337	18	13	5	0.11	1	1.4
GO:0032273	positive regulation of protein polymerization	84	6	3.3	2.7	0.11	1	1.8
GO:0050851	antigen receptor-mediated signaling pathway	84	6	3.3	2.7	0.11	1	1.8
GO:0048144	fibroblast proliferation	84	6	3.3	2.7	0.11	1	1.8
GO:0042742	defense response to bacterium	144	9	5.6	3.4	0.11	1	1.6
GO:0030030	cell projection organization	961	45	37.2	7.8	0.11	1	1.2
GO:0015698	inorganic anion transport	186	11	7.2	3.8	0.11	1	1.5
GO:0051130	positive regulation of cellular component organization	727	35	28.1	6.9	0.11	1	1.2
GO:0008509	anion transmembrane transporter activity	229	13	8.9	4.1	0.11	1	1.5
GO:0033238	regulation of cellular amine metabolic process	339	18	13.1	4.9	0.11	1	1.4
GO:0016042	lipid catabolic process	208	12	8.1	3.9	0.11	1	1.5
GO:0042445	hormone metabolic process	145	9	5.6	3.4	0.11	1	1.6
GO:0006521	regulation of cellular amino acid metabolic process	317	17	12.3	4.7	0.11	1	1.4
GO:0034109	homotypic cell-cell adhesion	384	20	14.9	5.1	0.11	1	1.3
GO:1903829	positive regulation of cellular protein localization	166	10	6.4	3.6	0.11	1	1.6
GO:0034764	positive regulation of transmembrane transport	85	6	3.3	2.7	0.11	1	1.8
GO:0010906	regulation of glucose metabolic process	85	6	3.3	2.7	0.11	1	1.8
GO:0042107	cytokine metabolic process	85	6	3.3	2.7	0.11	1	1.8
GO:0048638	regulation of developmental growth	230	13	8.9	4.1	0.11	1	1.5
GO:0048661	positive regulation of smooth muscle cell proliferation	66	5	2.6	2.4	0.11	1	2
GO:0050715	positive regulation of cytokine secretion	66	5	2.6	2.4	0.11	1	2
GO:0097529	myeloid leukocyte migration	105	7	4.1	2.9	0.11	1	1.7
GO:0032874	positive regulation of stress-activated MAPK cascade	105	7	4.1	2.9	0.11	1	1.7
GO:0051170	nuclear import	209	12	8.1	3.9	0.11	1	1.5
GO:0051495	positive regulation of cytoskeleton organization	146	9	5.7	3.3	0.11	1	1.6
GO:0043123	positive regulation of I-kappaB kinase/NF-kappaB signaling	146	9	5.7	3.3	0.11	1	1.6
GO:0033240	positive regulation of cellular amine metabolic process	231	13	8.9	4.1	0.11	1	1.5
GO:0036094	small molecule binding	2030	89	78.6	10.4	0.12	1	1.1
GO:0005525	GTP binding	297	16	11.5	4.5	0.12	1	1.4
GO:0090316	positive regulation of intracellular protein transport	126	8	4.9	3.1	0.12	1	1.6
GO:0008630	intrinsic apoptotic signaling pathway in response to DNA damage	86	6	3.3	2.7	0.12	1	1.8
GO:0045981	positive regulation of nucleotide metabolic process	86	6	3.3	2.7	0.12	1	1.8
GO:0006518	peptide metabolic process	86	6	3.3	2.7	0.12	1	1.8
GO:0050709	negative regulation of protein secretion	86	6	3.3	2.7	0.12	1	1.8
GO:1900544	positive regulation of purine nucleotide metabolic process	86	6	3.3	2.7	0.12	1	1.8
GO:0022857	transmembrane transporter activity	779	37	30.2	6.8	0.12	1	1.2
GO:0070304	positive regulation of stress-activated protein kinase signaling cascade	106	7	4.1	2.9	0.12	1	1.7
GO:0050680	negative regulation of epithelial cell proliferation	106	7	4.1	2.9	0.12	1	1.7
GO:0030279	negative regulation of ossification	67	5	2.6	2.4	0.12	1	1.9
GO:0090317	negative regulation of intracellular protein transport	67	5	2.6	2.4	0.12	1	1.9
GO:0043178	alcohol binding	67	5	2.6	2.4	0.12	1	1.9
GO:0005319	lipid transporter activity	67	5	2.6	2.4	0.12	1	1.9
GO:0050803	regulation of synapse structure or activity	67	5	2.6	2.4	0.12	1	1.9
GO:0051648	vesicle localization	147	9	5.7	3.3	0.12	1	1.6
GO:0007267	cell-cell signaling	780	37	30.2	6.8	0.12	1	1.2
GO:0051222	positive regulation of protein transport	276	15	10.7	4.3	0.12	1	1.4
GO:0030308	negative regulation of cell growth	127	8	4.9	3.1	0.12	1	1.6
GO:0008514	organic anion transmembrane transporter activity	127	8	4.9	3.1	0.12	1	1.6
GO:0072509	divalent inorganic cation transmembrane transporter activity	127	8	4.9	3.1	0.12	1	1.6
GO:0030282	bone mineralization	87	6	3.4	2.6	0.12	1	1.8
GO:0090090	negative regulation of canonical Wnt signaling pathway	87	6	3.4	2.6	0.12	1	1.8
GO:0005976	polysaccharide metabolic process	87	6	3.4	2.6	0.12	1	1.8
GO:0070663	regulation of leukocyte proliferation	169	10	6.5	3.5	0.12	1	1.5
GO:0004702	receptor signaling protein serine/threonine kinase activity	68	5	2.6	2.4	0.12	1	1.9
GO:0006865	amino acid transport	128	8	5	3	0.12	1	1.6
GO:0031256	leading edge membrane	108	7	4.2	2.8	0.13	1	1.7
GO:0019901	protein kinase binding	437	22	16.9	5.1	0.13	1	1.3
GO:0051649	establishment of localization in cell	1724	76	66.7	9.3	0.13	1	1.1
GO:0090066	regulation of anatomical structure size	369	19	14.3	4.7	0.13	1	1.3
GO:0090407	organophosphate biosynthetic process	392	20	15.2	4.8	0.13	1	1.3
GO:0090288	negative regulation of cellular response to growth factor stimulus	69	5	2.7	2.3	0.13	1	1.9
GO:0015171	amino acid transmembrane transporter activity	69	5	2.7	2.3	0.13	1	1.9
GO:0071385	cellular response to glucocorticoid stimulus	69	5	2.7	2.3	0.13	1	1.9
GO:0051046	regulation of secretion	553	27	21.4	5.6	0.13	1	1.3
GO:0045597	positive regulation of cell differentiation	693	33	26.8	6.2	0.13	1	1.2
GO:1901565	organonitrogen compound catabolic process	193	11	7.5	3.5	0.13	1	1.5
GO:0051607	defense response to virus	109	7	4.2	2.8	0.13	1	1.7
GO:0051048	negative regulation of secretion	172	10	6.7	3.3	0.13	1	1.5
GO:0046942	carboxylic acid transport	237	13	9.2	3.8	0.13	1	1.4
GO:0005770	late endosome	151	9	5.8	3.2	0.13	1	1.5
GO:0030324	lung development	194	11	7.5	3.5	0.13	1	1.5
GO:0009152	purine ribonucleotide biosynthetic process	194	11	7.5	3.5	0.13	1	1.5
GO:0051897	positive regulation of protein kinase B signaling	70	5	2.7	2.3	0.13	1	1.8
GO:0071384	cellular response to corticosteroid stimulus	70	5	2.7	2.3	0.13	1	1.8
GO:0007156	homophilic cell adhesion via plasma membrane adhesion molecules	90	6	3.5	2.5	0.14	1	1.7
GO:0005125	cytokine activity	152	9	5.9	3.1	0.14	1	1.5
GO:0002244	hematopoietic progenitor cell differentiation	131	8	5.1	2.9	0.14	1	1.6
GO:0044283	small molecule biosynthetic process	328	17	12.7	4.3	0.14	1	1.3
GO:0051251	positive regulation of lymphocyte activation	174	10	6.7	3.3	0.14	1	1.5
GO:0070374	positive regulation of ERK1 and ERK2 cascade	111	7	4.3	2.7	0.14	1	1.6
GO:0030133	transport vesicle	111	7	4.3	2.7	0.14	1	1.6
GO:0006909	phagocytosis	111	7	4.3	2.7	0.14	1	1.6
GO:0030695	GTPase regulator activity	196	11	7.6	3.4	0.14	1	1.4
GO:0017015	regulation of transforming growth factor beta receptor signaling pathway	71	5	2.7	2.3	0.14	1	1.8
GO:0042562	hormone binding	71	5	2.7	2.3	0.14	1	1.8
GO:0045639	positive regulation of myeloid cell differentiation	71	5	2.7	2.3	0.14	1	1.8
GO:1903844	regulation of cellular response to transforming growth factor beta stimulus	71	5	2.7	2.3	0.14	1	1.8
GO:0033036	macromolecule localization	1834	80	71	9	0.14	1	1.1
GO:0015849	organic acid transport	240	13	9.3	3.7	0.14	1	1.4
GO:0044448	cell cortex part	91	6	3.5	2.5	0.14	1	1.7
GO:0030323	respiratory tube development	197	11	7.6	3.4	0.14	1	1.4
GO:1901653	cellular response to peptide	241	13	9.3	3.7	0.14	1	1.4
GO:0004713	protein tyrosine kinase activity	112	7	4.3	2.7	0.14	1	1.6
GO:0002449	lymphocyte mediated immunity	176	10	6.8	3.2	0.15	1	1.5
GO:0009410	response to xenobiotic stimulus	72	5	2.8	2.2	0.15	1	1.8
GO:0038127	ERBB signaling pathway	72	5	2.8	2.2	0.15	1	1.8
GO:1900182	positive regulation of protein localization to nucleus	92	6	3.6	2.4	0.15	1	1.7
GO:0043170	macromolecule metabolic process	6257	256	242.2	13.8	0.15	1	1.1
GO:0036211	protein modification process	2408	103	93.2	9.8	0.15	1	1.1
GO:0006464	cellular protein modification process	2408	103	93.2	9.8	0.15	1	1.1
GO:0015081	sodium ion transmembrane transporter activity	113	7	4.4	2.6	0.15	1	1.6
GO:0046328	regulation of JNK cascade	134	8	5.2	2.8	0.15	1	1.5
GO:0043209	myelin sheath	177	10	6.9	3.1	0.15	1	1.5
GO:0051403	stress-activated MAPK cascade	177	10	6.9	3.1	0.15	1	1.5
GO:0016050	vesicle organization	177	10	6.9	3.1	0.15	1	1.5
GO:0042995	cell projection	1500	66	58.1	7.9	0.15	1	1.1
GO:0051017	actin filament bundle assembly	93	6	3.6	2.4	0.15	1	1.7
GO:0045185	maintenance of protein location	93	6	3.6	2.4	0.15	1	1.7
GO:0003774	motor activity	93	6	3.6	2.4	0.15	1	1.7
GO:0043066	negative regulation of apoptotic process	682	32	26.4	5.6	0.15	1	1.2
GO:0022409	positive regulation of cell-cell adhesion	156	9	6	3	0.15	1	1.5
GO:0030510	regulation of BMP signaling pathway	73	5	2.8	2.2	0.15	1	1.8
GO:0060563	neuroepithelial cell differentiation	73	5	2.8	2.2	0.15	1	1.8
GO:0006006	glucose metabolic process	135	8	5.2	2.8	0.15	1	1.5
GO:0002697	regulation of immune effector process	222	12	8.6	3.4	0.15	1	1.4
GO:0032872	regulation of stress-activated MAPK cascade	157	9	6.1	2.9	0.16	1	1.5
GO:0061572	actin filament bundle organization	94	6	3.6	2.4	0.16	1	1.6
GO:0030099	myeloid cell differentiation	290	15	11.2	3.8	0.16	1	1.3
GO:0008083	growth factor activity	136	8	5.3	2.7	0.16	1	1.5
GO:0070851	growth factor receptor binding	115	7	4.5	2.5	0.16	1	1.6
GO:0007159	leukocyte cell-cell adhesion	359	18	13.9	4.1	0.16	1	1.3
GO:0070302	regulation of stress-activated protein kinase signaling cascade	158	9	6.1	2.9	0.16	1	1.5
GO:0051650	establishment of vesicle localization	137	8	5.3	2.7	0.16	1	1.5
GO:0046631	alpha-beta T cell activation	95	6	3.7	2.3	0.16	1	1.6
GO:1902107	positive regulation of leukocyte differentiation	116	7	4.5	2.5	0.16	1	1.6
GO:0048732	gland development	430	21	16.6	4.4	0.16	1	1.3
GO:0019899	enzyme binding	1364	60	52.8	7.2	0.16	1	1.1
GO:0045763	negative regulation of cellular amino acid metabolic process	75	5	2.9	2.1	0.16	1	1.7
GO:0050678	regulation of epithelial cell proliferation	248	13	9.6	3.4	0.17	1	1.4
GO:0010817	regulation of hormone levels	385	19	14.9	4.1	0.17	1	1.3
GO:0071333	cellular response to glucose stimulus	96	6	3.7	2.3	0.17	1	1.6
GO:0097190	apoptotic signaling pathway	455	22	17.6	4.4	0.17	1	1.2
GO:0031098	stress-activated protein kinase signaling cascade	182	10	7	3	0.17	1	1.4
GO:0031975	envelope	739	34	28.6	5.4	0.17	1	1.2
GO:0045596	negative regulation of cell differentiation	573	27	22.2	4.8	0.17	1	1.2
GO:0031225	anchored component of membrane	76	5	2.9	2.1	0.17	1	1.7
GO:0030810	positive regulation of nucleotide biosynthetic process	76	5	2.9	2.1	0.17	1	1.7
GO:1900373	positive regulation of purine nucleotide biosynthetic process	76	5	2.9	2.1	0.17	1	1.7
GO:0006576	cellular biogenic amine metabolic process	76	5	2.9	2.1	0.17	1	1.7
GO:0046620	regulation of organ growth	76	5	2.9	2.1	0.17	1	1.7
GO:0015294	solute:cation symporter activity	76	5	2.9	2.1	0.17	1	1.7
GO:0022890	inorganic cation transmembrane transporter activity	433	21	16.8	4.2	0.17	1	1.3
GO:0009260	ribonucleotide biosynthetic process	205	11	7.9	3.1	0.17	1	1.4
GO:0035091	phosphatidylinositol binding	161	9	6.2	2.8	0.17	1	1.4
GO:0042542	response to hydrogen peroxide	118	7	4.6	2.4	0.17	1	1.5
GO:0044431	Golgi apparatus part	457	22	17.7	4.3	0.17	1	1.2
GO:0009411	response to UV	97	6	3.8	2.2	0.17	1	1.6
GO:0043069	negative regulation of programmed cell death	694	32	26.9	5.1	0.18	1	1.2
GO:0042277	peptide binding	206	11	8	3	0.18	1	1.4
GO:0019318	hexose metabolic process	162	9	6.3	2.7	0.18	1	1.4
GO:1901575	organic substance catabolic process	1202	53	46.5	6.5	0.18	1	1.1
GO:0009790	embryo development	887	40	34.3	5.7	0.18	1	1.2
GO:0045778	positive regulation of ossification	77	5	3	2	0.18	1	1.7
GO:0055086	nucleobase-containing small molecule metabolic process	459	22	17.8	4.2	0.18	1	1.2
GO:0002443	leukocyte mediated immunity	229	12	8.9	3.1	0.18	1	1.4
GO:0071331	cellular response to hexose stimulus	98	6	3.8	2.2	0.18	1	1.6
GO:0005774	vacuolar membrane	207	11	8	3	0.18	1	1.4
GO:0060828	regulation of canonical Wnt signaling pathway	141	8	5.5	2.5	0.18	1	1.5
GO:0050880	regulation of blood vessel size	141	8	5.5	2.5	0.18	1	1.5
GO:0016051	carbohydrate biosynthetic process	141	8	5.5	2.5	0.18	1	1.5
GO:0050670	regulation of lymphocyte proliferation	163	9	6.3	2.7	0.18	1	1.4
GO:0055114	oxidation-reduction process	746	34	28.9	5.1	0.18	1	1.2
GO:0046390	ribose phosphate biosynthetic process	208	11	8.1	2.9	0.18	1	1.4
GO:0030168	platelet activation	78	5	3	2	0.18	1	1.7
GO:0002758	innate immune response-activating signal transduction	78	5	3	2	0.18	1	1.7
GO:0000226	microtubule cytoskeleton organization	322	16	12.5	3.5	0.19	1	1.3
GO:0001889	liver development	142	8	5.5	2.5	0.19	1	1.5
GO:0035150	regulation of tube size	142	8	5.5	2.5	0.19	1	1.5
GO:0045637	regulation of myeloid cell differentiation	142	8	5.5	2.5	0.19	1	1.5
GO:0071383	cellular response to steroid hormone stimulus	164	9	6.3	2.7	0.19	1	1.4
GO:0005096	GTPase activator activity	165	9	6.4	2.6	0.19	1	1.4
GO:0044267	cellular protein metabolic process	3273	136	126.7	9.3	0.19	1	1.1
GO:0033239	negative regulation of cellular amine metabolic process	79	5	3.1	1.9	0.19	1	1.6
GO:0032368	regulation of lipid transport	79	5	3.1	1.9	0.19	1	1.6
GO:0001076	RNA polymerase II transcription factor binding transcription factor activity	100	6	3.9	2.1	0.19	1	1.5
GO:0071326	cellular response to monosaccharide stimulus	100	6	3.9	2.1	0.19	1	1.5
GO:0016791	phosphatase activity	210	11	8.1	2.9	0.19	1	1.4
GO:0061008	hepaticobiliary system development	144	8	5.6	2.4	0.2	1	1.4
GO:0001077	RNA polymerase II core promoter proximal region sequence-specific DNA binding transcription factor activity involved in positive regulation of transcription	211	11	8.2	2.8	0.2	1	1.3
GO:0032943	mononuclear cell proliferation	211	11	8.2	2.8	0.2	1	1.3
GO:1903038	negative regulation of leukocyte cell-cell adhesion	80	5	3.1	1.9	0.2	1	1.6
GO:0060589	nucleoside-triphosphatase regulator activity	212	11	8.2	2.8	0.2	1	1.3
GO:0009266	response to temperature stimulus	145	8	5.6	2.4	0.2	1	1.4
GO:0032535	regulation of cellular component size	235	12	9.1	2.9	0.2	1	1.3
GO:2001056	positive regulation of cysteine-type endopeptidase activity	102	6	3.9	2.1	0.2	1	1.5
GO:0034613	cellular protein localization	1022	45	39.6	5.4	0.2	1	1.1
GO:0030801	positive regulation of cyclic nucleotide metabolic process	81	5	3.1	1.9	0.2	1	1.6
GO:0006939	smooth muscle contraction	81	5	3.1	1.9	0.2	1	1.6
GO:1903039	positive regulation of leukocyte cell-cell adhesion	124	7	4.8	2.2	0.21	1	1.5
GO:0017038	protein import	236	12	9.1	2.9	0.21	1	1.3
GO:0044437	vacuolar part	214	11	8.3	2.7	0.21	1	1.3
GO:0008277	regulation of G-protein coupled receptor protein signaling pathway	103	6	4	2	0.21	1	1.5
GO:0030177	positive regulation of Wnt signaling pathway	82	5	3.2	1.8	0.21	1	1.6
GO:0006732	coenzyme metabolic process	170	9	6.6	2.4	0.21	1	1.4
GO:0070727	cellular macromolecule localization	1028	45	39.8	5.2	0.21	1	1.1
GO:0001678	cellular glucose homeostasis	104	6	4	2	0.22	1	1.5
GO:0009791	post-embryonic development	104	6	4	2	0.22	1	1.5
GO:0045926	negative regulation of growth	193	10	7.5	2.5	0.22	1	1.3
GO:0098742	cell-cell adhesion via plasma-membrane adhesion molecules	126	7	4.9	2.1	0.22	1	1.4
GO:0034112	positive regulation of homotypic cell-cell adhesion	126	7	4.9	2.1	0.22	1	1.4
GO:0046486	glycerolipid metabolic process	216	11	8.4	2.6	0.22	1	1.3
GO:0006996	organelle organization	2268	95	87.8	7.2	0.22	1	1.1
GO:0071900	regulation of protein serine/threonine kinase activity	332	16	12.9	3.1	0.22	1	1.2
GO:0002218	activation of innate immune response	83	5	3.2	1.8	0.22	1	1.6
GO:0003008	system process	2220	93	85.9	7.1	0.22	1	1.1
GO:0007178	transmembrane receptor protein serine/threonine kinase signaling pathway	263	13	10.2	2.8	0.22	1	1.3
GO:0005126	cytokine receptor binding	217	11	8.4	2.6	0.22	1	1.3
GO:0070486	leukocyte aggregation	333	16	12.9	3.1	0.22	1	1.2
GO:0004497	monooxygenase activity	105	6	4.1	1.9	0.22	1	1.5
GO:0005057	receptor signaling protein activity	105	6	4.1	1.9	0.22	1	1.5
GO:0098609	cell-cell adhesion	127	7	4.9	2.1	0.22	1	1.4
GO:0043409	negative regulation of MAPK cascade	127	7	4.9	2.1	0.22	1	1.4
GO:0060562	epithelial tube morphogenesis	310	15	12	3	0.22	1	1.2
GO:0032355	response to estradiol	172	9	6.7	2.3	0.22	1	1.4
GO:0051172	negative regulation of nitrogen compound metabolic process	1033	45	40	5	0.22	1	1.1
GO:0061138	morphogenesis of a branching epithelium	195	10	7.5	2.5	0.22	1	1.3
GO:0034284	response to monosaccharide	195	10	7.5	2.5	0.22	1	1.3
GO:0017124	SH3 domain binding	84	5	3.3	1.7	0.23	1	1.5
GO:0007254	JNK cascade	150	8	5.8	2.2	0.23	1	1.4
GO:0009306	protein secretion	358	17	13.9	3.1	0.23	1	1.2
GO:0019722	calcium-mediated signaling	106	6	4.1	1.9	0.23	1	1.5
GO:0071702	organic substance transport	1702	72	65.9	6.1	0.23	1	1.1
GO:0009749	response to glucose	173	9	6.7	2.3	0.23	1	1.3
GO:0006469	negative regulation of protein kinase activity	173	9	6.7	2.3	0.23	1	1.3
GO:0033043	regulation of organelle organization	694	31	26.9	4.1	0.23	1	1.2
GO:0044237	cellular metabolic process	7100	285	274.8	10.2	0.23	1	1
GO:1902105	regulation of leukocyte differentiation	196	10	7.6	2.4	0.23	1	1.3
GO:0050863	regulation of T cell activation	196	10	7.6	2.4	0.23	1	1.3
GO:0002009	morphogenesis of an epithelium	430	20	16.6	3.4	0.23	1	1.2
GO:0051098	regulation of binding	219	11	8.5	2.5	0.23	1	1.3
GO:0046128	purine ribonucleoside metabolic process	151	8	5.8	2.2	0.23	1	1.4
GO:0008017	microtubule binding	151	8	5.8	2.2	0.23	1	1.4
GO:0009117	nucleotide metabolic process	407	19	15.8	3.2	0.23	1	1.2
GO:0034111	negative regulation of homotypic cell-cell adhesion	85	5	3.3	1.7	0.23	1	1.5
GO:0046717	acid secretion	85	5	3.3	1.7	0.23	1	1.5
GO:0020037	heme binding	129	7	5	2	0.23	1	1.4
GO:0050866	negative regulation of cell activation	129	7	5	2	0.23	1	1.4
GO:0070661	leukocyte proliferation	220	11	8.5	2.5	0.23	1	1.3
GO:0030139	endocytic vesicle	107	6	4.1	1.9	0.23	1	1.4
GO:0071901	negative regulation of protein serine/threonine kinase activity	107	6	4.1	1.9	0.23	1	1.4
GO:0044242	cellular lipid catabolic process	130	7	5	2	0.24	1	1.4
GO:0008144	drug binding	108	6	4.2	1.8	0.24	1	1.4
GO:0071322	cellular response to carbohydrate stimulus	108	6	4.2	1.8	0.24	1	1.4
GO:0006650	glycerophospholipid metabolic process	153	8	5.9	2.1	0.24	1	1.4
GO:1903531	negative regulation of secretion by cell	153	8	5.9	2.1	0.24	1	1.4
GO:1901214	regulation of neuron death	245	12	9.5	2.5	0.24	1	1.3
GO:0009582	detection of abiotic stimulus	87	5	3.4	1.6	0.25	1	1.5
GO:0009581	detection of external stimulus	87	5	3.4	1.6	0.25	1	1.5
GO:0042278	purine nucleoside metabolic process	154	8	6	2	0.25	1	1.3
GO:0033218	amide binding	223	11	8.6	2.4	0.25	1	1.3
GO:0030424	axon	412	19	15.9	3.1	0.25	1	1.2
GO:0006753	nucleoside phosphate metabolic process	412	19	15.9	3.1	0.25	1	1.2
GO:0009056	catabolic process	1392	59	53.9	5.1	0.25	1	1.1
GO:0008047	enzyme activator activity	294	14	11.4	2.6	0.25	1	1.2
GO:2001242	regulation of intrinsic apoptotic signaling pathway	110	6	4.3	1.7	0.25	1	1.4
GO:0032507	maintenance of protein location in cell	88	5	3.4	1.6	0.25	1	1.5
GO:0001085	RNA polymerase II transcription factor binding	88	5	3.4	1.6	0.25	1	1.5
GO:0000982	RNA polymerase II core promoter proximal region sequence-specific DNA binding transcription factor activity	295	14	11.4	2.6	0.25	1	1.2
GO:0043412	macromolecule modification	2498	103	96.7	6.3	0.26	1	1.1
GO:0008104	protein localization	1597	67	61.8	5.2	0.26	1	1.1
GO:0010950	positive regulation of endopeptidase activity	111	6	4.3	1.7	0.26	1	1.4
GO:0031344	regulation of cell projection organization	416	19	16.1	2.9	0.26	1	1.2
GO:0042157	lipoprotein metabolic process	89	5	3.4	1.6	0.26	1	1.5
GO:0005083	small GTPase regulator activity	134	7	5.2	1.8	0.26	1	1.3
GO:0016705	oxidoreductase activity, acting on paired donors, with incorporation or reduction of molecular oxygen	157	8	6.1	1.9	0.26	1	1.3
GO:0000287	magnesium ion binding	157	8	6.1	1.9	0.26	1	1.3
GO:0070997	neuron death	274	13	10.6	2.4	0.27	1	1.2
GO:0030178	negative regulation of Wnt signaling pathway	112	6	4.3	1.7	0.27	1	1.4
GO:0002706	regulation of lymphocyte mediated immunity	112	6	4.3	1.7	0.27	1	1.4
GO:0009746	response to hexose	181	9	7	2	0.27	1	1.3
GO:0012506	vesicle membrane	228	11	8.8	2.2	0.27	1	1.2
GO:0031967	organelle envelope	736	32	28.5	3.5	0.27	1	1.1
GO:0045017	glycerolipid biosynthetic process	113	6	4.4	1.6	0.27	1	1.4
GO:0009894	regulation of catabolic process	444	20	17.2	2.8	0.27	1	1.2
GO:2000027	regulation of organ morphogenesis	159	8	6.2	1.8	0.27	1	1.3
GO:0046906	tetrapyrrole binding	136	7	5.3	1.7	0.27	1	1.3
GO:0001763	morphogenesis of a branching structure	206	10	8	2	0.28	1	1.3
GO:0070489	T cell aggregation	325	15	12.6	2.4	0.28	1	1.2
GO:0042110	T cell activation	325	15	12.6	2.4	0.28	1	1.2
GO:0050773	regulation of dendrite development	114	6	4.4	1.6	0.28	1	1.4
GO:0005996	monosaccharide metabolic process	184	9	7.1	1.9	0.28	1	1.3
GO:1901293	nucleoside phosphate biosynthetic process	255	12	9.9	2.1	0.29	1	1.2
GO:0009165	nucleotide biosynthetic process	255	12	9.9	2.1	0.29	1	1.2
GO:1901617	organic hydroxy compound biosynthetic process	161	8	6.2	1.8	0.29	1	1.3
GO:0051640	organelle localization	303	14	11.7	2.3	0.29	1	1.2
GO:0048639	positive regulation of developmental growth	115	6	4.5	1.5	0.29	1	1.3
GO:0071593	lymphocyte aggregation	327	15	12.7	2.3	0.29	1	1.2
GO:0033673	negative regulation of kinase activity	185	9	7.2	1.8	0.29	1	1.3
GO:0005795	Golgi stack	93	5	3.6	1.4	0.29	1	1.4
GO:0030814	regulation of cAMP metabolic process	93	5	3.6	1.4	0.29	1	1.4
GO:0098661	inorganic anion transmembrane transport	93	5	3.6	1.4	0.29	1	1.4
GO:0008643	carbohydrate transport	116	6	4.5	1.5	0.29	1	1.3
GO:0048813	dendrite morphogenesis	116	6	4.5	1.5	0.29	1	1.3
GO:0050708	regulation of protein secretion	281	13	10.9	2.1	0.29	1	1.2
GO:0033500	carbohydrate homeostasis	186	9	7.2	1.8	0.29	1	1.2
GO:0042593	glucose homeostasis	186	9	7.2	1.8	0.29	1	1.2
GO:0098656	anion transmembrane transport	186	9	7.2	1.8	0.29	1	1.2
GO:0031327	negative regulation of cellular biosynthetic process	1017	43	39.4	3.6	0.29	1	1.1
GO:0046651	lymphocyte proliferation	210	10	8.1	1.9	0.3	1	1.2
GO:0048754	branching morphogenesis of an epithelial tube	163	8	6.3	1.7	0.3	1	1.3
GO:1903708	positive regulation of hemopoiesis	140	7	5.4	1.6	0.3	1	1.3
GO:0009408	response to heat	94	5	3.6	1.4	0.3	1	1.4
GO:0061326	renal tubule development	94	5	3.6	1.4	0.3	1	1.4
GO:0033267	axon part	211	10	8.2	1.8	0.3	1	1.2
GO:0060070	canonical Wnt signaling pathway	188	9	7.3	1.7	0.31	1	1.2
GO:0071902	positive regulation of protein serine/threonine kinase activity	212	10	8.2	1.8	0.31	1	1.2
GO:0071478	cellular response to radiation	95	5	3.7	1.3	0.31	1	1.4
GO:0043280	positive regulation of cysteine-type endopeptidase activity involved in apoptotic process	95	5	3.7	1.3	0.31	1	1.4
GO:0047485	protein N-terminus binding	95	5	3.7	1.3	0.31	1	1.4
GO:0051651	maintenance of location in cell	95	5	3.7	1.3	0.31	1	1.4
GO:0009416	response to light stimulus	236	11	9.1	1.9	0.31	1	1.2
GO:0045444	fat cell differentiation	165	8	6.4	1.6	0.31	1	1.3
GO:0016358	dendrite development	189	9	7.3	1.7	0.31	1	1.2
GO:0051047	positive regulation of secretion	309	14	12	2	0.31	1	1.2
GO:0000122	negative regulation of transcription from RNA polymerase II promoter	578	25	22.4	2.6	0.31	1	1.1
GO:0005802	trans-Golgi network	119	6	4.6	1.4	0.31	1	1.3
GO:0048705	skeletal system morphogenesis	190	9	7.4	1.6	0.32	1	1.2
GO:0035264	multicellular organism growth	143	7	5.5	1.5	0.32	1	1.3
GO:0002703	regulation of leukocyte mediated immunity	143	7	5.5	1.5	0.32	1	1.3
GO:0000139	Golgi membrane	311	14	12	2	0.32	1	1.2
GO:0046907	intracellular transport	1128	47	43.7	3.3	0.32	1	1.1
GO:0009119	ribonucleoside metabolic process	167	8	6.5	1.5	0.32	1	1.2
GO:0045089	positive regulation of innate immune response	120	6	4.6	1.4	0.32	1	1.3
GO:0030111	regulation of Wnt signaling pathway	191	9	7.4	1.6	0.32	1	1.2
GO:0046982	protein heterodimerization activity	409	18	15.8	2.2	0.32	1	1.1
GO:0051100	negative regulation of binding	97	5	3.8	1.2	0.32	1	1.3
GO:1902679	negative regulation of RNA biosynthetic process	855	36	33.1	2.9	0.32	1	1.1
GO:0030509	BMP signaling pathway	121	6	4.7	1.3	0.33	1	1.3
GO:0016462	pyrophosphatase activity	583	25	22.6	2.4	0.33	1	1.1
GO:0016810	hydrolase activity, acting on carbon-nitrogen (but not peptide) bonds	98	5	3.8	1.2	0.33	1	1.3
GO:0016818	hydrolase activity, acting on acid anhydrides, in phosphorus-containing anhydrides	584	25	22.6	2.4	0.33	1	1.1
GO:0097191	extrinsic apoptotic signaling pathway	193	9	7.5	1.5	0.33	1	1.2
GO:0050870	positive regulation of T cell activation	122	6	4.7	1.3	0.33	1	1.3
GO:0006520	cellular amino acid metabolic process	536	23	20.7	2.3	0.34	1	1.1
GO:0009890	negative regulation of biosynthetic process	1035	43	40.1	2.9	0.34	1	1.1
GO:0048469	cell maturation	146	7	5.7	1.3	0.34	1	1.2
GO:0033135	regulation of peptidyl-serine phosphorylation	99	5	3.8	1.2	0.34	1	1.3
GO:0030165	PDZ domain binding	99	5	3.8	1.2	0.34	1	1.3
GO:0021700	developmental maturation	219	10	8.5	1.5	0.34	1	1.2
GO:0051656	establishment of organelle localization	219	10	8.5	1.5	0.34	1	1.2
GO:0072009	nephron epithelium development	100	5	3.9	1.1	0.35	1	1.3
GO:0016817	hydrolase activity, acting on acid anhydrides	589	25	22.8	2.2	0.35	1	1.1
GO:0009743	response to carbohydrate	220	10	8.5	1.5	0.35	1	1.2
GO:0048598	embryonic morphogenesis	515	22	19.9	2.1	0.35	1	1.1
GO:0019207	kinase regulator activity	124	6	4.8	1.2	0.35	1	1.2
GO:0045088	regulation of innate immune response	148	7	5.7	1.3	0.35	1	1.2
GO:0010008	endosome membrane	197	9	7.6	1.4	0.35	1	1.2
GO:0005769	early endosome	173	8	6.7	1.3	0.36	1	1.2
GO:0007050	cell cycle arrest	102	5	3.9	1.1	0.36	1	1.3
GO:0035725	sodium ion transmembrane transport	102	5	3.9	1.1	0.36	1	1.3
GO:0090092	regulation of transmembrane receptor protein serine/threonine kinase signaling pathway	174	8	6.7	1.3	0.36	1	1.2
GO:0005085	guanyl-nucleotide exchange factor activity	150	7	5.8	1.2	0.36	1	1.2
GO:0023061	signal release	346	15	13.4	1.6	0.36	1	1.1
GO:0071496	cellular response to external stimulus	297	13	11.5	1.5	0.37	1	1.1
GO:0016055	Wnt signaling pathway	297	13	11.5	1.5	0.37	1	1.1
GO:0044723	single-organism carbohydrate metabolic process	471	20	18.2	1.8	0.37	1	1.1
GO:0071375	cellular response to peptide hormone stimulus	224	10	8.7	1.3	0.37	1	1.2
GO:0043279	response to alkaloid	151	7	5.8	1.2	0.37	1	1.2
GO:0051250	negative regulation of lymphocyte activation	103	5	4	1	0.37	1	1.3
GO:0009167	purine ribonucleoside monophosphate metabolic process	103	5	4	1	0.37	1	1.3
GO:0017111	nucleoside-triphosphatase activity	548	23	21.2	1.8	0.37	1	1.1
GO:0030426	growth cone	128	6	5	1	0.38	1	1.2
GO:0044309	neuron spine	128	6	5	1	0.38	1	1.2
GO:0018209	peptidyl-serine modification	201	9	7.8	1.2	0.38	1	1.2
GO:0009126	purine nucleoside monophosphate metabolic process	104	5	4	1	0.38	1	1.2
GO:0008134	transcription factor binding	424	18	16.4	1.6	0.38	1	1.1
GO:0009116	nucleoside metabolic process	177	8	6.9	1.1	0.38	1	1.2
GO:0034622	cellular macromolecular complex assembly	550	23	21.3	1.7	0.38	1	1.1
GO:0016887	ATPase activity	301	13	11.7	1.3	0.38	1	1.1
GO:0046165	alcohol biosynthetic process	105	5	4.1	0.9	0.38	1	1.2
GO:0032946	positive regulation of mononuclear cell proliferation	105	5	4.1	0.9	0.38	1	1.2
GO:0019887	protein kinase regulator activity	105	5	4.1	0.9	0.38	1	1.2
GO:0015293	symporter activity	105	5	4.1	0.9	0.38	1	1.2
GO:0044708	single-organism behavior	401	17	15.5	1.5	0.39	1	1.1
GO:0031331	positive regulation of cellular catabolic process	154	7	6	1	0.39	1	1.2
GO:0048592	eye morphogenesis	130	6	5	1	0.39	1	1.2
GO:0046879	hormone secretion	253	11	9.8	1.2	0.39	1	1.1
GO:1903706	regulation of hemopoiesis	253	11	9.8	1.2	0.39	1	1.1
GO:0055067	monovalent inorganic cation homeostasis	106	5	4.1	0.9	0.39	1	1.2
GO:0051348	negative regulation of transferase activity	204	9	7.9	1.1	0.39	1	1.1
GO:0044440	endosomal part	204	9	7.9	1.1	0.39	1	1.1
GO:0015077	monovalent inorganic cation transmembrane transporter activity	304	13	11.8	1.2	0.4	1	1.1
GO:0030427	site of polarized growth	131	6	5.1	0.9	0.4	1	1.2
GO:0046660	female sex differentiation	131	6	5.1	0.9	0.4	1	1.2
GO:0005741	mitochondrial outer membrane	107	5	4.1	0.9	0.4	1	1.2
GO:0018193	peptidyl-amino acid modification	783	32	30.3	1.7	0.4	1	1.1
GO:0043005	neuron projection	910	37	35.2	1.8	0.4	1	1.1
GO:0080135	regulation of cellular response to stress	381	16	14.7	1.3	0.41	1	1.1
GO:0051253	negative regulation of RNA metabolic process	886	36	34.3	1.7	0.41	1	1
GO:0034976	response to endoplasmic reticulum stress	108	5	4.2	0.8	0.41	1	1.2
GO:0070665	positive regulation of leukocyte proliferation	108	5	4.2	0.8	0.41	1	1.2
GO:0006887	exocytosis	257	11	9.9	1.1	0.41	1	1.1
GO:0050954	sensory perception of mechanical stimulus	133	6	5.1	0.9	0.41	1	1.2
GO:0060560	developmental growth involved in morphogenesis	158	7	6.1	0.9	0.41	1	1.1
GO:0045934	negative regulation of nucleobase-containing compound metabolic process	965	39	37.4	1.6	0.41	1	1
GO:1903530	regulation of secretion by cell	509	21	19.7	1.3	0.41	1	1.1
GO:0045927	positive regulation of growth	183	8	7.1	0.9	0.41	1	1.1
GO:0007259	JAK-STAT cascade	109	5	4.2	0.8	0.41	1	1.2
GO:0048017	inositol lipid-mediated signaling	109	5	4.2	0.8	0.41	1	1.2
GO:0048015	phosphatidylinositol-mediated signaling	109	5	4.2	0.8	0.41	1	1.2
GO:0007017	microtubule-based process	459	19	17.8	1.2	0.42	1	1.1
GO:1903532	positive regulation of secretion by cell	284	12	11	1	0.42	1	1.1
GO:0005267	potassium channel activity	110	5	4.3	0.7	0.42	1	1.2
GO:0001227	RNA polymerase II transcription regulatory region sequence-specific DNA binding transcription factor activity involved in negative regulation of transcription	135	6	5.2	0.8	0.42	1	1.1
GO:0009914	hormone transport	260	11	10.1	0.9	0.43	1	1.1
GO:0001654	eye development	311	13	12	1	0.43	1	1.1
GO:0008654	phospholipid biosynthetic process	111	5	4.3	0.7	0.43	1	1.2
GO:0006694	steroid biosynthetic process	111	5	4.3	0.7	0.43	1	1.2
GO:0031329	regulation of cellular catabolic process	362	15	14	1	0.43	1	1.1
GO:0006935	chemotaxis	362	15	14	1	0.43	1	1.1
GO:0050714	positive regulation of protein secretion	161	7	6.2	0.8	0.43	1	1.1
GO:0006913	nucleocytoplasmic transport	312	13	12.1	0.9	0.43	1	1.1
GO:1902582	single-organism intracellular transport	922	37	35.7	1.3	0.43	1	1
GO:0042330	taxis	363	15	14.1	0.9	0.44	1	1.1
GO:0018105	peptidyl-serine phosphorylation	187	8	7.2	0.8	0.44	1	1.1
GO:0030326	embryonic limb morphogenesis	112	5	4.3	0.7	0.44	1	1.2
GO:0035113	embryonic appendage morphogenesis	112	5	4.3	0.7	0.44	1	1.2
GO:0009161	ribonucleoside monophosphate metabolic process	112	5	4.3	0.7	0.44	1	1.2
GO:0090068	positive regulation of cell cycle process	162	7	6.3	0.7	0.44	1	1.1
GO:0030258	lipid modification	137	6	5.3	0.7	0.44	1	1.1
GO:0001228	RNA polymerase II transcription regulatory region sequence-specific DNA binding transcription factor activity involved in positive regulation of transcription	288	12	11.1	0.9	0.44	1	1.1
GO:0030141	secretory granule	263	11	10.2	0.8	0.44	1	1.1
GO:0051169	nuclear transport	314	13	12.2	0.8	0.44	1	1.1
GO:0000987	core promoter proximal region sequence-specific DNA binding	289	12	11.2	0.8	0.44	1	1.1
GO:0050679	positive regulation of epithelial cell proliferation	138	6	5.3	0.7	0.45	1	1.1
GO:0046058	cAMP metabolic process	113	5	4.4	0.6	0.45	1	1.1
GO:0008585	female gonad development	113	5	4.4	0.6	0.45	1	1.1
GO:0015103	inorganic anion transmembrane transporter activity	113	5	4.4	0.6	0.45	1	1.1
GO:0010558	negative regulation of macromolecule biosynthetic process	978	39	37.9	1.1	0.45	1	1
GO:0051186	cofactor metabolic process	214	9	8.3	0.7	0.45	1	1.1
GO:0001159	core promoter proximal region DNA binding	290	12	11.2	0.8	0.45	1	1.1
GO:0051171	regulation of nitrogen compound metabolic process	2802	110	108.5	1.5	0.45	1	1
GO:0010212	response to ionizing radiation	139	6	5.4	0.6	0.45	1	1.1
GO:0048167	regulation of synaptic plasticity	139	6	5.4	0.6	0.45	1	1.1
GO:1901135	carbohydrate derivative metabolic process	750	30	29	1	0.45	1	1
GO:0097060	synaptic membrane	215	9	8.3	0.7	0.45	1	1.1
GO:0016491	oxidoreductase activity	597	24	23.1	0.9	0.45	1	1
GO:0045892	negative regulation of transcription, DNA-templated	828	33	32.1	0.9	0.46	1	1
GO:0000902	cell morphogenesis	905	36	35	1	0.46	1	1
GO:0016853	isomerase activity	115	5	4.5	0.5	0.46	1	1.1
GO:0002695	negative regulation of leukocyte activation	115	5	4.5	0.5	0.46	1	1.1
GO:0016482	cytoplasmic transport	651	26	25.2	0.8	0.46	1	1
GO:0044463	cell projection part	780	31	30.2	0.8	0.47	1	1
GO:0015718	monocarboxylic acid transport	116	5	4.5	0.5	0.47	1	1.1
GO:0043405	regulation of MAP kinase activity	218	9	8.4	0.6	0.47	1	1.1
GO:0016746	transferase activity, transferring acyl groups	193	8	7.5	0.5	0.47	1	1.1
GO:0048588	developmental cell growth	117	5	4.5	0.5	0.48	1	1.1
GO:0035270	endocrine system development	117	5	4.5	0.5	0.48	1	1.1
GO:0002440	production of molecular mediator of immune response	117	5	4.5	0.5	0.48	1	1.1
GO:0046545	development of primary female sexual characteristics	117	5	4.5	0.5	0.48	1	1.1
GO:1901657	glycosyl compound metabolic process	194	8	7.5	0.5	0.48	1	1.1
GO:0010628	positive regulation of gene expression	1273	50	49.3	0.7	0.48	1	1
GO:0048812	neuron projection morphogenesis	425	17	16.5	0.5	0.48	1	1
GO:1903507	negative regulation of nucleic acid-templated transcription	840	33	32.5	0.5	0.49	1	1
GO:0045787	positive regulation of cell cycle	222	9	8.6	0.4	0.49	1	1
GO:0044446	intracellular organelle part	5227	203	202.3	0.7	0.49	1	1
GO:0000978	RNA polymerase II core promoter proximal region sequence-specific DNA binding	274	11	10.6	0.4	0.49	1	1
GO:0045786	negative regulation of cell cycle	274	11	10.6	0.4	0.49	1	1
GO:0031300	intrinsic component of organelle membrane	171	7	6.6	0.4	0.49	1	1.1
GO:0008022	protein C-terminus binding	171	7	6.6	0.4	0.49	1	1.1
GO:0009891	positive regulation of biosynthetic process	1359	53	52.6	0.4	0.5	1	1
GO:0043523	regulation of neuron apoptotic process	198	8	7.7	0.3	0.5	1	1
GO:0022604	regulation of cell morphogenesis	379	15	14.7	0.3	0.5	1	1
GO:0061025	membrane fusion	121	5	4.7	0.3	0.51	1	1.1
GO:0009123	nucleoside monophosphate metabolic process	121	5	4.7	0.3	0.51	1	1.1
GO:0000082	G1/S transition of mitotic cell cycle	121	5	4.7	0.3	0.51	1	1.1
GO:0010948	negative regulation of cell cycle process	121	5	4.7	0.3	0.51	1	1.1
GO:0009896	positive regulation of catabolic process	199	8	7.7	0.3	0.51	1	1
GO:0007423	sensory organ development	484	19	18.7	0.3	0.51	1	1
GO:0042176	regulation of protein catabolic process	277	11	10.7	0.3	0.51	1	1
GO:0072594	establishment of protein localization to organelle	303	12	11.7	0.3	0.51	1	1
GO:0043231	intracellular membrane-bounded organelle	7593	294	293.9	0.1	0.51	1	1
GO:0010629	negative regulation of gene expression	1056	41	40.9	0.1	0.52	1	1
GO:0071705	nitrogen compound transport	564	22	21.8	0.2	0.52	1	1
GO:0051173	positive regulation of nitrogen compound metabolic process	1419	55	54.9	0.1	0.52	1	1
GO:0010721	negative regulation of cell development	253	10	9.8	0.2	0.52	1	1
GO:0001764	neuron migration	123	5	4.8	0.2	0.52	1	1.1
GO:0045732	positive regulation of protein catabolic process	123	5	4.8	0.2	0.52	1	1.1
GO:0044843	cell cycle G1/S phase transition	123	5	4.8	0.2	0.52	1	1.1
GO:0002262	myeloid cell homeostasis	123	5	4.8	0.2	0.52	1	1.1
GO:0010638	positive regulation of organelle organization	332	13	12.9	0.1	0.52	1	1
GO:0044445	cytosolic part	176	7	6.8	0.2	0.53	1	1
GO:2001233	regulation of apoptotic signaling pathway	307	12	11.9	0.1	0.53	1	1
GO:0051020	GTPase binding	203	8	7.9	0.1	0.53	1	1
GO:0000989	transcription factor binding transcription factor activity	360	14	13.9	0.1	0.53	1	1
GO:0042886	amide transport	257	10	9.9	0.1	0.54	1	1
GO:0048736	appendage development	152	6	5.9	0.1	0.54	1	1
GO:0060173	limb development	152	6	5.9	0.1	0.54	1	1
GO:0031346	positive regulation of cell projection organization	231	9	8.9	0.1	0.54	1	1
GO:0045184	establishment of protein localization	1222	47	47.3	-0.3	0.54	1	1
GO:0034703	cation channel complex	126	5	4.9	0.1	0.54	1	1
GO:0043197	dendritic spine	126	5	4.9	0.1	0.54	1	1
GO:0044703	multi-organism reproductive process	754	29	29.2	-0.2	0.54	1	1
GO:0042594	response to starvation	179	7	6.9	0.1	0.54	1	1
GO:0015291	secondary active transmembrane transporter activity	153	6	5.9	0.1	0.55	1	1
GO:0042698	ovulation cycle	127	5	4.9	0.1	0.55	1	1
GO:0017016	Ras GTPase binding	180	7	7	0	0.55	1	1
GO:0031224	intrinsic component of membrane	4392	169	170	-1	0.55	1	1
GO:0048608	reproductive structure development	418	16	16.2	-0.2	0.55	1	1
GO:0045930	negative regulation of mitotic cell cycle	128	5	5	0	0.56	1	1
GO:0061351	neural precursor cell proliferation	128	5	5	0	0.56	1	1
GO:0072089	stem cell proliferation	128	5	5	0	0.56	1	1
GO:0007276	gamete generation	471	18	18.2	-0.2	0.56	1	1
GO:0050768	negative regulation of neurogenesis	208	8	8.1	-0.1	0.56	1	1
GO:0043406	positive regulation of MAP kinase activity	155	6	6	0	0.56	1	1
GO:0015079	potassium ion transmembrane transporter activity	129	5	5	0	0.56	1	1
GO:0009889	regulation of biosynthetic process	2767	106	107.1	-1.1	0.56	1	1
GO:0061458	reproductive system development	421	16	16.3	-0.3	0.57	1	1
GO:0005975	carbohydrate metabolic process	553	21	21.4	-0.4	0.57	1	1
GO:0031647	regulation of protein stability	130	5	5	0	0.57	1	1
GO:0031175	neuron projection development	659	25	25.5	-0.5	0.57	1	1
GO:0050890	cognition	237	9	9.2	-0.2	0.57	1	1
GO:0010468	regulation of gene expression	2825	108	109.4	-1.4	0.57	1	1
GO:0007611	learning or memory	211	8	8.2	-0.2	0.57	1	1
GO:0006470	protein dephosphorylation	158	6	6.1	-0.1	0.58	1	1
GO:0097458	neuron part	1081	41	41.8	-0.8	0.58	1	1
GO:0035148	tube formation	132	5	5.1	-0.1	0.58	1	1
GO:0016021	integral component of membrane	4313	165	167	-2	0.58	1	1
GO:0031668	cellular response to extracellular stimulus	213	8	8.2	-0.2	0.58	1	1
GO:2000113	negative regulation of cellular macromolecule biosynthetic process	927	35	35.9	-0.9	0.59	1	1
GO:0030522	intracellular receptor signaling pathway	187	7	7.2	-0.2	0.59	1	1
GO:2001236	regulation of extrinsic apoptotic signaling pathway	133	5	5.1	-0.1	0.59	1	1
GO:0035107	appendage morphogenesis	134	5	5.2	-0.2	0.6	1	1
GO:0035108	limb morphogenesis	134	5	5.2	-0.2	0.6	1	1
GO:0072073	kidney epithelium development	134	5	5.2	-0.2	0.6	1	1
GO:0009057	macromolecule catabolic process	747	28	28.9	-0.9	0.6	1	1
GO:0008406	gonad development	216	8	8.4	-0.4	0.6	1	1
GO:0031267	small GTPase binding	189	7	7.3	-0.3	0.6	1	1
GO:0015833	peptide transport	243	9	9.4	-0.4	0.6	1	1
GO:0000904	cell morphogenesis involved in differentiation	590	22	22.8	-0.8	0.6	1	1
GO:0030163	protein catabolic process	564	21	21.8	-0.8	0.6	1	1
GO:0032147	activation of protein kinase activity	190	7	7.4	-0.4	0.61	1	1
GO:0007346	regulation of mitotic cell cycle	298	11	11.5	-0.5	0.61	1	1
GO:0016740	transferase activity	1723	65	66.7	-1.7	0.61	1	1
GO:2001234	negative regulation of apoptotic signaling pathway	163	6	6.3	-0.3	0.61	1	1
GO:0004721	phosphoprotein phosphatase activity	136	5	5.3	-0.3	0.61	1	0.9
GO:0031328	positive regulation of cellular biosynthetic process	1331	50	51.5	-1.5	0.61	1	1
GO:0051402	neuron apoptotic process	218	8	8.4	-0.4	0.61	1	0.9
GO:0010564	regulation of cell cycle process	353	13	13.7	-0.7	0.61	1	1
GO:1902495	transmembrane transporter complex	246	9	9.5	-0.5	0.62	1	0.9
GO:0042063	gliogenesis	219	8	8.5	-0.5	0.62	1	0.9
GO:0003006	developmental process involved in reproduction	595	22	23	-1	0.62	1	1
GO:0031301	integral component of organelle membrane	165	6	6.4	-0.4	0.62	1	0.9
GO:1901215	negative regulation of neuron death	165	6	6.4	-0.4	0.62	1	0.9
GO:0003924	GTPase activity	165	6	6.4	-0.4	0.62	1	0.9
GO:0045137	development of primary sexual characteristics	220	8	8.5	-0.5	0.62	1	0.9
GO:0006605	protein targeting	356	13	13.8	-0.8	0.62	1	0.9
GO:0030879	mammary gland development	139	5	5.4	-0.4	0.63	1	0.9
GO:0042098	T cell proliferation	139	5	5.4	-0.4	0.63	1	0.9
GO:1990351	transporter complex	249	9	9.6	-0.6	0.63	1	0.9
GO:0044248	cellular catabolic process	1158	43	44.8	-1.8	0.64	1	1
GO:0034702	ion channel complex	224	8	8.7	-0.7	0.64	1	0.9
GO:0005244	voltage-gated ion channel activity	169	6	6.5	-0.5	0.64	1	0.9
GO:0022832	voltage-gated channel activity	169	6	6.5	-0.5	0.64	1	0.9
GO:0033365	protein localization to organelle	469	17	18.2	-1.2	0.64	1	0.9
GO:0051961	negative regulation of nervous system development	225	8	8.7	-0.7	0.65	1	0.9
GO:0009267	cellular response to starvation	142	5	5.5	-0.5	0.65	1	0.9
GO:0002699	positive regulation of immune effector process	142	5	5.5	-0.5	0.65	1	0.9
GO:1901605	alpha-amino acid metabolic process	170	6	6.6	-0.6	0.65	1	0.9
GO:0031326	regulation of cellular biosynthetic process	2718	102	105.2	-3.2	0.65	1	1
GO:0009895	negative regulation of catabolic process	143	5	5.5	-0.5	0.65	1	0.9
GO:0043679	axon terminus	143	5	5.5	-0.5	0.65	1	0.9
GO:1901987	regulation of cell cycle phase transition	143	5	5.5	-0.5	0.65	1	0.9
GO:0042623	ATPase activity, coupled	200	7	7.7	-0.7	0.66	1	0.9
GO:0000977	RNA polymerase II regulatory region sequence-specific DNA binding	420	15	16.3	-1.3	0.66	1	0.9
GO:0000981	sequence-specific DNA binding RNA polymerase II transcription factor activity	504	18	19.5	-1.5	0.67	1	0.9
GO:0005874	microtubule	259	9	10	-1	0.68	1	0.9
GO:0036477	somatodendritic compartment	669	24	25.9	-1.9	0.68	1	0.9
GO:0007166	cell surface receptor signaling pathway	3291	123	127.4	-4.4	0.68	1	1
GO:0001012	RNA polymerase II regulatory region DNA binding	426	15	16.5	-1.5	0.68	1	0.9
GO:0022804	active transmembrane transporter activity	233	8	9	-1	0.68	1	0.9
GO:0007548	sex differentiation	261	9	10.1	-1.1	0.68	1	0.9
GO:0048609	multicellular organismal reproductive process	644	23	24.9	-1.9	0.69	1	0.9
GO:0007268	synaptic transmission	455	16	17.6	-1.6	0.69	1	0.9
GO:0048666	neuron development	782	28	30.3	-2.3	0.69	1	0.9
GO:0044306	neuron projection terminus	150	5	5.8	-0.8	0.69	1	0.9
GO:0006836	neurotransmitter transport	150	5	5.8	-0.8	0.69	1	0.9
GO:0043025	neuronal cell body	457	16	17.7	-1.7	0.7	1	0.9
GO:0048839	inner ear development	181	6	7	-1	0.71	1	0.9
GO:0022412	cellular process involved in reproduction in multicellular organism	238	8	9.2	-1.2	0.71	1	0.9
GO:0002366	leukocyte activation involved in immune response	153	5	5.9	-0.9	0.71	1	0.8
GO:0002263	cell activation involved in immune response	153	5	5.9	-0.9	0.71	1	0.8
GO:0006914	autophagy	153	5	5.9	-0.9	0.71	1	0.8
GO:0003713	transcription coactivator activity	182	6	7	-1	0.71	1	0.9
GO:0032504	multicellular organism reproduction	654	23	25.3	-2.3	0.71	1	0.9
GO:0021543	pallium development	154	5	6	-1	0.72	1	0.8
GO:0051302	regulation of cell division	212	7	8.2	-1.2	0.72	1	0.9
GO:0006886	intracellular protein transport	629	22	24.3	-2.3	0.72	1	0.9
GO:0048667	cell morphogenesis involved in neuron differentiation	409	14	15.8	-1.8	0.72	1	0.9
GO:0031669	cellular response to nutrient levels	185	6	7.2	-1.2	0.73	1	0.8
GO:0043010	camera-type eye development	271	9	10.5	-1.5	0.73	1	0.9
GO:0044702	single organism reproductive process	932	33	36.1	-3.1	0.73	1	0.9
GO:0007005	mitochondrion organization	272	9	10.5	-1.5	0.73	1	0.9
GO:0044456	synapse part	469	16	18.2	-2.2	0.73	1	0.9
GO:0006807	nitrogen compound metabolic process	4276	159	165.5	-6.5	0.73	1	1
GO:0061136	regulation of proteasomal protein catabolic process	158	5	6.1	-1.1	0.74	1	0.8
GO:0045665	negative regulation of neuron differentiation	158	5	6.1	-1.1	0.74	1	0.8
GO:0019866	organelle inner membrane	332	11	12.9	-1.9	0.74	1	0.9
GO:0044270	cellular nitrogen compound catabolic process	247	8	9.6	-1.6	0.74	1	0.8
GO:0000976	transcription regulatory region sequence-specific DNA binding	473	16	18.3	-2.3	0.74	1	0.9
GO:0043566	structure-specific DNA binding	219	7	8.5	-1.5	0.75	1	0.8
GO:0030072	peptide hormone secretion	191	6	7.4	-1.4	0.75	1	0.8
GO:0016747	transferase activity, transferring acyl groups other than amino-acyl groups	162	5	6.3	-1.3	0.76	1	0.8
GO:0030425	dendrite	449	15	17.4	-2.4	0.76	1	0.9
GO:0007281	germ cell development	192	6	7.4	-1.4	0.76	1	0.8
GO:0044441	ciliary part	192	6	7.4	-1.4	0.76	1	0.8
GO:0044212	transcription regulatory region DNA binding	589	20	22.8	-2.8	0.76	1	0.9
GO:0007399	nervous system development	1730	62	67	-5	0.76	1	0.9
GO:0015031	protein transport	1138	40	44.1	-4.1	0.76	1	0.9
GO:0044260	cellular macromolecule metabolic process	5588	208	216.3	-8.3	0.76	1	1
GO:0030098	lymphocyte differentiation	252	8	9.8	-1.8	0.76	1	0.8
GO:0001664	G-protein coupled receptor binding	223	7	8.6	-1.6	0.76	1	0.8
GO:0000975	regulatory region DNA binding	593	20	23	-3	0.77	1	0.9
GO:0001067	regulatory region nucleic acid binding	593	20	23	-3	0.77	1	0.9
GO:0044271	cellular nitrogen compound biosynthetic process	2750	100	106.5	-6.5	0.77	1	0.9
GO:0048568	embryonic organ development	397	13	15.4	-2.4	0.77	1	0.8
GO:0044297	cell body	513	17	19.9	-2.9	0.78	1	0.9
GO:0002790	peptide secretion	199	6	7.7	-1.7	0.79	1	0.8
GO:0010769	regulation of cell morphogenesis involved in differentiation	260	8	10.1	-2.1	0.79	1	0.8
GO:0050804	regulation of synaptic transmission	260	8	10.1	-2.1	0.79	1	0.8
GO:0016197	endosomal transport	171	5	6.6	-1.6	0.8	1	0.8
GO:0043583	ear development	202	6	7.8	-1.8	0.8	1	0.8
GO:0010001	glial cell differentiation	172	5	6.7	-1.7	0.8	1	0.8
GO:0048858	cell projection morphogenesis	579	19	22.4	-3.4	0.8	1	0.8
GO:0030659	cytoplasmic vesicle membrane	203	6	7.9	-1.9	0.8	1	0.8
GO:0045211	postsynaptic membrane	173	5	6.7	-1.7	0.8	1	0.7
GO:0043161	proteasome-mediated ubiquitin-dependent protein catabolic process	264	8	10.2	-2.2	0.81	1	0.8
GO:0043009	chordate embryonic development	583	19	22.6	-3.6	0.81	1	0.8
GO:0051603	proteolysis involved in cellular protein catabolic process	442	14	17.1	-3.1	0.81	1	0.8
GO:0090596	sensory organ morphogenesis	237	7	9.2	-2.2	0.82	1	0.8
GO:1903050	regulation of proteolysis involved in cellular protein catabolic process	176	5	6.8	-1.8	0.82	1	0.7
GO:0009792	embryo development ending in birth or egg hatching	589	19	22.8	-3.8	0.82	1	0.8
GO:0010557	positive regulation of macromolecule biosynthetic process	1231	42	47.7	-5.7	0.83	1	0.9
GO:0015630	microtubule cytoskeleton	788	26	30.5	-4.5	0.83	1	0.9
GO:0034655	nucleobase-containing compound catabolic process	210	6	8.1	-2.1	0.83	1	0.7
GO:0042113	B cell activation	180	5	7	-2	0.83	1	0.7
GO:0048037	cofactor binding	243	7	9.4	-2.4	0.83	1	0.7
GO:1903362	regulation of cellular protein catabolic process	182	5	7	-2	0.84	1	0.7
GO:0051252	regulation of RNA metabolic process	2383	84	92.2	-8.2	0.84	1	0.9
GO:0032990	cell part morphogenesis	597	19	23.1	-4.1	0.84	1	0.8
GO:0014069	postsynaptic density	183	5	7.1	-2.1	0.84	1	0.7
GO:0006357	regulation of transcription from RNA polymerase II promoter	1382	47	53.5	-6.5	0.84	1	0.9
GO:0031966	mitochondrial membrane	427	13	16.5	-3.5	0.85	1	0.8
GO:0001701	in utero embryonic development	368	11	14.2	-3.2	0.85	1	0.8
GO:0031625	ubiquitin protein ligase binding	185	5	7.2	-2.2	0.85	1	0.7
GO:0044257	cellular protein catabolic process	457	14	17.7	-3.7	0.85	1	0.8
GO:0046700	heterocycle catabolic process	248	7	9.6	-2.6	0.85	1	0.7
GO:0019219	regulation of nucleobase-containing compound metabolic process	2610	92	101	-9	0.85	1	0.9
GO:0044389	ubiquitin-like protein ligase binding	187	5	7.2	-2.2	0.85	1	0.7
GO:0061564	axon development	342	10	13.2	-3.2	0.86	1	0.8
GO:0007283	spermatogenesis	372	11	14.4	-3.4	0.86	1	0.8
GO:0019439	aromatic compound catabolic process	251	7	9.7	-2.7	0.86	1	0.7
GO:0048232	male gamete generation	373	11	14.4	-3.4	0.86	1	0.8
GO:0010556	regulation of macromolecule biosynthetic process	2593	91	100.4	-9.4	0.86	1	0.9
GO:2001141	regulation of RNA biosynthetic process	2296	80	88.9	-8.9	0.86	1	0.9
GO:0090087	regulation of peptide transport	189	5	7.3	-2.3	0.86	1	0.7
GO:0060284	regulation of cell development	695	22	26.9	-4.9	0.86	1	0.8
GO:0022008	neurogenesis	1202	40	46.5	-6.5	0.86	1	0.9
GO:0007409	axonogenesis	314	9	12.2	-3.2	0.86	1	0.7
GO:0006366	transcription from RNA polymerase II promoter	1425	48	55.2	-7.2	0.86	1	0.9
GO:0048699	generation of neurons	1121	37	43.4	-6.4	0.87	1	0.9
GO:0034654	nucleobase-containing compound biosynthetic process	2653	93	102.7	-9.7	0.87	1	0.9
GO:0007420	brain development	640	20	24.8	-4.8	0.87	1	0.8
GO:0060322	head development	669	21	25.9	-4.9	0.87	1	0.8
GO:0044770	cell cycle phase transition	223	6	8.6	-2.6	0.87	1	0.7
GO:0032868	response to insulin	223	6	8.6	-2.6	0.87	1	0.7
GO:0019438	aromatic compound biosynthetic process	2710	95	104.9	-9.9	0.87	1	0.9
GO:0045935	positive regulation of nucleobase-containing compound metabolic process	1264	42	48.9	-6.9	0.87	1	0.9
GO:0007626	locomotory behavior	193	5	7.5	-2.5	0.87	1	0.7
GO:0010498	proteasomal protein catabolic process	288	8	11.1	-3.1	0.87	1	0.7
GO:0019953	sexual reproduction	588	18	22.8	-4.8	0.88	1	0.8
GO:1901576	organic substance biosynthetic process	3954	141	153.1	-12.1	0.88	1	0.9
GO:0021537	telencephalon development	227	6	8.8	-2.8	0.88	1	0.7
GO:0030182	neuron differentiation	1018	33	39.4	-6.4	0.88	1	0.8
GO:0050767	regulation of neurogenesis	561	17	21.7	-4.7	0.88	1	0.8
GO:0010975	regulation of neuron projection development	322	9	12.5	-3.5	0.88	1	0.7
GO:0032774	RNA biosynthetic process	2372	82	91.8	-9.8	0.88	1	0.9
GO:1903506	regulation of nucleic acid-templated transcription	2291	79	88.7	-9.7	0.88	1	0.9
GO:0051960	regulation of nervous system development	621	19	24	-5	0.88	1	0.8
GO:0016604	nuclear body	229	6	8.9	-2.9	0.88	1	0.7
GO:0045944	positive regulation of transcription from RNA polymerase II promoter	853	27	33	-6	0.88	1	0.8
GO:0006355	regulation of transcription, DNA-templated	2270	78	87.9	-9.9	0.89	1	0.9
GO:0003712	transcription cofactor activity	325	9	12.6	-3.6	0.89	1	0.7
GO:0010608	posttranscriptional regulation of gene expression	388	11	15	-4	0.89	1	0.7
GO:0005743	mitochondrial inner membrane	296	8	11.5	-3.5	0.89	1	0.7
[truncated: 96 more rows]
