# Supplementary material for: Microarray and qPCR Analysis of Mitochondrial Metabolism Activation during Prenatal and Early Postnatal Development in Rats and Humans with Emphasis on CoQ10 Biosynthesis
Source: Biology (Basel). 2021 May 8;10(5):418. doi: 10.3390/biology10050418 (PMC8150536; doi:10.3390/biology10050418)
Supplement: Supplementary file 1 [file biology-10-00418-s001.zip › biology-10-00418-s001/Krizova et al_Tables S1 showing GO categories of profiles gene symbols co-clustered in microarray GO and STEM analysis/Table S1 MUSCLE cluster 1 Genetable.xlsx]

## Sheet: Table S1 MUSCLE cluster 1 Genet
Microarray and qPCR analysis of mitochondrial metabolism activation during prenatal and early postnatal development in rat and human with emphasis on CoQ10 biosynthesis
Jana Krizova, Martina Hulkova, Vaclav Capek, Petr Mlejnek, Jan Silhavy, Marketa Tesarova, Jiri Zeman, Hana Hansikova
(Table S1)
Gene Table for Cluster 1 (Profiles 67 and 70)
	Profile 29 (0.0,1.0,1.0,3.0,2.0)
	Profile 66 (0.0,1.0,2.0,3.0,4.0)
-------
Selected	Weight	Gene Symbol	SPOT	0	4	6	7	10
	1	ENPP3	ID_74	0	0.75	0.81	1.39	0.96
	1	PLAUR	ID_440	0	0.55	0.72	1.04	0.87
	1	MTMR10	ID_737	0	0.27	0.34	1.01	0.52
	1	ADM	ID_1046	0	0.33	0.5	1.06	0.97
	1	KCNQ1	ID_1276	0	0.76	1.13	1.67	1.4
	1	KLF9	ID_1494;ID_3250	0	0.11	0.39	1.72	0.93
	1	LOXL4	ID_1592	0	0.71	1.05	1.84	1.23
	1	VNN1	ID_1788	0	0.83	0.93	1.39	1.32
	1	TPPP	ID_1810	0	0.95	1.48	2.41	2
	1	ZFP36	ID_2147	0	0.73	0.92	1.62	1.36
	1	MRGPRX2	ID_2352	0	0.41	1.1	1.86	1.08
	1	LGALS12	ID_3131	0	0.08	0.27	1.1	0.84
	1	MS4A6A /// LOC100911469	ID_3187	0	0.55	0.74	1.47	1.31
	1	ANKRD1	ID_3305	0	1.13	0.83	1.98	1.05
	1	DUSP1	ID_3570	0	0.27	0.37	1.31	1.16
	1	CLEC10A	ID_3868	0	0.61	0.89	1.29	1.06
	1	TRPV3	ID_3911	0	0.56	0.8	1.25	0.79
	1	TNFRSF12A	ID_4456	0	0.51	0.56	1.2	1.17
	1	CCNG1	ID_4582	0	0.69	1	1.43	1.15
	1	ASPA	ID_4864	0	0.44	0.65	1.89	0.82
	1	ABHD15 /// TAOK1	ID_4943	0	0.41	0.36	1.13	0.68
	1	PLA1A	ID_5569	0	0.91	1.2	1.86	1.23
	1	MEDAG	ID_6441	0	0.6	0.33	1.02	0.6
	1	SERPINE1	ID_6564	0	0.44	0.43	1.71	1.07
	1	BTG2	ID_7256	0	0.8	1.01	1.69	1.59
	1	LAMC2	ID_7327	0	0.72	0.88	1.73	1.26
	1	FCGR2B	ID_7422	0	0.48	0.8	1.5	1.26
	1	MARC1	ID_7506	0	-0.05	-0.13	1.1	0.57
	1	ATF3	ID_7529	0	0.7	1.06	2.59	1.24
	1	RGD1561381	ID_7643	0	0.69	0.48	1.1	1.04
	1	AGPAT9	ID_8030	0	0.16	0.74	1.83	1.59
	1	EPGN	ID_8073	0	0.44	0.65	1.48	0.8
	1	FAM107A	ID_8471	0	0.63	0.2	1.34	0.4
	1	RGD1561609	ID_9257	0	0.42	0.58	1.13	0.78
	1	MTUS1	ID_9558	0	0.54	0.65	1.04	0.68
	1	ACSL1	ID_9902;ID_9903	0	1.02	1.16	1.8	1.7
	1	PXDC1	ID_10248	0	0.68	0.87	1.41	1.07
	1	OTUD1	ID_10472	0	0.67	0.94	1.94	1.44
	1	RNF125	ID_10890	0	0.4	0.38	1.17	0.72
	1	MC2R	ID_11118	0	0.29	0.29	1.15	0.68
	1	PSTPIP2	ID_11155;ID_26769	0	0.45	0.76	1.35	1.22
	1	SPINK7	ID_11378	0	0.28	0.72	1.26	1.01
	1	HMOX1	ID_11526	0	0.59	0.91	1.39	0.92
	1	IL15	ID_11616	0	0.39	0.38	1.07	1.05
	1	DPEP1	ID_11800	0	1.6	1.93	2.89	2.46
	1	LIFR	ID_12317;ID_13185	0	0.46	0.82	1.22	0.91
	1	ELTD1	ID_12990	0	0.57	0.7	1.24	1
	1	RXFP1	ID_13434	0	0.9	0.87	1.41	1.15
	1	LRAT	ID_13447	0	0.37	0.44	1	0.87
	1	IL6R	ID_13509	0	0.74	1	1.47	1.24
	1	ADARB1	ID_14042	0	0.44	0.46	1.05	0.92
	1	OBP2A	ID_14602	0	0.09	0.2	1.12	0.37
	1	MIR126	ID_14611	0	0.54	0.63	1.69	1.06
	1	PHYHD1	ID_14660	0	0.44	0.7	1.33	0.9
	1	LAMC3	ID_14680	0	0.19	0.41	1.1	0.87
	1	ZAK	ID_14843	0	0.44	0.62	1.11	0.68
	1	ACSS2	ID_15406	0	0.23	0.73	1.23	0.96
	1	TFAP2C	ID_15521	0	0.98	1.02	1.61	1.51
	1	AGPAT2	ID_15642	0	0.29	0.34	1.86	1.49
	1	TTLL11	ID_15735;ID_15736;ID_15737	0	0.13	0.56	1.31	0.98
	1	ACVR1C	ID_15815	0	0.06	0.13	1.49	0.8
	1	SCN3A	ID_15843;ID_15844	0	0.68	0.89	1.92	1.04
	1	FAM40B	ID_16783	0	0.21	0.58	1.12	0.85
	1	LMCD1	ID_17199	0	0.58	0.93	1.47	1.26
	1	PPARG	ID_17222	0	1.2	1.26	2.94	2.39
	1	FGL2	ID_17463	0	0.74	1.24	2.29	2.02
	1	TIMP4	ID_18020	0	0.58	0.77	1.27	1.05
	1	CSGALNACT2	ID_18041;ID_18418	0	0.5	0.66	1.21	1.11
	1	TRIM63	ID_18889	0	0.65	1.01	2.05	1.43
	1	MAP3K6	ID_19694	0	0.85	0.91	1.61	1.02
	1	CNKSR1	ID_19712	0	0.15	0.64	1.12	0.87
	1	FOS	ID_20283	0	0.58	0.76	1.9	1.39
	1	TRIM54	ID_20657	0	0.56	0.94	1.58	1.39
	1	NFKBIA	ID_20789	0	0.2	0.45	1.42	0.74
	1	KITLG	ID_21395	0	0.75	0.81	1.3	1.14
	1	PTPRB	ID_21426	0	1.03	1.38	1.92	1.52
	1	NR4A1	ID_21786	0	0.31	0.48	1.55	1
	1	FBXO32	ID_22323	0	0.01	0.52	1.48	1.04
	1	PDGFB	ID_22491	0	0.7	0.56	1.03	1.07
	1	LRRC2	ID_23366	0	0.13	0.95	2.32	1.76
	1	ZBTB16	ID_23738	0	1.08	1.36	3.41	1.25
	1	LOC100910104	ID_24093;ID_24094;ID_24095	0	1.16	1.5	2.59	1.9
	1	IL1R1	ID_24293	0	0.37	0.47	1.15	0.48
	1	GPR116	ID_24656	0	0.72	0.89	1.45	0.99
	1	PER2	ID_24934	0	0.85	0.87	1.73	1.16
	1	CES1D /// LOC291863 /// CES1C	ID_25104	0	0.02	0	1.61	0.62
	1	TLR7	ID_25337	0	0.71	0.72	1.35	0.75
	1	TLR13	ID_25497	0	0.42	0.91	1.62	0.95
	1	MIR503	ID_26225	0	0.57	0.83	1.26	0.98
	1	MIR322	ID_26226	0	0.65	0.76	1.25	0.83
	1	IL20RA	ID_48	0	0.55	0.81	1.28	1.18
	1	MAP3K5 /// MAP3K5	ID_49	0	0.21	0.52	0.51	1.01
	1	DNAJA4	ID_97;ID_23045	0	0.5	0.46	0.63	1.24
	1	AHRR	ID_112	0	0.69	0.97	0.91	1.37
	1	PPP1R14C	ID_123	0	0.64	1.02	1.31	1.66
	1	ESR1	ID_132;ID_133	0	0.37	0.69	1.39	1.78
	1	SYNJ2	ID_146	0	0.56	0.71	0.91	1.08
	1	TMEM86B	ID_312	0	0.48	0.47	0.61	1.23
	1	RTN2	ID_421	0	0.5	0.79	0.96	1.32
	1	CEACAM10	ID_450	0	0.41	0.81	0.61	1.24
	1	TGFB1	ID_466	0	0.56	0.83	0.95	1.71
	1	TYROBP	ID_541	0	0.77	1.2	1.13	1.74
	1	RRAS	ID_645	0	0.45	0.92	1.12	1.2
	1	PDE8A	ID_798	0	0.65	0.84	1.26	1.25
	1	ART1	ID_903	0	0.97	1.13	1.32	1.77
	1	STIM1	ID_905	0	0.52	1	1.36	1.59
	1	ARNTL /// ARNTL	ID_1056	0	0.2	0.62	1.07	1.02
	1	CHP2	ID_1100	0	1.12	1.34	1.91	1.85
	1	MYLPF	ID_1135	0	0.87	1.5	1.65	1.77
	1	ITGAM	ID_1156	0	0.83	1.13	1.2	1.55
	1	ITGAX	ID_1157	0	0.42	0.64	0.53	1.03
	1	BAG3	ID_1163	0	0.84	0.96	1.45	1.65
	1	PSMD1 /// HTRA1	ID_1175	0	0.49	0.68	0.74	1.01
	1	PTPRE	ID_1200	0	0.66	1	1.27	1.6
	1	PNPLA2 /// LOC100911615	ID_1258	0	0.52	1.01	3.02	2.98
	1	CD151 /// LOC100911730	ID_1260	0	0.46	0.61	0.79	1.01
	1	CTSF	ID_1318	0	0.34	0.53	0.89	1.02
	1	MACROD1	ID_1368	0	0.39	0.81	1.04	1.5
	1	ENTPD1	ID_1579	0	0.61	0.87	0.97	1.18
	1	GINM1 /// GINM1	ID_1717	0	0.13	0.54	0.77	1.32
	1	PRKCG	ID_1943	0	0.27	0.54	0.9	1.05
	1	SSC5D	ID_1984	0	0.62	1.09	1.05	1.32
	1	LILRB4	ID_1997	0	0.17	0.62	0.48	1.07
	1	CKM /// A930016O22RIK /// CKM	ID_2068	0	0.28	0.78	0.98	1.11
	1	CEACAM1	ID_2112	0	0.15	0.26	0.54	1.04
	1	FXYD5	ID_2210	0	0.87	0.98	1.28	1.57
	1	FXYD1	ID_2212	0	1.56	2.07	2.47	2.87
	1	FXYD3	ID_2213	0	0.74	1.7	2.48	3.44
	1	FCGRT	ID_2299	0	1.04	1.17	1.6	1.71
	1	SLCO3A1	ID_2479	0	0.47	0.85	1.02	1.49
	1	FOLR2	ID_2612	0	0.69	1.02	1.3	1.5
	1	LMO1	ID_2768	0	0.1	0.28	0.82	1.13
	1	NUPR1	ID_2861	0	0.85	2.46	2.2	2.94
	1	COX6A2	ID_2903	0	1.77	2.29	2.7	3.26
	1	COX8B	ID_2962	0	1.46	2.29	2.64	2.88
	1	ANO9	ID_2968	0	0.11	0.32	0.49	1.06
	1	DUSP8	ID_2988	0	0.62	0.75	1.02	1.16
	1	ACTN3	ID_3059	0	1.59	2.45	3.13	3.83
	1	FERMT3	ID_3121	0	0.48	0.64	0.65	1.2
	1	GDA	ID_3245	0	0.56	1.04	2.03	2.32
	1	SLC16A12	ID_3297	0	0.51	0.51	0.56	1.2
	1	PDLIM1	ID_3327	0	0.98	1.08	1.53	1.57
	1	GOLGA7B	ID_3343	0	0.2	0.61	1.68	2.29
	1	PTX4	ID_3533	0	0.51	1.19	1.28	1.74
	1	C1QTNF2	ID_3597	0	0.74	1.08	1.36	1.44
	1	GPX3	ID_3695	0	0.57	0.82	0.71	1.73
	1	MYH1 /// MYH8 /// MYH2	ID_3813	0	0.08	0.48	0.6	1.67
	1	MYH4	ID_3814	0	0.1	0.62	0.7	1.07
	1	DHRS7C	ID_3820	0	1.02	1.75	1.61	1.94
	1	ATP2A3	ID_3903	0	0.5	0.81	0.94	1.57
	1	MIR22	ID_3942	0	0.49	0.59	1.19	1.7
	1	RILP	ID_3945	0	0.1	0.37	0.78	1.19
	1	VTN	ID_3977	0	0.16	0.62	0.7	1.43
	1	CCL2	ID_4019	0	0.84	1.1	1.54	1.96
	1	TOB1	ID_4102	0	0.37	1.02	0.99	1.34
	1	AOC3 /// G6PC /// PSME3	ID_4206	0	0.81	1.69	2.49	3.09
	1	FMNL1	ID_4241	0	0.38	0.68	0.73	1.05
	1	ACE /// ACE3	ID_4255	0	0.33	0.76	0.93	1.56
	1	RGD1565033	ID_4269	0	0.5	0.49	0.94	1.13
	1	ITGB4	ID_4327	0	0.81	1.22	1.47	1.67
	1	CPEB4	ID_4551	0	0.62	1	1.26	1.85
	1	LOC303140 /// LOC303140	ID_4649	0	0.54	0.67	0.95	1.15
	1	CCDC69	ID_4659	0	0.38	0.98	1.14	1.2
	1	SLC36A2	ID_4661	0	0.42	1.18	1.36	1.96
	1	LOC691221	ID_4674	0	0.04	1.09	1.32	2.07
	1	CD68	ID_4805	0	0.63	0.77	0.79	1.6
	1	TNFSF13	ID_4809	0	0.27	0.39	0.53	1.24
	1	CXCL16 /// ZMYND15	ID_4836	0	0.48	0.67	0.85	1.13
	1	CHRNE	ID_4838	0	0.45	0.61	0.98	1.34
	1	SERPINF1	ID_4899	0	0.55	0.91	1.06	1.3
	1	MYO1D	ID_4956	0	0.37	0.66	0.77	1.5
	1	MIR21	ID_4994	0	0.55	0.57	1.26	1.28
	1	PDK2 /// PDK2	ID_5052	0	-0.16	0.16	0.54	1.14
	1	PLXDC1	ID_5086	0	0.71	1.03	0.99	1.47
	1	CACNB1	ID_5088	0	0.72	1.23	1.44	1.65
	1	NR1D1 /// THRA	ID_5101	0	0.18	0.39	1.26	1.71
	1	KRT17	ID_5153	0	1.67	1.48	2.05	2.95
	1	LOC100366224	ID_5173	0	0.21	0.8	1.19	1.24
	1	SCN4A	ID_5238	0	0.59	1.03	1.43	1.69
	1	CACNG1	ID_5250	0	1.43	2.14	2.27	2.94
	1	ABCA8A	ID_5264	0	1.85	2.5	3.2	3.09
	1	CD300LE	ID_5282	0	0.51	1.44	1.65	2.21
	1	TRIM47	ID_5307	0	0.47	0.72	0.81	1
	1	PPP1R27	ID_5346	0	1.13	1.14	1.58	1.89
	1	MYADML2	ID_5353	0	0.81	1.38	1.54	2.01
	1	SH3BGR	ID_5453	0	0.82	1.53	1.88	2.04
	1	LOC685680	ID_5543	0	0.45	0.55	1.27	1.36
	1	CD200	ID_5546	0	0.44	0.65	0.56	1.29
	1	LRRC33	ID_5605	0	0.6	0.66	1.02	1.14
	1	TANGO2	ID_5686	0	0.44	0.69	0.89	1.16
	1	LIPI	ID_5735	0	0.76	1.11	1.05	1.61
	1	RUNX1	ID_5796	0	0.41	0.49	0.63	1.05
	1	CCDC80	ID_5867	0	0.42	0.69	1.31	1.5
	1	MIR568	ID_5877	0	-0.01	0.43	1.01	1.17
	1	ZBTB20	ID_5878	0	0.24	1.04	1.56	1.91
	1	POPDC2	ID_5888	0	1.15	1.89	2.42	2.89
	1	HRASLS	ID_5955	0	0.78	1.49	1.71	2.32
	1	KNG1L1 /// KNG1 /// KNG2	ID_5975	0	0.51	0.79	0.76	1.9
	1	CCL24	ID_6230	0	0.38	0.74	0.7	1.63
	1	ELN	ID_6242	0	0.97	1.28	1.31	1.97
	1	WBSCR17 /// WBSCR17	ID_6254	0	0.64	0.99	1.27	1.34
	1	SCARB1	ID_6273	0	0.44	0.67	0.98	1.02
	1	MAFK	ID_6505	0	0.3	0.42	0.84	1.01
	1	GJC3	ID_6530	0	0.08	0.35	0.44	1.28
	1	PHKG1	ID_6607	0	-0.12	0.44	0.66	1.3
	1	P2RX4	ID_6647	0	0.27	0.43	0.52	1.05
	1	P2RX7	ID_6648	0	0.44	0.92	0.98	1.22
	1	OAS1K	ID_6671	0	0.1	0.78	0.94	1.01
	1	ACACB	ID_6712	0	0.38	0.98	1.41	1.52
	1	CHI3L1	ID_6841	0	-0.09	1.04	1.09	1.86
	1	CYB5R1	ID_6845	0	0.54	0.89	1.16	1.33
	1	SELL	ID_6965	0	0.28	0.96	0.74	1.64
	1	LAMB3	ID_7152	0	0.44	0.79	1.13	1.41
	1	CXCR4	ID_7225	0	0.25	0.4	0.45	1.22
	1	PRELP	ID_7255	0	0.54	0.88	1.13	1.4
	1	PPP1R12B	ID_7262	0	0.3	0.72	1.07	1.16
	1	LGR6	ID_7263	0	0.48	0.46	1.24	1.26
	1	SHISA4	ID_7270	0	0.1	0.67	1.01	1.4
	1	PTPRC	ID_7284	0	0.82	1.35	1.45	1.9
	1	METTL11B	ID_7386	0	0.61	1.15	1.27	1.32
	1	RCSD1	ID_7397	0	0.52	0.89	1.09	1.26
	1	RGS4	ID_7412	0	0.63	0.67	0.85	1.46
	1	FCER1G	ID_7429	0	0.17	0.58	0.47	1.08
	1	CASQ1	ID_7447	0	2.15	3.49	3.92	4.22
	1	ATP1A2	ID_7449	0	0.73	1.11	1.91	2.72
	1	CADM3	ID_7460	0	0.96	1.42	2.27	2.27
	1	ADCK3	ID_7482	0	-0.14	0.81	1.91	2.53
	1	PPP2R5A	ID_7532	0	0.59	0.63	0.85	1.15
	1	HSD11B1	ID_7539	0	0.45	0.98	1.57	2.47
	1	PLAC8	ID_7596	0	0.72	1.06	0.88	2.22
	1	RASGEF1B	ID_7604	0	-0.04	0.63	1.31	1.31
	1	SGCB	ID_7692	0	0.54	0.88	1.06	1.08
	1	YIPF7	ID_7720	0	1.19	1.96	2.75	2.95
	1	ATP8A1	ID_7724	0	0.51	0.61	0.95	1.04
	1	SEL1L3	ID_7772	0	1.19	2.15	2.67	3.15
	1	CPZ	ID_7822	0	0.98	1.45	2.06	2.13
	1	DMP1	ID_8019	0	1.23	2.16	1.67	2.58
	1	ART3	ID_8065	0	0.9	1.96	3.01	2.95
	1	SOD3	ID_8217	0	1.38	2.59	2.87	3.16
	1	ABLIM2	ID_8257	0	0.54	0.76	0.99	1.81
	1	CAMK2B	ID_8323	0	1.43	1.97	2.27	2.47
	1	MYOZ1	ID_8417	0	2.22	3.83	4.61	5.01
	1	RNASE4	ID_8539	0	0.53	0.9	1.18	1.22
	1	FITM1	ID_8629	0	0.94	1.12	1.6	1.87
	1	MCPT1 /// MCPT2 /// MCPT1L1	ID_8649	0	1.42	2.35	2.77	2.72
	1	EGR3	ID_8743	0	0.46	0.7	0.81	1.57
	1	HR	ID_8749	0	0.16	0.68	1.15	1.66
	1	GCH1	ID_8937	0	0.36	0.54	0.56	1.44
	1	NDRG2	ID_8984	0	1.13	1.63	2.07	2.06
	1	SLC7A8	ID_9059	0	0.89	1.06	1.43	2.19
	1	SGCG	ID_9136	0	1.07	1.51	1.88	2.28
	1	PTK2B	ID_9165	0	0.29	0.71	0.98	1.56
	1	ASB14	ID_9324	0	0.51	0.79	1.35	2.03
	1	LOC100360666 /// LOC100360666	ID_9331	0	0.43	0.93	1.33	1.29
	1	CYP4F18	ID_9411	0	0.11	0.58	0.59	1.04
	1	RGD1564899	ID_9733;ID_9734;ID_9735;ID_9736	0	1.32	2.01	2.58	2.59
	1	TMEM38A	ID_9773	0	1.21	1.81	1.91	2.37
	1	LPL	ID_9834	0	0.53	0.94	2.25	2.15
	1	PDLIM3	ID_9909	0	1.3	2.04	2.47	2.52
	1	FBP2	ID_10110	0	0.18	0.44	1.13	2.05
	1	EPDR1	ID_10341	0	0.53	0.79	0.85	1.34
	1	CALML3	ID_10413	0	0.65	2.37	2.03	2.7
	1	OPTN	ID_10435	0	0.48	0.76	1.16	1.2
	1	APBB1IP	ID_10482	0	1	1.23	1.62	2.62
	1	FBXO23	ID_10554	0	0.48	0.73	0.78	1.15
	1	ASPN	ID_10585	0	0.62	1.07	1.15	1.37
	1	LOC100910978	ID_10587	0	0.38	0.82	1.05	2.76
	1	GMPR	ID_10600	0	0.93	1.61	1.88	2.26
	1	SFRP4	ID_10723	0	1.05	1.9	2.23	3.46
	1	AKR1C14	ID_10791	0	0.66	1.6	2.36	1.98
	1	CD74	ID_11073	0	1.08	1.61	2.03	2.42
	1	CIDEA	ID_11113	0	1.57	2.49	3.47	3.42
	1	ST8SIA5	ID_11151	0	0.44	1.01	1.71	1.68
	1	MBP	ID_11169;ID_11170	0	0.21	0.57	0.77	1.92
	1	CD14	ID_11285	0	0.36	0.6	0.61	1.09
	1	MARCH3	ID_11354	0	0.42	0.83	0.71	1.04
	1	MIR145	ID_11370	0	0.6	0.88	1.3	1.4
	1	JUNB	ID_11582	0	0.78	1.17	1.34	1.47
	1	CDH13	ID_11767	0	0.71	1.08	1.49	1.47
	1	WFDC1	ID_11774	0	0.22	0.59	0.58	1.33
	1	GPR56	ID_11862	0	0.97	1.14	1.53	2.2
	1	MT2A	ID_11879;ID_13927	0	0.88	1.03	1.86	2.09
	1	DPEP2	ID_12019	0	0.65	0.83	1.06	1.76
	1	PPAP2A /// SKIV2L2	ID_12272	0	0.97	1.26	1.56	1.8
	1	SEPP1 /// CCDC152	ID_12303	0	0.77	0.86	1.34	1.56
	1	ANKH	ID_12367	0	0.65	0.75	0.79	1.5
	1	CMBL	ID_12374	0	0.51	1.79	3.28	3.8
	1	FABP4	ID_12399	0	1.71	2.76	4.58	4.19
	1	MGST2	ID_12516	0	0.34	0.66	1.04	1.15
	1	P2RY1	ID_12553	0	-0.19	0.32	0.53	1.18
	1	MLF1	ID_12571	0	0.25	2.19	3.26	3.1
	1	IL12A	ID_12578	0	0.42	0.63	0.73	1.46
	1	PBXIP1	ID_12672	0	0.76	1.11	1.35	1.43
	1	S100A4	ID_12696	0	0.4	0.8	0.87	1.75
	1	S100A6 /// CASK	ID_12698	0	0.5	0.55	0.75	1.51
	1	TSPAN2	ID_12806	0	0.22	0.48	0.86	1.1
	1	FRRS1 /// FRRS1	ID_12883	0	0.32	0.44	0.53	1.34
	1	LPPR5	ID_12884	0	0.81	1.06	1.27	1.58
	1	MANBA	ID_12939	0	0.73	0.82	1.08	1.2
	1	PIK3CB	ID_13042;ID_23970	0	0.44	0.78	1.02	0.98
	1	FBXO4	ID_13177	0	0.64	0.78	1	1.36
	1	TUBB4B /// C7	ID_13179	0	0.86	0.89	1.12	1.59
	1	CA2	ID_13238	0	0.94	1.11	1.08	2.59
	1	TM4SF1	ID_13368	0	0.03	0.48	0.89	1.4
	1	SELENBP1	ID_13573	0	0.52	0.69	0.96	1.42
	1	ECM1 /// RGD1566380	ID_13586	0	0.34	1.41	1.71	1.76
	1	LOC690012	ID_13591	0	0.9	1.05	1.31	1.67
	1	FCGR1A	ID_13601	0	0.38	0.95	0.71	1.08
	1	SYPL2	ID_13690;ID_13691	0	1.99	2.9	3.24	3.75
	1	CELSR2	ID_13692	0	0.69	0.73	0.96	1.3
	1	C4B /// C4A /// LOC100911579	ID_13953	0	0.07	0.47	0.73	1.14
	1	RT1-DA	ID_13964	0	0.59	1.15	1.54	1.78
	1	RGD1306739	ID_14077	0	0.38	0.74	1.18	1.43
	1	MGC112715	ID_14099	0	0.22	0.57	0.69	1.11
	1	SMPDL3A	ID_14140	0	0.25	0.41	0.85	1.5
	1	IER3	ID_14263	0	0.46	1.02	1.13	1.47
	1	TNXB /// TNXA-PS1 /// TNXB	ID_14294	0	2.08	2.94	3.23	3.9
	1	TAP1	ID_14312	0	0.25	0.92	0.72	1.31
	1	IP6K3	ID_14331	0	0.44	0.91	1.39	1.29
	1	ITGB2	ID_14385	0	0.17	0.51	0.51	1.35
	1	S100B	ID_14396	0	0.6	0.59	0.83	1.24
	1	CHCHD10	ID_14401	0	1.05	1.71	2.29	2.82
	1	SRGN	ID_14460	0	1.3	1.5	1.79	2.67
	1	MAN1A1	ID_14476	0	0.44	0.51	0.71	1
	1	ADAMTSL4	ID_14558	0	1.05	1.65	2.12	2.49
	1	ENTPD2	ID_14590	0	1.63	2.35	2.84	3.26
	1	ANGPTL2	ID_14699	0	0.37	0.8	1	1.44
	1	OLFML2A	ID_14757	0	0.48	0.61	0.65	1.17
	1	ARHGAP15	ID_14763	0	0.28	0.59	0.56	1.44
	1	XIRP2	ID_14810	0	0.27	1.7	3.55	3.52
	1	SQRDL	ID_15175;ID_16622	0	0.35	0.66	0.9	1.06
	1	FBLN7	ID_15209	0	0.46	0.73	0.71	1.86
	1	PRNP	ID_15247	0	0.16	0.62	1.22	1.53
	1	REM1	ID_15358	0	0.35	0.64	0.62	1.01
	1	MYLK2	ID_15365	0	1.53	2.44	2.9	3.35
	1	LBP	ID_15438	0	0.39	0.77	0.88	1.93
	1	DBNDD2	ID_15476	0	0.27	0.47	0.67	1.01
	1	SLC17A9	ID_15561	0	0.55	0.94	0.82	1.26
	1	FCN1	ID_15621	0	0.55	0.9	1.19	1.12
	1	CRAT	ID_15684	0	0.4	0.48	0.75	1.27
	1	STOM	ID_15729	0	0.27	0.3	0.85	1.1
	1	CYTIP	ID_15814	0	0.92	1.47	1.99	1.77
	1	SLC25A12	ID_15862	0	0.14	0.64	1.17	1.14
	1	SMTNL1	ID_15922	0	0.22	1.28	2.2	2.4
	1	ADAM33	ID_16325	0	0.54	0.85	1.14	1.39
	1	THBD	ID_16386	0	0.58	0.61	0.79	1.2
	1	CD93	ID_16387	0	0.37	0.55	0.85	1.04
	1	SNTA1	ID_16445	0	1.14	1.26	1.42	2
	1	TGM2	ID_16483	0	0.67	1.04	1.42	1.62
	1	SDC4	ID_16518	0	0.41	0.5	0.92	1.17
	1	TNNC2	ID_16528	0	1.54	2.41	2.63	2.9
	1	LAMA5	ID_16593	0	0.7	0.89	1.26	1.37
	1	EEF1A2	ID_16605	0	1.28	2.18	2.75	3.64
	1	CD36 /// RGD1565355 /// LOC100365047	ID_16681	0	1.76	1.94	2.84	3.31
	1	CAV2	ID_16744;ID_25154	0	0.97	1.22	2.15	2.35
	1	IRF5	ID_16779	0	0.52	0.69	0.92	1.13
	1	CPA1	ID_16791	0	0.8	0.92	1.02	1.56
	1	CLCN1	ID_16853	0	0.35	0.66	0.69	1.26
	1	GIMAP4	ID_16896	0	0.76	1.57	1.32	1.78
	1	GPNMB	ID_16905	0	0.24	0.47	0.86	1.5
	1	ZNRF2	ID_16932	0	0.54	0.49	0.65	1
	1	HERC3	ID_16973	0	0.32	0.78	0.78	1.06
	1	FOXI3	ID_17045	0	0.6	0.91	1.52	2.05
	1	MGLL	ID_17139	0	1.25	1.63	2.16	2.71
	1	CLEC4D	ID_17285	0	0.04	0.39	0.47	1.41
	1	C1R	ID_17293	0	-0.08	1.22	1.48	2.05
	1	LOC689800	ID_17332	0	0.53	0.68	1.19	1.3
	1	SSPN	ID_17398	0	0.71	1.25	1.49	1.9
	1	GSAP	ID_17464	0	0.5	0.86	1.26	1.16
	1	CALCR	ID_17524	0	0.52	0.83	0.82	1.18
	1	PDK4	ID_17534	0	0.68	1.56	3.37	3.07
	1	RARRES2	ID_17697	0	0.86	1.18	1.82	2.06
	1	GADD45A	ID_17769	0	0.36	0.52	0.7	1.19
	1	ACTG2	ID_17880	0	0.62	0.97	1.22	1.49
	1	LOC502859	ID_17937;ID_17938	0	0.41	0.91	1.04	1.13
	1	ALOX5	ID_18030	0	0.91	0.82	1.17	1.41
	1	RASSF4	ID_18034	0	0.56	0.87	1.02	1.11
	1	C1S	ID_18086	0	0.05	0.62	0.75	1.04
	1	CD9	ID_18113	0	1	1.11	1.39	1.81
	1	LY49SI3 /// LY49SI2 /// LY49I9 /// LOC497796 /// RGD1561306 /// LOC502907 /// LOC690097 /// LOC100910679 /// KLRA7	ID_18160	0	0.24	0.75	0.75	1.53
	1	KLRA1	ID_18185	0	0.39	0.61	0.52	1.07
	1	LMOD2 /// LOC100909784	ID_18278	0	1.87	2.58	3.41	3.13
	1	JPH1	ID_18288	0	0.37	0.81	0.87	1.51
	1	MURC	ID_18494	0	1.18	2.14	2.67	2.58
	1	TMEM38B	ID_18515	0	0.29	0.44	0.91	1.56
	1	TLR4	ID_18552	0	0.66	0.93	0.93	1.35
	1	PTCH2	ID_18740	0	0.42	0.8	1.33	1.53
	1	NT5C1A	ID_18787	0	0.7	1.4	2.04	2.18
	1	LAPTM5	ID_18856	0	0.73	1	0.97	1.7
	1	PLA2G2D	ID_18939	0	0.02	0.38	0.82	1.36
	1	TMEM52	ID_19055	0	0.18	0.68	1.31	1.56
	1	FHL5	ID_19178	0	0.2	0.61	1.28	1.31
	1	RGD1309821	ID_19223	0	0.96	1.79	2.08	2.38
	1	RGD1561916	ID_19224	0	0.23	0.6	0.98	1.49
	1	FAM219A	ID_19225	0	0.53	0.59	0.83	1.02
	1	PTPN3	ID_19321	0	0.42	0.48	0.57	1.24
	1	LOC298139	ID_19380	0	0.39	1.02	1.03	1.13
	1	CDKN2C	ID_19507	0	0.88	1.25	1.5	1.95
	1	CYP4B1	ID_19520	0	0.21	0.46	0.96	1.67
	1	KCNQ4	ID_19603	0	0.43	0.69	0.93	1.21
	1	PTAFR	ID_19703	0	0.49	0.86	1.11	1.19
	1	PINK1	ID_19751	0	-0.1	0.17	0.6	1.17
	1	MMP23	ID_19882	0	0.54	0.76	1.04	1.46
	1	XDH	ID_19972	0	0.15	0.78	1.67	1.73
	1	PTGR2	ID_20266	0	0.18	0.3	0.56	1.05
	1	TMEM63C	ID_20294	0	0.75	0.97	1.11	1.33
	1	MIR433 /// RNO-MIR-3543 /// RNO-MIR-434 /// RNO-MIR-433 /// RNO-MIR-431 /// RNO-MIR-136 /// RNO-MIR-127	ID_20377	0	0.69	1.17	1.61	1.51
	1	PQLC3	ID_20703	0	0.44	0.57	0.9	1.23
	1	SCIN	ID_20758	0	0.45	0.38	0.66	1.07
	1	SPTB	ID_20872	0	1.24	1.6	1.73	2.17
	1	PLEK2	ID_20878	0	0.58	0.73	1.06	2.04
	1	NFIC	ID_21209	0	0.72	0.75	0.8	1.18
	1	LOC100125365	ID_21210	0	0.42	0.52	0.65	1.33
	1	JSRP1	ID_21228	0	0.5	0.87	0.97	1.09
	1	HAL	ID_21369	0	0.16	1.48	2.89	3.25
	1	GPIHBP1	ID_21574	0	1.4	1.92	2.3	2.64
	1	CSF2RB	ID_21615	0	0.57	0.81	1.4	1.36
	1	PARVB	ID_21684	0	0.34	0.82	0.95	1.28
	1	TMEM117	ID_21734	0	0.64	0.98	1.14	1.66
	1	PFKM	ID_21743	0	0.16	0.69	0.93	1.52
	1	IGFBP6	ID_21795	0	0.99	1.67	1.84	2.62
	1	CFD	ID_21981	0	0.01	0.14	0.73	1.06
	1	MARCH2	ID_22039	0	0.63	0.58	0.91	1.06
	1	TCP11L2	ID_22064	0	-0.15	0.62	0.71	1.17
	1	MYF6	ID_22142	0	1.96	3.12	3.45	4.29
	1	GLIPR1	ID_22153	0	0.3	0.75	0.59	1.33
	1	LY6C /// LOC100911104 /// LOC100912078	ID_22402	0	0.31	1.3	1.33	1.9
	1	MAFA	ID_22412	0	0.23	0.65	0.86	1.11
	1	MB	ID_22450	0	1.06	1.16	1.51	1.99
	1	PVALB	ID_22463	0	0.2	0.79	1	2.84
	1	TST	ID_22464	0	0.32	0.62	1.1	1.32
	1	C1QTNF6	ID_22466	0	0.49	0.82	0.98	1.07
	1	RAC2	ID_22468	0	0.78	1.04	1.03	1.86
	1	MAPK12	ID_22558	0	0.77	1.07	1.44	1.76
	1	CPT1B	ID_22566	0	2.03	2.73	3.29	3.71
	1	ADAMTS20	ID_22582	0	0.66	1.12	1.33	1.34
	1	VDR	ID_22600	0	0.66	0.94	1.08	2.04
	1	KRT5 /// LOC683313 /// KRT75	ID_22667	0	0.21	0.43	0.52	1.01
	1	PPP1R1A	ID_22698	0	0.2	0.57	1	1.21
	1	CASP12	ID_22713	0	0.59	1.1	1.49	1.36
	1	SLC37A4	ID_22987	0	0.14	0.33	0.68	1.01
	1	RGD1566243	ID_23013	0	0.44	0.43	0.51	1.13
	1	LOC363060	ID_23021	0	0.63	1.05	2.06	1.97
	1	PLSCR4	ID_23245	0	0.76	0.79	1.18	1.57
	1	ALS2CL	ID_23364	0	0.52	0.75	0.81	1.25
	1	GADL1	ID_23387	0	0.08	1.11	1.65	1.41
	1	HHATL	ID_23421	0	0.44	0.89	1.44	2.53
	1	GLB1L2	ID_23581	0	0.46	1.02	1.18	1.48
	1	LOXL1	ID_23813	0	0.45	0.51	0.87	1.35
	1	GCOM1	ID_23885	0	0.33	0.88	1.26	1.29
	1	LOC681849 /// MLIP	ID_23902	0	1.69	2.93	3.37	3.42
	1	PARP3	ID_24008	0	0.01	0.5	0.66	1.03
	1	LSMEM2	ID_24021	0	0.53	1.06	1.28	1.28
	1	APOBEC2	ID_24149	0	1.48	2.23	2.47	2.7
	1	SLC29A1	ID_24189	0	0.68	0.61	0.8	1.07
	1	RGD1562107	ID_24226	0	0.81	0.55	1.49	1.85
	1	SLC9A2	ID_24299	0	0.11	0.6	0.95	1.53
	1	TMEM182	ID_24300	0	1.74	2.27	2.79	3.29
	1	CXCR2	ID_24421	0	0.76	1.15	0.97	2
	1	ZFP142 /// PLCD4	ID_24432	0	-0.01	0.68	1.53	1.74
	1	INPP5D	ID_24502	0	0.59	0.72	0.79	1.05
	1	RAMP1	ID_24518	0	0.32	0.79	1.23	1.59
	1	KLHL30	ID_24522	0	0.56	0.86	1.01	1.68
	1	TREM1	ID_24608	0	-0.12	0.56	0.71	0.97
	1	TFEB	ID_24611	0	0.4	0.43	0.6	1.02
	1	CLIC5	ID_24649	0	0.06	0.79	1.28	2.03
	1	RCAN2	ID_24651	0	0.92	0.93	1.29	2.03
	1	PLA2G7	ID_24654	0	0.43	0.99	1.43	2.24
	1	METTL21C	ID_24753	0	0.44	0.84	1.63	2.51
	1	TRAK2	ID_24799	0	0.34	0.4	0.39	1.07
	1	ACADL	ID_24833	0	0.09	0.5	0.98	1.22
	1	ASB18	ID_24925	0	0.24	0.66	1.03	1.24
	1	SLC25A23	ID_25054;ID_25055	0	-0.09	0.27	0.39	1.01
	1	LRG1	ID_25077	0	0.15	0.5	0.8	1.34
	1	PLIN5	ID_25078	0	0.22	0.37	0.61	1.07
	1	FEM1A	ID_25123	0	0.29	0.77	0.8	1.2
	1	CYBB	ID_25818	0	0.67	1.04	1.1	1.67
	1	ASB11	ID_25928	0	0.01	0.41	1.01	1.11
	1	ASB12	ID_26034	0	1.95	3.3	4.02	4.5
	1	IL2RG	ID_26056	0	0.6	1.14	1.29	1.64
	1	IGSF1	ID_26198	0	0.39	0.92	1.53	2.07
