# Supplementary material for: Microarray and qPCR Analysis of Mitochondrial Metabolism Activation during Prenatal and Early Postnatal Development in Rats and Humans with Emphasis on CoQ10 Biosynthesis
Source: Biology (Basel). 2021 May 8;10(5):418. doi: 10.3390/biology10050418 (PMC8150536; doi:10.3390/biology10050418)
Supplement: Supplementary file 1 [file biology-10-00418-s001.zip › biology-10-00418-s001/Krizova et al_Tables S1 showing GO categories of profiles gene symbols co-clustered in microarray GO and STEM analysis/Table S1 MUSCLE cluster 1 GOtable.xlsx]

## Sheet: Table S1 MUSCLE cluster 1 GOtab
Microarray and qPCR analysis of mitochondrial metabolism activation during prenatal and early postnatal development in rat and human with emphasis on CoQ10 biosynthesis
Jana Krizova, Martina Hulkova, Vaclav Capek, Petr Mlejnek, Jan Silhavy, Marketa Tesarova, Jiri Zeman, Hana Hansikova
(Table S1)
GO Results for Cluster 1 (Profiles 67 and 70) based on the actual number of genes assigned to the cluster:
	Profile 29 (0.0,1.0,1.0,3.0,2.0)
	Profile 66 (0.0,1.0,2.0,3.0,4.0)
-------
Category ID	Category Name	#Genes Category	#Genes Assigned	#Genes Expected	#Genes Enriched	p-value	Corrected p-value	Fold
GO:0009986	cell surface	643	49	15.5	33.5	1.1e-12	<0.001	3.2
GO:0044421	extracellular region part	2935	129	70.7	58.3	2.1e-12	<0.001	1.8
GO:1901700	response to oxygen-containing compound	1364	76	32.9	43.1	5.1e-12	<0.001	2.3
GO:0009605	response to external stimulus	1677	87	40.4	46.6	5.3e-12	<0.001	2.2
GO:0032879	regulation of localization	1780	90	42.9	47.1	8.7e-12	<0.001	2.1
GO:0051239	regulation of multicellular organismal process	2015	97	48.5	48.5	1.9e-11	<0.001	2
GO:0005615	extracellular space	971	60	23.4	36.6	2e-11	<0.001	2.6
GO:0070887	cellular response to chemical stimulus	1808	89	43.5	45.5	4.8e-11	<0.001	2
GO:0033993	response to lipid	892	56	21.5	34.5	5.5e-11	<0.001	2.6
GO:0097529	myeloid leukocyte migration	105	18	2.5	15.5	6.3e-11	<0.001	7.1
GO:0006952	defense response	848	54	20.4	33.6	7.4e-11	<0.001	2.6
GO:0006954	inflammatory response	424	35	10.2	24.8	2.5e-10	<0.001	3.4
GO:0006950	response to stress	2461	108	59.3	48.7	2.7e-10	<0.001	1.8
GO:0048518	positive regulation of biological process	4048	155	97.5	57.5	3e-10	<0.001	1.6
GO:0001816	cytokine production	442	35	10.6	24.4	7.8e-10	<0.001	3.3
GO:0010033	response to organic substance	2162	97	52.1	44.9	8.8e-10	<0.001	1.9
GO:0030595	leukocyte chemotaxis	124	18	3	15	1.1e-09	<0.001	6
GO:0005515	protein binding	5094	182	122.7	59.3	1.1e-09	<0.001	1.5
GO:0006629	lipid metabolic process	892	53	21.5	31.5	1.3e-09	<0.001	2.5
GO:0014070	response to organic cyclic compound	923	54	22.2	31.8	1.6e-09	<0.001	2.4
GO:0051049	regulation of transport	1322	68	31.8	36.2	2.3e-09	<0.001	2.1
GO:0002682	regulation of immune system process	781	48	18.8	29.2	2.9e-09	<0.001	2.6
GO:0071621	granulocyte chemotaxis	66	13	1.6	11.4	5e-09	<0.001	8.2
GO:0044710	single-organism metabolic process	3607	138	86.9	51.1	5.1e-09	<0.001	1.6
GO:0009628	response to abiotic stimulus	1011	56	24.4	31.6	5.5e-09	<0.001	2.3
GO:0060326	cell chemotaxis	171	20	4.1	15.9	6e-09	<0.001	4.9
GO:0043269	regulation of ion transport	505	36	12.2	23.8	7.3e-09	<0.001	3
GO:0002684	positive regulation of immune system process	556	38	13.4	24.6	8.7e-09	<0.001	2.8
GO:0030016	myofibril	158	19	3.8	15.2	9.1e-09	<0.001	5
GO:0044459	plasma membrane part	1581	75	38.1	36.9	1.1e-08	<0.001	2
GO:0044763	single-organism cellular process	9933	300	239.3	60.7	1.2e-08	<0.001	1.3
GO:0043067	regulation of programmed cell death	1126	59	27.1	31.9	1.6e-08	<0.001	2.2
GO:0044255	cellular lipid metabolic process	669	42	16.1	25.9	1.6e-08	<0.001	2.6
GO:0097530	granulocyte migration	73	13	1.8	11.2	1.8e-08	<0.001	7.4
GO:0043292	contractile fiber	165	19	4	15	1.9e-08	<0.001	4.8
GO:0048731	system development	3472	132	83.6	48.4	1.9e-08	<0.001	1.6
GO:0009719	response to endogenous stimulus	1373	67	33.1	33.9	2.5e-08	0.002	2
GO:0042981	regulation of apoptotic process	1113	58	26.8	31.2	2.6e-08	0.002	2.2
GO:0002237	response to molecule of bacterial origin	327	27	7.9	19.1	3e-08	0.002	3.4
GO:0048513	organ development	2690	108	64.8	43.2	3.8e-08	0.002	1.7
GO:0006955	immune response	794	46	19.1	26.9	3.8e-08	0.002	2.4
GO:0048522	positive regulation of cellular process	3443	130	82.9	47.1	3.9e-08	0.002	1.6
GO:0048856	anatomical structure development	4083	148	98.3	49.7	4.2e-08	0.002	1.5
GO:0051707	response to other organism	615	39	14.8	24.2	4.2e-08	0.002	2.6
GO:0043207	response to external biotic stimulus	616	39	14.8	24.2	4.4e-08	0.002	2.6
GO:0044767	single-organism developmental process	4450	158	107.2	50.8	4.6e-08	0.002	1.5
GO:0030593	neutrophil chemotaxis	54	11	1.3	9.7	5.3e-08	0.002	8.5
GO:0042127	regulation of cell proliferation	1225	61	29.5	31.5	5.5e-08	0.002	2.1
GO:0001818	negative regulation of cytokine production	142	17	3.4	13.6	5.9e-08	0.002	5
GO:0009617	response to bacterium	452	32	10.9	21.1	6e-08	0.002	2.9
GO:0031674	I band	95	14	2.3	11.7	6.3e-08	0.002	6.1
GO:0010035	response to inorganic substance	502	34	12.1	21.9	6.7e-08	0.002	2.8
GO:0044281	small molecule metabolic process	1593	73	38.4	34.6	7e-08	0.002	1.9
GO:0007275	multicellular organismal development	3796	139	91.4	47.6	7.2e-08	0.002	1.5
GO:0044449	contractile fiber part	144	17	3.5	13.5	7.3e-08	0.002	4.9
GO:0071310	cellular response to organic substance	1444	68	34.8	33.2	7.6e-08	0.002	2
GO:0001817	regulation of cytokine production	387	29	9.3	19.7	7.6e-08	0.002	3.1
GO:0032101	regulation of response to external stimulus	483	33	11.6	21.4	8.6e-08	0.002	2.8
GO:0006811	ion transport	1212	60	29.2	30.8	8.8e-08	0.002	2.1
GO:0010941	regulation of cell death	1217	60	29.3	30.7	1e-07	0.002	2
GO:0008285	negative regulation of cell proliferation	511	34	12.3	21.7	1e-07	0.002	2.8
GO:0031982	vesicle	2848	111	68.6	42.4	1.1e-07	0.002	1.6
GO:0009607	response to biotic stimulus	639	39	15.4	23.6	1.1e-07	0.002	2.5
GO:1990266	neutrophil migration	58	11	1.4	9.6	1.2e-07	0.002	7.9
GO:0006810	transport	3268	123	78.7	44.3	1.3e-07	0.002	1.6
GO:0044765	single-organism transport	2789	109	67.2	41.8	1.3e-07	0.002	1.6
GO:0071396	cellular response to lipid	397	29	9.6	19.4	1.3e-07	0.002	3
GO:0016529	sarcoplasmic reticulum	47	10	1.1	8.9	1.4e-07	0.002	8.8
GO:0010038	response to metal ion	331	26	8	18	1.4e-07	0.002	3.3
GO:0010883	regulation of lipid storage	27	8	0.7	7.3	1.6e-07	0.002	12.3
GO:0030017	sarcomere	135	16	3.3	12.7	1.7e-07	0.002	4.9
GO:0044707	single-multicellular organism process	5815	192	140.1	51.9	1.9e-07	0.002	1.4
GO:0051234	establishment of localization	3361	125	81	44	1.9e-07	0.002	1.5
GO:0005578	proteinaceous extracellular matrix	250	22	6	16	1.9e-07	0.002	3.7
GO:0032496	response to lipopolysaccharide	314	25	7.6	17.4	1.9e-07	0.002	3.3
GO:0065008	regulation of biological quality	2508	100	60.4	39.6	2e-07	0.002	1.7
GO:0044444	cytoplasmic part	5297	178	127.6	50.4	2.2e-07	0.002	1.4
GO:0001775	cell activation	656	39	15.8	23.2	2.3e-07	0.002	2.5
GO:0002252	immune effector process	409	29	9.9	19.1	2.5e-07	0.002	2.9
GO:1902578	single-organism localization	2961	113	71.3	41.7	2.5e-07	0.002	1.6
GO:0006941	striated muscle contraction	106	14	2.6	11.4	2.6e-07	0.002	5.5
GO:1901701	cellular response to oxygen-containing compound	766	43	18.5	24.5	2.6e-07	0.002	2.3
GO:0048583	regulation of response to stimulus	2557	101	61.6	39.4	2.6e-07	0.002	1.6
GO:0071248	cellular response to metal ion	107	14	2.6	11.4	2.9e-07	0.002	5.4
GO:0003009	skeletal muscle contraction	29	8	0.7	7.3	2.9e-07	0.002	11.5
GO:0031988	membrane-bounded vesicle	2742	106	66	40	3.5e-07	0.002	1.6
GO:0032103	positive regulation of response to external stimulus	199	19	4.8	14.2	3.7e-07	0.002	4
GO:0003012	muscle system process	262	22	6.3	15.7	4.3e-07	0.002	3.5
GO:0043065	positive regulation of apoptotic process	470	31	11.3	19.7	4.6e-07	0.002	2.7
GO:0016528	sarcoplasm	53	10	1.3	8.7	4.6e-07	0.002	7.8
GO:0048519	negative regulation of biological process	3492	127	84.1	42.9	5e-07	0.002	1.5
GO:0010959	regulation of metal ion transport	265	22	6.4	15.6	5.2e-07	0.002	3.4
GO:0043068	positive regulation of programmed cell death	473	31	11.4	19.6	5.3e-07	0.002	2.7
GO:0008283	cell proliferation	1491	67	35.9	31.1	5.3e-07	0.002	1.9
GO:0005737	cytoplasm	7503	233	180.7	52.3	5.6e-07	0.002	1.3
GO:0009612	response to mechanical stimulus	225	20	5.4	14.6	5.8e-07	0.002	3.7
GO:0098589	membrane region	1104	54	26.6	27.4	6e-07	0.002	2
GO:0050920	regulation of chemotaxis	131	15	3.2	11.8	6.3e-07	0.002	4.8
GO:0048584	positive regulation of response to stimulus	1381	63	33.3	29.7	7.3e-07	0.002	1.9
GO:0012501	programmed cell death	1382	63	33.3	29.7	7.4e-07	0.002	1.9
GO:0001530	lipopolysaccharide binding	15	6	0.4	5.6	7.9e-07	0.002	16.6
GO:0050921	positive regulation of chemotaxis	100	13	2.4	10.6	8.3e-07	0.002	5.4
GO:0051240	positive regulation of multicellular organismal process	1146	55	27.6	27.4	8.5e-07	0.002	2
GO:0050873	brown fat cell differentiation	33	8	0.8	7.2	8.7e-07	0.002	10.1
GO:0042383	sarcolemma	117	14	2.8	11.2	8.7e-07	0.002	5
GO:0006915	apoptotic process	1358	62	32.7	29.3	8.8e-07	0.002	1.9
GO:0048545	response to steroid hormone	511	32	12.3	19.7	9.3e-07	0.002	2.6
GO:0006793	phosphorus metabolic process	2297	91	55.3	35.7	1.1e-06	0.002	1.6
GO:0050900	leukocyte migration	193	18	4.6	13.4	1.1e-06	0.002	3.9
GO:0006796	phosphate-containing compound metabolic process	2265	90	54.6	35.4	1.1e-06	0.002	1.6
GO:1903561	extracellular vesicle	2199	88	53	35	1.1e-06	0.002	1.7
GO:0070062	extracellular vesicular exosome	2199	88	53	35	1.1e-06	0.002	1.7
GO:0065010	extracellular membrane-bounded organelle	2204	88	53.1	34.9	1.2e-06	0.002	1.7
GO:0043230	extracellular organelle	2204	88	53.1	34.9	1.2e-06	0.002	1.7
GO:0072358	cardiovascular system development	784	42	18.9	23.1	1.2e-06	0.002	2.2
GO:0072359	circulatory system development	784	42	18.9	23.1	1.2e-06	0.002	2.2
GO:0010884	positive regulation of lipid storage	16	6	0.4	5.6	1.2e-06	0.002	15.6
GO:0050789	regulation of biological process	8626	259	207.8	51.2	1.3e-06	0.002	1.2
GO:0051384	response to glucocorticoid	216	19	5.2	13.8	1.3e-06	0.002	3.7
GO:0035556	intracellular signal transduction	1947	80	46.9	33.1	1.4e-06	0.002	1.7
GO:0071241	cellular response to inorganic substance	139	15	3.3	11.7	1.4e-06	0.002	4.5
GO:0051241	negative regulation of multicellular organismal process	816	43	19.7	23.3	1.4e-06	0.002	2.2
GO:0072503	cellular divalent inorganic cation homeostasis	304	23	7.3	15.7	1.5e-06	0.002	3.1
GO:0042592	homeostatic process	1198	56	28.9	27.1	1.5e-06	0.002	1.9
GO:0019915	lipid storage	47	9	1.1	7.9	1.5e-06	0.002	7.9
GO:0009611	response to wounding	601	35	14.5	20.5	1.5e-06	0.002	2.4
GO:0002688	regulation of leukocyte chemotaxis	75	11	1.8	9.2	1.7e-06	0.002	6.1
GO:0010889	regulation of sequestering of triglyceride	10	5	0.2	4.8	1.8e-06	0.002	20.8
GO:0051174	regulation of phosphorus metabolic process	1235	57	29.7	27.3	1.8e-06	0.002	1.9
GO:0048523	negative regulation of cellular process	3188	116	76.8	39.2	1.9e-06	0.002	1.5
GO:0010942	positive regulation of cell death	503	31	12.1	18.9	1.9e-06	0.002	2.6
GO:0048514	blood vessel morphogenesis	404	27	9.7	17.3	2e-06	0.002	2.8
GO:1901698	response to nitrogen compound	856	44	20.6	23.4	2e-06	0.002	2.1
GO:0010243	response to organonitrogen compound	801	42	19.3	22.7	2.1e-06	0.002	2.2
GO:0034765	regulation of ion transmembrane transport	289	22	7	15	2.2e-06	0.002	3.2
GO:0055085	transmembrane transport	975	48	23.5	24.5	2.2e-06	0.002	2
GO:0009897	external side of plasma membrane	224	19	5.4	13.6	2.3e-06	0.002	3.5
GO:0006874	cellular calcium ion homeostasis	291	22	7	15	2.5e-06	0.002	3.1
GO:0031226	intrinsic component of plasma membrane	668	37	16.1	20.9	2.5e-06	0.002	2.3
GO:0031960	response to corticosteroid	226	19	5.4	13.6	2.6e-06	0.002	3.5
GO:0007517	muscle organ development	292	22	7	15	2.6e-06	0.002	3.1
GO:0006936	muscle contraction	206	18	5	13	2.7e-06	0.002	3.6
GO:0050881	musculoskeletal movement	38	8	0.9	7.1	2.8e-06	0.002	8.7
GO:0050879	multicellular organismal movement	38	8	0.9	7.1	2.8e-06	0.002	8.7
GO:0005604	basement membrane	79	11	1.9	9.1	2.9e-06	0.002	5.8
GO:0002690	positive regulation of leukocyte chemotaxis	65	10	1.6	8.4	3.3e-06	0.002	6.4
GO:0001944	vasculature development	491	30	11.8	18.2	3.4e-06	0.002	2.5
GO:0008219	cell death	1479	64	35.6	28.4	3.5e-06	0.002	1.8
GO:0019220	regulation of phosphate metabolic process	1231	56	29.7	26.3	3.5e-06	0.002	1.9
GO:0046683	response to organophosphorus	150	15	3.6	11.4	3.6e-06	0.002	4.2
GO:0065009	regulation of molecular function	1967	79	47.4	31.6	3.8e-06	0.002	1.7
GO:0016265	death	1484	64	35.7	28.3	3.9e-06	0.002	1.8
GO:0072593	reactive oxygen species metabolic process	191	17	4.6	12.4	4e-06	0.006	3.7
GO:0072507	divalent inorganic cation homeostasis	323	23	7.8	15.2	4e-06	0.006	3
GO:0043235	receptor complex	255	20	6.1	13.9	4.1e-06	0.006	3.3
GO:0001568	blood vessel development	471	29	11.3	17.7	4.2e-06	0.006	2.6
GO:0030155	regulation of cell adhesion	472	29	11.4	17.6	4.4e-06	0.006	2.6
GO:0071622	regulation of granulocyte chemotaxis	29	7	0.7	6.3	4.4e-06	0.006	10
GO:0034762	regulation of transmembrane transport	302	22	7.3	14.7	4.5e-06	0.006	3
GO:2000026	regulation of multicellular organismal development	1336	59	32.2	26.8	4.7e-06	0.008	1.8
GO:0055074	calcium ion homeostasis	303	22	7.3	14.7	4.8e-06	0.01	3
GO:0048878	chemical homeostasis	800	41	19.3	21.7	4.9e-06	0.01	2.1
GO:0051094	positive regulation of developmental process	945	46	22.8	23.2	5e-06	0.01	2
GO:0098552	side of membrane	281	21	6.8	14.2	5e-06	0.012	3.1
GO:0051924	regulation of calcium ion transport	174	16	4.2	11.8	5.1e-06	0.012	3.8
GO:0055114	oxidation-reduction process	746	39	18	21	5.3e-06	0.012	2.2
GO:0009725	response to hormone	889	44	21.4	22.6	5.3e-06	0.012	2.1
GO:0014074	response to purine-containing compound	175	16	4.2	11.8	5.4e-06	0.012	3.8
GO:0002683	negative regulation of immune system process	283	21	6.8	14.2	5.6e-06	0.012	3.1
GO:0007155	cell adhesion	979	47	23.6	23.4	5.6e-06	0.012	2
GO:0034220	ion transmembrane transport	751	39	18.1	20.9	6.2e-06	0.014	2.2
GO:0048520	positive regulation of behavior	120	13	2.9	10.1	6.6e-06	0.014	4.5
GO:0001525	angiogenesis	333	23	8	15	6.7e-06	0.014	2.9
GO:0030018	Z disc	86	11	2.1	8.9	6.8e-06	0.014	5.3
GO:0050829	defense response to Gram-negative bacterium	31	7	0.7	6.3	7.2e-06	0.016	9.4
GO:0002687	positive regulation of leukocyte migration	87	11	2.1	8.9	7.6e-06	0.016	5.2
GO:0005887	integral component of plasma membrane	620	34	14.9	19.1	7.9e-06	0.016	2.3
GO:0006875	cellular metal ion homeostasis	361	24	8.7	15.3	8.1e-06	0.016	2.8
GO:0006935	chemotaxis	362	24	8.7	15.3	8.4e-06	0.016	2.8
GO:0030730	sequestering of triglyceride	13	5	0.3	4.7	8.7e-06	0.016	16
GO:0042330	taxis	363	24	8.7	15.3	8.8e-06	0.016	2.7
GO:0031347	regulation of defense response	339	23	8.2	14.8	8.9e-06	0.016	2.8
GO:0061061	muscle structure development	491	29	11.8	17.2	9.4e-06	0.016	2.5
GO:0071944	cell periphery	3949	134	95.1	38.9	9.7e-06	0.016	1.4
GO:0050727	regulation of inflammatory response	204	17	4.9	12.1	9.7e-06	0.016	3.5
GO:0044420	extracellular matrix part	107	12	2.6	9.4	1e-05	0.018	4.7
GO:0071383	cellular response to steroid hormone stimulus	164	15	4	11	1.1e-05	0.018	3.8
GO:0006816	calcium ion transport	296	21	7.1	13.9	1.1e-05	0.018	2.9
GO:0009266	response to temperature stimulus	145	14	3.5	10.5	1.1e-05	0.018	4
GO:1902533	positive regulation of intracellular signal transduction	686	36	16.5	19.5	1.1e-05	0.018	2.2
GO:0009888	tissue development	1535	64	37	27	1.1e-05	0.018	1.7
GO:0006812	cation transport	859	42	20.7	21.3	1.2e-05	0.018	2
GO:0097305	response to alcohol	420	26	10.1	15.9	1.2e-05	0.018	2.6
GO:1901342	regulation of vasculature development	187	16	4.5	11.5	1.3e-05	0.024	3.6
GO:0006897	endocytosis	396	25	9.5	15.5	1.3e-05	0.024	2.6
GO:0098542	defense response to other organism	253	19	6.1	12.9	1.3e-05	0.024	3.1
GO:0010876	lipid localization	255	19	6.1	12.9	1.5e-05	0.028	3.1
GO:0043436	oxoacid metabolic process	987	46	23.8	22.2	1.5e-05	0.028	1.9
GO:0002685	regulation of leukocyte migration	111	12	2.7	9.3	1.5e-05	0.028	4.5
GO:0007519	skeletal muscle tissue development	149	14	3.6	10.4	1.5e-05	0.028	3.9
GO:0045321	leukocyte activation	558	31	13.4	17.6	1.6e-05	0.028	2.3
GO:0045121	membrane raft	257	19	6.2	12.8	1.6e-05	0.028	3.1
GO:0002700	regulation of production of molecular mediator of immune response	78	10	1.9	8.1	1.7e-05	0.028	5.3
GO:0033017	sarcoplasmic reticulum membrane	24	6	0.6	5.4	1.8e-05	0.032	10.4
GO:0050793	regulation of developmental process	1789	71	43.1	27.9	1.9e-05	0.032	1.6
GO:0051270	regulation of cellular component movement	594	32	14.3	17.7	2.1e-05	0.034	2.2
GO:0070482	response to oxygen levels	358	23	8.6	14.4	2.1e-05	0.034	2.7
GO:0019752	carboxylic acid metabolic process	942	44	22.7	21.3	2.2e-05	0.034	1.9
GO:0071222	cellular response to lipopolysaccharide	154	14	3.7	10.3	2.2e-05	0.034	3.8
GO:0051050	positive regulation of transport	680	35	16.4	18.6	2.2e-05	0.034	2.1
GO:0006082	organic acid metabolic process	1003	46	24.2	21.8	2.3e-05	0.034	1.9
GO:0002696	positive regulation of leukocyte activation	196	16	4.7	11.3	2.3e-05	0.034	3.4
GO:0006631	fatty acid metabolic process	287	20	6.9	13.1	2.3e-05	0.034	2.9
GO:1902107	positive regulation of leukocyte differentiation	116	12	2.8	9.2	2.4e-05	0.034	4.3
GO:0097306	cellular response to alcohol	117	12	2.8	9.2	2.6e-05	0.038	4.3
GO:0098771	inorganic ion homeostasis	492	28	11.9	16.1	2.6e-05	0.038	2.4
GO:0061082	myeloid leukocyte cytokine production	16	5	0.4	4.6	2.8e-05	0.042	13
GO:0050776	regulation of immune response	415	25	10	15	2.8e-05	0.042	2.5
GO:0070838	divalent metal ion transport	315	21	7.6	13.4	2.8e-05	0.042	2.8
GO:0046320	regulation of fatty acid oxidation	26	6	0.6	5.4	2.9e-05	0.042	9.6
GO:0002697	regulation of immune effector process	222	17	5.3	11.7	2.9e-05	0.042	3.2
GO:0060538	skeletal muscle organ development	158	14	3.8	10.2	3e-05	0.042	3.7
GO:0071549	cellular response to dexamethasone stimulus	38	7	0.9	6.1	3e-05	0.042	7.6
GO:0016064	immunoglobulin mediated immune response	83	10	2	8	3e-05	0.042	5
GO:0055082	cellular chemical homeostasis	524	29	12.6	16.4	3.1e-05	0.042	2.3
GO:0050764	regulation of phagocytosis	52	8	1.3	6.7	3.2e-05	0.042	6.4
GO:0005886	plasma membrane	3859	129	93	36	3.2e-05	0.042	1.4
GO:0045785	positive regulation of cell adhesion	271	19	6.5	12.5	3.4e-05	0.044	2.9
GO:1903708	positive regulation of hemopoiesis	140	13	3.4	9.6	3.5e-05	0.044	3.9
GO:0005102	receptor binding	1176	51	28.3	22.7	3.5e-05	0.044	1.8
GO:0009409	response to cold	39	7	0.9	6.1	3.6e-05	0.044	7.5
GO:0019216	regulation of lipid metabolic process	226	17	5.4	11.6	3.6e-05	0.046	3.1
GO:0019724	B cell mediated immunity	85	10	2	8	3.7e-05	0.046	4.9
GO:0032787	monocarboxylic acid metabolic process	423	25	10.2	14.8	3.8e-05	0.048	2.5
GO:0051235	maintenance of location	227	17	5.5	11.5	3.9e-05	0.048	3.1
GO:0071407	cellular response to organic cyclic compound	372	23	9	14	3.9e-05	0.058	2.6
GO:0071219	cellular response to molecule of bacterial origin	162	14	3.9	10.1	3.9e-05	0.058	3.6
GO:0050867	positive regulation of cell activation	205	16	4.9	11.1	3.9e-05	0.058	3.2
GO:0045621	positive regulation of lymphocyte differentiation	69	9	1.7	7.3	4e-05	0.058	5.4
GO:0019955	cytokine binding	69	9	1.7	7.3	4e-05	0.058	5.4
GO:1901655	cellular response to ketone	69	9	1.7	7.3	4e-05	0.058	5.4
GO:0002699	positive regulation of immune effector process	142	13	3.4	9.6	4e-05	0.058	3.8
GO:0072511	divalent inorganic cation transport	323	21	7.8	13.2	4.1e-05	0.06	2.7
GO:0055080	cation homeostasis	479	27	11.5	15.5	4.3e-05	0.06	2.3
GO:0055065	metal ion homeostasis	426	25	10.3	14.7	4.3e-05	0.06	2.4
GO:0002443	leukocyte mediated immunity	229	17	5.5	11.5	4.3e-05	0.06	3.1
GO:0030003	cellular cation homeostasis	401	24	9.7	14.3	4.5e-05	0.062	2.5
GO:1903706	regulation of hemopoiesis	253	18	6.1	11.9	4.5e-05	0.064	3
GO:0033198	response to ATP	28	6	0.7	5.3	4.5e-05	0.066	8.9
GO:0016477	cell migration	882	41	21.2	19.8	4.7e-05	0.068	1.9
GO:0002694	regulation of leukocyte activation	327	21	7.9	13.1	4.9e-05	0.068	2.7
GO:0008284	positive regulation of cell proliferation	707	35	17	18	5e-05	0.068	2.1
GO:0031663	lipopolysaccharide-mediated signaling pathway	41	7	1	6	5e-05	0.07	7.1
GO:0042493	response to drug	511	28	12.3	15.7	5.1e-05	0.074	2.3
GO:0048471	perinuclear region of cytoplasm	511	28	12.3	15.7	5.1e-05	0.074	2.3
GO:0050795	regulation of behavior	188	15	4.5	10.5	5.3e-05	0.078	3.3
GO:0044712	single-organism catabolic process	624	32	15	17	5.4e-05	0.082	2.1
GO:0030001	metal ion transport	653	33	15.7	17.3	5.5e-05	0.082	2.1
GO:0050865	regulation of cell activation	355	22	8.6	13.4	5.5e-05	0.084	2.6
GO:0045807	positive regulation of endocytosis	89	10	2.1	7.9	5.6e-05	0.084	4.7
GO:0048771	tissue remodeling	147	13	3.5	9.5	5.8e-05	0.094	3.7
GO:0050801	ion homeostasis	543	29	13.1	15.9	5.9e-05	0.1	2.2
GO:0045766	positive regulation of angiogenesis	108	11	2.6	8.4	6e-05	0.1	4.2
GO:0009893	positive regulation of metabolic process	2579	92	62.1	29.9	6.2e-05	0.1	1.5
GO:0001938	positive regulation of endothelial cell proliferation	57	8	1.4	6.6	6.3e-05	0.104	5.8
GO:0006873	cellular ion homeostasis	411	24	9.9	14.1	6.6e-05	0.104	2.4
GO:0046983	protein dimerization activity	988	44	23.8	20.2	6.8e-05	0.104	1.8
GO:0022892	substrate-specific transporter activity	837	39	20.2	18.8	6.9e-05	0.108	1.9
GO:0051592	response to calcium ion	110	11	2.6	8.4	7e-05	0.114	4.2
GO:1901654	response to ketone	193	15	4.6	10.4	7.2e-05	0.12	3.2
GO:0031399	regulation of protein modification process	1023	45	24.6	20.4	7.5e-05	0.124	1.8
GO:0045765	regulation of angiogenesis	172	14	4.1	9.9	7.5e-05	0.124	3.4
GO:0034097	response to cytokine	523	28	12.6	15.4	7.6e-05	0.124	2.2
GO:0050790	regulation of catalytic activity	1570	62	37.8	24.2	7.8e-05	0.126	1.6
GO:0001935	endothelial cell proliferation	93	10	2.2	7.8	8.1e-05	0.132	4.5
GO:0030100	regulation of endocytosis	152	13	3.7	9.3	8.2e-05	0.132	3.6
GO:0042325	regulation of phosphorylation	1060	46	25.5	20.5	8.5e-05	0.146	1.8
GO:0051251	positive regulation of lymphocyte activation	174	14	4.2	9.8	8.6e-05	0.146	3.3
GO:0005509	calcium ion binding	499	27	12	15	8.6e-05	0.146	2.2
GO:0031225	anchored component of membrane	76	9	1.8	7.2	8.6e-05	0.15	4.9
GO:0050794	regulation of cellular process	8232	239	198.3	40.7	9e-05	0.15	1.2
GO:0090023	positive regulation of neutrophil chemotaxis	20	5	0.5	4.5	9.1e-05	0.15	10.4
GO:0070661	leukocyte proliferation	220	16	5.3	10.7	9.2e-05	0.15	3
GO:0010565	regulation of cellular ketone metabolic process	394	23	9.5	13.5	9.3e-05	0.152	2.4
GO:0030334	regulation of cell migration	502	27	12.1	14.9	9.5e-05	0.154	2.2
GO:0016298	lipase activity	77	9	1.9	7.1	9.6e-05	0.154	4.9
GO:0002449	lymphocyte mediated immunity	176	14	4.2	9.8	9.7e-05	0.154	3.3
GO:0032268	regulation of cellular protein metabolic process	1550	61	37.3	23.7	9.9e-05	0.154	1.6
GO:0080134	regulation of response to stress	762	36	18.4	17.6	0.0001	0.154	2
GO:0005216	ion channel activity	344	21	8.3	12.7	0.0001	0.154	2.5
GO:0051480	cytosolic calcium ion homeostasis	222	16	5.3	10.7	0.0001	0.158	3
GO:0010604	positive regulation of macromolecule metabolic process	1995	74	48.1	25.9	0.00011	0.162	1.5
GO:0032845	negative regulation of homeostatic process	136	12	3.3	8.7	0.00011	0.162	3.7
GO:0022803	passive transmembrane transporter activity	373	22	9	13	0.00011	0.162	2.4
GO:0015267	channel activity	373	22	9	13	0.00011	0.162	2.4
GO:0002028	regulation of sodium ion transport	62	8	1.5	6.5	0.00012	0.162	5.4
GO:0071216	cellular response to biotic stimulus	179	14	4.3	9.7	0.00012	0.162	3.2
GO:0071496	cellular response to external stimulus	297	19	7.2	11.8	0.00012	0.162	2.7
GO:0048870	cell motility	950	42	22.9	19.1	0.00012	0.162	1.8
GO:0051674	localization of cell	950	42	22.9	19.1	0.00012	0.162	1.8
GO:0001936	regulation of endothelial cell proliferation	79	9	1.9	7.1	0.00012	0.162	4.7
GO:0004896	cytokine receptor activity	79	9	1.9	7.1	0.00012	0.162	4.7
GO:0005605	basal lamina	21	5	0.5	4.5	0.00012	0.174	9.9
GO:0071624	positive regulation of granulocyte chemotaxis	21	5	0.5	4.5	0.00012	0.174	9.9
GO:0032660	regulation of interleukin-17 production	21	5	0.5	4.5	0.00012	0.174	9.9
GO:0051716	cellular response to stimulus	5875	179	141.5	37.5	0.00012	0.176	1.3
GO:0043227	membrane-bounded organelle	8593	247	207	40	0.00012	0.18	1.2
GO:0002440	production of molecular mediator of immune response	117	11	2.8	8.2	0.00012	0.18	3.9
GO:1903034	regulation of response to wounding	299	19	7.2	11.8	0.00013	0.182	2.6
GO:0071559	response to transforming growth factor beta	159	13	3.8	9.2	0.00013	0.186	3.4
GO:0060537	muscle tissue development	325	20	7.8	12.2	0.00013	0.19	2.6
GO:0009967	positive regulation of signal transduction	1018	44	24.5	19.5	0.00013	0.19	1.8
GO:0048662	negative regulation of smooth muscle cell proliferation	34	6	0.8	5.2	0.00014	0.198	7.3
GO:0035914	skeletal muscle cell differentiation	64	8	1.5	6.5	0.00014	0.2	5.2
GO:1902624	positive regulation of neutrophil migration	22	5	0.5	4.5	0.00015	0.208	9.4
GO:0030154	cell differentiation	2892	99	69.7	29.3	0.00015	0.208	1.4
GO:0022838	substrate-specific channel activity	354	21	8.5	12.5	0.00015	0.208	2.5
GO:0000165	MAPK cascade	573	29	13.8	15.2	0.00015	0.208	2.1
GO:0051246	regulation of protein metabolic process	1708	65	41.1	23.9	0.00015	0.208	1.6
GO:0042221	response to chemical	3843	125	92.6	32.4	0.00015	0.208	1.4
GO:0022891	substrate-specific transmembrane transporter activity	719	34	17.3	16.7	0.00015	0.208	2
GO:0022857	transmembrane transporter activity	779	36	18.8	17.2	0.00015	0.208	1.9
GO:0046872	metal ion binding	2752	95	66.3	28.7	0.00016	0.208	1.4
GO:0032637	interleukin-8 production	49	7	1.2	5.8	0.00016	0.212	5.9
GO:0071548	response to dexamethasone	49	7	1.2	5.8	0.00016	0.212	5.9
GO:0016042	lipid catabolic process	208	15	5	10	0.00017	0.214	3
GO:0009966	regulation of signal transduction	2020	74	48.7	25.3	0.00017	0.216	1.5
GO:0023014	signal transduction by phosphorylation	606	30	14.6	15.4	0.00017	0.224	2.1
GO:0001776	leukocyte homeostasis	83	9	2	7	0.00017	0.224	4.5
GO:0007229	integrin-mediated signaling pathway	83	9	2	7	0.00017	0.224	4.5
GO:0031589	cell-substrate adhesion	233	16	5.6	10.4	0.00018	0.228	2.9
GO:0014706	striated muscle tissue development	307	19	7.4	11.6	0.00018	0.228	2.6
GO:0043408	regulation of MAPK cascade	522	27	12.6	14.4	0.00018	0.228	2.1
GO:0048869	cellular developmental process	3087	104	74.4	29.6	0.00018	0.228	1.4
GO:0071704	organic substance metabolic process	7461	218	179.7	38.3	0.00018	0.228	1.2
GO:0002703	regulation of leukocyte mediated immunity	143	12	3.4	8.6	0.00018	0.232	3.5
GO:0032870	cellular response to hormone stimulus	467	25	11.2	13.8	0.00018	0.232	2.2
GO:0046651	lymphocyte proliferation	210	15	5.1	9.9	0.00018	0.232	3
GO:0045453	bone resorption	50	7	1.2	5.8	0.00018	0.232	5.8
GO:0002521	leukocyte differentiation	386	22	9.3	12.7	0.00019	0.232	2.4
GO:0046697	decidualization	23	5	0.6	4.4	0.00019	0.24	9
GO:0090022	regulation of neutrophil chemotaxis	23	5	0.6	4.4	0.00019	0.24	9
GO:0044706	multi-multicellular organism process	234	16	5.6	10.4	0.00019	0.24	2.8
GO:0045444	fat cell differentiation	165	13	4	9	0.00019	0.24	3.3
GO:0048660	regulation of smooth muscle cell proliferation	103	10	2.5	7.5	0.00019	0.242	4
GO:0032943	mononuclear cell proliferation	211	15	5.1	9.9	0.00019	0.242	3
GO:0005783	endoplasmic reticulum	1067	45	25.7	19.3	0.00019	0.242	1.8
GO:0042742	defense response to bacterium	144	12	3.5	8.5	0.00019	0.244	3.5
GO:0051338	regulation of transferase activity	611	30	14.7	15.3	0.0002	0.244	2
GO:0006898	receptor-mediated endocytosis	166	13	4	9	0.0002	0.244	3.3
GO:0043167	ion binding	4392	139	105.8	33.2	0.0002	0.252	1.3
GO:0071902	positive regulation of protein serine/threonine kinase activity	212	15	5.1	9.9	0.0002	0.256	2.9
GO:1902531	regulation of intracellular signal transduction	1295	52	31.2	20.8	0.00021	0.256	1.7
GO:0019222	regulation of metabolic process	4660	146	112.2	33.8	0.00021	0.256	1.3
GO:0044711	single-organism biosynthetic process	1007	43	24.3	18.7	0.00021	0.256	1.8
GO:0002367	cytokine production involved in immune response	51	7	1.2	5.8	0.00021	0.258	5.7
GO:2000145	regulation of cell motility	527	27	12.7	14.3	0.00021	0.258	2.1
GO:0010563	negative regulation of phosphorus metabolic process	417	23	10	13	0.00021	0.26	2.3
GO:0045936	negative regulation of phosphate metabolic process	417	23	10	13	0.00021	0.26	2.3
GO:0006641	triglyceride metabolic process	68	8	1.6	6.4	0.00022	0.266	4.9
GO:0007565	female pregnancy	191	14	4.6	9.4	0.00023	0.268	3
GO:0032620	interleukin-17 production	24	5	0.6	4.4	0.00023	0.274	8.6
GO:0042180	cellular ketone metabolic process	447	24	10.8	13.2	0.00024	0.28	2.2
GO:0044092	negative regulation of molecular function	767	35	18.5	16.5	0.00024	0.284	1.9
GO:0019722	calcium-mediated signaling	106	10	2.6	7.4	0.00024	0.284	3.9
GO:0071385	cellular response to glucocorticoid stimulus	69	8	1.7	6.3	0.00025	0.292	4.8
GO:0051272	positive regulation of cellular component movement	315	19	7.6	11.4	0.00025	0.292	2.5
GO:0030099	myeloid cell differentiation	290	18	7	11	0.00025	0.292	2.6
GO:2000377	regulation of reactive oxygen species metabolic process	127	11	3.1	7.9	0.00026	0.296	3.6
GO:0023056	positive regulation of signaling	1145	47	27.6	19.4	0.00026	0.296	1.7
GO:0002702	positive regulation of production of molecular mediator of immune response	53	7	1.3	5.7	0.00027	0.298	5.5
GO:0043549	regulation of kinase activity	564	28	13.6	14.4	0.00027	0.298	2.1
GO:0001932	regulation of protein phosphorylation	833	37	20.1	16.9	0.00027	0.302	1.8
GO:0071384	cellular response to corticosteroid stimulus	70	8	1.7	6.3	0.00027	0.302	4.7
GO:0043405	regulation of MAP kinase activity	218	15	5.3	9.7	0.00028	0.304	2.9
GO:0036293	response to decreased oxygen levels	318	19	7.7	11.3	0.00028	0.304	2.5
GO:0031325	positive regulation of cellular metabolic process	2090	75	50.3	24.7	0.00028	0.304	1.5
GO:0048659	smooth muscle cell proliferation	108	10	2.6	7.4	0.00028	0.306	3.8
GO:1902622	regulation of neutrophil migration	25	5	0.6	4.4	0.00028	0.312	8.3
GO:0006911	phagocytosis, engulfment	25	5	0.6	4.4	0.00028	0.312	8.3
GO:0042063	gliogenesis	219	15	5.3	9.7	0.00029	0.318	2.8
GO:0010647	positive regulation of cell communication	1152	47	27.7	19.3	0.0003	0.32	1.7
GO:1902105	regulation of leukocyte differentiation	196	14	4.7	9.3	0.0003	0.32	3
GO:0019725	cellular homeostasis	597	29	14.4	14.6	0.0003	0.32	2
GO:0045638	negative regulation of myeloid cell differentiation	54	7	1.3	5.7	0.0003	0.324	5.4
GO:0019637	organophosphate metabolic process	686	32	16.5	15.5	0.0003	0.326	1.9
GO:0050766	positive regulation of phagocytosis	39	6	0.9	5.1	0.00031	0.336	6.4
GO:0050840	extracellular matrix binding	39	6	0.9	5.1	0.00031	0.336	6.4
GO:0019932	second-messenger-mediated signaling	174	13	4.2	8.8	0.00032	0.336	3.1
GO:0034440	lipid oxidation	72	8	1.7	6.3	0.00033	0.342	4.6
GO:0030335	positive regulation of cell migration	297	18	7.2	10.8	0.00034	0.344	2.5
GO:0006909	phagocytosis	111	10	2.7	7.3	0.00035	0.364	3.7
GO:0002274	myeloid leukocyte activation	132	11	3.2	7.8	0.00036	0.364	3.5
GO:0045597	positive regulation of cell differentiation	693	32	16.7	15.3	0.00036	0.364	1.9
GO:0050848	regulation of calcium-mediated signaling	40	6	1	5	0.00036	0.366	6.2
GO:0043410	positive regulation of MAPK cascade	352	20	8.5	11.5	0.00037	0.376	2.4
GO:0002706	regulation of lymphocyte mediated immunity	112	10	2.7	7.3	0.00038	0.38	3.7
GO:0043406	positive regulation of MAP kinase activity	155	12	3.7	8.3	0.00038	0.38	3.2
GO:0043169	cation binding	2825	95	68	27	0.00039	0.38	1.4
GO:0098655	cation transmembrane transport	520	26	12.5	13.5	0.00039	0.38	2.1
GO:0071593	lymphocyte aggregation	327	19	7.9	11.1	0.0004	0.38	2.4
GO:0042326	negative regulation of phosphorylation	327	19	7.9	11.1	0.0004	0.38	2.4
GO:0071560	cellular response to transforming growth factor beta stimulus	156	12	3.8	8.2	0.00041	0.384	3.2
GO:0071495	cellular response to endogenous stimulus	851	37	20.5	16.5	0.00041	0.384	1.8
GO:0015075	ion transmembrane transporter activity	668	31	16.1	14.9	0.00041	0.384	1.9
GO:0023051	regulation of signaling	2293	80	55.2	24.8	0.00041	0.384	1.4
GO:0050673	epithelial cell proliferation	302	18	7.3	10.7	0.00041	0.384	2.5
GO:0002889	regulation of immunoglobulin mediated immune response	41	6	1	5	0.00042	0.398	6.1
GO:0002718	regulation of cytokine production involved in immune response	41	6	1	5	0.00042	0.398	6.1
GO:0002712	regulation of B cell mediated immunity	41	6	1	5	0.00042	0.398	6.1
GO:0045833	negative regulation of lipid metabolic process	57	7	1.4	5.6	0.00042	0.402	5.1
GO:0045859	regulation of protein kinase activity	523	26	12.6	13.4	0.00043	0.406	2.1
GO:0010646	regulation of cell communication	2297	80	55.3	24.7	0.00043	0.406	1.4
GO:0046849	bone remodeling	75	8	1.8	6.2	0.00044	0.41	4.4
GO:2000147	positive regulation of cell motility	304	18	7.3	10.7	0.00045	0.412	2.5
GO:0008092	cytoskeletal protein binding	643	30	15.5	14.5	0.00046	0.416	1.9
GO:0042803	protein homodimerization activity	614	29	14.8	14.2	0.00047	0.424	2
GO:0071900	regulation of protein serine/threonine kinase activity	332	19	8	11	0.00048	0.426	2.4
GO:0051249	regulation of lymphocyte activation	280	17	6.7	10.3	0.00048	0.426	2.5
GO:0044853	plasma membrane raft	76	8	1.8	6.2	0.00048	0.426	4.4
GO:0006639	acylglycerol metabolic process	76	8	1.8	6.2	0.00048	0.426	4.4
GO:0007159	leukocyte cell-cell adhesion	359	20	8.6	11.4	0.00048	0.426	2.3
GO:0030258	lipid modification	137	11	3.3	7.7	0.00049	0.428	3.3
GO:0043647	inositol phosphate metabolic process	28	5	0.7	4.3	0.00049	0.446	7.4
GO:0002891	positive regulation of immunoglobulin mediated immune response	28	5	0.7	4.3	0.00049	0.446	7.4
GO:0002714	positive regulation of B cell mediated immunity	28	5	0.7	4.3	0.00049	0.446	7.4
GO:0070486	leukocyte aggregation	333	19	8	11	0.00049	0.446	2.4
GO:0044237	cellular metabolic process	7100	206	171	35	0.00051	0.446	1.2
GO:0045582	positive regulation of T cell differentiation	59	7	1.4	5.6	0.00052	0.452	4.9
GO:0050731	positive regulation of peptidyl-tyrosine phosphorylation	138	11	3.3	7.7	0.00052	0.452	3.3
GO:2000379	positive regulation of reactive oxygen species metabolic process	77	8	1.9	6.1	0.00052	0.454	4.3
GO:0050663	cytokine secretion	117	10	2.8	7.2	0.00054	0.456	3.5
GO:0042802	identical protein binding	1022	42	24.6	17.4	0.00054	0.456	1.7
GO:0050730	regulation of peptidyl-tyrosine phosphorylation	184	13	4.4	8.6	0.00054	0.456	2.9
GO:0002460	adaptive immune response based on somatic recombination of immune receptors built from immunoglobulin superfamily domains	184	13	4.4	8.6	0.00054	0.456	2.9
GO:0008610	lipid biosynthetic process	390	21	9.4	11.6	0.00055	0.464	2.2
GO:0042098	T cell proliferation	139	11	3.3	7.7	0.00055	0.464	3.3
GO:0016310	phosphorylation	1621	60	39	21	0.00056	0.466	1.5
GO:0006638	neutral lipid metabolic process	78	8	1.9	6.1	0.00057	0.47	4.3
GO:0030168	platelet activation	78	8	1.9	6.1	0.00057	0.47	4.3
GO:0030097	hemopoiesis	622	29	15	14	0.00058	0.472	1.9
GO:0043085	positive regulation of catalytic activity	962	40	23.2	16.8	0.00058	0.472	1.7
GO:0019221	cytokine-mediated signaling pathway	235	15	5.7	9.3	0.00061	0.502	2.6
GO:0048534	hematopoietic or lymphoid organ development	655	30	15.8	14.2	0.00063	0.522	1.9
GO:0002573	myeloid leukocyte differentiation	164	12	4	8	0.00064	0.534	3
GO:0032844	regulation of homeostatic process	314	18	7.6	10.4	0.00065	0.534	2.4
GO:0051591	response to cAMP	120	10	2.9	7.1	0.00065	0.534	3.5
GO:0045637	regulation of myeloid cell differentiation	142	11	3.4	7.6	0.00066	0.538	3.2
GO:0050729	positive regulation of inflammatory response	80	8	1.9	6.1	0.00068	0.55	4.2
GO:0002520	immune system development	689	31	16.6	14.4	0.00069	0.55	1.9
GO:0030315	T-tubule	45	6	1.1	4.9	0.0007	0.574	5.5
GO:0005507	copper ion binding	45	6	1.1	4.9	0.0007	0.574	5.5
GO:0010562	positive regulation of phosphorus metabolic process	782	34	18.8	15.2	0.0007	0.576	1.8
GO:0045937	positive regulation of phosphate metabolic process	782	34	18.8	15.2	0.0007	0.576	1.8
GO:0098590	plasma membrane region	454	23	10.9	12.1	0.0007	0.58	2.1
GO:0070167	regulation of biomineral tissue development	62	7	1.5	5.5	0.00071	0.58	4.7
GO:0032147	activation of protein kinase activity	190	13	4.6	8.4	0.00073	0.58	2.8
GO:0050870	positive regulation of T cell activation	122	10	2.9	7.1	0.00074	0.588	3.4
GO:0051260	protein homooligomerization	240	15	5.8	9.2	0.00075	0.59	2.6
GO:0007154	cell communication	5298	159	127.6	31.4	0.00078	0.59	1.2
GO:0050871	positive regulation of B cell activation	63	7	1.5	5.5	0.00078	0.594	4.6
GO:0040017	positive regulation of locomotion	319	18	7.7	10.3	0.00078	0.594	2.3
GO:0046486	glycerolipid metabolic process	216	14	5.2	8.8	0.00079	0.596	2.7
GO:0001819	positive regulation of cytokine production	267	16	6.4	9.6	0.0008	0.598	2.5
GO:0032269	negative regulation of cellular protein metabolic process	635	29	15.3	13.7	0.0008	0.598	1.9
GO:0008374	O-acyltransferase activity	31	5	0.7	4.3	0.0008	0.61	6.7
GO:0008015	blood circulation	347	19	8.4	10.6	0.00081	0.61	2.3
GO:0070663	regulation of leukocyte proliferation	169	12	4.1	7.9	0.00083	0.61	2.9
GO:0050839	cell adhesion molecule binding	146	11	3.5	7.5	0.00084	0.61	3.1
GO:0044070	regulation of anion transport	124	10	3	7	0.00084	0.612	3.3
GO:1903039	positive regulation of leukocyte cell-cell adhesion	124	10	3	7	0.00084	0.612	3.3
GO:0044057	regulation of system process	376	20	9.1	10.9	0.00085	0.614	2.2
GO:0006928	movement of cell or subcellular component	1211	47	29.2	17.8	0.00087	0.62	1.6
GO:0032642	regulation of chemokine production	47	6	1.1	4.9	0.00088	0.626	5.3
GO:0032677	regulation of interleukin-8 production	47	6	1.1	4.9	0.00088	0.626	5.3
GO:0071345	cellular response to cytokine stimulus	405	21	9.8	11.2	0.00089	0.626	2.2
GO:0009991	response to extracellular stimulus	520	25	12.5	12.5	0.00089	0.626	2
GO:0044700	single organism signaling	5198	156	125.2	30.8	0.0009	0.626	1.2
GO:0033674	positive regulation of kinase activity	350	19	8.4	10.6	0.0009	0.626	2.3
GO:0003013	circulatory system process	350	19	8.4	10.6	0.0009	0.626	2.3
GO:0006468	protein phosphorylation	1215	47	29.3	17.7	0.00093	0.626	1.6
GO:0002532	production of molecular mediator involved in inflammatory response	32	5	0.8	4.2	0.00093	0.64	6.5
GO:0010324	membrane invagination	32	5	0.8	4.2	0.00093	0.64	6.5
GO:0006942	regulation of striated muscle contraction	65	7	1.6	5.4	0.00094	0.648	4.5
GO:0004620	phospholipase activity	65	7	1.6	5.4	0.00094	0.648	4.5
GO:0034112	positive regulation of homotypic cell-cell adhesion	126	10	3	7	0.00096	0.652	3.3
GO:0070489	T cell aggregation	325	18	7.8	10.2	0.00097	0.652	2.3
GO:0042110	T cell activation	325	18	7.8	10.2	0.00097	0.652	2.3
GO:0050863	regulation of T cell activation	196	13	4.7	8.3	0.00097	0.652	2.8
GO:0005975	carbohydrate metabolic process	553	26	13.3	12.7	0.00098	0.652	2
GO:0051173	positive regulation of nitrogen compound metabolic process	1419	53	34.2	18.8	0.00098	0.652	1.6
GO:0048002	antigen processing and presentation of peptide antigen	48	6	1.2	4.8	0.00099	0.66	5.2
GO:0042060	wound healing	326	18	7.9	10.1	0.001	0.662	2.3
GO:1901681	sulfur compound binding	173	12	4.2	7.8	0.001	0.664	2.9
GO:0035690	cellular response to drug	66	7	1.6	5.4	0.001	0.668	4.4
GO:0007165	signal transduction	4866	147	117.2	29.8	0.001	0.668	1.3
GO:0050678	regulation of epithelial cell proliferation	248	15	6	9	0.0011	0.668	2.5
GO:0046649	lymphocyte activation	468	23	11.3	11.7	0.0011	0.676	2
GO:0098660	inorganic ion transmembrane transport	527	25	12.7	12.3	0.0011	0.68	2
GO:0045860	positive regulation of protein kinase activity	328	18	7.9	10.1	0.0011	0.68	2.3
GO:0044283	small molecule biosynthetic process	328	18	7.9	10.1	0.0011	0.68	2.3
GO:0040012	regulation of locomotion	587	27	14.1	12.9	0.0011	0.692	1.9
GO:0051247	positive regulation of protein metabolic process	962	39	23.2	15.8	0.0011	0.692	1.7
GO:0001101	response to acid chemical	356	19	8.6	10.4	0.0011	0.692	2.2
GO:0034109	homotypic cell-cell adhesion	384	20	9.2	10.8	0.0011	0.702	2.2
GO:0050778	positive regulation of immune response	329	18	7.9	10.1	0.0011	0.702	2.3
GO:0048646	anatomical structure formation involved in morphogenesis	899	37	21.7	15.3	0.0011	0.704	1.7
GO:0045764	positive regulation of cellular amino acid metabolic process	224	14	5.4	8.6	0.0011	0.704	2.6
GO:0031323	regulation of cellular metabolic process	3961	123	95.4	27.6	0.0011	0.71	1.3
GO:0006820	anion transport	471	23	11.3	11.7	0.0012	0.71	2
GO:0044262	cellular carbohydrate metabolic process	225	14	5.4	8.6	0.0012	0.71	2.6
GO:0030282	bone mineralization	87	8	2.1	5.9	0.0012	0.716	3.8
GO:0005976	polysaccharide metabolic process	87	8	2.1	5.9	0.0012	0.716	3.8
GO:0019899	enzyme binding	1364	51	32.9	18.1	0.0012	0.716	1.6
GO:0031324	negative regulation of cellular metabolic process	1673	60	40.3	19.7	0.0012	0.72	1.5
GO:0007204	positive regulation of cytosolic calcium ion concentration	201	13	4.8	8.2	0.0012	0.72	2.7
GO:0010660	regulation of muscle cell apoptotic process	50	6	1.2	4.8	0.0012	0.724	5
GO:0032755	positive regulation of interleukin-6 production	50	6	1.2	4.8	0.0012	0.724	5
GO:0044464	cell part	11985	321	288.7	32.3	0.0012	0.728	1.1
GO:0001893	maternal placenta development	34	5	0.8	4.2	0.0012	0.738	6.1
GO:0015672	monovalent inorganic cation transport	475	23	11.4	11.6	0.0013	0.74	2
GO:0031224	intrinsic component of membrane	4392	134	105.8	28.2	0.0013	0.742	1.3
GO:0061024	membrane organization	564	26	13.6	12.4	0.0013	0.742	1.9
GO:1903037	regulation of leukocyte cell-cell adhesion	203	13	4.9	8.1	0.0013	0.744	2.7
GO:0051248	negative regulation of protein metabolic process	688	30	16.6	13.4	0.0014	0.746	1.8
GO:0006633	fatty acid biosynthetic process	110	9	2.6	6.4	0.0014	0.746	3.4
GO:0008201	heparin binding	110	9	2.6	6.4	0.0014	0.746	3.4
GO:0051348	negative regulation of transferase activity	204	13	4.9	8.1	0.0014	0.748	2.6
GO:0048585	negative regulation of response to stimulus	1008	40	24.3	15.7	0.0014	0.748	1.6
GO:0051353	positive regulation of oxidoreductase activity	35	5	0.8	4.2	0.0014	0.756	5.9
GO:1902305	regulation of sodium ion transmembrane transport	35	5	0.8	4.2	0.0014	0.756	5.9
GO:0044238	primary metabolic process	7110	203	171.3	31.7	0.0014	0.758	1.2
GO:1990267	response to transition metal nanoparticle	133	10	3.2	6.8	0.0014	0.758	3.1
GO:0045580	regulation of T cell differentiation	90	8	2.2	5.8	0.0015	0.766	3.7
GO:1903707	negative regulation of hemopoiesis	90	8	2.2	5.8	0.0015	0.766	3.7
GO:0033240	positive regulation of cellular amine metabolic process	231	14	5.6	8.4	0.0015	0.766	2.5
GO:0032570	response to progesterone	52	6	1.3	4.7	0.0015	0.774	4.8
GO:0097285	cell-type specific apoptotic process	423	21	10.2	10.8	0.0015	0.776	2.1
GO:0002250	adaptive immune response	206	13	5	8	0.0015	0.776	2.6
GO:0033238	regulation of cellular amine metabolic process	339	18	8.2	9.8	0.0016	0.778	2.2
GO:0002822	regulation of adaptive immune response based on somatic recombination of immune receptors built from immunoglobulin superfamily domains	112	9	2.7	6.3	0.0016	0.778	3.3
GO:0001666	response to hypoxia	312	17	7.5	9.5	0.0016	0.778	2.3
GO:0003779	actin binding	285	16	6.9	9.1	0.0016	0.778	2.3
GO:0019395	fatty acid oxidation	71	7	1.7	5.3	0.0016	0.782	4.1
GO:0044297	cell body	513	24	12.4	11.6	0.0016	0.782	1.9
GO:0071277	cellular response to calcium ion	36	5	0.9	4.1	0.0016	0.798	5.8
GO:0032722	positive regulation of chemokine production	36	5	0.9	4.1	0.0016	0.798	5.8
GO:0032602	chemokine production	53	6	1.3	4.7	0.0017	0.802	4.7
GO:0005622	intracellular	9918	271	238.9	32.1	0.0017	0.808	1.1
GO:0045619	regulation of lymphocyte differentiation	114	9	2.7	6.3	0.0018	0.808	3.3
GO:0002020	protease binding	93	8	2.2	5.8	0.0018	0.812	3.6
GO:0071702	organic substance transport	1702	60	41	19	0.0018	0.812	1.5
GO:0034405	response to fluid shear stress	37	5	0.9	4.1	0.0018	0.816	5.6
GO:0032768	regulation of monooxygenase activity	37	5	0.9	4.1	0.0018	0.816	5.6
GO:0009056	catabolic process	1392	51	33.5	17.5	0.0018	0.822	1.5
GO:0006814	sodium ion transport	161	11	3.9	7.1	0.0018	0.822	2.8
GO:0044425	membrane part	5322	157	128.2	28.8	0.0019	0.822	1.2
GO:0006521	regulation of cellular amino acid metabolic process	317	17	7.6	9.4	0.0019	0.822	2.2
GO:0043270	positive regulation of ion transport	211	13	5.1	7.9	0.0019	0.824	2.6
GO:0050679	positive regulation of epithelial cell proliferation	138	10	3.3	6.7	0.0019	0.824	3
GO:0016043	cellular component organization	3941	121	94.9	26.1	0.0019	0.824	1.3
GO:0080090	regulation of primary metabolic process	3790	117	91.3	25.7	0.0019	0.824	1.3
GO:0034110	regulation of homotypic cell-cell adhesion	212	13	5.1	7.9	0.002	0.824	2.5
GO:0005901	caveola	74	7	1.8	5.2	0.002	0.824	3.9
GO:0010657	muscle cell apoptotic process	55	6	1.3	4.7	0.002	0.83	4.5
GO:0050670	regulation of lymphocyte proliferation	163	11	3.9	7.1	0.002	0.83	2.8
GO:0043542	endothelial cell migration	117	9	2.8	6.2	0.0021	0.838	3.2
GO:1901652	response to peptide	406	20	9.8	10.2	0.0021	0.838	2
GO:0032944	regulation of mononuclear cell proliferation	164	11	4	7	0.0021	0.838	2.8
GO:0006644	phospholipid metabolic process	240	14	5.8	8.2	0.0021	0.84	2.4
GO:0032680	regulation of tumor necrosis factor production	75	7	1.8	5.2	0.0022	0.842	3.9
GO:0031667	response to nutrient levels	495	23	11.9	11.1	0.0022	0.842	1.9
GO:0009892	negative regulation of metabolic process	1892	65	45.6	19.4	0.0022	0.842	1.4
GO:0071300	cellular response to retinoic acid	56	6	1.3	4.7	0.0022	0.842	4.4
GO:0001934	positive regulation of protein phosphorylation	556	25	13.4	11.6	0.0022	0.842	1.9
GO:0050777	negative regulation of immune response	96	8	2.3	5.7	0.0022	0.842	3.5
GO:0002819	regulation of adaptive immune response	118	9	2.8	6.2	0.0022	0.842	3.2
GO:1903035	negative regulation of response to wounding	118	9	2.8	6.2	0.0022	0.842	3.2
GO:0032270	positive regulation of cellular protein metabolic process	872	35	21	14	0.0023	0.842	1.7
GO:0031401	positive regulation of protein modification process	681	29	16.4	12.6	0.0023	0.842	1.8
GO:0051051	negative regulation of transport	380	19	9.2	9.8	0.0023	0.842	2.1
GO:0046982	protein heterodimerization activity	409	20	9.9	10.1	0.0023	0.842	2
GO:1903115	regulation of actin filament-based movement	39	5	0.9	4.1	0.0023	0.848	5.3
GO:0043066	negative regulation of apoptotic process	682	29	16.4	12.6	0.0023	0.848	1.8
GO:0032640	tumor necrosis factor production	76	7	1.8	5.2	0.0024	0.856	3.8
GO:0050864	regulation of B cell activation	97	8	2.3	5.7	0.0024	0.86	3.4
GO:0002705	positive regulation of leukocyte mediated immunity	97	8	2.3	5.7	0.0024	0.86	3.4
GO:0043534	blood vessel endothelial cell migration	57	6	1.4	4.6	0.0024	0.862	4.4
GO:0030500	regulation of bone mineralization	57	6	1.4	4.6	0.0024	0.862	4.4
GO:0031349	positive regulation of defense response	192	12	4.6	7.4	0.0025	0.862	2.6
GO:0051347	positive regulation of transferase activity	383	19	9.2	9.8	0.0025	0.862	2.1
GO:0043005	neuron projection	910	36	21.9	14.1	0.0025	0.862	1.6
GO:0044723	single-organism carbohydrate metabolic process	471	22	11.3	10.7	0.0025	0.864	1.9
GO:0051282	regulation of sequestering of calcium ion	77	7	1.9	5.1	0.0025	0.866	3.8
GO:2000106	regulation of leukocyte apoptotic process	77	7	1.9	5.1	0.0025	0.866	3.8
GO:1903555	regulation of tumor necrosis factor superfamily cytokine production	77	7	1.9	5.1	0.0025	0.866	3.8
GO:0019882	antigen processing and presentation	77	7	1.9	5.1	0.0025	0.866	3.8
GO:0033036	macromolecule localization	1834	63	44.2	18.8	0.0026	0.87	1.4
GO:0006464	cellular protein modification process	2408	79	58	21	0.0026	0.87	1.4
GO:0036211	protein modification process	2408	79	58	21	0.0026	0.87	1.4
GO:0007160	cell-matrix adhesion	144	10	3.5	6.5	0.0026	0.87	2.9
GO:0043550	regulation of lipid kinase activity	40	5	1	4	0.0026	0.878	5.2
GO:0002704	negative regulation of leukocyte mediated immunity	40	5	1	4	0.0026	0.878	5.2
GO:0009653	anatomical structure morphogenesis	2013	68	48.5	19.5	0.0026	0.878	1.4
GO:0050672	negative regulation of lymphocyte proliferation	58	6	1.4	4.6	0.0027	0.878	4.3
GO:0019217	regulation of fatty acid metabolic process	58	6	1.4	4.6	0.0027	0.878	4.3
GO:0032945	negative regulation of mononuclear cell proliferation	58	6	1.4	4.6	0.0027	0.878	4.3
GO:0071705	nitrogen compound transport	564	25	13.6	11.4	0.0027	0.878	1.8
GO:0051208	sequestering of calcium ion	78	7	1.9	5.1	0.0027	0.882	3.7
GO:0032675	regulation of interleukin-6 production	78	7	1.9	5.1	0.0027	0.882	3.7
GO:0044424	intracellular part	9649	263	232.4	30.6	0.0027	0.882	1.1
GO:0022407	regulation of cell-cell adhesion	274	15	6.6	8.4	0.0028	0.884	2.3
GO:0071453	cellular response to oxygen levels	122	9	2.9	6.1	0.0028	0.884	3.1
GO:0009306	protein secretion	358	18	8.6	9.4	0.0028	0.884	2.1
GO:0045087	innate immune response	358	18	8.6	9.4	0.0028	0.884	2.1
GO:0032403	protein complex binding	819	33	19.7	13.3	0.0028	0.884	1.7
GO:0007596	blood coagulation	146	10	3.5	6.5	0.0029	0.884	2.8
GO:0071706	tumor necrosis factor superfamily cytokine production	79	7	1.9	5.1	0.0029	0.886	3.7
GO:0006091	generation of precursor metabolites and energy	222	13	5.3	7.7	0.0029	0.886	2.4
GO:0044093	positive regulation of molecular function	1186	44	28.6	15.4	0.003	0.886	1.5
GO:0043069	negative regulation of programmed cell death	694	29	16.7	12.3	0.003	0.888	1.7
GO:0001890	placenta development	147	10	3.5	6.5	0.003	0.888	2.8
GO:0010001	glial cell differentiation	172	11	4.1	6.9	0.0031	0.89	2.7
GO:0034612	response to tumor necrosis factor	124	9	3	6	0.0031	0.892	3
GO:0050728	negative regulation of inflammatory response	80	7	1.9	5.1	0.0031	0.892	3.6
GO:0007599	hemostasis	148	10	3.6	6.4	0.0032	0.894	2.8
GO:0044246	regulation of multicellular organismal metabolic process	42	5	1	4	0.0032	0.902	4.9
GO:0031670	cellular response to nutrient	42	5	1	4	0.0032	0.902	4.9
GO:0045834	positive regulation of lipid metabolic process	102	8	2.5	5.5	0.0033	0.902	3.3
GO:0035725	sodium ion transmembrane transport	102	8	2.5	5.5	0.0033	0.902	3.3
GO:0060548	negative regulation of cell death	762	31	18.4	12.6	0.0033	0.902	1.7
GO:0050817	coagulation	149	10	3.6	6.4	0.0033	0.902	2.8
GO:0032635	interleukin-6 production	81	7	2	5	0.0034	0.904	3.6
GO:0034767	positive regulation of ion transmembrane transport	81	7	2	5	0.0034	0.904	3.6
GO:0002824	positive regulation of adaptive immune response based on somatic recombination of immune receptors built from immunoglobulin superfamily domains	81	7	2	5	0.0034	0.904	3.6
GO:0015748	organophosphate ester transport	61	6	1.5	4.5	0.0034	0.904	4.1
GO:0046634	regulation of alpha-beta T cell activation	61	6	1.5	4.5	0.0034	0.904	4.1
GO:0070664	negative regulation of leukocyte proliferation	61	6	1.5	4.5	0.0034	0.904	4.1
GO:0055001	muscle cell development	126	9	3	6	0.0035	0.904	3
GO:0031400	negative regulation of protein modification process	337	17	8.1	8.9	0.0035	0.904	2.1
GO:0016788	hydrolase activity, acting on ester bonds	545	24	13.1	10.9	0.0035	0.904	1.8
GO:0042578	phosphoric ester hydrolase activity	281	15	6.8	8.2	0.0035	0.906	2.2
GO:0001667	ameboidal-type cell migration	254	14	6.1	7.9	0.0036	0.906	2.3
GO:0016337	single organismal cell-cell adhesion	546	24	13.2	10.8	0.0036	0.906	1.8
GO:0043086	negative regulation of catalytic activity	577	25	13.9	11.1	0.0036	0.91	1.8
GO:0016311	dephosphorylation	338	17	8.1	8.9	0.0036	0.91	2.1
GO:0002708	positive regulation of lymphocyte mediated immunity	82	7	2	5	0.0036	0.912	3.5
GO:0023057	negative regulation of signaling	898	35	21.6	13.4	0.0037	0.912	1.6
GO:0072330	monocarboxylic acid biosynthetic process	151	10	3.6	6.4	0.0037	0.912	2.7
GO:0002526	acute inflammatory response	104	8	2.5	5.5	0.0037	0.912	3.2
GO:0071229	cellular response to acid chemical	176	11	4.2	6.8	0.0037	0.912	2.6
GO:0006869	lipid transport	228	13	5.5	7.5	0.0037	0.912	2.4
GO:0031967	organelle envelope	736	30	17.7	12.3	0.0037	0.912	1.7
GO:0051259	protein oligomerization	397	19	9.6	9.4	0.0037	0.912	2
GO:0016787	hydrolase activity	1900	64	45.8	18.2	0.0038	0.912	1.4
GO:0098662	inorganic cation transmembrane transport	457	21	11	10	0.0038	0.912	1.9
GO:0043025	neuronal cell body	457	21	11	10	0.0038	0.912	1.9
GO:0060341	regulation of cellular localization	868	34	20.9	13.1	0.0038	0.914	1.6
GO:0002821	positive regulation of adaptive immune response	83	7	2	5	0.0039	0.92	3.5
GO:0001909	leukocyte mediated cytotoxicity	83	7	2	5	0.0039	0.92	3.5
GO:0006959	humoral immune response	83	7	2	5	0.0039	0.92	3.5
GO:0031975	envelope	739	30	17.8	12.2	0.0039	0.922	1.7
GO:0010648	negative regulation of cell communication	902	35	21.7	13.3	0.0039	0.922	1.6
GO:0005773	vacuole	399	19	9.6	9.4	0.0039	0.924	2
GO:0043627	response to estrogen	257	14	6.2	7.8	0.004	0.924	2.3
GO:0055093	response to hyperoxia	44	5	1.1	3.9	0.004	0.932	4.7
GO:0036296	response to increased oxygen levels	44	5	1.1	3.9	0.004	0.932	4.7
GO:0032760	positive regulation of tumor necrosis factor production	44	5	1.1	3.9	0.004	0.932	4.7
GO:0022836	gated channel activity	285	15	6.9	8.1	0.004	0.934	2.2
GO:0002366	leukocyte activation involved in immune response	153	10	3.7	6.3	0.004	0.934	2.7
GO:0002263	cell activation involved in immune response	153	10	3.7	6.3	0.004	0.934	2.7
GO:0097367	carbohydrate derivative binding	1728	59	41.6	17.4	0.004	0.938	1.4
GO:0050866	negative regulation of cell activation	129	9	3.1	5.9	0.0041	0.942	2.9
GO:0006109	regulation of carbohydrate metabolic process	129	9	3.1	5.9	0.0041	0.942	2.9
GO:0046434	organophosphate catabolic process	106	8	2.6	5.4	0.0041	0.946	3.1
GO:0051238	sequestering of metal ion	84	7	2	5	0.0041	0.946	3.5
GO:0033002	muscle cell proliferation	154	10	3.7	6.3	0.0042	0.946	2.7
GO:0031214	biomineral tissue development	107	8	2.6	5.4	0.0044	0.946	3.1
GO:0060255	regulation of macromolecule metabolic process	3881	117	93.5	23.5	0.0044	0.946	1.3
GO:0098602	single organism cell adhesion	586	25	14.1	10.9	0.0044	0.946	1.8
GO:1903557	positive regulation of tumor necrosis factor superfamily cytokine production	45	5	1.1	3.9	0.0044	0.946	4.6
GO:0046635	positive regulation of alpha-beta T cell activation	45	5	1.1	3.9	0.0044	0.946	4.6
GO:0034764	positive regulation of transmembrane transport	85	7	2	5	0.0044	0.95	3.4
GO:0010810	regulation of cell-substrate adhesion	131	9	3.2	5.8	0.0045	0.952	2.9
GO:0007009	plasma membrane organization	207	12	5	7	0.0045	0.952	2.4
GO:0005261	cation channel activity	261	14	6.3	7.7	0.0045	0.952	2.2
GO:0043412	macromolecule modification	2498	80	60.2	19.8	0.0046	0.952	1.3
GO:0090257	regulation of muscle system process	156	10	3.8	6.2	0.0046	0.952	2.7
GO:0022409	positive regulation of cell-cell adhesion	156	10	3.8	6.2	0.0046	0.952	2.7
GO:2001057	reactive nitrogen species metabolic process	65	6	1.6	4.4	0.0047	0.954	3.8
GO:0003823	antigen binding	65	6	1.6	4.4	0.0047	0.954	3.8
GO:0044106	cellular amine metabolic process	406	19	9.8	9.2	0.0047	0.954	1.9
GO:0042327	positive regulation of phosphorylation	685	28	16.5	11.5	0.0048	0.954	1.7
GO:0030336	negative regulation of cell migration	157	10	3.8	6.2	0.0048	0.954	2.6
GO:0003018	vascular process in circulatory system	157	10	3.8	6.2	0.0048	0.954	2.6
GO:0097110	scaffold protein binding	46	5	1.1	3.9	0.0048	0.956	4.5
GO:0050830	defense response to Gram-positive bacterium	46	5	1.1	3.9	0.0048	0.956	4.5
GO:0002437	inflammatory response to antigenic stimulus	46	5	1.1	3.9	0.0048	0.956	4.5
GO:0002637	regulation of immunoglobulin production	46	5	1.1	3.9	0.0048	0.956	4.5
GO:1901564	organonitrogen compound metabolic process	1254	45	30.2	14.8	0.0049	0.958	1.5
GO:0006690	icosanoid metabolic process	87	7	2.1	4.9	0.005	0.958	3.3
GO:1901568	fatty acid derivative metabolic process	87	7	2.1	4.9	0.005	0.958	3.3
GO:0019229	regulation of vasoconstriction	66	6	1.6	4.4	0.0051	0.96	3.8
GO:0060135	maternal process involved in female pregnancy	66	6	1.6	4.4	0.0051	0.96	3.8
GO:0048644	muscle organ morphogenesis	66	6	1.6	4.4	0.0051	0.96	3.8
GO:0031348	negative regulation of defense response	110	8	2.6	5.4	0.0051	0.96	3
GO:0032412	regulation of ion transmembrane transporter activity	134	9	3.2	5.8	0.0052	0.96	2.8
GO:0005811	lipid particle	47	5	1.1	3.9	0.0053	0.96	4.4
GO:2000107	negative regulation of leukocyte apoptotic process	47	5	1.1	3.9	0.0053	0.96	4.4
GO:0033673	negative regulation of kinase activity	185	11	4.5	6.5	0.0053	0.96	2.5
GO:0012505	endomembrane system	2552	81	61.5	19.5	0.0054	0.962	1.3
GO:0044248	cellular catabolic process	1158	42	27.9	14.1	0.0055	0.962	1.5
GO:0009308	amine metabolic process	412	19	9.9	9.1	0.0055	0.966	1.9
GO:0016491	oxidoreductase activity	597	25	14.4	10.6	0.0055	0.966	1.7
GO:0031668	cellular response to extracellular stimulus	213	12	5.1	6.9	0.0057	0.968	2.3
GO:0071260	cellular response to mechanical stimulus	89	7	2.1	4.9	0.0057	0.968	3.3
GO:0036294	cellular response to decreased oxygen levels	112	8	2.7	5.3	0.0057	0.97	3
GO:0032102	negative regulation of response to external stimulus	187	11	4.5	6.5	0.0058	0.972	2.4
GO:0002312	B cell activation involved in immune response	48	5	1.2	3.8	0.0058	0.972	4.3
GO:0038024	cargo receptor activity	48	5	1.2	3.8	0.0058	0.972	4.3
GO:0010522	regulation of calcium ion transport into cytosol	68	6	1.6	4.4	0.0059	0.972	3.7
GO:0022603	regulation of anatomical structure morphogenesis	729	29	17.6	11.4	0.006	0.972	1.7
GO:2000146	negative regulation of cell motility	162	10	3.9	6.1	0.006	0.972	2.6
GO:0015980	energy derivation by oxidation of organic compounds	162	10	3.9	6.1	0.006	0.972	2.6
GO:0009968	negative regulation of signal transduction	795	31	19.1	11.9	0.006	0.974	1.6
GO:0032386	regulation of intracellular transport	356	17	8.6	8.4	0.006	0.974	2
GO:0033559	unsaturated fatty acid metabolic process	90	7	2.2	4.8	0.006	0.976	3.2
GO:0007568	aging	299	15	7.2	7.8	0.0062	0.976	2.1
GO:1901575	organic substance catabolic process	1202	43	29	14	0.0063	0.976	1.5
GO:1903530	regulation of secretion by cell	509	22	12.3	9.7	0.0063	0.976	1.8
GO:0051145	smooth muscle cell differentiation	49	5	1.2	3.8	0.0063	0.98	4.2
GO:0032370	positive regulation of lipid transport	49	5	1.2	3.8	0.0063	0.98	4.2
GO:0016021	integral component of membrane	4313	127	103.9	23.1	0.0064	0.982	1.2
GO:0022898	regulation of transmembrane transporter activity	139	9	3.3	5.7	0.0066	0.982	2.7
GO:1902532	negative regulation of intracellular signal transduction	330	16	7.9	8.1	0.0066	0.982	2
GO:0045595	regulation of cell differentiation	1275	45	30.7	14.3	0.0066	0.982	1.5
GO:0002695	negative regulation of leukocyte activation	115	8	2.8	5.2	0.0067	0.982	2.9
GO:0048872	homeostasis of number of cells	218	12	5.3	6.7	0.0068	0.982	2.3
GO:1901215	negative regulation of neuron death	165	10	4	6	0.0068	0.982	2.5
GO:0034103	regulation of tissue remodeling	50	5	1.2	3.8	0.0069	0.982	4.2
GO:0019538	protein metabolic process	3862	115	93	22	0.007	0.982	1.2
GO:0070372	regulation of ERK1 and ERK2 cascade	166	10	4	6	0.0071	0.982	2.5
GO:0090407	organophosphate biosynthetic process	392	18	9.4	8.6	0.0071	0.982	1.9
GO:0044270	cellular nitrogen compound catabolic process	247	13	5.9	7.1	0.0071	0.984	2.2
GO:0072521	purine-containing compound metabolic process	333	16	8	8	0.0072	0.984	2
GO:0051928	positive regulation of calcium ion transport	93	7	2.2	4.8	0.0072	0.984	3.1
GO:0000187	activation of MAPK activity	93	7	2.2	4.8	0.0072	0.984	3.1
GO:0050880	regulation of blood vessel size	141	9	3.4	5.6	0.0072	0.984	2.6
GO:0016051	carbohydrate biosynthetic process	141	9	3.4	5.6	0.0072	0.984	2.6
GO:0051952	regulation of amine transport	71	6	1.7	4.3	0.0072	0.986	3.5
GO:0046903	secretion	839	32	20.2	11.8	0.0073	0.986	1.6
GO:0060249	anatomical structure homeostasis	220	12	5.3	6.7	0.0073	0.986	2.3
GO:0007179	transforming growth factor beta receptor signaling pathway	117	8	2.8	5.2	0.0074	0.986	2.8
GO:0097190	apoptotic signaling pathway	455	20	11	9	0.0075	0.986	1.8
GO:0070252	actin-mediated cell contraction	51	5	1.2	3.8	0.0075	0.988	4.1
GO:0035150	regulation of tube size	142	9	3.4	5.6	0.0075	0.988	2.6
GO:0009408	response to heat	94	7	2.3	4.7	0.0076	0.988	3.1
GO:0030316	osteoclast differentiation	72	6	1.7	4.3	0.0077	0.988	3.5
GO:0043500	muscle adaptation	72	6	1.7	4.3	0.0077	0.988	3.5
GO:0043112	receptor metabolic process	118	8	2.8	5.2	0.0078	0.988	2.8
GO:0009895	negative regulation of catabolic process	143	9	3.4	5.6	0.0079	0.988	2.6
GO:0097458	neuron part	1081	39	26	13	0.0079	0.988	1.5
GO:0042692	muscle cell differentiation	308	15	7.4	7.6	0.0081	0.988	2
GO:0071887	leukocyte apoptotic process	95	7	2.3	4.7	0.0081	0.988	3.1
GO:0046631	alpha-beta T cell activation	95	7	2.3	4.7	0.0081	0.988	3.1
GO:0033293	monocarboxylic acid binding	52	5	1.3	3.7	0.0081	0.988	4
GO:0032526	response to retinoic acid	119	8	2.9	5.1	0.0082	0.99	2.8
GO:1903036	positive regulation of response to wounding	119	8	2.9	5.1	0.0082	0.99	2.8
GO:0051046	regulation of secretion	553	23	13.3	9.7	0.0082	0.99	1.7
GO:0005539	glycosaminoglycan binding	144	9	3.5	5.5	0.0082	0.99	2.6
GO:1901361	organic cyclic compound catabolic process	280	14	6.7	7.3	0.0083	0.99	2.1
GO:0021782	glial cell development	73	6	1.8	4.2	0.0083	0.99	3.4
GO:0006112	energy reserve metabolic process	73	6	1.8	4.2	0.0083	0.99	3.4
GO:0044236	multicellular organismal metabolic process	73	6	1.8	4.2	0.0083	0.99	3.4
GO:0050708	regulation of protein secretion	281	14	6.8	7.2	0.0085	0.99	2.1
GO:0060048	cardiac muscle contraction	74	6	1.8	4.2	0.0088	0.99	3.4
GO:0051048	negative regulation of secretion	172	10	4.1	5.9	0.009	0.992	2.4
GO:0032355	response to estradiol	172	10	4.1	5.9	0.009	0.992	2.4
GO:0001508	action potential	97	7	2.3	4.7	0.009	0.992	3
GO:0000323	lytic vacuole	342	16	8.2	7.8	0.0091	0.992	1.9
GO:0005764	lysosome	342	16	8.2	7.8	0.0091	0.992	1.9
GO:0043434	response to peptide hormone	372	17	9	8	0.0091	0.992	1.9
GO:0006469	negative regulation of protein kinase activity	173	10	4.2	5.8	0.0093	0.992	2.4
GO:0010631	epithelial cell migration	173	10	4.2	5.8	0.0093	0.992	2.4
GO:0060047	heart contraction	147	9	3.5	5.5	0.0094	0.994	2.5
GO:1903522	regulation of blood circulation	200	11	4.8	6.2	0.0094	0.994	2.3
GO:0015837	amine transport	75	6	1.8	4.2	0.0094	0.994	3.3
GO:0060402	calcium ion transport into cytosol	98	7	2.4	4.6	0.0095	0.994	3
GO:1901616	organic hydroxy compound catabolic process	54	5	1.3	3.7	0.0095	0.994	3.8
GO:0051271	negative regulation of cellular component movement	174	10	4.2	5.8	0.0097	0.994	2.4
GO:0060627	regulation of vesicle-mediated transport	315	15	7.6	7.4	0.0098	0.994	2
GO:0005635	nuclear envelope	286	14	6.9	7.1	0.0098	0.994	2
GO:0002262	myeloid cell homeostasis	123	8	3	5	0.0099	0.994	2.7
GO:1903409	reactive oxygen species biosynthetic process	76	6	1.8	4.2	0.01	0.994	3.3
GO:0051209	release of sequestered calcium ion into cytosol	76	6	1.8	4.2	0.01	0.994	3.3
GO:0051283	negative regulation of sequestering of calcium ion	76	6	1.8	4.2	0.01	0.994	3.3
GO:0016798	hydrolase activity, acting on glycosyl bonds	99	7	2.4	4.6	0.01	0.994	2.9
GO:0060401	cytosolic calcium ion transport	99	7	2.4	4.6	0.01	0.994	2.9
GO:0008360	regulation of cell shape	99	7	2.4	4.6	0.01	0.994	2.9
GO:0002253	activation of immune response	202	11	4.9	6.1	0.01	0.994	2.3
GO:0090132	epithelium migration	175	10	4.2	5.8	0.01	0.994	2.4
GO:0032409	regulation of transporter activity	149	9	3.6	5.4	0.01	0.994	2.5
GO:0003015	heart process	149	9	3.6	5.4	0.01	0.994	2.5
GO:0043502	regulation of muscle adaptation	55	5	1.3	3.7	0.01	0.996	3.8
GO:1903793	positive regulation of anion transport	55	5	1.3	3.7	0.01	0.996	3.8
GO:0050878	regulation of body fluid levels	288	14	6.9	7.1	0.01	0.996	2
GO:0090130	tissue migration	176	10	4.2	5.8	0.01	0.996	2.4
GO:0044264	cellular polysaccharide metabolic process	77	6	1.9	4.1	0.01	0.998	3.2
GO:0001933	negative regulation of protein phosphorylation	260	13	6.3	6.7	0.01	0.998	2.1
GO:0022612	gland morphogenesis	125	8	3	5	0.01	0.998	2.7
GO:0043279	response to alkaloid	151	9	3.6	5.4	0.01	0.998	2.5
GO:0000271	polysaccharide biosynthetic process	56	5	1.3	3.7	0.01	0.998	3.7
GO:2000021	regulation of ion homeostasis	152	9	3.7	5.3	0.01	0.998	2.5
GO:0007050	cell cycle arrest	102	7	2.5	4.5	0.01	0.998	2.8
GO:0050707	regulation of cytokine secretion	102	7	2.5	4.5	0.01	0.998	2.8
GO:0008324	cation transmembrane transporter activity	507	21	12.2	8.8	0.01	0.998	1.7
GO:0036477	somatodendritic compartment	669	26	16.1	9.9	0.01	0.998	1.6
GO:0043409	negative regulation of MAPK cascade	127	8	3.1	4.9	0.01	0.998	2.6
GO:0055117	regulation of cardiac muscle contraction	57	5	1.4	3.6	0.01	0.998	3.6
GO:0060443	mammary gland morphogenesis	57	5	1.4	3.6	0.01	0.998	3.6
GO:0032963	collagen metabolic process	57	5	1.4	3.6	0.01	0.998	3.6
GO:0051602	response to electrical stimulus	57	5	1.4	3.6	0.01	0.998	3.6
GO:1903531	negative regulation of secretion by cell	153	9	3.7	5.3	0.01	0.998	2.4
GO:0010811	positive regulation of cell-substrate adhesion	79	6	1.9	4.1	0.01	0.998	3.2
GO:0002698	negative regulation of immune effector process	79	6	1.9	4.1	0.01	0.998	3.2
GO:0000302	response to reactive oxygen species	180	10	4.3	5.7	0.01	0.998	2.3
GO:0002764	immune response-regulating signaling pathway	180	10	4.3	5.7	0.01	0.998	2.3
GO:0051250	negative regulation of lymphocyte activation	103	7	2.5	4.5	0.01	0.998	2.8
GO:0030029	actin filament-based process	478	20	11.5	8.5	0.01	0.998	1.7
GO:0042391	regulation of membrane potential	295	14	7.1	6.9	0.01	0.998	2
GO:0030888	regulation of B cell proliferation	58	5	1.4	3.6	0.01	0.998	3.6
GO:0070371	ERK1 and ERK2 cascade	182	10	4.4	5.6	0.01	0.998	2.3
GO:0030055	cell-substrate junction	326	15	7.9	7.1	0.01	0.998	1.9
GO:0032940	secretion by cell	708	27	17.1	9.9	0.01	0.998	1.6
GO:0016791	phosphatase activity	210	11	5.1	5.9	0.01	0.998	2.2
GO:0046914	transition metal ion binding	1154	40	27.8	12.2	0.01	0.998	1.4
GO:0070542	response to fatty acid	81	6	2	4	0.01	0.998	3.1
GO:0030198	extracellular matrix organization	156	9	3.8	5.2	0.01	0.998	2.4
GO:0044242	cellular lipid catabolic process	130	8	3.1	4.9	0.01	0.998	2.6
GO:0001047	core promoter binding	105	7	2.5	4.5	0.01	0.998	2.8
GO:0033267	axon part	211	11	5.1	5.9	0.01	0.998	2.2
GO:0006809	nitric oxide biosynthetic process	59	5	1.4	3.6	0.01	0.998	3.5
GO:0044259	multicellular organismal macromolecule metabolic process	59	5	1.4	3.6	0.01	0.998	3.5
GO:0015849	organic acid transport	240	12	5.8	6.2	0.01	0.998	2.1
GO:0043062	extracellular structure organization	157	9	3.8	5.2	0.01	0.998	2.4
GO:0006979	response to oxidative stress	329	15	7.9	7.1	0.01	0.998	1.9
GO:0072562	blood microparticle	82	6	2	4	0.01	0.998	3
GO:0048709	oligodendrocyte differentiation	82	6	2	4	0.01	0.998	3
GO:0050680	negative regulation of epithelial cell proliferation	106	7	2.6	4.4	0.01	0.998	2.7
GO:0031669	cellular response to nutrient levels	185	10	4.5	5.5	0.01	0.998	2.2
GO:0006470	protein dephosphorylation	158	9	3.8	5.2	0.01	0.998	2.4
GO:0019226	transmission of nerve impulse	60	5	1.4	3.6	0.01	0.998	3.5
GO:0060415	muscle tissue morphogenesis	60	5	1.4	3.6	0.01	0.998	3.5
GO:0015698	inorganic anion transport	186	10	4.5	5.5	0.01	0.998	2.2
GO:0016323	basolateral plasma membrane	186	10	4.5	5.5	0.01	0.998	2.2
GO:0070848	response to growth factor	424	18	10.2	7.8	0.02	0.998	1.8
GO:0004725	protein tyrosine phosphatase activity	83	6	2	4	0.02	0.998	3
GO:0043122	regulation of I-kappaB kinase/NF-kappaB signaling	187	10	4.5	5.5	0.02	0.998	2.2
GO:0042552	myelination	108	7	2.6	4.4	0.02	0.998	2.7
GO:0031330	negative regulation of cellular catabolic process	108	7	2.6	4.4	0.02	0.998	2.7
GO:0070665	positive regulation of leukocyte proliferation	108	7	2.6	4.4	0.02	0.998	2.7
GO:0001910	regulation of leukocyte mediated cytotoxicity	61	5	1.5	3.5	0.02	0.998	3.4
GO:0035335	peptidyl-tyrosine dephosphorylation	84	6	2	4	0.02	0.998	3
GO:1903649	regulation of cytoplasmic transport	274	13	6.6	6.4	0.02	0.998	2
GO:0043524	negative regulation of neuron apoptotic process	134	8	3.2	4.8	0.02	0.998	2.5
GO:0006140	regulation of nucleotide metabolic process	134	8	3.2	4.8	0.02	0.998	2.5
GO:0055086	nucleobase-containing small molecule metabolic process	459	19	11.1	7.9	0.02	0.998	1.7
GO:0071456	cellular response to hypoxia	109	7	2.6	4.4	0.02	0.998	2.7
GO:0051052	regulation of DNA metabolic process	246	12	5.9	6.1	0.02	0.998	2
GO:1902495	transmembrane transporter complex	246	12	5.9	6.1	0.02	0.998	2
GO:0046209	nitric oxide metabolic process	62	5	1.5	3.5	0.02	0.998	3.3
GO:0030048	actin filament-based movement	62	5	1.5	3.5	0.02	0.998	3.3
GO:0031623	receptor internalization	62	5	1.5	3.5	0.02	0.998	3.3
GO:0044344	cellular response to fibroblast growth factor stimulus	85	6	2	4	0.02	0.998	2.9
GO:0042310	vasoconstriction	85	6	2	4	0.02	0.998	2.9
GO:0001894	tissue homeostasis	162	9	3.9	5.1	0.02	0.998	2.3
GO:1901615	organic hydroxy compound metabolic process	368	16	8.9	7.1	0.02	0.998	1.8
GO:0030278	regulation of ossification	163	9	3.9	5.1	0.02	0.998	2.3
GO:0046394	carboxylic acid biosynthetic process	219	11	5.3	5.7	0.02	0.998	2.1
GO:0016053	organic acid biosynthetic process	219	11	5.3	5.7	0.02	0.998	2.1
GO:0046700	heterocycle catabolic process	248	12	6	6	0.02	0.998	2
GO:0005789	endoplasmic reticulum membrane	528	21	12.7	8.3	0.02	1	1.7
GO:0015711	organic anion transport	308	14	7.4	6.6	0.02	1	1.9
GO:0051341	regulation of oxidoreductase activity	63	5	1.5	3.5	0.02	1	3.3
GO:0042311	vasodilation	63	5	1.5	3.5	0.02	1	3.3
GO:0015908	fatty acid transport	63	5	1.5	3.5	0.02	1	3.3
GO:0070374	positive regulation of ERK1 and ERK2 cascade	111	7	2.7	4.3	0.02	1	2.6
GO:0007272	ensheathment of neurons	111	7	2.7	4.3	0.02	1	2.6
GO:0008366	axon ensheathment	111	7	2.7	4.3	0.02	1	2.6
GO:1990351	transporter complex	249	12	6	6	0.02	1	2
GO:0042995	cell projection	1500	49	36.1	12.9	0.02	1	1.4
GO:0031301	integral component of organelle membrane	165	9	4	5	0.02	1	2.3
GO:0044802	single-organism membrane organization	499	20	12	8	0.02	1	1.7
GO:0007173	epidermal growth factor receptor signaling pathway	64	5	1.5	3.5	0.02	1	3.2
GO:0019439	aromatic compound catabolic process	251	12	6	6	0.02	1	2
GO:0030879	mammary gland development	139	8	3.3	4.7	0.02	1	2.4
GO:0045017	glycerolipid biosynthetic process	113	7	2.7	4.3	0.02	1	2.6
GO:0033218	amide binding	223	11	5.4	5.6	0.02	1	2
GO:0032868	response to insulin	223	11	5.4	5.6	0.02	1	2
GO:0018108	peptidyl-tyrosine phosphorylation	282	13	6.8	6.2	0.02	1	1.9
GO:0044042	glucan metabolic process	65	5	1.6	3.4	0.02	1	3.2
GO:0006073	cellular glucan metabolic process	65	5	1.6	3.4	0.02	1	3.2
GO:0005977	glycogen metabolic process	65	5	1.6	3.4	0.02	1	3.2
GO:0019751	polyol metabolic process	65	5	1.6	3.4	0.02	1	3.2
GO:0034284	response to monosaccharide	195	10	4.7	5.3	0.02	1	2.1
GO:0018212	peptidyl-tyrosine modification	283	13	6.8	6.2	0.02	1	1.9
GO:0034702	ion channel complex	224	11	5.4	5.6	0.02	1	2
GO:0042129	regulation of T cell proliferation	114	7	2.7	4.3	0.02	1	2.5
GO:0048871	multicellular organismal homeostasis	225	11	5.4	5.6	0.02	1	2
GO:0042175	nuclear outer membrane-endoplasmic reticulum membrane network	538	21	13	8	0.02	1	1.6
GO:0055002	striated muscle cell development	115	7	2.8	4.2	0.02	1	2.5
GO:0019233	sensory perception of pain	115	7	2.8	4.2	0.02	1	2.5
GO:0006937	regulation of muscle contraction	115	7	2.8	4.2	0.02	1	2.5
GO:0048661	positive regulation of smooth muscle cell proliferation	66	5	1.6	3.4	0.02	1	3.1
GO:0071347	cellular response to interleukin-1	66	5	1.6	3.4	0.02	1	3.1
GO:0031965	nuclear membrane	197	10	4.7	5.3	0.02	1	2.1
GO:0042633	hair cycle	90	6	2.2	3.8	0.02	1	2.8
GO:0071774	response to fibroblast growth factor	90	6	2.2	3.8	0.02	1	2.8
GO:0002761	regulation of myeloid leukocyte differentiation	90	6	2.2	3.8	0.02	1	2.8
GO:0042303	molting cycle	90	6	2.2	3.8	0.02	1	2.8
GO:0040013	negative regulation of locomotion	198	10	4.8	5.2	0.02	1	2.1
GO:0042886	amide transport	257	12	6.2	5.8	0.02	1	1.9
GO:0030279	negative regulation of ossification	67	5	1.6	3.4	0.02	1	3.1
GO:0035637	multicellular organismal signaling	91	6	2.2	3.8	0.02	1	2.7
GO:0005925	focal adhesion	318	14	7.7	6.3	0.02	1	1.8
GO:0030424	axon	412	17	9.9	7.1	0.02	1	1.7
GO:0032880	regulation of protein localization	608	23	14.6	8.4	0.02	1	1.6
GO:0031300	intrinsic component of organelle membrane	171	9	4.1	4.9	0.02	1	2.2
GO:0031100	organ regeneration	92	6	2.2	3.8	0.02	1	2.7
GO:1900182	positive regulation of protein localization to nucleus	92	6	2.2	3.8	0.02	1	2.7
GO:0007492	endoderm development	68	5	1.6	3.4	0.02	1	3.1
GO:0043168	anion binding	2117	65	51	14	0.02	1	1.3
GO:0008289	lipid binding	480	19	11.6	7.4	0.02	1	1.6
GO:0009749	response to glucose	173	9	4.2	4.8	0.02	1	2.2
GO:0016192	vesicle-mediated transport	888	31	21.4	9.6	0.03	1	1.4
GO:0031341	regulation of cell killing	69	5	1.7	3.3	0.03	1	3
GO:0005924	cell-substrate adherens junction	323	14	7.8	6.2	0.03	1	1.8
GO:0048608	reproductive structure development	418	17	10.1	6.9	0.03	1	1.7
GO:0007249	I-kappaB kinase/NF-kappaB signaling	203	10	4.9	5.1	0.03	1	2
GO:0051188	cofactor biosynthetic process	94	6	2.3	3.7	0.03	1	2.6
GO:0061041	regulation of wound healing	94	6	2.3	3.7	0.03	1	2.6
GO:0051641	cellular localization	2051	63	49.4	13.6	0.03	1	1.3
GO:0010675	regulation of cellular carbohydrate metabolic process	120	7	2.9	4.1	0.03	1	2.4
GO:0051223	regulation of protein transport	484	19	11.7	7.3	0.03	1	1.6
GO:0070201	regulation of establishment of protein localization	518	20	12.5	7.5	0.03	1	1.6
GO:0043255	regulation of carbohydrate biosynthetic process	70	5	1.7	3.3	0.03	1	3
GO:0001952	regulation of cell-matrix adhesion	70	5	1.7	3.3	0.03	1	3
GO:0045088	regulation of innate immune response	148	8	3.6	4.4	0.03	1	2.2
GO:0061458	reproductive system development	421	17	10.1	6.9	0.03	1	1.7
GO:0070555	response to interleukin-1	95	6	2.3	3.7	0.03	1	2.6
GO:0044267	cellular protein metabolic process	3273	95	78.8	16.2	0.03	1	1.2
GO:0009891	positive regulation of biosynthetic process	1359	44	32.7	11.3	0.03	1	1.3
GO:0030246	carbohydrate binding	206	10	5	5	0.03	1	2
GO:0043603	cellular amide metabolic process	149	8	3.6	4.4	0.03	1	2.2
GO:0042562	hormone binding	71	5	1.7	3.3	0.03	1	2.9
GO:0032649	regulation of interferon-gamma production	71	5	1.7	3.3	0.03	1	2.9
GO:0014823	response to activity	71	5	1.7	3.3	0.03	1	2.9
GO:0001676	long-chain fatty acid metabolic process	71	5	1.7	3.3	0.03	1	2.9
GO:0045639	positive regulation of myeloid cell differentiation	71	5	1.7	3.3	0.03	1	2.9
GO:0017015	regulation of transforming growth factor beta receptor signaling pathway	71	5	1.7	3.3	0.03	1	2.9
GO:1903844	regulation of cellular response to transforming growth factor beta stimulus	71	5	1.7	3.3	0.03	1	2.9
GO:0005516	calmodulin binding	122	7	2.9	4.1	0.03	1	2.4
GO:0046942	carboxylic acid transport	237	11	5.7	5.3	0.03	1	1.9
GO:0042594	response to starvation	179	9	4.3	4.7	0.03	1	2.1
GO:0038127	ERBB signaling pathway	72	5	1.7	3.3	0.03	1	2.9
GO:0051130	positive regulation of cellular component organization	727	26	17.5	8.5	0.03	1	1.5
GO:0051128	regulation of cellular component organization	1548	49	37.3	11.7	0.03	1	1.3
GO:0031329	regulation of cellular catabolic process	362	15	8.7	6.3	0.03	1	1.7
GO:0031328	positive regulation of cellular biosynthetic process	1331	43	32.1	10.9	0.03	1	1.3
GO:0030217	T cell differentiation	180	9	4.3	4.7	0.03	1	2.1
GO:0042113	B cell activation	180	9	4.3	4.7	0.03	1	2.1
GO:0052689	carboxylic ester hydrolase activity	98	6	2.4	3.6	0.03	1	2.5
GO:0016810	hydrolase activity, acting on carbon-nitrogen (but not peptide) bonds	98	6	2.4	3.6	0.03	1	2.5
GO:0071363	cellular response to growth factor stimulus	396	16	9.5	6.5	0.03	1	1.7
GO:0009108	coenzyme biosynthetic process	73	5	1.8	3.2	0.03	1	2.8
GO:0030901	midbrain development	73	5	1.8	3.2	0.03	1	2.8
GO:0009746	response to hexose	181	9	4.4	4.6	0.03	1	2.1
GO:0051899	membrane depolarization	125	7	3	4	0.03	1	2.3
GO:0008270	zinc ion binding	906	31	21.8	9.2	0.03	1	1.4
GO:0006650	glycerophospholipid metabolic process	153	8	3.7	4.3	0.03	1	2.2
GO:0007584	response to nutrient	241	11	5.8	5.2	0.03	1	1.9
GO:0045935	positive regulation of nucleobase-containing compound metabolic process	1264	41	30.4	10.6	0.03	1	1.3
GO:0051015	actin filament binding	99	6	2.4	3.6	0.03	1	2.5
GO:0033077	T cell differentiation in thymus	74	5	1.8	3.2	0.03	1	2.8
GO:0042278	purine nucleoside metabolic process	154	8	3.7	4.3	0.03	1	2.2
GO:0014069	postsynaptic density	183	9	4.4	4.6	0.03	1	2
GO:0015833	peptide transport	243	11	5.9	5.1	0.03	1	1.9
GO:0008237	metallopeptidase activity	155	8	3.7	4.3	0.03	1	2.1
GO:0002221	pattern recognition receptor signaling pathway	75	5	1.8	3.2	0.03	1	2.8
GO:0050868	negative regulation of T cell activation	75	5	1.8	3.2	0.03	1	2.8
GO:0005178	integrin binding	75	5	1.8	3.2	0.03	1	2.8
GO:0010256	endomembrane system organization	369	15	8.9	6.1	0.03	1	1.7
GO:0006865	amino acid transport	128	7	3.1	3.9	0.04	1	2.3
GO:0009314	response to radiation	371	15	8.9	6.1	0.04	1	1.7
GO:0006520	cellular amino acid metabolic process	536	20	12.9	7.1	0.04	1	1.5
GO:0055088	lipid homeostasis	76	5	1.8	3.2	0.04	1	2.7
GO:0004553	hydrolase activity, hydrolyzing O-glycosyl compounds	76	5	1.8	3.2	0.04	1	2.7
GO:0006022	aminoglycan metabolic process	76	5	1.8	3.2	0.04	1	2.7
GO:0042100	B cell proliferation	76	5	1.8	3.2	0.04	1	2.7
GO:0042593	glucose homeostasis	186	9	4.5	4.5	0.04	1	2
GO:0098656	anion transmembrane transport	186	9	4.5	4.5	0.04	1	2
GO:0033500	carbohydrate homeostasis	186	9	4.5	4.5	0.04	1	2
GO:0008016	regulation of heart contraction	129	7	3.1	3.9	0.04	1	2.3
GO:0002285	lymphocyte activation involved in immune response	102	6	2.5	3.5	0.04	1	2.4
GO:0051047	positive regulation of secretion	309	13	7.4	5.6	0.04	1	1.7
GO:0006066	alcohol metabolic process	247	11	5.9	5.1	0.04	1	1.8
GO:0005126	cytokine receptor binding	217	10	5.2	4.8	0.04	1	1.9
GO:0051054	positive regulation of DNA metabolic process	130	7	3.1	3.9	0.04	1	2.2
GO:0002377	immunoglobulin production	77	5	1.9	3.1	0.04	1	2.7
GO:0044432	endoplasmic reticulum part	607	22	14.6	7.4	0.04	1	1.5
GO:0008277	regulation of G-protein coupled receptor protein signaling pathway	103	6	2.5	3.5	0.04	1	2.4
GO:0031099	regeneration	188	9	4.5	4.5	0.04	1	2
GO:1903533	regulation of protein targeting	159	8	3.8	4.2	0.04	1	2.1
GO:0050671	positive regulation of lymphocyte proliferation	104	6	2.5	3.5	0.04	1	2.4
GO:0009126	purine nucleoside monophosphate metabolic process	104	6	2.5	3.5	0.04	1	2.4
GO:0030808	regulation of nucleotide biosynthetic process	104	6	2.5	3.5	0.04	1	2.4
GO:0043271	negative regulation of ion transport	104	6	2.5	3.5	0.04	1	2.4
GO:1900371	regulation of purine nucleotide biosynthetic process	104	6	2.5	3.5	0.04	1	2.4
GO:0090087	regulation of peptide transport	189	9	4.6	4.4	0.04	1	2
GO:0032609	interferon-gamma production	78	5	1.9	3.1	0.04	1	2.7
GO:0002758	innate immune response-activating signal transduction	78	5	1.9	3.1	0.04	1	2.7
GO:1900542	regulation of purine nucleotide metabolic process	132	7	3.2	3.8	0.04	1	2.2
GO:0009743	response to carbohydrate	220	10	5.3	4.7	0.04	1	1.9
GO:1901617	organic hydroxy compound biosynthetic process	161	8	3.9	4.1	0.04	1	2.1
GO:0046165	alcohol biosynthetic process	105	6	2.5	3.5	0.04	1	2.4
GO:0032946	positive regulation of mononuclear cell proliferation	105	6	2.5	3.5	0.04	1	2.4
GO:0032874	positive regulation of stress-activated MAPK cascade	105	6	2.5	3.5	0.04	1	2.4
GO:0016049	cell growth	346	14	8.3	5.7	0.04	1	1.7
GO:0032368	regulation of lipid transport	79	5	1.9	3.1	0.04	1	2.6
GO:0007417	central nervous system development	822	28	19.8	8.2	0.04	1	1.4
GO:0032388	positive regulation of intracellular transport	191	9	4.6	4.4	0.04	1	2
GO:0006753	nucleoside phosphate metabolic process	412	16	9.9	6.1	0.04	1	1.6
GO:0030098	lymphocyte differentiation	252	11	6.1	4.9	0.04	1	1.8
GO:0031090	organelle membrane	1846	56	44.5	11.5	0.04	1	1.3
GO:0005912	adherens junction	380	15	9.2	5.8	0.04	1	1.6
GO:0070304	positive regulation of stress-activated protein kinase signaling cascade	106	6	2.6	3.4	0.04	1	2.3
GO:1903532	positive regulation of secretion by cell	284	12	6.8	5.2	0.04	1	1.8
GO:1903038	negative regulation of leukocyte cell-cell adhesion	80	5	1.9	3.1	0.04	1	2.6
GO:0001664	G-protein coupled receptor binding	223	10	5.4	4.6	0.04	1	1.9
GO:0097191	extrinsic apoptotic signaling pathway	193	9	4.6	4.4	0.04	1	1.9
GO:0071356	cellular response to tumor necrosis factor	107	6	2.6	3.4	0.04	1	2.3
GO:0009152	purine ribonucleotide biosynthetic process	194	9	4.7	4.3	0.05	1	1.9
GO:0046034	ATP metabolic process	81	5	2	3	0.05	1	2.6
GO:0048145	regulation of fibroblast proliferation	81	5	2	3	0.05	1	2.6
GO:0006461	protein complex assembly	936	31	22.5	8.5	0.05	1	1.4
GO:0008144	drug binding	108	6	2.6	3.4	0.05	1	2.3
GO:0061138	morphogenesis of a branching epithelium	195	9	4.7	4.3	0.05	1	1.9
GO:0001228	RNA polymerase II transcription regulatory region sequence-specific DNA binding transcription factor activity involved in positive regulation of transcription	288	12	6.9	5.1	0.05	1	1.7
GO:0070271	protein complex biogenesis	938	31	22.6	8.4	0.05	1	1.4
GO:0008104	protein localization	1597	49	38.5	10.5	0.05	1	1.3
GO:0042307	positive regulation of protein import into nucleus	82	5	2	3	0.05	1	2.5
GO:0090287	regulation of cellular response to growth factor stimulus	137	7	3.3	3.7	0.05	1	2.1
GO:0051607	defense response to virus	109	6	2.6	3.4	0.05	1	2.3
GO:0043170	macromolecule metabolic process	6257	168	150.7	17.3	0.05	1	1.1
GO:0071822	protein complex subunit organization	1196	38	28.8	9.2	0.05	1	1.3
GO:0002218	activation of innate immune response	83	5	2	3	0.05	1	2.5
GO:0043523	regulation of neuron apoptotic process	198	9	4.8	4.2	0.05	1	1.9
GO:0010628	positive regulation of gene expression	1273	40	30.7	9.3	0.05	1	1.3
GO:0043433	negative regulation of sequence-specific DNA binding transcription factor activity	111	6	2.7	3.3	0.05	1	2.2
GO:0019838	growth factor binding	111	6	2.7	3.3	0.05	1	2.2
GO:0048144	fibroblast proliferation	84	5	2	3	0.05	1	2.5
GO:0044272	sulfur compound biosynthetic process	84	5	2	3	0.05	1	2.5
GO:0002757	immune response-activating signal transduction	169	8	4.1	3.9	0.05	1	2
GO:0005244	voltage-gated ion channel activity	169	8	4.1	3.9	0.05	1	2
GO:0022832	voltage-gated channel activity	169	8	4.1	3.9	0.05	1	2
GO:0043234	protein complex	3215	91	77.4	13.6	0.05	1	1.2
GO:0003006	developmental process involved in reproduction	595	21	14.3	6.7	0.05	1	1.5
GO:0001503	ossification	326	13	7.9	5.1	0.05	1	1.7
GO:0051726	regulation of cell cycle	630	22	15.2	6.8	0.05	1	1.4
GO:0044877	macromolecular complex binding	1240	39	29.9	9.1	0.05	1	1.3
GO:0070161	anchoring junction	392	15	9.4	5.6	0.05	1	1.6
GO:0016567	protein ubiquitination	459	17	11.1	5.9	0.05	1	1.5
GO:0006164	purine nucleotide biosynthetic process	200	9	4.8	4.2	0.05	1	1.9
GO:0042107	cytokine metabolic process	85	5	2	3	0.05	1	2.4
GO:0034111	negative regulation of homotypic cell-cell adhesion	85	5	2	3	0.05	1	2.4
GO:0050709	negative regulation of protein secretion	86	5	2.1	2.9	0.06	1	2.4
GO:0043229	intracellular organelle	8410	220	202.6	17.4	0.06	1	1.1
GO:0032446	protein modification by small protein conjugation	497	18	12	6	0.06	1	1.5
GO:0046890	regulation of lipid biosynthetic process	114	6	2.7	3.3	0.06	1	2.2
GO:0009141	nucleoside triphosphate metabolic process	114	6	2.7	3.3	0.06	1	2.2
GO:0048732	gland development	430	16	10.4	5.6	0.06	1	1.5
GO:0043679	axon terminus	143	7	3.4	3.6	0.06	1	2
GO:1903651	positive regulation of cytoplasmic transport	143	7	3.4	3.6	0.06	1	2
GO:0007162	negative regulation of cell adhesion	173	8	4.2	3.8	0.06	1	1.9
GO:0010605	negative regulation of macromolecule metabolic process	1624	49	39.1	9.9	0.06	1	1.3
GO:0007267	cell-cell signaling	780	26	18.8	7.2	0.06	1	1.4
GO:0009260	ribonucleotide biosynthetic process	205	9	4.9	4.1	0.06	1	1.8
GO:0008202	steroid metabolic process	205	9	4.9	4.1	0.06	1	1.8
GO:0009205	purine ribonucleoside triphosphate metabolic process	88	5	2.1	2.9	0.06	1	2.4
GO:1902600	hydrogen ion transmembrane transport	88	5	2.1	2.9	0.06	1	2.4
GO:0009755	hormone-mediated signaling pathway	88	5	2.1	2.9	0.06	1	2.4
GO:0042476	odontogenesis	116	6	2.8	3.2	0.06	1	2.1
GO:0035303	regulation of dephosphorylation	116	6	2.8	3.2	0.06	1	2.1
GO:0015718	monocarboxylic acid transport	116	6	2.8	3.2	0.06	1	2.1
GO:0050890	cognition	237	10	5.7	4.3	0.06	1	1.8
GO:0072522	purine-containing compound biosynthetic process	206	9	5	4	0.06	1	1.8
GO:0001763	morphogenesis of a branching structure	206	9	5	4	0.06	1	1.8
GO:0042277	peptide binding	206	9	5	4	0.06	1	1.8
GO:0001558	regulation of cell growth	270	11	6.5	4.5	0.06	1	1.7
GO:0043123	positive regulation of I-kappaB kinase/NF-kappaB signaling	146	7	3.5	3.5	0.06	1	2
GO:0000981	sequence-specific DNA binding RNA polymerase II transcription factor activity	504	18	12.1	5.9	0.06	1	1.5
GO:0045598	regulation of fat cell differentiation	89	5	2.1	2.9	0.06	1	2.3
GO:0090066	regulation of anatomical structure size	369	14	8.9	5.1	0.06	1	1.6
GO:1901135	carbohydrate derivative metabolic process	750	25	18.1	6.9	0.06	1	1.4
GO:0015629	actin cytoskeleton	336	13	8.1	4.9	0.06	1	1.6
GO:0072657	protein localization to membrane	271	11	6.5	4.5	0.06	1	1.7
GO:0009116	nucleoside metabolic process	177	8	4.3	3.7	0.07	1	1.9
GO:0043209	myelin sheath	177	8	4.3	3.7	0.07	1	1.9
GO:0046390	ribose phosphate biosynthetic process	208	9	5	4	0.07	1	1.8
GO:0019693	ribose phosphate metabolic process	304	12	7.3	4.7	0.07	1	1.6
GO:0042542	response to hydrogen peroxide	118	6	2.8	3.2	0.07	1	2.1
GO:0007156	homophilic cell adhesion via plasma membrane adhesion molecules	90	5	2.2	2.8	0.07	1	2.3
GO:0051090	regulation of sequence-specific DNA binding transcription factor activity	273	11	6.6	4.4	0.07	1	1.7
GO:0044703	multi-organism reproductive process	754	25	18.2	6.8	0.07	1	1.4
GO:0045786	negative regulation of cell cycle	274	11	6.6	4.4	0.07	1	1.7
GO:0045861	negative regulation of proteolysis	274	11	6.6	4.4	0.07	1	1.7
GO:1903320	regulation of protein modification by small protein conjugation or removal	149	7	3.6	3.4	0.07	1	2
GO:0010557	positive regulation of macromolecule biosynthetic process	1231	38	29.7	8.3	0.07	1	1.3
GO:0007611	learning or memory	211	9	5.1	3.9	0.07	1	1.8
GO:0045089	positive regulation of innate immune response	120	6	2.9	3.1	0.07	1	2.1
GO:0044306	neuron projection terminus	150	7	3.6	3.4	0.07	1	1.9
GO:0046488	phosphatidylinositol metabolic process	92	5	2.2	2.8	0.07	1	2.3
GO:2000241	regulation of reproductive process	92	5	2.2	2.8	0.07	1	2.3
GO:0051222	positive regulation of protein transport	276	11	6.6	4.4	0.07	1	1.7
GO:0008544	epidermis development	212	9	5.1	3.9	0.07	1	1.8
GO:0009894	regulation of catabolic process	444	16	10.7	5.3	0.07	1	1.5
GO:0009123	nucleoside monophosphate metabolic process	121	6	2.9	3.1	0.07	1	2.1
GO:0046128	purine ribonucleoside metabolic process	151	7	3.6	3.4	0.07	1	1.9
GO:0051649	establishment of localization in cell	1724	51	41.5	9.5	0.07	1	1.2
GO:1901214	regulation of neuron death	245	10	5.9	4.1	0.07	1	1.7
GO:0051171	regulation of nitrogen compound metabolic process	2802	79	67.5	11.5	0.07	1	1.2
GO:0005938	cell cortex	182	8	4.4	3.6	0.07	1	1.8
GO:0098661	inorganic anion transmembrane transport	93	5	2.2	2.8	0.07	1	2.2
GO:0009199	ribonucleoside triphosphate metabolic process	93	5	2.2	2.8	0.07	1	2.2
GO:0046330	positive regulation of JNK cascade	93	5	2.2	2.8	0.07	1	2.2
GO:0043195	terminal bouton	93	5	2.2	2.8	0.07	1	2.2
GO:0052548	regulation of endopeptidase activity	311	12	7.5	4.5	0.07	1	1.6
GO:0051186	cofactor metabolic process	214	9	5.2	3.8	0.08	1	1.7
GO:0034330	cell junction organization	152	7	3.7	3.3	0.08	1	1.9
GO:0005125	cytokine activity	152	7	3.7	3.3	0.08	1	1.9
GO:0015850	organic hydroxy compound transport	183	8	4.4	3.6	0.08	1	1.8
GO:0016485	protein processing	447	16	10.8	5.2	0.08	1	1.5
GO:0009150	purine ribonucleotide metabolic process	279	11	6.7	4.3	0.08	1	1.6
GO:0071417	cellular response to organonitrogen compound	413	15	9.9	5.1	0.08	1	1.5
GO:1900180	regulation of protein localization to nucleus	153	7	3.7	3.3	0.08	1	1.9
GO:1901699	cellular response to nitrogen compound	449	16	10.8	5.2	0.08	1	1.5
GO:0005829	cytosol	1285	39	31	8	0.08	1	1.3
GO:0008217	regulation of blood pressure	155	7	3.7	3.3	0.08	1	1.9
GO:0051402	neuron apoptotic process	218	9	5.3	3.7	0.08	1	1.7
GO:0009144	purine nucleoside triphosphate metabolic process	96	5	2.3	2.7	0.08	1	2.2
GO:0051093	negative regulation of developmental process	736	24	17.7	6.3	0.08	1	1.4
GO:0030522	intracellular receptor signaling pathway	187	8	4.5	3.5	0.08	1	1.8
GO:0034703	cation channel complex	126	6	3	3	0.08	1	2
GO:0090316	positive regulation of intracellular protein transport	126	6	3	3	0.08	1	2
GO:0046824	positive regulation of nucleocytoplasmic transport	97	5	2.3	2.7	0.09	1	2.1
GO:0050806	positive regulation of synaptic transmission	97	5	2.3	2.7	0.09	1	2.1
GO:0006813	potassium ion transport	188	8	4.5	3.5	0.09	1	1.8
GO:0007268	synaptic transmission	455	16	11	5	0.09	1	1.5
GO:0072659	protein localization to plasma membrane	157	7	3.8	3.2	0.09	1	1.9
GO:0000287	magnesium ion binding	157	7	3.8	3.2	0.09	1	1.9
GO:0032872	regulation of stress-activated MAPK cascade	157	7	3.8	3.2	0.09	1	1.9
GO:0010955	negative regulation of protein processing	286	11	6.9	4.1	0.09	1	1.6
GO:0033273	response to vitamin	127	6	3.1	2.9	0.09	1	2
GO:0042698	ovulation cycle	127	6	3.1	2.9	0.09	1	2
GO:0051783	regulation of nuclear division	127	6	3.1	2.9	0.09	1	2
GO:0007088	regulation of mitotic nuclear division	98	5	2.4	2.6	0.09	1	2.1
GO:0030802	regulation of cyclic nucleotide biosynthetic process	98	5	2.4	2.6	0.09	1	2.1
GO:0070302	regulation of stress-activated protein kinase signaling cascade	158	7	3.8	3.2	0.09	1	1.8
GO:0031410	cytoplasmic vesicle	851	27	20.5	6.5	0.09	1	1.3
GO:0044463	cell projection part	780	25	18.8	6.2	0.09	1	1.3
GO:0045944	positive regulation of transcription from RNA polymerase II promoter	853	27	20.5	6.5	0.09	1	1.3
GO:0001704	formation of primary germ layer	99	5	2.4	2.6	0.09	1	2.1
GO:0005740	mitochondrial envelope	461	16	11.1	4.9	0.09	1	1.4
GO:0006163	purine nucleotide metabolic process	290	11	7	4	0.09	1	1.6
GO:0018193	peptidyl-amino acid modification	783	25	18.9	6.1	0.09	1	1.3
GO:0016616	oxidoreductase activity, acting on the CH-OH group of donors, NAD or NADP as acceptor	100	5	2.4	2.6	0.09	1	2.1
GO:0034614	cellular response to reactive oxygen species	100	5	2.4	2.6	0.09	1	2.1
GO:0071326	cellular response to monosaccharide stimulus	100	5	2.4	2.6	0.09	1	2.1
GO:0050714	positive regulation of protein secretion	161	7	3.9	3.1	0.09	1	1.8
GO:0048738	cardiac muscle tissue development	161	7	3.9	3.1	0.09	1	1.8
GO:0032869	cellular response to insulin stimulus	161	7	3.9	3.1	0.09	1	1.8
GO:1901565	organonitrogen compound catabolic process	193	8	4.6	3.4	0.1	1	1.7
GO:0044702	single organism reproductive process	932	29	22.4	6.6	0.1	1	1.3
GO:0009259	ribonucleotide metabolic process	292	11	7	4	0.1	1	1.6
GO:0007507	heart development	429	15	10.3	4.7	0.1	1	1.5
GO:0002244	hematopoietic progenitor cell differentiation	131	6	3.2	2.8	0.1	1	1.9
GO:0032970	regulation of actin filament-based process	259	10	6.2	3.8	0.1	1	1.6
GO:1901657	glycosyl compound metabolic process	194	8	4.7	3.3	0.1	1	1.7
GO:0098588	bounding membrane of organelle	1345	40	32.4	7.6	0.1	1	1.2
GO:0052547	regulation of peptidase activity	327	12	7.9	4.1	0.1	1	1.5
GO:0043491	protein kinase B signaling	132	6	3.2	2.8	0.1	1	1.9
GO:0031396	regulation of protein ubiquitination	132	6	3.2	2.8	0.1	1	1.9
GO:0030856	regulation of epithelial cell differentiation	102	5	2.5	2.5	0.1	1	2
GO:0000982	RNA polymerase II core promoter proximal region sequence-specific DNA binding transcription factor activity	295	11	7.1	3.9	0.1	1	1.5
GO:0022890	inorganic cation transmembrane transporter activity	433	15	10.4	4.6	0.1	1	1.4
GO:0008509	anion transmembrane transporter activity	229	9	5.5	3.5	0.1	1	1.6
GO:0009167	purine ribonucleoside monophosphate metabolic process	103	5	2.5	2.5	0.1	1	2
GO:0009615	response to virus	165	7	4	3	0.1	1	1.8
GO:0007178	transmembrane receptor protein serine/threonine kinase signaling pathway	263	10	6.3	3.7	0.1	1	1.6
GO:0046328	regulation of JNK cascade	134	6	3.2	2.8	0.11	1	1.9
GO:0001678	cellular glucose homeostasis	104	5	2.5	2.5	0.11	1	2
GO:1903829	positive regulation of cellular protein localization	166	7	4	3	0.11	1	1.8
GO:0070647	protein modification by small protein conjugation or removal	578	19	13.9	5.1	0.11	1	1.4
GO:0019866	organelle inner membrane	332	12	8	4	0.11	1	1.5
GO:0006006	glucose metabolic process	135	6	3.3	2.7	0.11	1	1.8
GO:0022843	voltage-gated cation channel activity	135	6	3.3	2.7	0.11	1	1.8
GO:0010951	negative regulation of endopeptidase activity	199	8	4.8	3.2	0.11	1	1.7
GO:0009119	ribonucleoside metabolic process	167	7	4	3	0.11	1	1.7
GO:0005057	receptor signaling protein activity	105	5	2.5	2.5	0.11	1	2
GO:0007167	enzyme linked receptor protein signaling pathway	653	21	15.7	5.3	0.11	1	1.3
GO:0004721	phosphoprotein phosphatase activity	136	6	3.3	2.7	0.11	1	1.8
GO:0042306	regulation of protein import into nucleus	136	6	3.3	2.7	0.11	1	1.8
GO:0044282	small molecule catabolic process	200	8	4.8	3.2	0.11	1	1.7
GO:0048729	tissue morphogenesis	547	18	13.2	4.8	0.11	1	1.4
GO:0006790	sulfur compound metabolic process	201	8	4.8	3.2	0.11	1	1.7
GO:0015031	protein transport	1138	34	27.4	6.6	0.11	1	1.2
GO:0043231	intracellular membrane-bounded organelle	7593	196	182.9	13.1	0.12	1	1.1
GO:0005741	mitochondrial outer membrane	107	5	2.6	2.4	0.12	1	1.9
GO:0051781	positive regulation of cell division	107	5	2.6	2.4	0.12	1	1.9
GO:0009117	nucleotide metabolic process	407	14	9.8	4.2	0.12	1	1.4
GO:0034599	cellular response to oxidative stress	170	7	4.1	2.9	0.12	1	1.7
GO:0006732	coenzyme metabolic process	170	7	4.1	2.9	0.12	1	1.7
GO:0097193	intrinsic apoptotic signaling pathway	203	8	4.9	3.1	0.12	1	1.6
GO:0015077	monovalent inorganic cation transmembrane transporter activity	304	11	7.3	3.7	0.12	1	1.5
GO:0010212	response to ionizing radiation	139	6	3.3	2.7	0.12	1	1.8
GO:0045216	cell-cell junction organization	139	6	3.3	2.7	0.12	1	1.8
GO:0071322	cellular response to carbohydrate stimulus	108	5	2.6	2.4	0.12	1	1.9
GO:0070613	regulation of protein processing	305	11	7.3	3.7	0.12	1	1.5
GO:0046822	regulation of nucleocytoplasmic transport	172	7	4.1	2.9	0.12	1	1.7
GO:0070588	calcium ion transmembrane transport	140	6	3.4	2.6	0.12	1	1.8
GO:0045184	establishment of protein localization	1222	36	29.4	6.6	0.12	1	1.2
GO:1902580	single-organism cellular localization	736	23	17.7	5.3	0.12	1	1.3
GO:0051896	regulation of protein kinase B signaling	109	5	2.6	2.4	0.12	1	1.9
GO:0002768	immune response-regulating cell surface receptor signaling pathway	109	5	2.6	2.4	0.12	1	1.9
GO:1902582	single-organism intracellular transport	922	28	22.2	5.8	0.12	1	1.3
GO:0031032	actomyosin structure organization	110	5	2.6	2.4	0.13	1	1.9
GO:0008528	G-protein coupled peptide receptor activity	110	5	2.6	2.4	0.13	1	1.9
GO:0070997	neuron death	274	10	6.6	3.4	0.13	1	1.5
GO:0090092	regulation of transmembrane receptor protein serine/threonine kinase signaling pathway	174	7	4.2	2.8	0.13	1	1.7
GO:0033157	regulation of intracellular protein transport	207	8	5	3	0.13	1	1.6
GO:1901653	cellular response to peptide	241	9	5.8	3.2	0.13	1	1.6
GO:0008654	phospholipid biosynthetic process	111	5	2.7	2.3	0.13	1	1.9
GO:0022408	negative regulation of cell-cell adhesion	111	5	2.7	2.3	0.13	1	1.9
GO:0010466	negative regulation of peptidase activity	208	8	5	3	0.13	1	1.6
GO:0080135	regulation of cellular response to stress	381	13	9.2	3.8	0.13	1	1.4
GO:0016614	oxidoreductase activity, acting on CH-OH group of donors	112	5	2.7	2.3	0.13	1	1.9
GO:0009161	ribonucleoside monophosphate metabolic process	112	5	2.7	2.3	0.13	1	1.9
GO:1901137	carbohydrate derivative biosynthetic process	489	16	11.8	4.2	0.13	1	1.4
GO:0034655	nucleobase-containing compound catabolic process	210	8	5.1	2.9	0.14	1	1.6
GO:0030162	regulation of proteolysis	526	17	12.7	4.3	0.14	1	1.3
GO:0051403	stress-activated MAPK cascade	177	7	4.3	2.7	0.14	1	1.6
GO:0008585	female gonad development	113	5	2.7	2.3	0.14	1	1.8
GO:0015103	inorganic anion transmembrane transporter activity	113	5	2.7	2.3	0.14	1	1.8
GO:0015992	proton transport	113	5	2.7	2.3	0.14	1	1.8
GO:0001077	RNA polymerase II core promoter proximal region sequence-specific DNA binding transcription factor activity involved in positive regulation of transcription	211	8	5.1	2.9	0.14	1	1.6
GO:0009058	biosynthetic process	4029	107	97	10	0.14	1	1.1
GO:0046873	metal ion transmembrane transporter activity	350	12	8.4	3.6	0.14	1	1.4
GO:0001653	peptide receptor activity	114	5	2.7	2.3	0.14	1	1.8
GO:0006818	hydrogen transport	114	5	2.7	2.3	0.14	1	1.8
GO:0000075	cell cycle checkpoint	115	5	2.8	2.2	0.14	1	1.8
GO:0070851	growth factor receptor binding	115	5	2.8	2.2	0.14	1	1.8
GO:0051346	negative regulation of hydrolase activity	317	11	7.6	3.4	0.15	1	1.4
GO:0009636	response to toxic substance	181	7	4.4	2.6	0.15	1	1.6
GO:0016023	cytoplasmic membrane-bounded vesicle	756	23	18.2	4.8	0.15	1	1.3
GO:0031098	stress-activated protein kinase signaling cascade	182	7	4.4	2.6	0.15	1	1.6
GO:0004866	endopeptidase inhibitor activity	149	6	3.6	2.4	0.15	1	1.7
GO:0031966	mitochondrial membrane	427	14	10.3	3.7	0.15	1	1.4
GO:0046545	development of primary female sexual characteristics	117	5	2.8	2.2	0.15	1	1.8
GO:0006605	protein targeting	356	12	8.6	3.4	0.15	1	1.4
GO:0071805	potassium ion transmembrane transport	150	6	3.6	2.4	0.15	1	1.7
GO:0071804	cellular potassium ion transport	150	6	3.6	2.4	0.15	1	1.7
GO:0007254	JNK cascade	150	6	3.6	2.4	0.15	1	1.7
GO:0097223	sperm part	118	5	2.8	2.2	0.16	1	1.8
GO:0030799	regulation of cyclic nucleotide metabolic process	118	5	2.8	2.2	0.16	1	1.8
GO:0030855	epithelial cell differentiation	502	16	12.1	3.9	0.16	1	1.3
GO:0043588	skin development	184	7	4.4	2.6	0.16	1	1.6
GO:0051146	striated muscle cell differentiation	218	8	5.3	2.7	0.16	1	1.5
GO:0005770	late endosome	151	6	3.6	2.4	0.16	1	1.6
GO:0030036	actin cytoskeleton organization	430	14	10.4	3.6	0.16	1	1.4
GO:0046879	hormone secretion	253	9	6.1	2.9	0.16	1	1.5
GO:0044456	synapse part	469	15	11.3	3.7	0.16	1	1.3
GO:0052652	cyclic purine nucleotide metabolic process	120	5	2.9	2.1	0.16	1	1.7
GO:0009190	cyclic nucleotide biosynthetic process	120	5	2.9	2.1	0.16	1	1.7
GO:0009165	nucleotide biosynthetic process	255	9	6.1	2.9	0.16	1	1.5
GO:1901293	nucleoside phosphate biosynthetic process	255	9	6.1	2.9	0.16	1	1.5
GO:0032504	multicellular organism reproduction	654	20	15.8	4.2	0.16	1	1.3
GO:0018105	peptidyl-serine phosphorylation	187	7	4.5	2.5	0.17	1	1.6
GO:1903827	regulation of cellular protein localization	291	10	7	3	0.17	1	1.4
GO:0031331	positive regulation of cellular catabolic process	154	6	3.7	2.3	0.17	1	1.6
GO:0061135	endopeptidase regulator activity	154	6	3.7	2.3	0.17	1	1.6
GO:0007399	nervous system development	1730	48	41.7	6.3	0.17	1	1.2
GO:0006357	regulation of transcription from RNA polymerase II promoter	1382	39	33.3	5.7	0.17	1	1.2
GO:0000976	transcription regulatory region sequence-specific DNA binding	473	15	11.4	3.6	0.17	1	1.3
GO:0031406	carboxylic acid binding	155	6	3.7	2.3	0.17	1	1.6
GO:0034329	cell junction assembly	122	5	2.9	2.1	0.17	1	1.7
GO:0051254	positive regulation of RNA metabolic process	1115	32	26.9	5.1	0.17	1	1.2
GO:0071375	cellular response to peptide hormone stimulus	224	8	5.4	2.6	0.17	1	1.5
GO:0043177	organic acid binding	156	6	3.8	2.2	0.18	1	1.6
GO:0031968	organelle outer membrane	123	5	3	2	0.18	1	1.7
GO:0040008	regulation of growth	476	15	11.5	3.5	0.18	1	1.3
GO:0009914	hormone transport	260	9	6.3	2.7	0.18	1	1.4
GO:0050804	regulation of synaptic transmission	260	9	6.3	2.7	0.18	1	1.4
GO:0007169	transmembrane receptor protein tyrosine kinase signaling pathway	404	13	9.7	3.3	0.18	1	1.3
GO:0006508	proteolysis	1197	34	28.8	5.2	0.18	1	1.2
GO:0065003	macromolecular complex assembly	1082	31	26.1	4.9	0.18	1	1.2
GO:0006417	regulation of translation	192	7	4.6	2.4	0.18	1	1.5
GO:0030414	peptidase inhibitor activity	158	6	3.8	2.2	0.18	1	1.6
GO:0034504	protein localization to nucleus	262	9	6.3	2.7	0.18	1	1.4
GO:0071214	cellular response to abiotic stimulus	227	8	5.5	2.5	0.18	1	1.5
GO:0022834	ligand-gated channel activity	125	5	3	2	0.18	1	1.7
GO:0015276	ligand-gated ion channel activity	125	5	3	2	0.18	1	1.7
GO:0002791	regulation of peptide secretion	159	6	3.8	2.2	0.19	1	1.6
GO:0001067	regulatory region nucleic acid binding	593	18	14.3	3.7	0.19	1	1.3
GO:0000975	regulatory region DNA binding	593	18	14.3	3.7	0.19	1	1.3
GO:0098742	cell-cell adhesion via plasma-membrane adhesion molecules	126	5	3	2	0.19	1	1.6
GO:0034641	cellular nitrogen compound metabolic process	4021	105	96.9	8.1	0.19	1	1.1
GO:0051336	regulation of hydrolase activity	896	26	21.6	4.4	0.19	1	1.2
GO:1901566	organonitrogen compound biosynthetic process	483	15	11.6	3.4	0.19	1	1.3
GO:0046907	intracellular transport	1128	32	27.2	4.8	0.19	1	1.2
GO:0098609	cell-cell adhesion	127	5	3.1	1.9	0.19	1	1.6
GO:0009913	epidermal cell differentiation	127	5	3.1	1.9	0.19	1	1.6
GO:0019867	outer membrane	127	5	3.1	1.9	0.19	1	1.6
GO:0032559	adenyl ribonucleotide binding	1168	33	28.1	4.9	0.19	1	1.2
GO:0006486	protein glycosylation	161	6	3.9	2.1	0.19	1	1.5
GO:0043413	macromolecule glycosylation	161	6	3.9	2.1	0.19	1	1.5
GO:0045930	negative regulation of mitotic cell cycle	128	5	3.1	1.9	0.2	1	1.6
GO:0019318	hexose metabolic process	162	6	3.9	2.1	0.2	1	1.5
GO:0051224	negative regulation of protein transport	162	6	3.9	2.1	0.2	1	1.5
GO:0032555	purine ribonucleotide binding	1444	40	34.8	5.2	0.2	1	1.2
GO:0007266	Rho protein signal transduction	197	7	4.7	2.3	0.2	1	1.5
GO:1901576	organic substance biosynthetic process	3954	103	95.2	7.8	0.2	1	1.1
GO:0030554	adenyl nucleotide binding	1173	33	28.3	4.7	0.2	1	1.2
GO:0020037	heme binding	129	5	3.1	1.9	0.2	1	1.6
GO:0010632	regulation of epithelial cell migration	129	5	3.1	1.9	0.2	1	1.6
GO:0015079	potassium ion transmembrane transporter activity	129	5	3.1	1.9	0.2	1	1.6
GO:0045471	response to ethanol	163	6	3.9	2.1	0.2	1	1.5
GO:0048754	branching morphogenesis of an epithelial tube	163	6	3.9	2.1	0.2	1	1.5
GO:2001234	negative regulation of apoptotic signaling pathway	163	6	3.9	2.1	0.2	1	1.5
GO:0035639	purine ribonucleoside triphosphate binding	1410	39	34	5	0.2	1	1.1
GO:0043281	regulation of cysteine-type endopeptidase activity involved in apoptotic process	164	6	4	2	0.2	1	1.5
GO:0009896	positive regulation of catabolic process	199	7	4.8	2.2	0.21	1	1.5
GO:0002790	peptide secretion	199	7	4.8	2.2	0.21	1	1.5
GO:0004857	enzyme inhibitor activity	270	9	6.5	2.5	0.21	1	1.4
GO:0022604	regulation of cell morphogenesis	379	12	9.1	2.9	0.21	1	1.3
GO:0019900	kinase binding	490	15	11.8	3.2	0.21	1	1.3
GO:0033554	cellular response to stress	1178	33	28.4	4.6	0.21	1	1.2
GO:0017076	purine nucleotide binding	1451	40	35	5	0.21	1	1.1
GO:2001233	regulation of apoptotic signaling pathway	307	10	7.4	2.6	0.21	1	1.4
GO:0097164	ammonium ion metabolic process	131	5	3.2	1.8	0.21	1	1.6
GO:0046660	female sex differentiation	131	5	3.2	1.8	0.21	1	1.6
GO:0005524	ATP binding	1141	32	27.5	4.5	0.21	1	1.2
GO:0005739	mitochondrion	1375	38	33.1	4.9	0.21	1	1.1
GO:0017038	protein import	236	8	5.7	2.3	0.21	1	1.4
GO:0004842	ubiquitin-protein transferase activity	236	8	5.7	2.3	0.21	1	1.4
GO:0032550	purine ribonucleoside binding	1416	39	34.1	4.9	0.21	1	1.1
GO:0018209	peptidyl-serine modification	201	7	4.8	2.2	0.21	1	1.4
GO:0048609	multicellular organismal reproductive process	644	19	15.5	3.5	0.21	1	1.2
GO:0001883	purine nucleoside binding	1418	39	34.2	4.8	0.21	1	1.1
GO:0046883	regulation of hormone secretion	202	7	4.9	2.1	0.22	1	1.4
GO:0032553	ribonucleotide binding	1459	40	35.1	4.9	0.22	1	1.1
GO:0032549	ribonucleoside binding	1420	39	34.2	4.8	0.22	1	1.1
GO:0010817	regulation of hormone levels	385	12	9.3	2.7	0.22	1	1.3
GO:0043200	response to amino acid	134	5	3.2	1.8	0.22	1	1.5
GO:0072073	kidney epithelium development	134	5	3.2	1.8	0.22	1	1.5
GO:0031252	cell leading edge	276	9	6.6	2.4	0.22	1	1.4
GO:0006366	transcription from RNA polymerase II promoter	1425	39	34.3	4.7	0.22	1	1.1
GO:0016482	cytoplasmic transport	651	19	15.7	3.3	0.23	1	1.2
GO:0001227	RNA polymerase II transcription regulatory region sequence-specific DNA binding transcription factor activity involved in negative regulation of transcription	135	5	3.3	1.7	0.23	1	1.5
GO:0070085	glycosylation	170	6	4.1	1.9	0.23	1	1.5
GO:0001882	nucleoside binding	1428	39	34.4	4.6	0.23	1	1.1
GO:0044744	protein targeting to nucleus	206	7	5	2	0.23	1	1.4
GO:0006606	protein import into nucleus	206	7	5	2	0.23	1	1.4
GO:1902593	single-organism nuclear import	206	7	5	2	0.23	1	1.4
GO:0001012	RNA polymerase II regulatory region DNA binding	426	13	10.3	2.7	0.23	1	1.3
GO:0046906	tetrapyrrole binding	136	5	3.3	1.7	0.23	1	1.5
GO:0008083	growth factor activity	136	5	3.3	1.7	0.23	1	1.5
GO:0005765	lysosomal membrane	171	6	4.1	1.9	0.23	1	1.5
GO:0005774	vacuolar membrane	207	7	5	2	0.23	1	1.4
GO:0044419	interspecies interaction between organisms	207	7	5	2	0.23	1	1.4
GO:0044403	symbiosis, encompassing mutualism through parasitism	207	7	5	2	0.23	1	1.4
GO:0001655	urogenital system development	316	10	7.6	2.4	0.23	1	1.3
GO:0051091	positive regulation of sequence-specific DNA binding transcription factor activity	172	6	4.1	1.9	0.24	1	1.4
GO:0022607	cellular component assembly	1631	44	39.3	4.7	0.24	1	1.1
GO:2000116	regulation of cysteine-type endopeptidase activity	173	6	4.2	1.8	0.24	1	1.4
GO:0051170	nuclear import	209	7	5	2	0.24	1	1.4
GO:0048167	regulation of synaptic plasticity	139	5	3.3	1.7	0.24	1	1.5
GO:0003700	sequence-specific DNA binding transcription factor activity	738	21	17.8	3.2	0.25	1	1.2
GO:0016324	apical plasma membrane	248	8	6	2	0.25	1	1.3
GO:0051302	regulation of cell division	212	7	5.1	1.9	0.25	1	1.4
GO:0031253	cell projection membrane	212	7	5.1	1.9	0.25	1	1.4
GO:0007010	cytoskeleton organization	819	23	19.7	3.3	0.25	1	1.2
GO:0009889	regulation of biosynthetic process	2767	72	66.6	5.4	0.26	1	1.1
GO:0044212	transcription regulatory region DNA binding	589	17	14.2	2.8	0.26	1	1.2
GO:0009267	cellular response to starvation	142	5	3.4	1.6	0.26	1	1.5
GO:0044429	mitochondrial part	590	17	14.2	2.8	0.26	1	1.2
GO:0009101	glycoprotein biosynthetic process	214	7	5.2	1.8	0.26	1	1.4
GO:0044437	vacuolar part	214	7	5.2	1.8	0.26	1	1.4
GO:0050662	coenzyme binding	178	6	4.3	1.7	0.26	1	1.4
GO:0019219	regulation of nucleobase-containing compound metabolic process	2610	68	62.9	5.1	0.26	1	1.1
GO:0060322	head development	669	19	16.1	2.9	0.26	1	1.2
GO:0019787	ubiquitin-like protein transferase activity	252	8	6.1	1.9	0.26	1	1.3
GO:0061134	peptidase regulator activity	179	6	4.3	1.7	0.26	1	1.4
GO:0008406	gonad development	216	7	5.2	1.8	0.27	1	1.3
GO:0006807	nitrogen compound metabolic process	4276	109	103	6	0.27	1	1.1
GO:0009100	glycoprotein metabolic process	253	8	6.1	1.9	0.27	1	1.3
GO:0034613	cellular protein localization	1022	28	24.6	3.4	0.27	1	1.1
GO:1901265	nucleoside phosphate binding	1815	48	43.7	4.3	0.27	1	1.1
GO:0000166	nucleotide binding	1815	48	43.7	4.3	0.27	1	1.1
GO:0045177	apical part of cell	328	10	7.9	2.1	0.27	1	1.3
GO:0044260	cellular macromolecule metabolic process	5588	141	134.6	6.4	0.27	1	1
GO:0040029	regulation of gene expression, epigenetic	145	5	3.5	1.5	0.27	1	1.4
GO:2001235	positive regulation of apoptotic signaling pathway	145	5	3.5	1.5	0.27	1	1.4
GO:0004674	protein serine/threonine kinase activity	368	11	8.9	2.1	0.28	1	1.2
GO:0070727	cellular macromolecule localization	1028	28	24.8	3.2	0.28	1	1.1
GO:0010720	positive regulation of cell development	407	12	9.8	2.2	0.28	1	1.2
GO:0045137	development of primary sexual characteristics	220	7	5.3	1.7	0.28	1	1.3
GO:0005996	monosaccharide metabolic process	184	6	4.4	1.6	0.28	1	1.4
GO:0048468	cell development	1668	44	40.2	3.8	0.28	1	1.1
GO:0005743	mitochondrial inner membrane	296	9	7.1	1.9	0.29	1	1.3
GO:0036094	small molecule binding	2030	53	48.9	4.1	0.29	1	1.1
GO:0030425	dendrite	449	13	10.8	2.2	0.29	1	1.2
GO:0031326	regulation of cellular biosynthetic process	2718	70	65.5	4.5	0.29	1	1.1
GO:0007346	regulation of mitotic cell cycle	298	9	7.2	1.8	0.29	1	1.3
GO:0045893	positive regulation of transcription, DNA-templated	1077	29	25.9	3.1	0.29	1	1.1
GO:1903508	positive regulation of nucleic acid-templated transcription	1077	29	25.9	3.1	0.29	1	1.1
GO:1902680	positive regulation of RNA biosynthetic process	1079	29	26	3	0.3	1	1.1
GO:0051345	positive regulation of hydrolase activity	569	16	13.7	2.3	0.3	1	1.2
GO:0046395	carboxylic acid catabolic process	151	5	3.6	1.4	0.3	1	1.4
GO:0016054	organic acid catabolic process	151	5	3.6	1.4	0.3	1	1.4
GO:0007369	gastrulation	151	5	3.6	1.4	0.3	1	1.4
GO:0046777	protein autophosphorylation	188	6	4.5	1.5	0.3	1	1.3
GO:0030141	secretory granule	263	8	6.3	1.7	0.3	1	1.3
GO:0008233	peptidase activity	532	15	12.8	2.2	0.3	1	1.2
GO:0043900	regulation of multi-organism process	227	7	5.5	1.5	0.31	1	1.3
GO:0045596	negative regulation of cell differentiation	573	16	13.8	2.2	0.31	1	1.2
GO:0072594	establishment of protein localization to organelle	303	9	7.3	1.7	0.31	1	1.2
GO:0009187	cyclic nucleotide metabolic process	153	5	3.7	1.3	0.31	1	1.4
GO:0006914	autophagy	153	5	3.7	1.3	0.31	1	1.4
GO:0002064	epithelial cell development	191	6	4.6	1.4	0.31	1	1.3
GO:0030072	peptide hormone secretion	191	6	4.6	1.4	0.31	1	1.3
GO:0090276	regulation of peptide hormone secretion	154	5	3.7	1.3	0.31	1	1.3
GO:0021543	pallium development	154	5	3.7	1.3	0.31	1	1.3
GO:0000977	RNA polymerase II regulatory region sequence-specific DNA binding	420	12	10.1	1.9	0.31	1	1.2
GO:0060429	epithelium development	931	25	22.4	2.6	0.32	1	1.1
GO:0030073	insulin secretion	155	5	3.7	1.3	0.32	1	1.3
GO:0016746	transferase activity, transferring acyl groups	193	6	4.6	1.4	0.32	1	1.3
GO:0045926	negative regulation of growth	193	6	4.6	1.4	0.32	1	1.3
GO:0003008	system process	2220	57	53.5	3.5	0.32	1	1.1
GO:0023061	signal release	346	10	8.3	1.7	0.32	1	1.2
GO:0006575	cellular modified amino acid metabolic process	157	5	3.8	1.2	0.33	1	1.3
GO:0030031	cell projection assembly	271	8	6.5	1.5	0.33	1	1.2
GO:0016874	ligase activity	233	7	5.6	1.4	0.33	1	1.2
GO:0060560	developmental growth involved in morphogenesis	158	5	3.8	1.2	0.33	1	1.3
GO:0010608	posttranscriptional regulation of gene expression	388	11	9.3	1.7	0.33	1	1.2
GO:0007166	cell surface receptor signaling pathway	3291	83	79.3	3.7	0.34	1	1
GO:0000978	RNA polymerase II core promoter proximal region sequence-specific DNA binding	274	8	6.6	1.4	0.34	1	1.2
GO:0090150	establishment of protein localization to membrane	160	5	3.9	1.1	0.34	1	1.3
GO:0033365	protein localization to organelle	469	13	11.3	1.7	0.34	1	1.2
GO:0002009	morphogenesis of an epithelium	430	12	10.4	1.6	0.34	1	1.2
GO:0005667	transcription factor complex	237	7	5.7	1.3	0.35	1	1.2
GO:0070011	peptidase activity, acting on L-amino acid peptides	510	14	12.3	1.7	0.35	1	1.1
GO:0006886	intracellular protein transport	629	17	15.2	1.8	0.35	1	1.1
GO:0022412	cellular process involved in reproduction in multicellular organism	238	7	5.7	1.3	0.35	1	1.2
GO:0072001	renal system development	277	8	6.7	1.3	0.35	1	1.2
GO:0016747	transferase activity, transferring acyl groups other than amino-acyl groups	162	5	3.9	1.1	0.35	1	1.3
GO:0090068	positive regulation of cell cycle process	162	5	3.9	1.1	0.35	1	1.3
GO:0019901	protein kinase binding	437	12	10.5	1.5	0.36	1	1.1
GO:0030659	cytoplasmic vesicle membrane	203	6	4.9	1.1	0.36	1	1.2
GO:0048037	cofactor binding	243	7	5.9	1.1	0.37	1	1.2
GO:0007420	brain development	640	17	15.4	1.6	0.37	1	1.1
GO:0009887	organ morphogenesis	804	21	19.4	1.6	0.38	1	1.1
GO:0005768	endosome	528	14	12.7	1.3	0.4	1	1.1
GO:0000987	core promoter proximal region sequence-specific DNA binding	289	8	7	1	0.4	1	1.1
GO:0001159	core promoter proximal region DNA binding	290	8	7	1	0.4	1	1.1
GO:0044433	cytoplasmic vesicle part	251	7	6	1	0.4	1	1.2
GO:0005769	early endosome	173	5	4.2	0.8	0.4	1	1.2
GO:0010638	positive regulation of organelle organization	332	9	8	1	0.41	1	1.1
GO:0044085	cellular component biogenesis	1754	44	42.2	1.8	0.41	1	1
GO:0044249	cellular biosynthetic process	3893	96	93.8	2.2	0.42	1	1
GO:0010976	positive regulation of neuron projection development	176	5	4.2	0.8	0.42	1	1.2
GO:0000122	negative regulation of transcription from RNA polymerase II promoter	578	15	13.9	1.1	0.42	1	1.1
GO:0048589	developmental growth	418	11	10.1	0.9	0.43	1	1.1
GO:0035295	tube development	582	15	14	1	0.43	1	1.1
GO:0001822	kidney development	259	7	6.2	0.8	0.43	1	1.1
GO:0035023	regulation of Rho protein signal transduction	179	5	4.3	0.7	0.43	1	1.2
GO:0051098	regulation of binding	219	6	5.3	0.7	0.43	1	1.1
GO:0010556	regulation of macromolecule biosynthetic process	2593	64	62.5	1.5	0.44	1	1
GO:0009057	macromolecule catabolic process	747	19	18	1	0.44	1	1.1
GO:0016887	ATPase activity	301	8	7.3	0.7	0.44	1	1.1
GO:0007548	sex differentiation	261	7	6.3	0.7	0.44	1	1.1
GO:0009890	negative regulation of biosynthetic process	1035	26	24.9	1.1	0.44	1	1
GO:0051258	protein polymerization	181	5	4.4	0.6	0.44	1	1.1
GO:0008134	transcription factor binding	424	11	10.2	0.8	0.44	1	1.1
GO:0005506	iron ion binding	182	5	4.4	0.6	0.45	1	1.1
GO:0003713	transcription coactivator activity	182	5	4.4	0.6	0.45	1	1.1
GO:0022008	neurogenesis	1202	30	29	1	0.45	1	1
GO:0035239	tube morphogenesis	348	9	8.4	0.6	0.46	1	1.1
GO:0021537	telencephalon development	227	6	5.5	0.5	0.47	1	1.1
GO:0012506	vesicle membrane	228	6	5.5	0.5	0.47	1	1.1
GO:0060562	epithelial tube morphogenesis	310	8	7.5	0.5	0.47	1	1.1
GO:0051301	cell division	394	10	9.5	0.5	0.48	1	1.1
GO:0006913	nucleocytoplasmic transport	312	8	7.5	0.5	0.48	1	1.1
GO:0010629	negative regulation of gene expression	1056	26	25.4	0.6	0.48	1	1
GO:0031346	positive regulation of cell projection organization	231	6	5.6	0.4	0.48	1	1.1
GO:0051169	nuclear transport	314	8	7.6	0.4	0.49	1	1.1
GO:0032989	cellular component morphogenesis	975	24	23.5	0.5	0.49	1	1
GO:0043565	sequence-specific DNA binding	727	18	17.5	0.5	0.49	1	1
GO:0031327	negative regulation of cellular biosynthetic process	1017	25	24.5	0.5	0.49	1	1
GO:0016740	transferase activity	1723	42	41.5	0.5	0.49	1	1
GO:0022804	active transmembrane transporter activity	233	6	5.6	0.4	0.49	1	1.1
GO:0010558	negative regulation of macromolecule biosynthetic process	978	24	23.6	0.4	0.49	1	1
GO:0016773	phosphotransferase activity, alcohol group as acceptor	607	15	14.6	0.4	0.5	1	1
GO:0007049	cell cycle	940	23	22.6	0.4	0.5	1	1
GO:0044708	single-organism behavior	401	10	9.7	0.3	0.5	1	1
GO:0000989	transcription factor binding transcription factor activity	360	9	8.7	0.3	0.5	1	1
GO:0030324	lung development	194	5	4.7	0.3	0.5	1	1.1
GO:0009416	response to light stimulus	236	6	5.7	0.3	0.5	1	1.1
GO:0030234	enzyme regulator activity	653	16	15.7	0.3	0.51	1	1
GO:0060284	regulation of cell development	695	17	16.7	0.3	0.51	1	1
GO:0030323	respiratory tube development	197	5	4.7	0.3	0.52	1	1.1
GO:0010927	cellular component assembly involved in morphogenesis	197	5	4.7	0.3	0.52	1	1.1
GO:0043933	macromolecular complex subunit organization	1698	41	40.9	0.1	0.52	1	1
GO:0003712	transcription cofactor activity	325	8	7.8	0.2	0.53	1	1
GO:0043623	cellular protein complex assembly	367	9	8.8	0.2	0.53	1	1
GO:0042623	ATPase activity, coupled	200	5	4.8	0.2	0.53	1	1
GO:0022411	cellular component disassembly	200	5	4.8	0.2	0.53	1	1
GO:0000278	mitotic cell cycle	536	13	12.9	0.1	0.53	1	1
GO:0050769	positive regulation of neurogenesis	327	8	7.9	0.1	0.53	1	1
GO:0007067	mitotic nuclear division	243	6	5.9	0.1	0.53	1	1
GO:0044271	cellular nitrogen compound biosynthetic process	2750	66	66.2	-0.2	0.53	1	1
GO:1901362	organic cyclic compound biosynthetic process	2793	67	67.3	-0.3	0.54	1	1
GO:0004872	receptor activity	2049	49	49.4	-0.4	0.54	1	1
GO:0016757	transferase activity, transferring glycosyl groups	204	5	4.9	0.1	0.55	1	1
GO:0045862	positive regulation of proteolysis	204	5	4.9	0.1	0.55	1	1
GO:1903507	negative regulation of nucleic acid-templated transcription	840	20	20.2	-0.2	0.55	1	1
GO:0051493	regulation of cytoskeleton organization	334	8	8	0	0.56	1	1
GO:2000113	negative regulation of cellular macromolecule biosynthetic process	927	22	22.3	-0.3	0.56	1	1
GO:0043254	regulation of protein complex assembly	250	6	6	0	0.56	1	1
GO:0007015	actin filament organization	252	6	6.1	-0.1	0.57	1	1
GO:1903047	mitotic cell cycle process	466	11	11.2	-0.2	0.57	1	1
GO:0007264	small GTPase mediated signal transduction	552	13	13.3	-0.3	0.57	1	1
GO:0004871	signal transducer activity	2112	50	50.9	-0.9	0.57	1	1
GO:0010468	regulation of gene expression	2825	67	68	-1	0.58	1	1
GO:0005525	GTP binding	297	7	7.2	-0.2	0.58	1	1
GO:0018130	heterocycle biosynthetic process	2702	64	65.1	-1.1	0.58	1	1
GO:0016301	kinase activity	682	16	16.4	-0.4	0.58	1	1
GO:0048863	stem cell differentiation	298	7	7.2	-0.2	0.58	1	1
GO:0044089	positive regulation of cellular component biogenesis	255	6	6.1	-0.1	0.58	1	1
GO:0004672	protein kinase activity	514	12	12.4	-0.4	0.59	1	1
GO:0006260	DNA replication	213	5	5.1	-0.1	0.59	1	1
GO:1902679	negative regulation of RNA biosynthetic process	855	20	20.6	-0.6	0.59	1	1
GO:0019438	aromatic compound biosynthetic process	2710	64	65.3	-1.3	0.59	1	1
GO:1901360	organic cyclic compound metabolic process	3927	93	94.6	-1.6	0.59	1	1
GO:2000112	regulation of cellular macromolecule biosynthetic process	2503	59	60.3	-1.3	0.59	1	1
GO:0097060	synaptic membrane	215	5	5.2	-0.2	0.59	1	1
GO:0051129	negative regulation of cellular component organization	432	10	10.4	-0.4	0.6	1	1
GO:0050767	regulation of neurogenesis	561	13	13.5	-0.5	0.6	1	1
GO:0006259	DNA metabolic process	648	15	15.6	-0.6	0.6	1	1
GO:0000902	cell morphogenesis	905	21	21.8	-0.8	0.6	1	1
GO:0015631	tubulin binding	217	5	5.2	-0.2	0.6	1	1
GO:0051172	negative regulation of nitrogen compound metabolic process	1033	24	24.9	-0.9	0.6	1	1
GO:0030163	protein catabolic process	564	13	13.6	-0.6	0.6	1	1
GO:0021700	developmental maturation	219	5	5.3	-0.3	0.61	1	0.9
GO:0032956	regulation of actin cytoskeleton organization	219	5	5.3	-0.3	0.61	1	0.9
GO:0010564	regulation of cell cycle process	353	8	8.5	-0.5	0.62	1	0.9
GO:0045892	negative regulation of transcription, DNA-templated	828	19	19.9	-0.9	0.62	1	1
GO:0048568	embryonic organ development	397	9	9.6	-0.6	0.62	1	0.9
GO:0045787	positive regulation of cell cycle	222	5	5.3	-0.3	0.62	1	0.9
GO:0060541	respiratory system development	222	5	5.3	-0.3	0.62	1	0.9
GO:0034654	nucleobase-containing compound biosynthetic process	2653	62	63.9	-1.9	0.62	1	1
GO:0044770	cell cycle phase transition	223	5	5.4	-0.4	0.63	1	0.9
GO:0019904	protein domain specific binding	573	13	13.8	-0.8	0.63	1	0.9
GO:0032561	guanyl ribonucleotide binding	313	7	7.5	-0.5	0.63	1	0.9
GO:0019001	guanyl nucleotide binding	314	7	7.6	-0.6	0.63	1	0.9
GO:0045934	negative regulation of nucleobase-containing compound metabolic process	965	22	23.2	-1.2	0.64	1	0.9
GO:0007005	mitochondrion organization	272	6	6.6	-0.6	0.64	1	0.9
GO:0051962	positive regulation of nervous system development	361	8	8.7	-0.7	0.64	1	0.9
GO:0006974	cellular response to DNA damage stimulus	494	11	11.9	-0.9	0.65	1	0.9
GO:0032320	positive regulation of Ras GTPase activity	229	5	5.5	-0.5	0.65	1	0.9
GO:0051253	negative regulation of RNA metabolic process	886	20	21.3	-1.3	0.65	1	0.9
GO:0016462	pyrophosphatase activity	583	13	14	-1	0.65	1	0.9
GO:0016818	hydrolase activity, acting on acid anhydrides, in phosphorus-containing anhydrides	584	13	14.1	-1.1	0.65	1	0.9
GO:0042176	regulation of protein catabolic process	277	6	6.7	-0.7	0.66	1	0.9
GO:0010975	regulation of neuron projection development	322	7	7.8	-0.8	0.66	1	0.9
GO:0016817	hydrolase activity, acting on acid anhydrides	589	13	14.2	-1.2	0.67	1	0.9
GO:0006725	cellular aromatic compound metabolic process	3788	88	91.2	-3.2	0.67	1	1
GO:0032535	regulation of cellular component size	235	5	5.7	-0.7	0.67	1	0.9
GO:0017111	nucleoside-triphosphatase activity	548	12	13.2	-1.2	0.67	1	0.9
GO:0006355	regulation of transcription, DNA-templated	2270	52	54.7	-2.7	0.67	1	1
GO:0046483	heterocycle metabolic process	3756	87	90.5	-3.5	0.68	1	1
GO:0048864	stem cell development	238	5	5.7	-0.7	0.68	1	0.9
GO:0048285	organelle fission	374	8	9	-1	0.68	1	0.9
GO:0004175	endopeptidase activity	374	8	9	-1	0.68	1	0.9
GO:0006139	nucleobase-containing compound metabolic process	3635	84	87.6	-3.6	0.68	1	1
GO:0022402	cell cycle process	733	16	17.7	-1.7	0.69	1	0.9
GO:1903506	regulation of nucleic acid-templated transcription	2291	52	55.2	-3.2	0.7	1	0.9
GO:0033043	regulation of organelle organization	694	15	16.7	-1.7	0.7	1	0.9
GO:2001141	regulation of RNA biosynthetic process	2296	52	55.3	-3.3	0.7	1	0.9
GO:0006351	transcription, DNA-templated	2340	53	56.4	-3.4	0.71	1	0.9
GO:0030030	cell projection organization	961	21	23.1	-2.1	0.71	1	0.9
GO:0046578	regulation of Ras protein signal transduction	338	7	8.1	-1.1	0.71	1	0.9
GO:0005911	cell-cell junction	338	7	8.1	-1.1	0.71	1	0.9
GO:0044265	cellular macromolecule catabolic process	610	13	14.7	-1.7	0.71	1	0.9
GO:0005856	cytoskeleton	1357	30	32.7	-2.7	0.71	1	0.9
GO:0097659	nucleic acid-templated transcription	2359	53	56.8	-3.8	0.73	1	0.9
GO:0016772	transferase activity, transferring phosphorus-containing groups	798	17	19.2	-2.2	0.73	1	0.9
GO:0009790	embryo development	887	19	21.4	-2.4	0.73	1	0.9
GO:0051960	regulation of nervous system development	621	13	15	-2	0.74	1	0.9
GO:0045666	positive regulation of neuron differentiation	255	5	6.1	-1.1	0.74	1	0.8
GO:0000280	nuclear division	349	7	8.4	-1.4	0.74	1	0.8
GO:0038023	signaling receptor activity	1896	42	45.7	-3.7	0.74	1	0.9
GO:0051640	organelle localization	303	6	7.3	-1.3	0.74	1	0.8
GO:0032774	RNA biosynthetic process	2372	53	57.1	-4.1	0.74	1	0.9
GO:0043547	positive regulation of GTPase activity	353	7	8.5	-1.5	0.75	1	0.8
GO:0005874	microtubule	259	5	6.2	-1.2	0.75	1	0.8
GO:0001501	skeletal system development	400	8	9.6	-1.6	0.75	1	0.8
GO:0010769	regulation of cell morphogenesis involved in differentiation	260	5	6.3	-1.3	0.75	1	0.8
GO:0051056	regulation of small GTPase mediated signal transduction	355	7	8.6	-1.6	0.75	1	0.8
GO:0005543	phospholipid binding	261	5	6.3	-1.3	0.76	1	0.8
GO:0007265	Ras protein signal transduction	451	9	10.9	-1.9	0.76	1	0.8
GO:0009059	macromolecule biosynthetic process	3268	73	78.7	-5.7	0.78	1	0.9
GO:0032318	regulation of Ras GTPase activity	271	5	6.5	-1.5	0.78	1	0.8
GO:0005634	nucleus	4725	107	113.8	-6.8	0.79	1	0.9
GO:0001701	in utero embryonic development	368	7	8.9	-1.9	0.79	1	0.8
GO:0031344	regulation of cell projection organization	416	8	10	-2	0.79	1	0.8
GO:0070925	organelle assembly	370	7	8.9	-1.9	0.79	1	0.8
GO:0048598	embryonic morphogenesis	515	10	12.4	-2.4	0.8	1	0.8
GO:0051252	regulation of RNA metabolic process	2383	52	57.4	-5.4	0.8	1	0.9
GO:0044422	organelle part	5385	122	129.7	-7.7	0.8	1	0.9
GO:0031175	neuron projection development	659	13	15.9	-2.9	0.81	1	0.8
GO:0043087	regulation of GTPase activity	386	7	9.3	-2.3	0.82	1	0.8
GO:0044087	regulation of cellular component biogenesis	483	9	11.6	-2.6	0.83	1	0.8
GO:0051603	proteolysis involved in cellular protein catabolic process	442	8	10.6	-2.6	0.84	1	0.8
GO:0008047	enzyme activator activity	294	5	7.1	-2.1	0.84	1	0.7
GO:0043228	non-membrane-bounded organelle	2783	60	67	-7	0.84	1	0.9
GO:0043232	intracellular non-membrane-bounded organelle	2783	60	67	-7	0.84	1	0.9
GO:0000904	cell morphogenesis involved in differentiation	590	11	14.2	-3.2	0.85	1	0.8
GO:0016055	Wnt signaling pathway	297	5	7.2	-2.2	0.85	1	0.7
GO:0048666	neuron development	782	15	18.8	-3.8	0.85	1	0.8
GO:0030900	forebrain development	351	6	8.5	-2.5	0.85	1	0.7
GO:0006412	translation	453	8	10.9	-2.9	0.86	1	0.7
GO:0044257	cellular protein catabolic process	457	8	11	-3	0.86	1	0.7
GO:0044431	Golgi apparatus part	457	8	11	-3	0.86	1	0.7
GO:0048667	cell morphogenesis involved in neuron differentiation	409	7	9.9	-2.9	0.87	1	0.7
GO:0000139	Golgi membrane	311	5	7.5	-2.5	0.87	1	0.7
GO:0003002	regionalization	312	5	7.5	-2.5	0.87	1	0.7
GO:0003677	DNA binding	1404	28	33.8	-5.8	0.87	1	0.8
GO:0016071	mRNA metabolic process	316	5	7.6	-2.6	0.88	1	0.7
GO:0010467	gene expression	3331	71	80.2	-9.2	0.89	1	0.9
GO:0048812	neuron projection morphogenesis	425	7	10.2	-3.2	0.89	1	0.7
GO:0034645	cellular macromolecule biosynthetic process	3169	67	76.3	-9.3	0.89	1	0.9
GO:0006511	ubiquitin-dependent protein catabolic process	379	6	9.1	-3.1	0.9	1	0.7
GO:0005794	Golgi apparatus	970	18	23.4	-5.4	0.9	1	0.8
GO:0019953	sexual reproduction	588	10	14.2	-4.2	0.9	1	0.7
GO:0048699	generation of neurons	1121	21	27	-6	0.91	1	0.8
GO:0019941	modification-dependent protein catabolic process	388	6	9.3	-3.3	0.91	1	0.6
GO:0007389	pattern specification process	390	6	9.4	-3.4	0.91	1	0.6
GO:0043632	modification-dependent macromolecule catabolic process	393	6	9.5	-3.5	0.91	1	0.6
GO:0034622	cellular macromolecular complex assembly	550	9	13.2	-4.2	0.92	1	0.7
GO:0061564	axon development	342	5	8.2	-3.2	0.92	1	0.6
GO:0044430	cytoskeletal part	996	18	24	-6	0.92	1	0.8
GO:0045664	regulation of neuron differentiation	457	7	11	-4	0.93	1	0.6
GO:0007276	gamete generation	471	7	11.3	-4.3	0.94	1	0.6
GO:0005730	nucleolus	636	10	15.3	-5.3	0.94	1	0.7
GO:0090304	nucleic acid metabolic process	3251	66	78.3	-12.3	0.95	1	0.8
GO:0004888	transmembrane signaling receptor activity	1809	34	43.6	-9.6	0.95	1	0.8
GO:1901363	heterocyclic compound binding	4299	89	103.6	-14.6	0.96	1	0.9
GO:1902589	single-organism organelle organization	1652	30	39.8	-9.8	0.96	1	0.8
GO:0006996	organelle organization	2268	43	54.6	-11.6	0.96	1	0.8
GO:0007017	microtubule-based process	459	6	11.1	-5.1	0.97	1	0.5
GO:0044446	intracellular organelle part	5227	109	125.9	-16.9	0.97	1	0.9
GO:0097159	organic cyclic compound binding	4353	89	104.9	-15.9	0.97	1	0.8
GO:0048858	cell projection morphogenesis	579	8	13.9	-5.9	0.97	1	0.6
GO:0043009	chordate embryonic development	583	8	14	-6	0.97	1	0.6
GO:0016070	RNA metabolic process	2855	55	68.8	-13.8	0.97	1	0.8
GO:0009792	embryo development ending in birth or egg hatching	589	8	14.2	-6.2	0.97	1	0.6
GO:0030182	neuron differentiation	1018	16	24.5	-8.5	0.98	1	0.7
GO:0032990	cell part morphogenesis	597	8	14.4	-6.4	0.98	1	0.6
GO:1902494	catalytic complex	747	10	18	-8	0.99	1	0.6
GO:0007423	sensory organ development	484	5	11.7	-6.7	0.99	1	0.4
GO:1990234	transferase complex	497	5	12	-7	0.99	1	0.4
GO:0050877	neurological system process	1753	27	42.2	-15.2	1	1	0.6
GO:0015630	microtubule cytoskeleton	788	9	19	-10	1	1	0.5
GO:0044428	nuclear part	2698	44	65	-21	1	1	0.7
GO:0005654	nucleoplasm	1834	26	44.2	-18.2	1	1	0.6
GO:0051276	chromosome organization	679	5	16.4	-11.4	1	1	0.3
GO:0003723	RNA binding	1205	13	29	-16	1	1	0.4
GO:0007186	G-protein coupled receptor signaling pathway	1837	24	44.2	-20.2	1	1	0.5
GO:0003676	nucleic acid binding	2762	41	66.5	-25.5	1	1	0.6
GO:0031981	nuclear lumen	2379	32	57.3	-25.3	1	1	0.6
GO:0004930	G-protein coupled receptor activity	1378	14	33.2	-19.2	1	1	0.4
GO:0070013	intracellular organelle lumen	2618	36	63.1	-27.1	1	1	0.6
GO:0043233	organelle lumen	2625	36	63.2	-27.2	1	1	0.6
GO:0044822	poly(A) RNA binding	939	6	22.6	-16.6	1	1	0.3
GO:0007600	sensory perception	1452	13	35	-22	1	1	0.4
GO:0009593	detection of chemical stimulus	1100	5	26.5	-21.5	1	1	0.2
GO:0051606	detection of stimulus	1201	5	28.9	-23.9	1	1	0.2
