# Supplementary material for: Microarray and qPCR Analysis of Mitochondrial Metabolism Activation during Prenatal and Early Postnatal Development in Rats and Humans with Emphasis on CoQ10 Biosynthesis
Source: Biology (Basel). 2021 May 8;10(5):418. doi: 10.3390/biology10050418 (PMC8150536; doi:10.3390/biology10050418)
Supplement: Supplementary file 1 [file biology-10-00418-s001.zip › biology-10-00418-s001/Krizova et al_Tables S1 showing GO categories of profiles gene symbols co-clustered in microarray GO and STEM analysis/Table S1 MUSCLE cluster 2 Genetable.xlsx]

## Sheet: Table S1 MUSCLE cluster 2 Genet
Microarray and qPCR analysis of mitochondrial metabolism activation during prenatal and early postnatal development in rat and human with emphasis on CoQ10 biosynthesis
Jana Krizova, Martina Hulkova, Vaclav Capek, Petr Mlejnek, Jan Silhavy, Marketa Tesarova, Jiri Zeman, Hana Hansikova
(Table S1)
Gene Table for Cluster 2 (Profiles 1 and 16)
	Profile 1 (0.0,-2.0,-3.0,-2.0,-4.0)
	Profile 16 (0.0,-1.0,-2.0,-3.0,-4.0)
-------
Selected	Weight	Gene Symbol	SPOT	0	4	6	7	10
	1	L3MBTL3	ID_66	0	-1.08	-1.28	-1.47	-1.49
	1	ZFP583	ID_284	0	-0.82	-1.06	-0.83	-1.65
	1	SYNE4 /// LOC100911963	ID_538	0	-0.86	-0.95	-1.02	-1.12
	1	GABRB3	ID_721	0	-1.16	-1.53	-1.61	-1.81
	1	SH3GL3	ID_803	0	-0.89	-1.01	-1.09	-1.17
	1	ATRNL1	ID_1673	0	-0.82	-0.89	-0.78	-1.05
	1	EMX2	ID_1681	0	-1.05	-1.42	-1.3	-1.45
	1	ZFP40	ID_1921	0	-0.8	-1.02	-0.74	-1.32
	1	CACNG7	ID_1942	0	-1.84	-2.23	-2.26	-2.55
	1	CCDC106	ID_1979	0	-1.41	-2.08	-2.04	-2.18
	1	ZSCAN18	ID_2025	0	-0.69	-0.86	-0.84	-1.35
	1	ARNT2	ID_2530	0	-1.81	-2.27	-2.33	-2.46
	1	MOGAT2	ID_2586	0	-0.8	-0.93	-0.96	-1.25
	1	HBE2	ID_2669	0	-1.02	-1.3	-1.19	-1.43
	1	CEP78	ID_3230	0	-0.76	-0.87	-1.01	-1.24
	1	GABRB2	ID_3591	0	-1.41	-1.78	-1.9	-2.15
	1	KIF3A	ID_3685	0	-0.56	-0.58	-0.65	-1.01
	1	ABAT	ID_4412	0	-0.61	-0.8	-0.59	-1.41
	1	SRR /// TSR1 /// SMG6	ID_4893	0	-0.52	-0.73	-0.63	-1.21
	1	ALDOC	ID_4915	0	-1.71	-1.99	-2	-2.51
	1	NCAM2	ID_5394	0	-0.38	-0.67	-0.62	-1.07
	1	CBR1 /// LOC100912203 /// LOC100360507	ID_5434;ID_5436	0	-0.8	-0.89	-0.76	-1.11
	1	EPHA3	ID_5720	0	-0.77	-1.1	-1.04	-1.53
	1	CADM2	ID_5730	0	-1.8	-1.84	-1.78	-2.33
	1	HUNK	ID_5776	0	-0.91	-1.17	-1.16	-1.27
	1	IQCB1	ID_5899	0	-0.89	-1.11	-1.05	-1.37
	1	B3GNT5	ID_6006	0	-1.74	-2	-2.22	-2.66
	1	RGD1566036	ID_6043	0	-0.75	-1.04	-0.86	-1.09
	1	ZKSCAN1	ID_6187	0	-0.51	-0.65	-0.57	-1.06
	1	ZCWPW1 /// LOC100910636	ID_6210	0	-0.75	-0.81	-0.61	-1.04
	1	RGD1566386	ID_6517	0	-0.58	-0.79	-0.69	-1.1
	1	ZFP157	ID_6522	0	-0.77	-0.93	-0.83	-1.33
	1	CALN1	ID_6594	0	-0.88	-0.97	-0.99	-1.04
	1	TFCP2L1	ID_6781	0	-0.64	-0.92	-0.62	-1.27
	1	FAM5C	ID_6890	0	-0.75	-0.94	-1.01	-1.17
	1	MIR199A /// RNO-MIR-199A	ID_6955	0	-1.02	-1.17	-0.93	-1.28
	1	TMEM163	ID_7216	0	-0.98	-1.26	-1.14	-1.27
	1	LHX9	ID_7288	0	-2.29	-2.66	-2.77	-3.04
	1	CAMK1G	ID_7541	0	-1.79	-1.99	-1.97	-2.04
	1	LOC367381	ID_7754	0	-0.71	-1.01	-0.67	-1.1
	1	LOC501224 /// LOC367381 /// LOC363181	ID_7755;ID_24143	0	-0.74	-1.29	-0.71	-1.11
	1	LOC501224 /// LOC367381 /// LOC301748 /// LOC363306	ID_7756;ID_7757;ID_17611;ID_25038	0	-0.74	-1.21	-0.68	-1.04
	1	LOC501224 /// LOC367381 /// LOC301748	ID_7759	0	-0.75	-1.24	-0.78	-1.09
	1	LOC501224 /// LOC367381 /// LOC363181 /// LOC301748 /// LOC363306	ID_7760	0	-0.65	-1.22	-0.71	-1.1
	1	LOC367381 /// LOC363181 /// LOC363306	ID_7761	0	-0.79	-1.35	-0.77	-1.21
	1	PROM1	ID_7792	0	-0.96	-1.12	-0.9	-1.37
	1	CXCL13	ID_8052	0	-1.05	-1.55	-0.86	-2.57
	1	LPHN3	ID_8127	0	-0.96	-1.42	-1.36	-1.78
	1	RASL11B	ID_8149	0	-0.74	-0.99	-0.86	-1.1
	1	SHISA3	ID_8169	0	-1.27	-1.6	-1.61	-1.63
	1	RCBTB1	ID_8679	0	-0.52	-0.84	-0.78	-1.14
	1	TRIM13	ID_8691	0	-1	-1.25	-1.37	-1.39
	1	FBXO16	ID_8712	0	-1.11	-1.59	-1.68	-1.85
	1	RARB	ID_8884;ID_8885;ID_9306	0	-0.69	-0.82	-0.78	-1
	1	PCDH9	ID_9239;ID_9241	0	-1.37	-1.6	-1.7	-1.86
	1	SLITRK6	ID_9275	0	-0.81	-0.77	-0.56	-1.07
	1	LOC100912649	ID_9483	0	-2.23	-2.41	-2.58	-3.06
	1	STOX2	ID_9536;ID_9537	0	-1.03	-1.34	-1.42	-1.49
	1	UNC5D	ID_9591	0	-0.87	-1.13	-1.14	-1.3
	1	HAND2	ID_9869	0	-0.93	-1.07	-0.96	-1.13
	1	CACNB2	ID_10457	0	-0.78	-0.86	-0.82	-1.09
	1	FBXL21	ID_10533	0	-0.91	-1.26	-1.16	-1.29
	1	GLI3	ID_10733	0	-1.21	-1.49	-1.58	-1.65
	1	ITGA8	ID_10827	0	-0.86	-0.98	-1.06	-1.16
	1	NAE1	ID_11482	0	-0.71	-0.87	-0.9	-1.03
	1	TOX3	ID_11546	0	-0.81	-1.02	-0.89	-1.14
	1	LOC100363196	ID_11576	0	-0.84	-0.97	-1.1	-1.15
	1	ADAMTS6	ID_12246	0	-0.9	-0.93	-0.87	-1.32
	1	FGF10	ID_12292	0	-0.7	-1.14	-0.9	-1.6
	1	RGD1306227	ID_12295	0	-0.8	-0.94	-0.99	-1.02
	1	CDH9	ID_12345	0	-0.85	-1.32	-1.18	-1.63
	1	CDH10	ID_12348	0	-1.46	-1.68	-1.74	-1.91
	1	TERC	ID_12456	0	-1.52	-1.89	-2	-2.41
	1	MECOM	ID_12457;ID_13290	0	-2.21	-2.32	-2.29	-2.87
	1	PCDH10 /// PCDH10	ID_12502	0	-1.56	-2.1	-2.23	-2.48
	1	PTX3	ID_12567	0	-0.49	-0.99	-0.82	-1.1
	1	PDGFC	ID_12600	0	-0.86	-1.03	-1.07	-1.31
	1	CRYZ	ID_12995	0	-0.94	-1.27	-1.1	-1.3
	1	SYT11	ID_13492	0	-0.95	-1.19	-1.13	-1.27
	1	NTNG1	ID_13702	0	-1.08	-1.31	-1.47	-1.75
	1	FNBP1L	ID_13739	0	-0.97	-1.2	-1.23	-1.59
	1	BMPR1B	ID_13804	0	-0.62	-0.65	-0.58	-1.32
	1	ST6GALNAC3 /// ST6GALNAC3	ID_13835	0	-0.83	-1.16	-1.18	-1.42
	1	ATAT1	ID_13919	0	-0.89	-1.15	-1.29	-1.32
	1	MIR181A-2	ID_14755	0	-1.05	-1.31	-1.43	-2.01
	1	MIR181B-2	ID_14756	0	-1.12	-1.29	-1.41	-1.67
	1	KIF5C	ID_14774	0	-1.46	-1.77	-1.93	-2.37
	1	CSRNP3	ID_14806	0	-0.86	-1.02	-1.16	-1.39
	1	NNAT	ID_15432	0	-1.32	-1.89	-1.89	-2.04
	1	RGD1564114	ID_15672	0	-0.82	-1.17	-1.02	-1.29
	1	SCAI	ID_15762	0	-0.79	-1	-0.95	-1.01
	1	RND3	ID_15794	0	-0.88	-1.12	-0.83	-1.19
	1	TTC21B /// TTC21B	ID_15847	0	-1	-1.05	-1.07	-1.19
	1	TTC30B	ID_15886	0	-0.76	-0.99	-0.84	-1.07
	1	GREM1	ID_16208	0	-0.93	-1.02	-1.07	-1.5
	1	FLRT3	ID_16358	0	-0.82	-0.97	-0.72	-1.09
	1	TSPYL3	ID_16438	0	-0.88	-1.13	-1.06	-1.28
	1	FOXP2	ID_16738;ID_16739	0	-1.93	-2.35	-2.59	-3.1
	1	CCSER1	ID_16978	0	-1.02	-1.18	-1.29	-1.37
	1	SEMA3A	ID_17481	0	-0.57	-0.63	-0.62	-1.11
	1	THSD7A	ID_17550	0	-1.08	-1.43	-1.24	-1.54
	1	AASS /// AASS	ID_17573	0	-0.9	-1.31	-1.39	-1.59
	1	CADPS2	ID_17575	0	-1.35	-1.41	-1.34	-1.61
	1	LOC367381 /// LOC301748	ID_17613	0	-0.73	-1.24	-0.62	-1.04
	1	LOC501224 /// LOC367381 /// LOC363306	ID_17621	0	-0.61	-1.16	-0.67	-1.1
	1	PTN	ID_17638	0	-0.83	-0.98	-0.87	-1.17
	1	ZFP786	ID_17693	0	-0.88	-1.1	-0.97	-1.4
	1	FAM19A1	ID_17971	0	-0.95	-1.03	-1.05	-1.15
	1	LRRC23 /// LOC100911585	ID_18094	0	-1.22	-1.44	-1.46	-1.63
	1	NTF3	ID_18114	0	-1.22	-1.58	-1.68	-1.73
	1	TTPA	ID_18384	0	-0.92	-1.11	-1.07	-1.11
	1	SRSF12	ID_18415	0	-0.81	-1.23	-1	-1.24
	1	ALDH1B1	ID_18475	0	-0.86	-1	-1.16	-1.3
	1	LPPR1	ID_18495	0	-0.76	-1.37	-1.27	-1.7
	1	IFT74	ID_18610	0	-0.47	-0.73	-0.59	-1.19
	1	ZCCHC11	ID_18682	0	-0.61	-0.79	-0.8	-1.21
	1	SULF1	ID_19095	0	-0.93	-1.06	-1.18	-1.74
	1	OPRK1	ID_19119	0	-0.68	-1.28	-1.17	-1.46
	1	TOX	ID_19137	0	-1.37	-1.62	-1.84	-2.04
	1	ELAVL4	ID_19509	0	-0.24	-0.72	-0.58	-1
	1	EML4	ID_19927;ID_19928	0	-0.63	-0.82	-0.89	-1.01
	1	WDR35L	ID_20024	0	-0.97	-1.28	-1.08	-1.34
	1	NPAS3	ID_20117	0	-0.46	-0.65	-0.63	-1.1
	1	PAX9	ID_20132	0	-1.23	-1.39	-1.55	-1.65
	1	LRFN5	ID_20151	0	-1.42	-1.68	-1.63	-1.92
	1	SPATA7	ID_20313	0	-0.72	-0.74	-0.66	-1.01
	1	SERPINA6	ID_21003	0	-2.64	-2.91	-3.01	-3.17
	1	ALKBH8	ID_21125	0	-0.61	-0.82	-0.54	-1.02
	1	MGAT4C	ID_21400	0	-1.13	-1.77	-1.52	-2.06
	1	LIN7A /// LOC100911013	ID_21408	0	-0.79	-1.14	-1.16	-1.52
	1	SCN8A	ID_21781	0	-1	-1.41	-1.33	-1.63
	1	ZFP873	ID_21927	0	-0.67	-1.11	-1.07	-1.26
	1	ZFP799	ID_22020	0	-0.78	-0.95	-0.95	-1.48
	1	ZFP763	ID_22024	0	-0.73	-0.82	-0.53	-1.27
	1	TMTC2	ID_22135;ID_22136	0	-0.82	-1.01	-1.07	-1.15
	1	ACSS3	ID_22139	0	-1.69	-2.02	-1.87	-2.07
	1	ANGPT1	ID_22284	0	-0.82	-0.93	-0.81	-1.05
	1	LOC654482	ID_23460	0	-1.01	-1.36	-1.19	-1.44
	1	LOC100361503	ID_23568	0	-0.89	-1.04	-0.82	-1.23
	1	ZFP810	ID_23569	0	-0.8	-0.92	-0.85	-1.74
	1	DIXDC1	ID_23753	0	-0.71	-0.91	-0.96	-1.17
	1	BBS4	ID_23818	0	-0.62	-0.81	-0.48	-1.03
	1	HTR1B	ID_23918	0	-1.18	-1.23	-1.22	-1.56
	1	TBX18	ID_23932	0	-1.36	-1.73	-1.76	-1.85
	1	LZTFL1	ID_24117	0	-0.85	-0.9	-1	-1.25
	1	SLC5A7	ID_24128	0	-0.5	-0.69	-0.67	-1.02
	1	LOC363181 /// LOC301748 /// LOC363306	ID_24144	0	-0.64	-1.11	-0.57	-0.92
	1	AFF3	ID_24734	0	-1.03	-1.35	-1.39	-1.63
	1	KDELC1	ID_24756	0	-0.57	-0.65	-0.73	-1.06
	1	BOLL	ID_24786	0	-0.72	-0.72	-0.76	-1.21
	1	DNAJB3	ID_24920	0	-0.65	-0.95	-0.8	-1.09
	1	ST6GAL2	ID_25046	0	-2.54	-3.04	-2.98	-3.19
	1	FSD1	ID_25127	0	-1.99	-2.2	-2.21	-2.38
	1	CUL4B	ID_25165	0	-0.69	-0.81	-0.88	-1.05
	1	EFHC2	ID_25209	0	-1.01	-1.39	-1.41	-1.53
	1	GRPR	ID_25351	0	-1.06	-1.06	-1.17	-1.55
	1	CNKSR2	ID_25369	0	-1.47	-1.71	-1.82	-1.96
	1	ZC3H12B	ID_25433	0	-0.76	-1	-1.06	-1.11
	1	MAGEE2	ID_25486	0	-0.98	-1.43	-1.49	-1.57
	1	TBX22	ID_25508	0	-0.73	-0.79	-0.72	-1.42
	1	ZFP711	ID_25525	0	-1.26	-1.68	-1.2	-1.88
	1	MGC109340	ID_25575	0	-1.08	-1.83	-1.66	-2.18
	1	MGC109340 /// ARXES2	ID_25577	0	-0.88	-1.46	-1.38	-1.64
	1	NGFRAP1	ID_25581	0	-0.69	-1.03	-1.08	-1.21
	1	LANCL3 /// LOC100909554	ID_25822	0	-0.73	-0.81	-0.92	-1.31
	1	SPIN2A /// LOC100909485	ID_25886	0	-0.88	-1.09	-1.17	-1.21
	1	MAGEH1	ID_25891	0	-0.59	-0.9	-0.88	-1
	1	RGD1560207	ID_25985	0	-0.75	-0.84	-0.73	-1
	1	ZC4H2	ID_26035	0	-1.07	-1.39	-1.27	-1.55
	1	LOC100911832	ID_26061	0	-0.72	-0.85	-0.96	-1.03
	1	NAP1L2	ID_26073	0	-0.78	-0.98	-1.05	-1.16
	1	RGD1563666 /// HDX	ID_26122	0	-0.87	-0.88	-0.92	-1.16
	1	BEX2 /// BEX1	ID_26164	0	-0.84	-1.3	-1.3	-1.77
	1	SMARCA1	ID_26186	0	-1.07	-1.37	-1.5	-2.04
	1	LOC100909672	ID_26635	0	-1.73	-1.87	-1.87	-1.98
	1	TMEM200A	ID_70	0	-0.67	-1.07	-1.79	-1.77
	1	ACAT2	ID_153;ID_154	0	-0.31	-0.42	-1.2	-1.46
	1	LIX1	ID_203	0	-0.71	-1.33	-1.55	-2.13
	1	LOC682419 /// VOM2R16	ID_240	0	-0.76	-0.8	-1.06	-1.45
	1	LOC100910046 /// ZFP780B	ID_493	0	-0.65	-0.8	-1.26	-1.2
	1	CLIP3 /// LOC100911911	ID_536	0	-0.79	-1.09	-1.21	-1.34
	1	ZFP27	ID_601;ID_2176	0	-0.55	-0.66	-0.95	-1.16
	1	TEAD2	ID_651	0	-0.58	-1.07	-1.36	-1.7
	1	GAS2	ID_700	0	-1.4	-1.68	-2.27	-2.46
	1	ST8SIA2	ID_763	0	-0.84	-1.15	-1.41	-1.4
	1	FANCI	ID_775	0	-0.1	-0.2	-0.58	-1
	1	SKA2	ID_1169;ID_4061	0	-0.58	-0.75	-1.34	-1.06
	1	GAL3ST3	ID_1329	0	-0.64	-0.8	-0.94	-1.04
	1	PAPSS2	ID_1538	0	-0.33	-0.65	-0.73	-1.33
	1	SORCS3	ID_1645	0	-1.12	-1.46	-1.64	-1.85
	1	ZFP945	ID_1918;ID_1920	0	-0.87	-1	-1.4	-1.7
	1	PAFAH1B3	ID_2108	0	-0.73	-1.17	-1.31	-1.31
	1	MIA	ID_2128	0	-1.42	-2.19	-2.5	-2.68
	1	MIR344-1 /// MIR344A-2	ID_2443;ID_2444	0	-0.85	-1.23	-1.43	-1.48
	1	HBG1	ID_2668	0	-1.55	-2.97	-3.54	-5.89
	1	HBE1	ID_2670	0	-0.54	-2.64	-4.32	-6.79
	1	ZKSCAN2	ID_2845	0	-0.62	-0.8	-0.9	-1.02
	1	PRRT2	ID_2875	0	-0.66	-0.84	-1.09	-1.08
	1	EBF3 /// EBF1	ID_2934	0	-0.72	-0.91	-1.24	-1.21
	1	TRPM5	ID_3004	0	-0.05	-0.34	-0.77	-1.15
	1	CNIH2	ID_3065	0	-1.46	-2.07	-2.56	-2.77
	1	NMRAL1	ID_3483	0	-0.73	-0.99	-1.48	-1.52
	1	TBX4	ID_4059	0	-0.76	-1.28	-1.74	-1.7
	1	CACNA1H	ID_4504	0	-0.33	-0.48	-0.86	-1.2
	1	ZFP354C	ID_4623	0	-0.4	-0.51	-0.79	-1.23
	1	ZFP879	ID_4624	0	-0.54	-0.68	-0.79	-1.08
	1	ZFP454	ID_4625	0	-0.75	-0.93	-1.29	-1.3
	1	ZFP2	ID_4626	0	-0.46	-0.61	-1.19	-1.06
	1	ZFP354B	ID_4627	0	-0.52	-0.5	-0.93	-1.09
	1	ZFP287	ID_4760	0	-0.71	-0.97	-1.09	-1.52
	1	ZFP286A	ID_4762	0	-1.13	-1.5	-1.96	-2.6
	1	STXBP4	ID_5028	0	-0.48	-0.64	-1.13	-1.17
	1	IGF2BP1	ID_5060	0	-0.44	-0.97	-1.48	-2.25
	1	DCAKD	ID_5210	0	-0.4	-0.86	-0.97	-1.1
	1	PRP2L1 /// GM884	ID_5219	0	-0.89	-1.21	-1.37	-1.72
	1	LIMD2	ID_5231	0	-0.61	-0.94	-1.2	-1.24
	1	SLC5A3	ID_5428	0	-0.56	-0.92	-1.11	-1.18
	1	SIM2	ID_5443	0	-0.51	-0.66	-1.14	-1.14
	1	CMSS1	ID_5500	0	-0.33	-0.65	-0.77	-1.08
	1	DZIP3	ID_5529	0	-0.46	-0.67	-0.99	-1.44
	1	IGF2BP2	ID_5650	0	-0.19	-0.49	-0.6	-1.12
	1	LSAMP	ID_5879	0	-0.62	-0.98	-1.07	-1.47
	1	PRKAR1B	ID_6177	0	-0.2	-0.56	-0.74	-1.01
	1	LOC685612	ID_6218	0	-0.34	-0.91	-1.13	-1.38
	1	MSI1	ID_6699	0	-0.5	-1	-1.45	-1.39
	1	KCNT2	ID_6881	0	-0.81	-0.94	-1.22	-1.22
	1	ASTN1	ID_6929	0	-0.89	-1.32	-1.44	-1.55
	1	METTL18	ID_6962	0	-0.63	-0.85	-1.05	-1.1
	1	NUF2	ID_7411	0	-0.54	-0.59	-0.72	-1.06
	1	DISP1	ID_7501	0	-0.62	-0.9	-1.14	-1.08
	1	KCNIP4	ID_7783	0	-0.45	-0.99	-1.39	-1.66
	1	NSG1	ID_7807	0	-0.82	-1.09	-1.23	-1.26
	1	NIPSNAP1	ID_7870	0	-1.05	-1.53	-1.78	-1.95
	1	VSTM2A	ID_7902	0	-1.22	-2.23	-2.46	-2.78
	1	PDGFRA	ID_8145	0	-0.58	-0.68	-0.84	-1.24
	1	SPATA18	ID_8151	0	-0.12	-0.23	-0.81	-1.12
	1	WDR19	ID_8188	0	-0.45	-0.63	-0.91	-1.06
	1	DLG5	ID_8405	0	-0.63	-0.95	-1.04	-1.09
	1	CADPS	ID_8466	0	-0.12	-0.78	-1.13	-1.58
	1	NEFL	ID_8732	0	-0.47	-0.74	-0.82	-1.31
	1	RCBTB2	ID_8754	0	-0.99	-1.3	-1.53	-1.64
	1	PCDH17	ID_8792	0	-0.55	-0.74	-0.98	-1.14
	1	PIBF1	ID_8804	0	-0.59	-0.49	-0.87	-1.09
	1	LECT1	ID_9230	0	-0.55	-0.96	-1.77	-2.12
	1	KLF12	ID_9254	0	-0.41	-0.65	-1.21	-1.15
	1	GDF10	ID_9371	0	-1.02	-1.57	-1.79	-1.93
	1	GRID1	ID_9383;ID_9385	0	-0.37	-0.74	-0.86	-1.05
	1	RGD1560873 /// CCDC66	ID_9704	0	-0.57	-0.63	-0.96	-1.25
	1	CACNA1D	ID_9707	0	-0.61	-0.85	-1.18	-1.47
	1	SCRG1	ID_9868	0	-0.35	-0.85	-1.43	-2.25
	1	PURG	ID_9951	0	-0.59	-0.78	-1.06	-1
	1	PITX1	ID_10154	0	-0.45	-1.04	-1.45	-1.47
	1	TUBB2B	ID_10251	0	-0.04	-0.41	-0.58	-1.08
	1	HECW1	ID_10357	0	-0.47	-1.04	-1.25	-1.2
	1	LOC501406	ID_10501;ID_27300	0	-0.69	-0.6	-1	-1.22
	1	S1PR3	ID_10573	0	-0.35	-0.74	-1.16	-1.06
	1	MKX	ID_10750	0	-0.99	-1.16	-1.64	-1.55
	1	LOC680770	ID_10839	0	-1	-1.44	-2	-1.85
	1	ASXL3 /// ASXL3	ID_10893	0	-0.78	-1.11	-1.22	-1.81
	1	KIF20A	ID_10931	0	-0.28	-0.41	-0.98	-1.43
	1	PCDHB17	ID_10969	0	-0.6	-0.76	-1.02	-1.03
	1	PCDHGA4 /// PCDHGB2	ID_10977	0	-0.66	-0.8	-1.09	-1.13
	1	SNCAIP	ID_11040	0	-0.18	-0.35	-0.62	-1.4
	1	ZFP521	ID_11204	0	-0.71	-0.71	-0.9	-1.15
	1	DCC	ID_11423	0	-0.02	-0.47	-0.95	-1.4
	1	CDH8	ID_11493	0	-0.7	-1.05	-1.15	-1.85
	1	NETO2	ID_11561	0	-1.28	-1.84	-2.25	-2.3
	1	RBMXRTL /// RBMXRTL	ID_11628;ID_17560	0	-0.51	-0.81	-1.03	-0.94
	1	SLC9A5	ID_11649	0	-0.51	-0.94	-1.03	-1.05
	1	ZFHX3	ID_11685	0	-1.06	-1.23	-1.55	-1.59
	1	CNTNAP4 /// CNTNAP4	ID_11752	0	-0.25	-0.94	-1.01	-1.12
	1	NECAB2	ID_11771	0	-0.47	-0.83	-0.94	-1.12
	1	CALB2	ID_12043	0	-0.76	-1.19	-1.33	-1.48
	1	RGD1560883 /// LOC100911144	ID_12174	0	-0.19	-0.34	-0.71	-1.02
	1	HAPLN1	ID_12192	0	-0.97	-1.33	-1.71	-2.5
	1	HCN1	ID_12291	0	0.04	-0.63	-0.56	-0.96
	1	SERPINI1	ID_12590	0	-0.67	-0.91	-1.18	-1.16
	1	MAP9	ID_12605	0	-0.65	-0.86	-0.97	-1.53
	1	CRABP2	ID_12635	0	-1.11	-1.97	-2.6	-2.85
	1	TDRKH	ID_12736	0	-0.49	-0.64	-0.84	-1.39
	1	GJA5	ID_12779	0	-0.36	-0.75	-1.47	-1.39
	1	PSRC1	ID_12858	0	-0.6	-0.9	-1.4	-1.31
	1	SASS6	ID_12882	0	-0.46	-0.64	-0.95	-1.28
	1	NDST4	ID_12907	0	-0.52	-0.87	-1.25	-1.62
	1	ELOVL6 /// LOC100910695	ID_12919	0	-0.29	-0.48	-0.99	-1.51
	1	DKK2	ID_12926	0	-0.92	-1.41	-1.57	-2.31
	1	LRRC40	ID_13007	0	-0.31	-0.47	-0.59	-1
	1	LOC681185	ID_13113	0	-0.47	-0.64	-1	-1.15
	1	PPWD1	ID_13124	0	-0.36	-0.44	-0.7	-1.03
	1	ISL1	ID_13158	0	-0.74	-1.13	-1.2	-1.36
	1	SKP2	ID_13195	0	-0.06	-0.45	-1.15	-1.16
	1	RAI14	ID_13201	0	-0.16	-0.4	-0.64	-1.35
	1	STMN2	ID_13259	0	-0.01	-0.7	-0.92	-1.23
	1	ZFHX4	ID_13266	0	-0.65	-0.95	-1.42	-1.77
	1	PABPC4L	ID_13337	0	-0.83	-1.15	-1.32	-1.44
	1	PCDH18	ID_13343	0	-0.73	-0.98	-1.17	-1.26
	1	SLC7A11	ID_13344	0	-0.9	-0.88	-2.42	-3.28
	1	RGD1562629	ID_13364;ID_13365;ID_13366	0	-0.46	-0.67	-0.71	-1.14
	1	MAB21L2	ID_13466	0	-2.04	-2.58	-3.29	-3.17
	1	BCL9	ID_13614	0	-0.7	-1	-1.34	-1.26
	1	MOV10	ID_13652	0	-0.51	-0.69	-1.14	-0.96
	1	VCAM1	ID_13715	0	-0.68	-1	-1.53	-1.76
	1	PDE9A	ID_14022	0	-0.74	-1.07	-1.14	-1.57
	1	ZFP57	ID_14240	0	-0.67	-0.91	-1.18	-1.6
	1	ZBTB12	ID_14291	0	-0.49	-0.78	-1.12	-0.98
	1	TMEM26	ID_14422	0	-0.36	-1.01	-1.27	-1.94
	1	H2AFY2	ID_14452	0	-1.32	-1.93	-2.25	-2.51
	1	FAM69B	ID_14612	0	-0.61	-0.96	-1.1	-1.11
	1	NEK6	ID_14752	0	-0.52	-0.85	-1.16	-1.48
	1	LYPD6	ID_14776	0	-0.81	-1.25	-1.57	-1.45
	1	CDCA7	ID_14844	0	-0.46	-0.82	-1.25	-1.08
	1	LRRC4C	ID_15039	0	-1.16	-1.39	-1.65	-1.71
	1	CSTF3	ID_15055	0	-0.54	-0.73	-1.15	-1.03
	1	GINS1	ID_15336	0	-0.59	-0.89	-1.27	-1.15
	1	TPX2	ID_15364	0	-0.08	-0.29	-0.72	-1.14
	1	EYA2	ID_15495	0	-0.53	-0.67	-0.82	-1.12
	1	LMX1B	ID_15718	0	-0.71	-0.92	-1.07	-1.25
	1	STRBP	ID_15755	0	-0.49	-0.57	-0.86	-1.02
	1	KCNH7	ID_15835	0	-0.18	-0.84	-1.01	-1.14
	1	LOC100362431	ID_15888	0	-0.67	-1.05	-1.58	-1.42
	1	PRKRA	ID_15892	0	-0.62	-0.86	-0.97	-1.25
	1	MDK	ID_16102	0	-1.03	-1.84	-2.01	-2.17
	1	LOC100362814	ID_16146	0	-0.71	-0.97	-1.08	-1.21
	1	MEIS2	ID_16216	0	-0.8	-1.24	-1.29	-1.73
	1	TP53BP1	ID_16257	0	-0.32	-0.55	-0.77	-1.01
	1	LOC100909998	ID_16298	0	-0.44	-0.5	-0.98	-1.02
	1	BUB1	ID_16303	0	-0.27	-0.36	-0.79	-1.2
	1	RBBP9	ID_16366	0	-0.93	-1.1	-1.37	-1.35
	1	ZFP937	ID_16406	0	-0.28	-0.51	-0.76	-1.08
	1	MATN4	ID_16517	0	-1.32	-1.59	-1.9	-1.97
	1	LOC685574	ID_16539	0	-0.38	-0.67	-1.09	-1.35
	1	SULF2	ID_16545	0	-0.67	-0.96	-1.08	-1.1
	1	CHRNA4	ID_16603	0	0.07	-0.54	-0.65	-1.03
	1	ASB4	ID_16718	0	-0.16	-0.43	-0.66	-1.2
	1	DYNC1I1	ID_16719	0	-0.43	-0.8	-1.29	-1.53
	1	KCND2	ID_16752	0	-0.97	-1.53	-1.75	-2.02
	1	CHRM2	ID_16810	0	-0.87	-1.3	-1.5	-1.97
	1	CEP41 /// CEP41	ID_17610	0	-0.47	-0.89	-1.37	-1.28
	1	EZH2	ID_17690	0	-0.46	-0.66	-0.95	-1.06
	1	IGF2BP3 /// IGF2BP3	ID_17700	0	-0.18	-0.48	-0.79	-1.2
	1	SHQ1	ID_17987	0	-0.32	-0.61	-1.05	-0.95
	1	CNTN3	ID_17989	0	-0.22	-0.42	-0.78	-1.32
	1	ZFP248	ID_18044	0	-0.9	-1.12	-2.03	-1.78
	1	PHC1	ID_18068	0	-0.49	-0.81	-0.87	-1.27
	1	RIMKLB	ID_18069;ID_18277	0	-1.62	-1.99	-2.31	-2.32
	1	CPA6	ID_18308	0	-0.18	-1.11	-1.07	-1.3
	1	TGS1	ID_18335	0	-0.4	-0.62	-0.72	-1.15
	1	RUNX1T1	ID_18370	0	-1.11	-1.16	-1.59	-1.67
	1	EPHA7	ID_18401	0	-1.34	-1.52	-2.07	-2.21
	1	CNR1	ID_18417	0	-0.45	-0.72	-0.9	-1.2
	1	MELK	ID_18467	0	-0.16	-0.3	-0.81	-1.26
	1	POLR1E	ID_18471	0	-0.35	-0.76	-0.84	-1.17
	1	TMEFF1	ID_18493	0	-1.25	-1.71	-1.95	-2.16
	1	ZFP483	ID_18527	0	-0.51	-0.83	-1.11	-1.11
	1	ZFP618	ID_18543	0	-0.74	-1.04	-1.31	-1.35
	1	CRISPLD1	ID_19079	0	-0.98	-1.58	-2.32	-1.97
	1	PLAG1	ID_19127	0	-0.46	-0.6	-0.67	-1.25
	1	SLC26A7	ID_19156	0	-0.07	-0.61	-0.64	-1.37
	1	DBC1	ID_19373	0	-0.49	-0.93	-1.09	-1.64
	1	PSIP1	ID_19400	0	-0.56	-0.78	-0.89	-1.19
	1	ELAVL2 /// ELAVL2	ID_19434	0	-0.85	-1.05	-1.56	-1.83
	1	WDR78	ID_19470	0	-0.7	-0.86	-1.17	-1.21
	1	NASP	ID_19529	0	-0.51	-0.69	-0.86	-1.01
	1	ZFP69	ID_19608	0	-0.32	-0.58	-1.27	-1.05
	1	MATN3	ID_20023	0	-0.58	-0.77	-1.02	-1.46
	1	ARG2	ID_20229	0	-0.67	-1.26	-1.39	-1.41
	1	CDKL4	ID_20595	0	-0.89	-1.21	-1.36	-1.36
	1	VSNL1	ID_20690	0	-0.8	-1.44	-1.76	-2.02
	1	SOX11	ID_20717	0	-1.25	-1.5	-1.85	-1.91
	1	LRRN3	ID_20762	0	-0.64	-0.88	-1.12	-1.49
	1	SARNP	ID_21152	0	-0.46	-0.69	-0.81	-1.04
	1	EPYC	ID_21389	0	-1.16	-1.63	-2.12	-2.04
	1	MDM1	ID_21434	0	-0.39	-0.54	-0.78	-1.09
	1	ZFP41	ID_21575	0	-0.56	-0.74	-1.04	-1.06
	1	TTLL1	ID_21678	0	-0.56	-0.72	-0.95	-1.1
	1	HOXC5	ID_21818	0	-0.89	-0.99	-1.29	-1.32
	1	DSCC1	ID_22311	0	-0.42	-0.71	-0.85	-1
	1	ZFP647	ID_22449	0	-0.8	-1.05	-1.18	-1.35
	1	CBX5	ID_22690	0	-0.47	-0.82	-1.08	-1.01
	1	ZFP846	ID_22792	0	-0.57	-0.62	-0.78	-1.23
	1	SCN2B	ID_22998	0	-0.97	-1.27	-1.57	-1.56
	1	CRABP1	ID_23046	0	-0.48	-0.77	-1.02	-1.77
	1	AGPHD1	ID_23048	0	-0.17	-0.42	-1.05	-0.97
	1	NARG2	ID_23145	0	-0.52	-0.63	-0.85	-1.09
	1	BMP5	ID_23187	0	-0.55	-0.66	-1.14	-0.97
	1	TTK	ID_23215	0	-0.26	-0.48	-0.81	-1
	1	CLSTN2	ID_23258	0	-0.11	-0.74	-1.03	-1.43
	1	CAMKV	ID_23314	0	-0.29	-0.81	-0.89	-1.08
	1	CHEK1	ID_23615	0	-0.87	-1.13	-1.48	-1.39
	1	PTPLAD1	ID_23845	0	-0.2	-0.66	-1.12	-1.1
	1	LCA5	ID_23921	0	-0.47	-0.6	-0.88	-1.08
	1	MDFI	ID_24155	0	-0.54	-0.94	-1.41	-1.28
	1	SLC25A27	ID_24198	0	-0.79	-1.07	-1.2	-1.51
	1	COL9A1	ID_24239	0	-0.28	-0.62	-1.13	-1.29
	1	KHDRBS2	ID_24249	0	-1.27	-1.69	-2.07	-1.98
	1	WDR75	ID_24316	0	-0.38	-0.53	-0.67	-1.04
	1	SGOL2	ID_24348	0	-0.31	-0.4	-0.78	-1.08
	1	IGFBP2	ID_24419	0	-0.23	-0.75	-1.09	-1.36
	1	BAI3	ID_24693	0	-0.19	-0.85	-1	-1.23
	1	ARHGAP28	ID_24990	0	-0.35	-0.59	-0.68	-1.26
	1	SEPT6 /// NKRF	ID_25180	0	-0.8	-1.11	-1.41	-1.53
	1	LRCH2	ID_25277;ID_25278	0	-1.08	-1.35	-1.55	-1.74
	1	RAB9A	ID_25341	0	-0.48	-0.88	-0.88	-1.25
	1	CDKL5	ID_25359	0	-0.29	-0.62	-0.86	-1.26
	1	PCDH11X	ID_25536;ID_25537	0	-0.73	-0.97	-1.2	-1.36
	1	MST4	ID_25626	0	-0.61	-0.91	-1.16	-1.67
	1	AFF2	ID_25682	0	-1.74	-2.17	-2.46	-3.05
	1	ALG13	ID_25873;ID_25874	0	-0.35	-0.54	-0.68	-1.12
	1	ZDHHC15	ID_26087	0	-0.19	-0.38	-0.75	-1.03
	1	RPS6KA6	ID_26121	0	-0.98	-0.98	-1.49	-1.75
	1	ARMCX2	ID_26156	0	-0.12	-0.3	-0.51	-1.1
	1	NUP62CL	ID_26179	0	0	-0.4	-0.72	-1.02
	1	GABRA3	ID_26277	0	-0.49	-1.06	-0.96	-1.65
	1	LOC100909824	ID_26331	0	-0.32	-0.66	-0.77	-1.1
