# Supplementary material for: Microarray and qPCR Analysis of Mitochondrial Metabolism Activation during Prenatal and Early Postnatal Development in Rats and Humans with Emphasis on CoQ10 Biosynthesis
Source: Biology (Basel). 2021 May 8;10(5):418. doi: 10.3390/biology10050418 (PMC8150536; doi:10.3390/biology10050418)
Supplement: Supplementary file 1 [file biology-10-00418-s001.zip › biology-10-00418-s001/Krizova et al_Tables S1 showing GO categories of profiles gene symbols co-clustered in microarray GO and STEM analysis/Table S1 MUSCLE cluster 2 GOtable.xlsx]

## Sheet: Table S1 MUSCLE cluster 2 GOtab
Microarray and qPCR analysis of mitochondrial metabolism activation during prenatal and early postnatal development in rat and human with emphasis on CoQ10 biosynthesis
Jana Krizova, Martina Hulkova, Vaclav Capek, Petr Mlejnek, Jan Silhavy, Marketa Tesarova, Jiri Zeman, Hana Hansikova
(Table S1)
GO Results for Cluster 2 (Profiles 1 and 16) based on the actual number of genes assigned to the cluster:
	Profile 1 (0.0,-2.0,-3.0,-2.0,-4.0)
	Profile 16 (0.0,-1.0,-2.0,-3.0,-4.0)
-------
Category ID	Category Name	#Genes Category	#Genes Assigned	#Genes Expected	#Genes Enriched	p-value	Corrected p-value	Fold
GO:0007399	nervous system development	1730	78	35.9	42.1	3.9e-11	<0.001	2.2
GO:0007275	multicellular organismal development	3796	129	78.7	50.3	1.5e-09	<0.001	1.6
GO:0051252	regulation of RNA metabolic process	2383	91	49.4	41.6	4.2e-09	<0.001	1.8
GO:1903506	regulation of nucleic acid-templated transcription	2291	88	47.5	40.5	6.1e-09	<0.001	1.9
GO:2001141	regulation of RNA biosynthetic process	2296	88	47.6	40.4	6.8e-09	<0.001	1.8
GO:0097659	nucleic acid-templated transcription	2359	89	48.9	40.1	1.2e-08	<0.001	1.8
GO:0032774	RNA biosynthetic process	2372	89	49.2	39.8	1.5e-08	<0.001	1.8
GO:0006351	transcription, DNA-templated	2340	88	48.5	39.5	1.7e-08	<0.001	1.8
GO:0006355	regulation of transcription, DNA-templated	2270	86	47.1	38.9	1.8e-08	<0.001	1.8
GO:0019219	regulation of nucleobase-containing compound metabolic process	2610	95	54.1	40.9	1.9e-08	<0.001	1.8
GO:0051171	regulation of nitrogen compound metabolic process	2802	100	58.1	41.9	2e-08	<0.001	1.7
GO:0048731	system development	3472	117	72	45	2.1e-08	<0.001	1.6
GO:2000112	regulation of cellular macromolecule biosynthetic process	2503	91	51.9	39.1	4.5e-08	<0.001	1.8
GO:0010556	regulation of macromolecule biosynthetic process	2593	93	53.8	39.2	5.8e-08	<0.001	1.7
GO:0031326	regulation of cellular biosynthetic process	2718	96	56.3	39.7	7e-08	<0.001	1.7
GO:0060384	innervation	20	7	0.4	6.6	9.6e-08	<0.001	16.9
GO:0010468	regulation of gene expression	2825	98	58.6	39.4	1.2e-07	<0.001	1.7
GO:0035107	appendage morphogenesis	134	15	2.8	12.2	1.3e-07	<0.001	5.4
GO:0035108	limb morphogenesis	134	15	2.8	12.2	1.3e-07	<0.001	5.4
GO:0048856	anatomical structure development	4083	129	84.6	44.4	1.4e-07	<0.001	1.5
GO:0009889	regulation of biosynthetic process	2767	96	57.4	38.6	1.6e-07	<0.001	1.7
GO:0060322	head development	669	36	13.9	22.1	1.9e-07	<0.001	2.6
GO:0044767	single-organism developmental process	4450	137	92.3	44.7	2.2e-07	<0.001	1.5
GO:0003700	sequence-specific DNA binding transcription factor activity	738	38	15.3	22.7	2.7e-07	<0.001	2.5
GO:0034654	nucleobase-containing compound biosynthetic process	2653	92	55	37	3.3e-07	<0.001	1.7
GO:0016070	RNA metabolic process	2855	97	59.2	37.8	3.7e-07	<0.001	1.6
GO:0044271	cellular nitrogen compound biosynthetic process	2750	94	57	37	4.5e-07	<0.001	1.6
GO:0060173	limb development	152	15	3.2	11.8	6.6e-07	<0.001	4.8
GO:0048736	appendage development	152	15	3.2	11.8	6.6e-07	<0.001	4.8
GO:0090304	nucleic acid metabolic process	3251	106	67.4	38.6	6.7e-07	<0.001	1.6
GO:0018130	heterocycle biosynthetic process	2702	92	56	36	7.4e-07	<0.001	1.6
GO:0019438	aromatic compound biosynthetic process	2710	92	56.2	35.8	8.5e-07	<0.001	1.6
GO:0007417	central nervous system development	822	39	17	22	1.4e-06	0.002	2.3
GO:0007420	brain development	640	33	13.3	19.7	1.6e-06	0.002	2.5
GO:1901362	organic cyclic compound biosynthetic process	2793	93	57.9	35.1	1.7e-06	0.004	1.6
GO:0003676	nucleic acid binding	2762	91	57.3	33.7	3.5e-06	0.006	1.6
GO:0048513	organ development	2690	89	55.8	33.2	3.9e-06	0.006	1.6
GO:0034645	cellular macromolecule biosynthetic process	3169	100	65.7	34.3	6.7e-06	0.012	1.5
GO:0097458	neuron part	1081	45	22.4	22.6	7e-06	0.012	2
GO:0009059	macromolecule biosynthetic process	3268	102	67.8	34.2	8.5e-06	0.016	1.5
GO:0021675	nerve development	68	9	1.4	7.6	1.1e-05	0.022	6.4
GO:1901363	heterocyclic compound binding	4299	126	89.1	36.9	1.2e-05	0.022	1.4
GO:0060255	regulation of macromolecule metabolic process	3881	116	80.5	35.5	1.3e-05	0.024	1.4
GO:0097159	organic cyclic compound binding	4353	127	90.2	36.8	1.3e-05	0.024	1.4
GO:0043169	cation binding	2825	90	58.6	31.4	1.6e-05	0.032	1.5
GO:0048699	generation of neurons	1121	45	23.2	21.8	1.7e-05	0.034	1.9
GO:0010467	gene expression	3331	102	69.1	32.9	1.9e-05	0.034	1.5
GO:0080090	regulation of primary metabolic process	3790	113	78.6	34.4	1.9e-05	0.034	1.4
GO:0072001	renal system development	277	18	5.7	12.3	2.1e-05	0.042	3.1
GO:0022008	neurogenesis	1202	47	24.9	22.1	2.2e-05	0.044	1.9
GO:0006139	nucleobase-containing compound metabolic process	3635	109	75.4	33.6	2.3e-05	0.044	1.4
GO:0007423	sensory organ development	484	25	10	15	3e-05	0.058	2.5
GO:0046872	metal ion binding	2752	87	57.1	29.9	3e-05	0.06	1.5
GO:0061564	axon development	342	20	7.1	12.9	3.4e-05	0.064	2.8
GO:0043005	neuron projection	910	38	18.9	19.1	3.5e-05	0.064	2
GO:0007017	microtubule-based process	459	24	9.5	14.5	3.5e-05	0.066	2.5
GO:0001655	urogenital system development	316	19	6.6	12.4	3.6e-05	0.072	2.9
GO:0030182	neuron differentiation	1018	41	21.1	19.9	3.9e-05	0.072	1.9
GO:0009790	embryo development	887	37	18.4	18.6	4.6e-05	0.086	2
GO:0042995	cell projection	1500	54	31.1	22.9	5e-05	0.092	1.7
GO:0031323	regulation of cellular metabolic process	3961	115	82.1	32.9	5.2e-05	0.092	1.4
GO:0046483	heterocycle metabolic process	3756	110	77.9	32.1	5.7e-05	0.096	1.4
GO:0045211	postsynaptic membrane	173	13	3.6	9.4	6.8e-05	0.114	3.6
GO:0034702	ion channel complex	224	15	4.6	10.4	7.2e-05	0.116	3.2
GO:0006725	cellular aromatic compound metabolic process	3788	110	78.5	31.5	8.1e-05	0.124	1.4
GO:0043167	ion binding	4392	124	91.1	32.9	8.4e-05	0.126	1.4
GO:1901360	organic cyclic compound metabolic process	3927	113	81.4	31.6	9.2e-05	0.132	1.4
GO:0048666	neuron development	782	33	16.2	16.8	9.6e-05	0.142	2
GO:0034641	cellular nitrogen compound metabolic process	4021	115	83.4	31.6	0.0001	0.144	1.4
GO:0044249	cellular biosynthetic process	3893	112	80.7	31.3	0.0001	0.144	1.4
GO:0001501	skeletal system development	400	21	8.3	12.7	0.0001	0.144	2.5
GO:0022836	gated channel activity	285	17	5.9	11.1	0.0001	0.144	2.9
GO:0007156	homophilic cell adhesion via plasma membrane adhesion molecules	90	9	1.9	7.1	0.0001	0.148	4.8
GO:0030326	embryonic limb morphogenesis	112	10	2.3	7.7	0.00011	0.154	4.3
GO:0035113	embryonic appendage morphogenesis	112	10	2.3	7.7	0.00011	0.154	4.3
GO:0048468	cell development	1668	57	34.6	22.4	0.00013	0.18	1.6
GO:0044456	synapse part	469	23	9.7	13.3	0.00013	0.19	2.4
GO:0006807	nitrogen compound metabolic process	4276	120	88.7	31.3	0.00015	0.212	1.4
GO:0097060	synaptic membrane	215	14	4.5	9.5	0.00017	0.228	3.1
GO:0001508	action potential	97	9	2	7	0.00019	0.244	4.5
GO:1902495	transmembrane transporter complex	246	15	5.1	9.9	0.0002	0.254	2.9
GO:0048858	cell projection morphogenesis	579	26	12	14	0.0002	0.254	2.2
GO:0044260	cellular macromolecule metabolic process	5588	149	115.9	33.1	0.00021	0.254	1.3
GO:1990351	transporter complex	249	15	5.2	9.8	0.00023	0.282	2.9
GO:0045494	photoreceptor cell maintenance	28	5	0.6	4.4	0.00025	0.306	8.6
GO:0097485	neuron projection guidance	147	11	3	8	0.00025	0.306	3.6
GO:0007411	axon guidance	147	11	3	8	0.00025	0.306	3.6
GO:0009058	biosynthetic process	4029	113	83.5	29.5	0.00026	0.312	1.4
GO:0001654	eye development	311	17	6.4	10.6	0.00029	0.33	2.6
GO:1901576	organic substance biosynthetic process	3954	111	82	29	0.0003	0.334	1.4
GO:0098742	cell-cell adhesion via plasma-membrane adhesion molecules	126	10	2.6	7.4	0.0003	0.336	3.8
GO:0022803	passive transmembrane transporter activity	373	19	7.7	11.3	0.00032	0.34	2.5
GO:0015267	channel activity	373	19	7.7	11.3	0.00032	0.34	2.5
GO:0098609	cell-cell adhesion	127	10	2.6	7.4	0.00032	0.342	3.8
GO:0007018	microtubule-based movement	151	11	3.1	7.9	0.00032	0.344	3.5
GO:0007409	axonogenesis	314	17	6.5	10.5	0.00032	0.344	2.6
GO:0032990	cell part morphogenesis	597	26	12.4	13.6	0.00033	0.346	2.1
GO:0005216	ion channel activity	344	18	7.1	10.9	0.00033	0.346	2.5
GO:0009653	anatomical structure morphogenesis	2013	64	41.7	22.3	0.00035	0.366	1.5
GO:0001822	kidney development	259	15	5.4	9.6	0.00035	0.366	2.8
GO:0048566	embryonic digestive tract development	31	5	0.6	4.4	0.00041	0.394	7.8
GO:0032886	regulation of microtubule-based process	131	10	2.7	7.3	0.00041	0.394	3.7
GO:0070507	regulation of microtubule cytoskeleton organization	109	9	2.3	6.7	0.00045	0.402	4
GO:0022838	substrate-specific channel activity	354	18	7.3	10.7	0.00046	0.414	2.5
GO:0048598	embryonic morphogenesis	515	23	10.7	12.3	0.00051	0.444	2.2
GO:0050769	positive regulation of neurogenesis	327	17	6.8	10.2	0.00051	0.444	2.5
GO:0009953	dorsal/ventral pattern formation	89	8	1.8	6.2	0.00052	0.448	4.3
GO:0043010	camera-type eye development	271	15	5.6	9.4	0.00057	0.464	2.7
GO:0043025	neuronal cell body	457	21	9.5	11.5	0.00061	0.478	2.2
GO:0086010	membrane depolarization during action potential	34	5	0.7	4.3	0.00063	0.49	7.1
GO:0048705	skeletal system morphogenesis	190	12	3.9	8.1	0.00063	0.49	3
GO:0019222	regulation of metabolic process	4660	125	96.6	28.4	0.00071	0.518	1.3
GO:0030154	cell differentiation	2892	84	60	24	0.00072	0.518	1.4
GO:0009887	organ morphogenesis	804	31	16.7	14.3	0.00072	0.518	1.9
GO:0031226	intrinsic component of plasma membrane	668	27	13.8	13.2	0.00079	0.54	1.9
GO:0005244	voltage-gated ion channel activity	169	11	3.5	7.5	0.00082	0.544	3.1
GO:0022832	voltage-gated channel activity	169	11	3.5	7.5	0.00082	0.544	3.1
GO:0007267	cell-cell signaling	780	30	16.2	13.8	0.00091	0.578	1.9
GO:0030030	cell projection organization	961	35	19.9	15.1	0.00092	0.578	1.8
GO:0044707	single-multicellular organism process	5815	150	120.6	29.4	0.00095	0.592	1.2
GO:0050794	regulation of cellular process	8232	202	170.7	31.3	0.00099	0.598	1.2
GO:0043583	ear development	202	12	4.2	7.8	0.0011	0.626	2.9
GO:0045595	regulation of cell differentiation	1275	43	26.4	16.6	0.0012	0.64	1.6
GO:0000226	microtubule cytoskeleton organization	322	16	6.7	9.3	0.0012	0.642	2.4
GO:0005887	integral component of plasma membrane	620	25	12.9	12.1	0.0013	0.668	1.9
GO:0031175	neuron projection development	659	26	13.7	12.3	0.0014	0.698	1.9
GO:0007268	synaptic transmission	455	20	9.4	10.6	0.0014	0.698	2.1
GO:0006928	movement of cell or subcellular component	1211	41	25.1	15.9	0.0014	0.698	1.6
GO:0003677	DNA binding	1404	46	29.1	16.9	0.0014	0.698	1.6
GO:0021543	pallium development	154	10	3.2	6.8	0.0014	0.698	3.1
GO:0051216	cartilage development	154	10	3.2	6.8	0.0014	0.698	3.1
GO:0048869	cellular developmental process	3087	87	64	23	0.0014	0.7	1.4
GO:0002062	chondrocyte differentiation	81	7	1.7	5.3	0.0015	0.706	4.2
GO:0000776	kinetochore	81	7	1.7	5.3	0.0015	0.706	4.2
GO:0051962	positive regulation of nervous system development	361	17	7.5	9.5	0.0015	0.73	2.3
GO:0006935	chemotaxis	362	17	7.5	9.5	0.0016	0.736	2.3
GO:0042330	taxis	363	17	7.5	9.5	0.0016	0.736	2.3
GO:0030705	cytoskeleton-dependent intracellular transport	83	7	1.7	5.3	0.0017	0.754	4.1
GO:0009888	tissue development	1535	49	31.8	17.2	0.0017	0.754	1.5
GO:0036477	somatodendritic compartment	669	26	13.9	12.1	0.0017	0.76	1.9
GO:0044708	single-organism behavior	401	18	8.3	9.7	0.0019	0.788	2.2
GO:0022843	voltage-gated cation channel activity	135	9	2.8	6.2	0.002	0.796	3.2
GO:0000775	chromosome, centromeric region	111	8	2.3	5.7	0.0022	0.818	3.5
GO:0048706	embryonic skeletal system development	112	8	2.3	5.7	0.0023	0.824	3.4
GO:0048667	cell morphogenesis involved in neuron differentiation	409	18	8.5	9.5	0.0024	0.826	2.1
GO:0000902	cell morphogenesis	905	32	18.8	13.2	0.0024	0.832	1.7
GO:0048522	positive regulation of cellular process	3443	94	71.4	22.6	0.0024	0.832	1.3
GO:0044297	cell body	513	21	10.6	10.4	0.0025	0.85	2
GO:0030424	axon	412	18	8.5	9.5	0.0025	0.85	2.1
GO:0045666	positive regulation of neuron differentiation	255	13	5.3	7.7	0.0027	0.864	2.5
GO:0048562	embryonic organ morphogenesis	256	13	5.3	7.7	0.0028	0.866	2.4
GO:0044464	cell part	11985	276	248.5	27.5	0.0028	0.878	1.1
GO:0030900	forebrain development	351	16	7.3	8.7	0.0029	0.878	2.2
GO:0000904	cell morphogenesis involved in differentiation	590	23	12.2	10.8	0.003	0.882	1.9
GO:0044782	cilium organization	143	9	3	6	0.003	0.882	3
GO:0006357	regulation of transcription from RNA polymerase II promoter	1382	44	28.7	15.3	0.0031	0.888	1.5
GO:0001895	retina homeostasis	48	5	1	4	0.0031	0.892	5
GO:0032835	glomerulus development	48	5	1	4	0.0031	0.892	5
GO:0051093	negative regulation of developmental process	736	27	15.3	11.7	0.0031	0.894	1.8
GO:0005261	cation channel activity	261	13	5.4	7.6	0.0033	0.9	2.4
GO:0031346	positive regulation of cell projection organization	231	12	4.8	7.2	0.0033	0.904	2.5
GO:0045664	regulation of neuron differentiation	457	19	9.5	9.5	0.0034	0.912	2
GO:0007389	pattern specification process	390	17	8.1	8.9	0.0034	0.912	2.1
GO:0061448	connective tissue development	202	11	4.2	6.8	0.0034	0.914	2.6
GO:0050767	regulation of neurogenesis	561	22	11.6	10.4	0.0034	0.914	1.9
GO:0048812	neuron projection morphogenesis	425	18	8.8	9.2	0.0035	0.92	2
GO:0044463	cell projection part	780	28	16.2	11.8	0.0036	0.92	1.7
GO:0060429	epithelium development	931	32	19.3	12.7	0.0037	0.922	1.7
GO:0005622	intracellular	9918	233	205.6	27.4	0.0038	0.924	1.1
GO:0010976	positive regulation of neuron projection development	176	10	3.6	6.4	0.0038	0.926	2.7
GO:0048863	stem cell differentiation	298	14	6.2	7.8	0.0039	0.926	2.3
GO:0032989	cellular component morphogenesis	975	33	20.2	12.8	0.0041	0.936	1.6
GO:0050890	cognition	237	12	4.9	7.1	0.0041	0.936	2.4
GO:0090596	sensory organ morphogenesis	237	12	4.9	7.1	0.0041	0.936	2.4
GO:0048864	stem cell development	238	12	4.9	7.1	0.0042	0.938	2.4
GO:0021987	cerebral cortex development	98	7	2	5	0.0043	0.94	3.4
GO:0010629	negative regulation of gene expression	1056	35	21.9	13.1	0.0043	0.942	1.6
GO:0045596	negative regulation of cell differentiation	573	22	11.9	10.1	0.0044	0.942	1.9
GO:0035094	response to nicotine	52	5	1.1	3.9	0.0044	0.946	4.6
GO:0043170	macromolecule metabolic process	6257	155	129.7	25.3	0.0044	0.948	1.2
GO:0048839	inner ear development	181	10	3.8	6.2	0.0046	0.948	2.7
GO:0007611	learning or memory	211	11	4.4	6.6	0.0047	0.95	2.5
GO:0003777	microtubule motor activity	53	5	1.1	3.9	0.0047	0.956	4.6
GO:0042384	cilium assembly	126	8	2.6	5.4	0.0048	0.956	3.1
GO:0010720	positive regulation of cell development	407	17	8.4	8.6	0.0052	0.96	2
GO:0050789	regulation of biological process	8626	205	178.8	26.2	0.0052	0.96	1.1
GO:0030426	growth cone	128	8	2.7	5.3	0.0053	0.96	3
GO:0021766	hippocampus development	77	6	1.6	4.4	0.0053	0.962	3.8
GO:0006366	transcription from RNA polymerase II promoter	1425	44	29.5	14.5	0.0053	0.962	1.5
GO:0021761	limbic system development	102	7	2.1	4.9	0.0053	0.964	3.3
GO:0010970	microtubule-based transport	78	6	1.6	4.4	0.0056	0.966	3.7
GO:0060284	regulation of cell development	695	25	14.4	10.6	0.0056	0.966	1.7
GO:0098687	chromosomal region	158	9	3.3	5.7	0.0058	0.966	2.7
GO:0003002	regionalization	312	14	6.5	7.5	0.0058	0.966	2.2
GO:0030427	site of polarized growth	131	8	2.7	5.3	0.006	0.968	2.9
GO:0000779	condensed chromosome, centromeric region	57	5	1.2	3.8	0.0065	0.976	4.2
GO:0003151	outflow tract morphogenesis	57	5	1.2	3.8	0.0065	0.976	4.2
GO:0030111	regulation of Wnt signaling pathway	191	10	4	6	0.0067	0.98	2.5
GO:0060541	respiratory system development	222	11	4.6	6.4	0.0068	0.982	2.4
GO:0043524	negative regulation of neuron apoptotic process	134	8	2.8	5.2	0.0069	0.982	2.9
GO:0030324	lung development	194	10	4	6	0.0074	0.986	2.5
GO:0008083	growth factor activity	136	8	2.8	5.2	0.0075	0.986	2.8
GO:0001656	metanephros development	83	6	1.7	4.3	0.0076	0.986	3.5
GO:0034765	regulation of ion transmembrane transport	289	13	6	7	0.0076	0.986	2.2
GO:0007155	cell adhesion	979	32	20.3	11.7	0.0076	0.986	1.6
GO:0021537	telencephalon development	227	11	4.7	6.3	0.008	0.99	2.3
GO:0048645	organ formation	60	5	1.2	3.8	0.008	0.992	4
GO:0030323	respiratory tube development	197	10	4.1	5.9	0.0082	0.992	2.4
GO:0005509	calcium ion binding	499	19	10.3	8.7	0.0084	0.992	1.8
GO:0043523	regulation of neuron apoptotic process	198	10	4.1	5.9	0.0085	0.992	2.4
GO:0045740	positive regulation of DNA replication	61	5	1.3	3.7	0.0086	0.992	4
GO:0048568	embryonic organ development	397	16	8.2	7.8	0.0091	0.992	1.9
GO:0007422	peripheral nervous system development	62	5	1.3	3.7	0.0092	0.992	3.9
GO:0048762	mesenchymal cell differentiation	141	8	2.9	5.1	0.0093	0.992	2.7
GO:0043565	sequence-specific DNA binding	727	25	15.1	9.9	0.0097	0.992	1.7
GO:0045597	positive regulation of cell differentiation	693	24	14.4	9.6	0.01	0.992	1.7
GO:0035295	tube development	582	21	12.1	8.9	0.01	0.992	1.7
GO:0042490	mechanoreceptor differentiation	64	5	1.3	3.7	0.01	0.998	3.8
GO:0043009	chordate embryonic development	583	21	12.1	8.9	0.01	0.998	1.7
GO:0051253	negative regulation of RNA metabolic process	886	29	18.4	10.6	0.01	0.998	1.6
GO:0051960	regulation of nervous system development	621	22	12.9	9.1	0.01	0.998	1.7
GO:0034762	regulation of transmembrane transport	302	13	6.3	6.7	0.01	0.998	2.1
GO:0045934	negative regulation of nucleobase-containing compound metabolic process	965	31	20	11	0.01	0.998	1.5
GO:0040029	regulation of gene expression, epigenetic	145	8	3	5	0.01	0.998	2.7
GO:0060359	response to ammonium ion	90	6	1.9	4.1	0.01	0.998	3.2
GO:0005230	extracellular ligand-gated ion channel activity	65	5	1.3	3.7	0.01	0.998	3.7
GO:0008283	cell proliferation	1491	44	30.9	13.1	0.01	0.998	1.4
GO:0005819	spindle	207	10	4.3	5.7	0.01	0.998	2.3
GO:0009792	embryo development ending in birth or egg hatching	589	21	12.2	8.8	0.01	0.998	1.7
GO:1902679	negative regulation of RNA biosynthetic process	855	28	17.7	10.3	0.01	0.998	1.6
GO:0070997	neuron death	274	12	5.7	6.3	0.01	0.998	2.1
GO:0050793	regulation of developmental process	1789	51	37.1	13.9	0.01	0.998	1.4
GO:0042692	muscle cell differentiation	308	13	6.4	6.6	0.01	0.998	2
GO:0060485	mesenchyme development	179	9	3.7	5.3	0.01	0.998	2.4
GO:0031327	negative regulation of cellular biosynthetic process	1017	32	21.1	10.9	0.01	0.998	1.5
GO:0030425	dendrite	449	17	9.3	7.7	0.01	0.998	1.8
GO:0072006	nephron development	121	7	2.5	4.5	0.01	0.998	2.8
GO:0060271	cilium morphogenesis	151	8	3.1	4.9	0.01	0.998	2.6
GO:0043279	response to alkaloid	151	8	3.1	4.9	0.01	0.998	2.6
GO:1901214	regulation of neuron death	245	11	5.1	5.9	0.01	0.998	2.2
GO:0015630	microtubule cytoskeleton	788	26	16.3	9.7	0.01	0.998	1.6
GO:0051094	positive regulation of developmental process	945	30	19.6	10.4	0.01	0.998	1.5
GO:0044237	cellular metabolic process	7100	169	147.2	21.8	0.01	0.998	1.1
GO:0001104	RNA polymerase II transcription cofactor activity	69	5	1.4	3.6	0.01	0.998	3.5
GO:0001764	neuron migration	123	7	2.6	4.4	0.01	0.998	2.7
GO:0051240	positive regulation of multicellular organismal process	1146	35	23.8	11.2	0.01	0.998	1.5
GO:0021549	cerebellum development	96	6	2	4	0.01	0.998	3
GO:0046873	metal ion transmembrane transporter activity	350	14	7.3	6.7	0.01	0.998	1.9
GO:0015631	tubulin binding	217	10	4.5	5.5	0.02	0.998	2.2
GO:0051899	membrane depolarization	125	7	2.6	4.4	0.02	0.998	2.7
GO:0022834	ligand-gated channel activity	125	7	2.6	4.4	0.02	0.998	2.7
GO:0015276	ligand-gated ion channel activity	125	7	2.6	4.4	0.02	0.998	2.7
GO:0051172	negative regulation of nitrogen compound metabolic process	1033	32	21.4	10.6	0.02	0.998	1.5
GO:0051402	neuron apoptotic process	218	10	4.5	5.5	0.02	0.998	2.2
GO:0051101	regulation of DNA binding	71	5	1.5	3.5	0.02	0.998	3.4
GO:0010564	regulation of cell cycle process	353	14	7.3	6.7	0.02	0.998	1.9
GO:0009890	negative regulation of biosynthetic process	1035	32	21.5	10.5	0.02	0.998	1.5
GO:0034703	cation channel complex	126	7	2.6	4.4	0.02	0.998	2.7
GO:0030198	extracellular matrix organization	156	8	3.2	4.8	0.02	0.998	2.5
GO:0045893	positive regulation of transcription, DNA-templated	1077	33	22.3	10.7	0.02	0.998	1.5
GO:1903508	positive regulation of nucleic acid-templated transcription	1077	33	22.3	10.7	0.02	0.998	1.5
GO:1903507	negative regulation of nucleic acid-templated transcription	840	27	17.4	9.6	0.02	0.998	1.6
GO:0014031	mesenchymal cell development	127	7	2.6	4.4	0.02	0.998	2.7
GO:0050795	regulation of behavior	188	9	3.9	5.1	0.02	1	2.3
GO:0043062	extracellular structure organization	157	8	3.3	4.7	0.02	1	2.5
GO:1902680	positive regulation of RNA biosynthetic process	1079	33	22.4	10.6	0.02	1	1.5
GO:0045445	myoblast differentiation	73	5	1.5	3.5	0.02	1	3.3
GO:0035249	synaptic transmission, glutamatergic	73	5	1.5	3.5	0.02	1	3.3
GO:0001076	RNA polymerase II transcription factor binding transcription factor activity	100	6	2.1	3.9	0.02	1	2.9
GO:0000228	nuclear chromosome	324	13	6.7	6.3	0.02	1	1.9
GO:0000122	negative regulation of transcription from RNA polymerase II promoter	578	20	12	8	0.02	1	1.7
GO:0007270	neuron-neuron synaptic transmission	130	7	2.7	4.3	0.02	1	2.6
GO:0044459	plasma membrane part	1581	45	32.8	12.2	0.02	1	1.4
GO:0007626	locomotory behavior	193	9	4	5	0.02	1	2.2
GO:0051705	multi-organism behavior	75	5	1.6	3.4	0.02	1	3.2
GO:0006275	regulation of DNA replication	103	6	2.1	3.9	0.02	1	2.8
GO:0042391	regulation of membrane potential	295	12	6.1	5.9	0.02	1	2
GO:0060021	palate development	76	5	1.6	3.4	0.02	1	3.2
GO:0010558	negative regulation of macromolecule biosynthetic process	978	30	20.3	9.7	0.02	1	1.5
GO:0032412	regulation of ion transmembrane transporter activity	134	7	2.8	4.2	0.02	1	2.5
GO:1901215	negative regulation of neuron death	165	8	3.4	4.6	0.02	1	2.3
GO:0010927	cellular component assembly involved in morphogenesis	197	9	4.1	4.9	0.02	1	2.2
GO:0007169	transmembrane receptor protein tyrosine kinase signaling pathway	404	15	8.4	6.6	0.02	1	1.8
GO:0022037	metencephalon development	105	6	2.2	3.8	0.02	1	2.8
GO:0072372	primary cilium	135	7	2.8	4.2	0.02	1	2.5
GO:0000790	nuclear chromatin	198	9	4.1	4.9	0.02	1	2.2
GO:0008284	positive regulation of cell proliferation	707	23	14.7	8.3	0.02	1	1.6
GO:0031513	nonmotile primary cilium	106	6	2.2	3.8	0.02	1	2.7
GO:0044454	nuclear chromosome part	300	12	6.2	5.8	0.02	1	1.9
GO:0008219	cell death	1479	42	30.7	11.3	0.02	1	1.4
GO:0010557	positive regulation of macromolecule biosynthetic process	1231	36	25.5	10.5	0.02	1	1.4
GO:0045892	negative regulation of transcription, DNA-templated	828	26	17.2	8.8	0.02	1	1.5
GO:0090287	regulation of cellular response to growth factor stimulus	137	7	2.8	4.2	0.02	1	2.5
GO:0034220	ion transmembrane transport	751	24	15.6	8.4	0.02	1	1.5
GO:0016265	death	1484	42	30.8	11.2	0.02	1	1.4
GO:0051291	protein heterooligomerization	108	6	2.2	3.8	0.03	1	2.7
GO:0050679	positive regulation of epithelial cell proliferation	138	7	2.9	4.1	0.03	1	2.4
GO:0051254	positive regulation of RNA metabolic process	1115	33	23.1	9.9	0.03	1	1.4
GO:0022898	regulation of transmembrane transporter activity	139	7	2.9	4.1	0.03	1	2.4
GO:0016043	cellular component organization	3941	98	81.7	16.3	0.03	1	1.2
GO:0005267	potassium channel activity	110	6	2.3	3.7	0.03	1	2.6
GO:0071704	organic substance metabolic process	7461	174	154.7	19.3	0.03	1	1.1
GO:0030177	positive regulation of Wnt signaling pathway	82	5	1.7	3.3	0.03	1	2.9
GO:0060828	regulation of canonical Wnt signaling pathway	141	7	2.9	4.1	0.03	1	2.4
GO:0055123	digestive system development	141	7	2.9	4.1	0.03	1	2.4
GO:0061061	muscle structure development	491	17	10.2	6.8	0.03	1	1.7
GO:0048608	reproductive structure development	418	15	8.7	6.3	0.03	1	1.7
GO:0016331	morphogenesis of embryonic epithelium	142	7	2.9	4.1	0.03	1	2.4
GO:0014070	response to organic cyclic compound	923	28	19.1	8.9	0.03	1	1.5
GO:0042471	ear morphogenesis	112	6	2.3	3.7	0.03	1	2.6
GO:0030178	negative regulation of Wnt signaling pathway	112	6	2.3	3.7	0.03	1	2.6
GO:1901987	regulation of cell cycle phase transition	143	7	3	4	0.03	1	2.4
GO:0051239	regulation of multicellular organismal process	2015	54	41.8	12.2	0.03	1	1.3
GO:0061458	reproductive system development	421	15	8.7	6.3	0.03	1	1.7
GO:0015081	sodium ion transmembrane transporter activity	113	6	2.3	3.7	0.03	1	2.6
GO:2000113	negative regulation of cellular macromolecule biosynthetic process	927	28	19.2	8.8	0.03	1	1.5
GO:0048704	embryonic skeletal system morphogenesis	84	5	1.7	3.3	0.03	1	2.9
GO:0044238	primary metabolic process	7110	166	147.4	18.6	0.03	1	1.1
GO:0070848	response to growth factor	424	15	8.8	6.2	0.03	1	1.7
GO:0022402	cell cycle process	733	23	15.2	7.8	0.03	1	1.5
GO:0051302	regulation of cell division	212	9	4.4	4.6	0.03	1	2
GO:0030855	epithelial cell differentiation	502	17	10.4	6.6	0.03	1	1.6
GO:0006260	DNA replication	213	9	4.4	4.6	0.03	1	2
GO:0042127	regulation of cell proliferation	1225	35	25.4	9.6	0.03	1	1.4
GO:1903047	mitotic cell cycle process	466	16	9.7	6.3	0.03	1	1.7
GO:0000981	sequence-specific DNA binding RNA polymerase II transcription factor activity	504	17	10.4	6.6	0.03	1	1.6
GO:0090090	negative regulation of canonical Wnt signaling pathway	87	5	1.8	3.2	0.03	1	2.8
GO:0050678	regulation of epithelial cell proliferation	248	10	5.1	4.9	0.03	1	1.9
GO:0007507	heart development	429	15	8.9	6.1	0.03	1	1.7
GO:0035270	endocrine system development	117	6	2.4	3.6	0.04	1	2.5
GO:0043269	regulation of ion transport	505	17	10.5	6.5	0.04	1	1.6
GO:0032409	regulation of transporter activity	149	7	3.1	3.9	0.04	1	2.3
GO:0001085	RNA polymerase II transcription factor binding	88	5	1.8	3.2	0.04	1	2.7
GO:0009855	determination of bilateral symmetry	88	5	1.8	3.2	0.04	1	2.7
GO:0051301	cell division	394	14	8.2	5.8	0.04	1	1.7
GO:0005634	nucleus	4725	114	98	16	0.04	1	1.2
GO:0071805	potassium ion transmembrane transport	150	7	3.1	3.9	0.04	1	2.3
GO:0071804	cellular potassium ion transport	150	7	3.1	3.9	0.04	1	2.3
GO:0010975	regulation of neuron projection development	322	12	6.7	5.3	0.04	1	1.8
GO:0045807	positive regulation of endocytosis	89	5	1.8	3.2	0.04	1	2.7
GO:0009799	specification of symmetry	89	5	1.8	3.2	0.04	1	2.7
GO:0015075	ion transmembrane transporter activity	668	21	13.8	7.2	0.04	1	1.5
GO:0060537	muscle tissue development	325	12	6.7	5.3	0.04	1	1.8
GO:0015698	inorganic anion transport	186	8	3.9	4.1	0.04	1	2.1
GO:0005929	cilium	328	12	6.8	5.2	0.04	1	1.8
GO:0009719	response to endogenous stimulus	1373	38	28.5	9.5	0.04	1	1.3
GO:0031328	positive regulation of cellular biosynthetic process	1331	37	27.6	9.4	0.04	1	1.3
GO:0090100	positive regulation of transmembrane receptor protein serine/threonine kinase signaling pathway	92	5	1.9	3.1	0.04	1	2.6
GO:2000736	regulation of stem cell differentiation	92	5	1.9	3.1	0.04	1	2.6
GO:0060070	canonical Wnt signaling pathway	188	8	3.9	4.1	0.04	1	2.1
GO:0031099	regeneration	188	8	3.9	4.1	0.04	1	2.1
GO:0006813	potassium ion transport	188	8	3.9	4.1	0.04	1	2.1
GO:0044770	cell cycle phase transition	223	9	4.6	4.4	0.04	1	1.9
GO:0022892	substrate-specific transporter activity	837	25	17.4	7.6	0.04	1	1.4
GO:0003774	motor activity	93	5	1.9	3.1	0.04	1	2.6
GO:0001701	in utero embryonic development	368	13	7.6	5.4	0.04	1	1.7
GO:0005874	microtubule	259	10	5.4	4.6	0.04	1	1.9
GO:2000026	regulation of multicellular organismal development	1336	37	27.7	9.3	0.04	1	1.3
GO:0048871	multicellular organismal homeostasis	225	9	4.7	4.3	0.05	1	1.9
GO:0012501	programmed cell death	1382	38	28.7	9.3	0.05	1	1.3
GO:0022612	gland morphogenesis	125	6	2.6	3.4	0.05	1	2.3
GO:0002064	epithelial cell development	191	8	4	4	0.05	1	2
GO:0016055	Wnt signaling pathway	297	11	6.2	4.8	0.05	1	1.8
GO:0010941	regulation of cell death	1217	34	25.2	8.8	0.05	1	1.3
GO:2000027	regulation of organ morphogenesis	159	7	3.3	3.7	0.05	1	2.1
GO:0048518	positive regulation of biological process	4048	98	83.9	14.1	0.05	1	1.2
GO:0098660	inorganic ion transmembrane transport	527	17	10.9	6.1	0.05	1	1.6
GO:0050905	neuromuscular process	96	5	2	3	0.05	1	2.5
GO:0060348	bone development	160	7	3.3	3.7	0.05	1	2.1
GO:0045935	positive regulation of nucleobase-containing compound metabolic process	1264	35	26.2	8.8	0.05	1	1.3
GO:0051130	positive regulation of cellular component organization	727	22	15.1	6.9	0.05	1	1.5
GO:0061351	neural precursor cell proliferation	128	6	2.7	3.3	0.05	1	2.3
GO:0044702	single organism reproductive process	932	27	19.3	7.7	0.05	1	1.4
GO:0044424	intracellular part	9649	217	200	17	0.05	1	1.1
GO:0048565	digestive tract development	129	6	2.7	3.3	0.05	1	2.2
GO:0015079	potassium ion transmembrane transporter activity	129	6	2.7	3.3	0.05	1	2.2
GO:0045944	positive regulation of transcription from RNA polymerase II promoter	853	25	17.7	7.3	0.05	1	1.4
GO:0031344	regulation of cell projection organization	416	14	8.6	5.4	0.05	1	1.6
GO:0048592	eye morphogenesis	130	6	2.7	3.3	0.05	1	2.2
GO:0006915	apoptotic process	1358	37	28.2	8.8	0.05	1	1.3
GO:0003682	chromatin binding	418	14	8.7	5.3	0.05	1	1.6
GO:0009891	positive regulation of biosynthetic process	1359	37	28.2	8.8	0.05	1	1.3
GO:0005654	nucleoplasm	1834	48	38	10	0.06	1	1.3
GO:0007613	memory	99	5	2.1	2.9	0.06	1	2.4
GO:0048646	anatomical structure formation involved in morphogenesis	899	26	18.6	7.4	0.06	1	1.4
GO:0050920	regulation of chemotaxis	131	6	2.7	3.3	0.06	1	2.2
GO:0000977	RNA polymerase II regulatory region sequence-specific DNA binding	420	14	8.7	5.3	0.06	1	1.6
GO:0014706	striated muscle tissue development	307	11	6.4	4.6	0.06	1	1.7
GO:0006338	chromatin remodeling	100	5	2.1	2.9	0.06	1	2.4
GO:0048519	negative regulation of biological process	3492	85	72.4	12.6	0.06	1	1.2
GO:0045667	regulation of osteoblast differentiation	101	5	2.1	2.9	0.06	1	2.4
GO:0072073	kidney epithelium development	134	6	2.8	3.2	0.06	1	2.2
GO:0001823	mesonephros development	102	5	2.1	2.9	0.06	1	2.4
GO:0003206	cardiac chamber morphogenesis	102	5	2.1	2.9	0.06	1	2.4
GO:0035725	sodium ion transmembrane transport	102	5	2.1	2.9	0.06	1	2.4
GO:0009892	negative regulation of metabolic process	1892	49	39.2	9.8	0.06	1	1.2
GO:0001012	RNA polymerase II regulatory region DNA binding	426	14	8.8	5.2	0.06	1	1.6
GO:0051173	positive regulation of nitrogen compound metabolic process	1419	38	29.4	8.6	0.06	1	1.3
GO:0048729	tissue morphogenesis	547	17	11.3	5.7	0.06	1	1.5
GO:0007188	adenylate cyclase-modulating G-protein coupled receptor signaling pathway	104	5	2.2	2.8	0.07	1	2.3
GO:0016607	nuclear speck	104	5	2.2	2.8	0.07	1	2.3
GO:0048732	gland development	430	14	8.9	5.1	0.07	1	1.6
GO:0060041	retina development in camera-type eye	137	6	2.8	3.2	0.07	1	2.1
GO:0044212	transcription regulatory region DNA binding	589	18	12.2	5.8	0.07	1	1.5
GO:0051726	regulation of cell cycle	630	19	13.1	5.9	0.07	1	1.5
GO:0034622	cellular macromolecular complex assembly	550	17	11.4	5.6	0.07	1	1.5
GO:0007224	smoothened signaling pathway	105	5	2.2	2.8	0.07	1	2.3
GO:0035051	cardiocyte differentiation	105	5	2.2	2.8	0.07	1	2.3
GO:0022890	inorganic cation transmembrane transporter activity	433	14	9	5	0.07	1	1.6
GO:0044427	chromosomal part	552	17	11.4	5.6	0.07	1	1.5
GO:0019722	calcium-mediated signaling	106	5	2.2	2.8	0.07	1	2.3
GO:0000793	condensed chromosome	139	6	2.9	3.1	0.07	1	2.1
GO:0001067	regulatory region nucleic acid binding	593	18	12.3	5.7	0.07	1	1.5
GO:0000975	regulatory region DNA binding	593	18	12.3	5.7	0.07	1	1.5
GO:0051046	regulation of secretion	553	17	11.5	5.5	0.07	1	1.5
GO:0018108	peptidyl-tyrosine phosphorylation	282	10	5.8	4.2	0.07	1	1.7
GO:0071363	cellular response to growth factor stimulus	396	13	8.2	4.8	0.07	1	1.6
GO:0090092	regulation of transmembrane receptor protein serine/threonine kinase signaling pathway	174	7	3.6	3.4	0.07	1	1.9
GO:0015672	monovalent inorganic cation transport	475	15	9.8	5.2	0.07	1	1.5
GO:0018212	peptidyl-tyrosine modification	283	10	5.9	4.1	0.07	1	1.7
GO:0003729	mRNA binding	107	5	2.2	2.8	0.07	1	2.3
GO:0000989	transcription factor binding transcription factor activity	360	12	7.5	4.5	0.07	1	1.6
GO:0022891	substrate-specific transmembrane transporter activity	719	21	14.9	6.1	0.07	1	1.4
GO:0033267	axon part	211	8	4.4	3.6	0.07	1	1.8
GO:0001077	RNA polymerase II core promoter proximal region sequence-specific DNA binding transcription factor activity involved in positive regulation of transcription	211	8	4.4	3.6	0.07	1	1.8
GO:0008144	drug binding	108	5	2.2	2.8	0.07	1	2.2
GO:0071229	cellular response to acid chemical	176	7	3.6	3.4	0.07	1	1.9
GO:0043231	intracellular membrane-bounded organelle	7593	172	157.4	14.6	0.08	1	1.1
GO:0003712	transcription cofactor activity	325	11	6.7	4.3	0.08	1	1.6
GO:0043679	axon terminus	143	6	3	3	0.08	1	2
GO:0043229	intracellular organelle	8410	189	174.4	14.6	0.08	1	1.1
GO:0010628	positive regulation of gene expression	1273	34	26.4	7.6	0.08	1	1.3
GO:0001228	RNA polymerase II transcription regulatory region sequence-specific DNA binding transcription factor activity involved in positive regulation of transcription	288	10	6	4	0.08	1	1.7
GO:0048514	blood vessel morphogenesis	404	13	8.4	4.6	0.08	1	1.6
GO:0010605	negative regulation of macromolecule metabolic process	1624	42	33.7	8.3	0.08	1	1.2
GO:0048523	negative regulation of cellular process	3188	77	66.1	10.9	0.08	1	1.2
GO:0030902	hindbrain development	145	6	3	3	0.08	1	2
GO:0051049	regulation of transport	1322	35	27.4	7.6	0.08	1	1.3
GO:0009636	response to toxic substance	181	7	3.8	3.2	0.08	1	1.9
GO:0007049	cell cycle	940	26	19.5	6.5	0.08	1	1.3
GO:0031324	negative regulation of cellular metabolic process	1673	43	34.7	8.3	0.08	1	1.2
GO:0015103	inorganic anion transmembrane transporter activity	113	5	2.3	2.7	0.09	1	2.1
GO:0007167	enzyme linked receptor protein signaling pathway	653	19	13.5	5.5	0.09	1	1.4
GO:0001525	angiogenesis	333	11	6.9	4.1	0.09	1	1.6
GO:0021915	neural tube development	148	6	3.1	2.9	0.09	1	2
GO:0000982	RNA polymerase II core promoter proximal region sequence-specific DNA binding transcription factor activity	295	10	6.1	3.9	0.09	1	1.6
GO:0050730	regulation of peptidyl-tyrosine phosphorylation	184	7	3.8	3.2	0.09	1	1.8
GO:0022857	transmembrane transporter activity	779	22	16.2	5.8	0.09	1	1.4
GO:0000785	chromatin	334	11	6.9	4.1	0.09	1	1.6
GO:0046661	male sex differentiation	149	6	3.1	2.9	0.09	1	1.9
GO:0019233	sensory perception of pain	115	5	2.4	2.6	0.09	1	2.1
GO:0007605	sensory perception of sound	115	5	2.4	2.6	0.09	1	2.1
GO:0044306	neuron projection terminus	150	6	3.1	2.9	0.09	1	1.9
GO:0007346	regulation of mitotic cell cycle	298	10	6.2	3.8	0.09	1	1.6
GO:0000278	mitotic cell cycle	536	16	11.1	4.9	0.09	1	1.4
GO:0042476	odontogenesis	116	5	2.4	2.6	0.09	1	2.1
GO:0072358	cardiovascular system development	784	22	16.3	5.7	0.09	1	1.4
GO:0072359	circulatory system development	784	22	16.3	5.7	0.09	1	1.4
GO:0007548	sex differentiation	261	9	5.4	3.6	0.09	1	1.7
GO:0008017	microtubule binding	151	6	3.1	2.9	0.09	1	1.9
GO:0007187	G-protein coupled receptor signaling pathway, coupled to cyclic nucleotide second messenger	117	5	2.4	2.6	0.1	1	2.1
GO:0050770	regulation of axonogenesis	117	5	2.4	2.6	0.1	1	2.1
GO:0003205	cardiac chamber development	117	5	2.4	2.6	0.1	1	2.1
GO:0050673	epithelial cell proliferation	302	10	6.3	3.7	0.1	1	1.6
GO:0032147	activation of protein kinase activity	190	7	3.9	3.1	0.1	1	1.8
GO:0032526	response to retinoic acid	119	5	2.5	2.5	0.1	1	2
GO:0019827	stem cell maintenance	119	5	2.5	2.5	0.1	1	2
GO:0015077	monovalent inorganic cation transmembrane transporter activity	304	10	6.3	3.7	0.1	1	1.6
GO:0008134	transcription factor binding	424	13	8.8	4.2	0.1	1	1.5
GO:0005856	cytoskeleton	1357	35	28.1	6.9	0.11	1	1.2
GO:0010948	negative regulation of cell cycle process	121	5	2.5	2.5	0.11	1	2
GO:0030509	BMP signaling pathway	121	5	2.5	2.5	0.11	1	2
GO:0016772	transferase activity, transferring phosphorus-containing groups	798	22	16.5	5.5	0.11	1	1.3
GO:0007059	chromosome segregation	193	7	4	3	0.11	1	1.7
GO:0008324	cation transmembrane transporter activity	507	15	10.5	4.5	0.11	1	1.4
GO:1903530	regulation of secretion by cell	509	15	10.6	4.4	0.11	1	1.4
GO:0000280	nuclear division	349	11	7.2	3.8	0.11	1	1.5
GO:0044843	cell cycle G1/S phase transition	123	5	2.6	2.4	0.11	1	2
GO:0002009	morphogenesis of an epithelium	430	13	8.9	4.1	0.11	1	1.5
GO:0001568	blood vessel development	471	14	9.8	4.2	0.11	1	1.4
GO:0022607	cellular component assembly	1631	41	33.8	7.2	0.11	1	1.2
GO:0003006	developmental process involved in reproduction	595	17	12.3	4.7	0.11	1	1.4
GO:0000976	transcription regulatory region sequence-specific DNA binding	473	14	9.8	4.2	0.12	1	1.4
GO:0016740	transferase activity	1723	43	35.7	7.3	0.12	1	1.2
GO:0004672	protein kinase activity	514	15	10.7	4.3	0.12	1	1.4
GO:0000978	RNA polymerase II core promoter proximal region sequence-specific DNA binding	274	9	5.7	3.3	0.12	1	1.6
GO:0006814	sodium ion transport	161	6	3.3	2.7	0.12	1	1.8
GO:0048738	cardiac muscle tissue development	161	6	3.3	2.7	0.12	1	1.8
GO:0016301	kinase activity	682	19	14.1	4.9	0.12	1	1.3
GO:0001894	tissue homeostasis	162	6	3.4	2.6	0.12	1	1.8
GO:0002065	columnar/cuboidal epithelial cell differentiation	126	5	2.6	2.4	0.12	1	1.9
GO:0030278	regulation of ossification	163	6	3.4	2.6	0.12	1	1.8
GO:0050796	regulation of insulin secretion	127	5	2.6	2.4	0.12	1	1.9
GO:0098655	cation transmembrane transport	520	15	10.8	4.2	0.13	1	1.4
GO:0072089	stem cell proliferation	128	5	2.7	2.3	0.13	1	1.9
GO:0005694	chromosome	605	17	12.5	4.5	0.13	1	1.4
GO:0071705	nitrogen compound transport	564	16	11.7	4.3	0.13	1	1.4
GO:0006259	DNA metabolic process	648	18	13.4	4.6	0.13	1	1.3
GO:0021953	central nervous system neuron differentiation	165	6	3.4	2.6	0.13	1	1.8
GO:0045444	fat cell differentiation	165	6	3.4	2.6	0.13	1	1.8
GO:0016773	phosphotransferase activity, alcohol group as acceptor	607	17	12.6	4.4	0.13	1	1.4
GO:0008016	regulation of heart contraction	129	5	2.7	2.3	0.13	1	1.9
GO:0070372	regulation of ERK1 and ERK2 cascade	166	6	3.4	2.6	0.13	1	1.7
GO:0006898	receptor-mediated endocytosis	166	6	3.4	2.6	0.13	1	1.7
GO:0051054	positive regulation of DNA metabolic process	130	5	2.7	2.3	0.13	1	1.9
GO:0007067	mitotic nuclear division	243	8	5	3	0.13	1	1.6
GO:0065003	macromolecular complex assembly	1082	28	22.4	5.6	0.13	1	1.2
GO:0043067	regulation of programmed cell death	1126	29	23.3	5.7	0.13	1	1.2
GO:0044430	cytoskeletal part	996	26	20.6	5.4	0.14	1	1.3
GO:1901990	regulation of mitotic cell cycle phase transition	131	5	2.7	2.3	0.14	1	1.8
GO:0046660	female sex differentiation	131	5	2.7	2.3	0.14	1	1.8
GO:0001763	morphogenesis of a branching structure	206	7	4.3	2.7	0.14	1	1.6
GO:1903532	positive regulation of secretion by cell	284	9	5.9	3.1	0.14	1	1.5
GO:0035148	tube formation	132	5	2.7	2.3	0.14	1	1.8
GO:0043414	macromolecule methylation	170	6	3.5	2.5	0.14	1	1.7
GO:0043623	cellular protein complex assembly	367	11	7.6	3.4	0.14	1	1.4
GO:0050954	sensory perception of mechanical stimulus	133	5	2.8	2.2	0.14	1	1.8
GO:0001944	vasculature development	491	14	10.2	3.8	0.14	1	1.4
GO:0004674	protein serine/threonine kinase activity	368	11	7.6	3.4	0.14	1	1.4
GO:0046982	protein heterodimerization activity	409	12	8.5	3.5	0.15	1	1.4
GO:0035265	organ growth	134	5	2.8	2.2	0.15	1	1.8
GO:0005815	microtubule organizing center	451	13	9.4	3.6	0.15	1	1.4
GO:0044772	mitotic cell cycle phase transition	210	7	4.4	2.6	0.15	1	1.6
GO:0000987	core promoter proximal region sequence-specific DNA binding	289	9	6	3	0.15	1	1.5
GO:0070925	organelle assembly	370	11	7.7	3.3	0.15	1	1.4
GO:0001159	core promoter proximal region DNA binding	290	9	6	3	0.15	1	1.5
GO:0019932	second-messenger-mediated signaling	174	6	3.6	2.4	0.15	1	1.7
GO:0016477	cell migration	882	23	18.3	4.7	0.15	1	1.3
GO:0007517	muscle organ development	292	9	6.1	2.9	0.15	1	1.5
GO:0051650	establishment of vesicle localization	137	5	2.8	2.2	0.16	1	1.8
GO:0048285	organelle fission	374	11	7.8	3.2	0.16	1	1.4
GO:0098662	inorganic cation transmembrane transport	457	13	9.5	3.5	0.16	1	1.4
GO:0010721	negative regulation of cell development	253	8	5.2	2.8	0.16	1	1.5
GO:0051493	regulation of cytoskeleton organization	334	10	6.9	3.1	0.16	1	1.4
GO:0050731	positive regulation of peptidyl-tyrosine phosphorylation	138	5	2.9	2.1	0.16	1	1.7
GO:0048589	developmental growth	418	12	8.7	3.3	0.16	1	1.4
GO:0043235	receptor complex	255	8	5.3	2.7	0.16	1	1.5
GO:0008406	gonad development	216	7	4.5	2.5	0.16	1	1.6
GO:0032879	regulation of localization	1780	43	36.9	6.1	0.16	1	1.2
GO:0097305	response to alcohol	420	12	8.7	3.3	0.17	1	1.4
GO:0033993	response to lipid	892	23	18.5	4.5	0.17	1	1.2
GO:0006461	protein complex assembly	936	24	19.4	4.6	0.17	1	1.2
GO:0042981	regulation of apoptotic process	1113	28	23.1	4.9	0.17	1	1.2
GO:0070271	protein complex biogenesis	938	24	19.4	4.6	0.17	1	1.2
GO:0071495	cellular response to endogenous stimulus	851	22	17.6	4.4	0.17	1	1.2
GO:0097285	cell-type specific apoptotic process	423	12	8.8	3.2	0.17	1	1.4
GO:0042063	gliogenesis	219	7	4.5	2.5	0.17	1	1.5
GO:0051656	establishment of organelle localization	219	7	4.5	2.5	0.17	1	1.5
GO:0043933	macromolecular complex subunit organization	1698	41	35.2	5.8	0.17	1	1.2
GO:0030534	adult behavior	142	5	2.9	2.1	0.17	1	1.7
GO:0060249	anatomical structure homeostasis	220	7	4.6	2.4	0.17	1	1.5
GO:0045137	development of primary sexual characteristics	220	7	4.6	2.4	0.17	1	1.5
GO:0010769	regulation of cell morphogenesis involved in differentiation	260	8	5.4	2.6	0.17	1	1.5
GO:0051050	positive regulation of transport	680	18	14.1	3.9	0.17	1	1.3
GO:0048545	response to steroid hormone	511	14	10.6	3.4	0.18	1	1.3
GO:0070371	ERK1 and ERK2 cascade	182	6	3.8	2.2	0.18	1	1.6
GO:0007160	cell-matrix adhesion	144	5	3	2	0.18	1	1.7
GO:0005539	glycosaminoglycan binding	144	5	3	2	0.18	1	1.7
GO:0014069	postsynaptic density	183	6	3.8	2.2	0.18	1	1.6
GO:0015850	organic hydroxy compound transport	183	6	3.8	2.2	0.18	1	1.6
GO:0010033	response to organic substance	2162	51	44.8	6.2	0.18	1	1.1
GO:0007178	transmembrane receptor protein serine/threonine kinase signaling pathway	263	8	5.5	2.5	0.18	1	1.5
GO:0051241	negative regulation of multicellular organismal process	816	21	16.9	4.1	0.18	1	1.2
GO:0022603	regulation of anatomical structure morphogenesis	729	19	15.1	3.9	0.18	1	1.3
GO:0006468	protein phosphorylation	1215	30	25.2	4.8	0.18	1	1.2
GO:0045764	positive regulation of cellular amino acid metabolic process	224	7	4.6	2.4	0.18	1	1.5
GO:0048870	cell motility	950	24	19.7	4.3	0.19	1	1.2
GO:0051674	localization of cell	950	24	19.7	4.3	0.19	1	1.2
GO:0048609	multicellular organismal reproductive process	644	17	13.4	3.6	0.19	1	1.3
GO:0008015	blood circulation	347	10	7.2	2.8	0.19	1	1.4
GO:0009612	response to mechanical stimulus	225	7	4.7	2.3	0.19	1	1.5
GO:0035239	tube morphogenesis	348	10	7.2	2.8	0.19	1	1.4
GO:0060047	heart contraction	147	5	3	2	0.19	1	1.6
GO:0051648	vesicle localization	147	5	3	2	0.19	1	1.6
GO:0033674	positive regulation of kinase activity	350	10	7.3	2.7	0.19	1	1.4
GO:0003013	circulatory system process	350	10	7.3	2.7	0.19	1	1.4
GO:1901342	regulation of vasculature development	187	6	3.9	2.1	0.19	1	1.5
GO:0032102	negative regulation of response to external stimulus	187	6	3.9	2.1	0.19	1	1.5
GO:0051047	positive regulation of secretion	309	9	6.4	2.6	0.19	1	1.4
GO:0060562	epithelial tube morphogenesis	310	9	6.4	2.6	0.2	1	1.4
GO:0046777	protein autophosphorylation	188	6	3.9	2.1	0.2	1	1.5
GO:0010565	regulation of cellular ketone metabolic process	394	11	8.2	2.8	0.2	1	1.3
GO:0001505	regulation of neurotransmitter levels	149	5	3.1	1.9	0.2	1	1.6
GO:0003015	heart process	149	5	3.1	1.9	0.2	1	1.6
GO:0031325	positive regulation of cellular metabolic process	2090	49	43.3	5.7	0.2	1	1.1
GO:0016604	nuclear body	229	7	4.7	2.3	0.2	1	1.5
GO:0016358	dendrite development	189	6	3.9	2.1	0.2	1	1.5
GO:0090087	regulation of peptide transport	189	6	3.9	2.1	0.2	1	1.5
GO:0043228	non-membrane-bounded organelle	2783	64	57.7	6.3	0.2	1	1.1
GO:0043232	intracellular non-membrane-bounded organelle	2783	64	57.7	6.3	0.2	1	1.1
GO:0032504	multicellular organism reproduction	654	17	13.6	3.4	0.2	1	1.3
GO:0030031	cell projection assembly	271	8	5.6	2.4	0.2	1	1.4
GO:0033240	positive regulation of cellular amine metabolic process	231	7	4.8	2.2	0.2	1	1.5
GO:0001101	response to acid chemical	356	10	7.4	2.6	0.21	1	1.4
GO:0030100	regulation of endocytosis	152	5	3.2	1.8	0.21	1	1.6
GO:0060627	regulation of vesicle-mediated transport	315	9	6.5	2.5	0.21	1	1.4
GO:0044441	ciliary part	192	6	4	2	0.21	1	1.5
GO:0045786	negative regulation of cell cycle	274	8	5.7	2.3	0.21	1	1.4
GO:0031981	nuclear lumen	2379	55	49.3	5.7	0.21	1	1.1
GO:0003007	heart morphogenesis	193	6	4	2	0.21	1	1.5
GO:0006521	regulation of cellular amino acid metabolic process	317	9	6.6	2.4	0.21	1	1.4
GO:0005615	extracellular space	971	24	20.1	3.9	0.21	1	1.2
GO:0090276	regulation of peptide hormone secretion	154	5	3.2	1.8	0.22	1	1.6
GO:0010647	positive regulation of cell communication	1152	28	23.9	4.1	0.22	1	1.2
GO:0009967	positive regulation of signal transduction	1018	25	21.1	3.9	0.22	1	1.2
GO:0061138	morphogenesis of a branching epithelium	195	6	4	2	0.22	1	1.5
GO:0042180	cellular ketone metabolic process	447	12	9.3	2.7	0.22	1	1.3
GO:0030073	insulin secretion	155	5	3.2	1.8	0.22	1	1.6
GO:0055085	transmembrane transport	975	24	20.2	3.8	0.22	1	1.2
GO:0022409	positive regulation of cell-cell adhesion	156	5	3.2	1.8	0.22	1	1.5
GO:0030336	negative regulation of cell migration	157	5	3.3	1.7	0.23	1	1.5
GO:0040013	negative regulation of locomotion	198	6	4.1	1.9	0.23	1	1.5
GO:0044085	cellular component biogenesis	1754	41	36.4	4.6	0.23	1	1.1
GO:0045665	negative regulation of neuron differentiation	158	5	3.3	1.7	0.23	1	1.5
GO:0060538	skeletal muscle organ development	158	5	3.3	1.7	0.23	1	1.5
GO:0060560	developmental growth involved in morphogenesis	158	5	3.3	1.7	0.23	1	1.5
GO:0007584	response to nutrient	241	7	5	2	0.23	1	1.4
GO:0002791	regulation of peptide secretion	159	5	3.3	1.7	0.23	1	1.5
GO:0060548	negative regulation of cell death	762	19	15.8	3.2	0.24	1	1.2
GO:0015833	peptide transport	243	7	5	2	0.24	1	1.4
GO:0045860	positive regulation of protein kinase activity	328	9	6.8	2.2	0.24	1	1.3
GO:0046883	regulation of hormone secretion	202	6	4.2	1.8	0.24	1	1.4
GO:0071310	cellular response to organic substance	1444	34	29.9	4.1	0.24	1	1.1
GO:0010604	positive regulation of macromolecule metabolic process	1995	46	41.4	4.6	0.24	1	1.1
GO:0071407	cellular response to organic cyclic compound	372	10	7.7	2.3	0.25	1	1.3
GO:0051276	chromosome organization	679	17	14.1	2.9	0.25	1	1.2
GO:0016747	transferase activity, transferring acyl groups other than amino-acyl groups	162	5	3.4	1.6	0.25	1	1.5
GO:2000146	negative regulation of cell motility	162	5	3.4	1.6	0.25	1	1.5
GO:0009605	response to external stimulus	1677	39	34.8	4.2	0.25	1	1.1
GO:0005813	centrosome	373	10	7.7	2.3	0.25	1	1.3
GO:0005515	protein binding	5094	112	105.6	6.4	0.25	1	1.1
GO:0031401	positive regulation of protein modification process	681	17	14.1	2.9	0.25	1	1.2
GO:0033044	regulation of chromosome organization	163	5	3.4	1.6	0.25	1	1.5
GO:0051052	regulation of DNA metabolic process	246	7	5.1	1.9	0.25	1	1.4
GO:0006936	muscle contraction	206	6	4.3	1.7	0.26	1	1.4
GO:0042327	positive regulation of phosphorylation	685	17	14.2	2.8	0.26	1	1.2
GO:0051234	establishment of localization	3361	75	69.7	5.3	0.26	1	1.1
GO:0043227	membrane-bounded organelle	8593	185	178.2	6.8	0.26	1	1
GO:0009986	cell surface	643	16	13.3	2.7	0.26	1	1.2
GO:0050768	negative regulation of neurogenesis	208	6	4.3	1.7	0.26	1	1.4
GO:0043543	protein acylation	167	5	3.5	1.5	0.27	1	1.4
GO:0001934	positive regulation of protein phosphorylation	556	14	11.5	2.5	0.27	1	1.2
GO:0023056	positive regulation of signaling	1145	27	23.7	3.3	0.27	1	1.1
GO:0033238	regulation of cellular amine metabolic process	339	9	7	2	0.27	1	1.3
GO:0051347	positive regulation of transferase activity	383	10	7.9	2.1	0.27	1	1.3
GO:1902589	single-organism organelle organization	1652	38	34.2	3.8	0.27	1	1.1
GO:0070663	regulation of leukocyte proliferation	169	5	3.5	1.5	0.27	1	1.4
GO:0001667	ameboidal-type cell migration	254	7	5.3	1.7	0.28	1	1.3
GO:0044877	macromolecular complex binding	1240	29	25.7	3.3	0.28	1	1.1
GO:0031253	cell projection membrane	212	6	4.4	1.6	0.28	1	1.4
GO:0008544	epidermis development	212	6	4.4	1.6	0.28	1	1.4
GO:0010817	regulation of hormone levels	385	10	8	2	0.28	1	1.3
GO:0071822	protein complex subunit organization	1196	28	24.8	3.2	0.28	1	1.1
GO:0030001	metal ion transport	653	16	13.5	2.5	0.28	1	1.2
GO:0043627	response to estrogen	257	7	5.3	1.7	0.29	1	1.3
GO:0042886	amide transport	257	7	5.3	1.7	0.29	1	1.3
GO:0045765	regulation of angiogenesis	172	5	3.6	1.4	0.29	1	1.4
GO:0032355	response to estradiol	172	5	3.6	1.4	0.29	1	1.4
GO:0043408	regulation of MAPK cascade	522	13	10.8	2.2	0.29	1	1.2
GO:0005769	early endosome	173	5	3.6	1.4	0.29	1	1.4
GO:0010631	epithelial cell migration	173	5	3.6	1.4	0.29	1	1.4
GO:0023061	signal release	346	9	7.2	1.8	0.29	1	1.3
GO:0051271	negative regulation of cellular component movement	174	5	3.6	1.4	0.29	1	1.4
GO:0044765	single-organism transport	2789	62	57.8	4.2	0.3	1	1.1
GO:0065008	regulation of biological quality	2508	56	52	4	0.3	1	1.1
GO:0005126	cytokine receptor binding	217	6	4.5	1.5	0.3	1	1.3
GO:0090132	epithelium migration	175	5	3.6	1.4	0.3	1	1.4
GO:0090130	tissue migration	176	5	3.6	1.4	0.3	1	1.4
GO:0051098	regulation of binding	219	6	4.5	1.5	0.3	1	1.3
GO:0045165	cell fate commitment	219	6	4.5	1.5	0.3	1	1.3
GO:0032559	adenyl ribonucleotide binding	1168	27	24.2	2.8	0.31	1	1.1
GO:0030554	adenyl nucleotide binding	1173	27	24.3	2.7	0.31	1	1.1
GO:1901698	response to nitrogen compound	856	20	17.7	2.3	0.32	1	1.1
GO:0051961	negative regulation of nervous system development	225	6	4.7	1.3	0.32	1	1.3
GO:0032259	methylation	225	6	4.7	1.3	0.32	1	1.3
GO:0003713	transcription coactivator activity	182	5	3.8	1.2	0.33	1	1.3
GO:1902578	single-organism localization	2961	65	61.4	3.6	0.33	1	1.1
GO:0031960	response to corticosteroid	226	6	4.7	1.3	0.33	1	1.3
GO:0045785	positive regulation of cell adhesion	271	7	5.6	1.4	0.33	1	1.2
GO:0098602	single organism cell adhesion	586	14	12.1	1.9	0.33	1	1.2
GO:0043412	macromolecule modification	2498	55	51.8	3.2	0.34	1	1.1
GO:0008509	anion transmembrane transporter activity	229	6	4.7	1.3	0.34	1	1.3
GO:0098656	anion transmembrane transport	186	5	3.9	1.1	0.34	1	1.3
GO:0016337	single organismal cell-cell adhesion	546	13	11.3	1.7	0.34	1	1.1
GO:0043234	protein complex	3215	70	66.7	3.3	0.35	1	1.1
GO:0001649	osteoblast differentiation	187	5	3.9	1.1	0.35	1	1.3
GO:0044428	nuclear part	2698	59	55.9	3.1	0.35	1	1.1
GO:0009308	amine metabolic process	412	10	8.5	1.5	0.35	1	1.2
GO:0006810	transport	3268	71	67.8	3.2	0.35	1	1
GO:0031589	cell-substrate adhesion	233	6	4.8	1.2	0.35	1	1.2
GO:0008092	cytoskeletal protein binding	643	15	13.3	1.7	0.36	1	1.1
GO:0016310	phosphorylation	1621	36	33.6	2.4	0.36	1	1.1
GO:0044706	multi-multicellular organism process	234	6	4.9	1.1	0.36	1	1.2
GO:0009952	anterior/posterior pattern specification	191	5	4	1	0.36	1	1.3
GO:0030072	peptide hormone secretion	191	5	4	1	0.36	1	1.3
GO:0050708	regulation of protein secretion	281	7	5.8	1.2	0.37	1	1.2
GO:1901265	nucleoside phosphate binding	1815	40	37.6	2.4	0.37	1	1.1
GO:0000166	nucleotide binding	1815	40	37.6	2.4	0.37	1	1.1
GO:0070013	intracellular organelle lumen	2618	57	54.3	2.7	0.37	1	1.1
GO:0007283	spermatogenesis	372	9	7.7	1.3	0.37	1	1.2
GO:0033043	regulation of organelle organization	694	16	14.4	1.6	0.37	1	1.1
GO:0043069	negative regulation of programmed cell death	694	16	14.4	1.6	0.37	1	1.1
GO:0048232	male gamete generation	373	9	7.7	1.3	0.37	1	1.2
GO:0016746	transferase activity, transferring acyl groups	193	5	4	1	0.37	1	1.2
GO:0043233	organelle lumen	2625	57	54.4	2.6	0.37	1	1
GO:0006811	ion transport	1212	27	25.1	1.9	0.38	1	1.1
GO:0023014	signal transduction by phosphorylation	606	14	12.6	1.4	0.38	1	1.1
GO:0016568	chromatin modification	423	10	8.8	1.2	0.38	1	1.1
GO:0022604	regulation of cell morphogenesis	379	9	7.9	1.1	0.39	1	1.1
GO:0051128	regulation of cellular component organization	1548	34	32.1	1.9	0.39	1	1.1
GO:0030155	regulation of cell adhesion	472	11	9.8	1.2	0.39	1	1.1
GO:0006325	chromatin organization	472	11	9.8	1.2	0.39	1	1.1
GO:0032103	positive regulation of response to external stimulus	199	5	4.1	0.9	0.4	1	1.2
GO:0002790	peptide secretion	199	5	4.1	0.9	0.4	1	1.2
GO:0044703	multi-organism reproductive process	754	17	15.6	1.4	0.4	1	1.1
GO:0010243	response to organonitrogen compound	801	18	16.6	1.4	0.4	1	1.1
GO:0032940	secretion by cell	708	16	14.7	1.3	0.4	1	1.1
GO:1903522	regulation of blood circulation	200	5	4.1	0.9	0.4	1	1.2
GO:0044282	small molecule catabolic process	200	5	4.1	0.9	0.4	1	1.2
GO:0036094	small molecule binding	2030	44	42.1	1.9	0.4	1	1
GO:0006396	RNA processing	339	8	7	1	0.41	1	1.1
GO:0000165	MAPK cascade	573	13	11.9	1.1	0.41	1	1.1
GO:0005768	endosome	528	12	10.9	1.1	0.41	1	1.1
GO:0016757	transferase activity, transferring glycosyl groups	204	5	4.2	0.8	0.42	1	1.2
GO:0005524	ATP binding	1141	25	23.7	1.3	0.42	1	1.1
GO:0032101	regulation of response to external stimulus	483	11	10	1	0.42	1	1.1
GO:0006812	cation transport	859	19	17.8	1.2	0.42	1	1.1
GO:0070887	cellular response to chemical stimulus	1808	39	37.5	1.5	0.42	1	1
GO:0007568	aging	299	7	6.2	0.8	0.43	1	1.1
GO:0046879	hormone secretion	253	6	5.2	0.8	0.43	1	1.1
GO:0009100	glycoprotein metabolic process	253	6	5.2	0.8	0.43	1	1.1
GO:0042592	homeostatic process	1198	26	24.8	1.2	0.43	1	1
GO:0007010	cytoskeleton organization	819	18	17	1	0.43	1	1.1
GO:0006897	endocytosis	396	9	8.2	0.8	0.44	1	1.1
GO:0010646	regulation of cell communication	2297	49	47.6	1.4	0.44	1	1
GO:0009628	response to abiotic stimulus	1011	22	21	1	0.44	1	1
GO:0051640	organelle localization	303	7	6.3	0.7	0.44	1	1.1
GO:0051259	protein oligomerization	397	9	8.2	0.8	0.44	1	1.1
GO:0071396	cellular response to lipid	397	9	8.2	0.8	0.44	1	1.1
GO:0043066	negative regulation of apoptotic process	682	15	14.1	0.9	0.44	1	1.1
GO:0043410	positive regulation of MAPK cascade	352	8	7.3	0.7	0.45	1	1.1
GO:0032555	purine ribonucleotide binding	1444	31	29.9	1.1	0.45	1	1
GO:0071902	positive regulation of protein serine/threonine kinase activity	212	5	4.4	0.6	0.45	1	1.1
GO:0043168	anion binding	2117	45	43.9	1.1	0.45	1	1
GO:0009914	hormone transport	260	6	5.4	0.6	0.45	1	1.1
GO:1902533	positive regulation of intracellular signal transduction	686	15	14.2	0.8	0.45	1	1.1
GO:1901699	cellular response to nitrogen compound	449	10	9.3	0.7	0.45	1	1.1
GO:0010562	positive regulation of phosphorus metabolic process	782	17	16.2	0.8	0.46	1	1
GO:0045937	positive regulation of phosphate metabolic process	782	17	16.2	0.8	0.46	1	1
GO:1990234	transferase complex	497	11	10.3	0.7	0.46	1	1.1
GO:0006464	cellular protein modification process	2408	51	49.9	1.1	0.46	1	1
GO:0036211	protein modification process	2408	51	49.9	1.1	0.46	1	1
GO:0018193	peptidyl-amino acid modification	783	17	16.2	0.8	0.46	1	1
GO:0017076	purine nucleotide binding	1451	31	30.1	0.9	0.46	1	1
GO:0003012	muscle system process	262	6	5.4	0.6	0.46	1	1.1
GO:0051270	regulation of cellular component movement	594	13	12.3	0.7	0.46	1	1.1
GO:0006996	organelle organization	2268	48	47	1	0.46	1	1
GO:0070482	response to oxygen levels	358	8	7.4	0.6	0.47	1	1.1
GO:0051384	response to glucocorticoid	216	5	4.5	0.5	0.47	1	1.1
GO:0000139	Golgi membrane	311	7	6.4	0.6	0.47	1	1.1
GO:0044106	cellular amine metabolic process	406	9	8.4	0.6	0.47	1	1.1
GO:0001666	response to hypoxia	312	7	6.5	0.5	0.47	1	1.1
GO:0032553	ribonucleotide binding	1459	31	30.2	0.8	0.47	1	1
GO:0051146	striated muscle cell differentiation	218	5	4.5	0.5	0.47	1	1.1
GO:0046903	secretion	839	18	17.4	0.6	0.48	1	1
GO:0032496	response to lipopolysaccharide	314	7	6.5	0.5	0.48	1	1.1
GO:0009611	response to wounding	601	13	12.5	0.5	0.48	1	1
GO:0070661	leukocyte proliferation	220	5	4.6	0.4	0.48	1	1.1
GO:0045787	positive regulation of cell cycle	222	5	4.6	0.4	0.49	1	1.1
GO:0036293	response to decreased oxygen levels	318	7	6.6	0.4	0.49	1	1.1
GO:0023051	regulation of signaling	2293	48	47.5	0.5	0.49	1	1
GO:0010563	negative regulation of phosphorus metabolic process	417	9	8.6	0.4	0.5	1	1
GO:0045936	negative regulation of phosphate metabolic process	417	9	8.6	0.4	0.5	1	1
GO:0022407	regulation of cell-cell adhesion	274	6	5.7	0.3	0.5	1	1.1
GO:0043900	regulation of multi-organism process	227	5	4.7	0.3	0.51	1	1.1
GO:0031252	cell leading edge	276	6	5.7	0.3	0.51	1	1
GO:0097367	carbohydrate derivative binding	1728	36	35.8	0.2	0.51	1	1
GO:0006820	anion transport	471	10	9.8	0.2	0.51	1	1
GO:0007276	gamete generation	471	10	9.8	0.2	0.51	1	1
GO:0001503	ossification	326	7	6.8	0.2	0.52	1	1
GO:0042060	wound healing	326	7	6.8	0.2	0.52	1	1
GO:0009991	response to extracellular stimulus	520	11	10.8	0.2	0.52	1	1
GO:0009966	regulation of signal transduction	2020	42	41.9	0.1	0.52	1	1
GO:0002237	response to molecule of bacterial origin	327	7	6.8	0.2	0.52	1	1
GO:0044057	regulation of system process	376	8	7.8	0.2	0.52	1	1
GO:0005886	plasma membrane	3859	80	80	0	0.52	1	1
GO:0048585	negative regulation of response to stimulus	1008	21	20.9	0.1	0.52	1	1
GO:0003723	RNA binding	1205	25	25	0	0.53	1	1
GO:0016874	ligase activity	233	5	4.8	0.2	0.53	1	1
GO:2000145	regulation of cell motility	527	11	10.9	0.1	0.53	1	1
GO:0060341	regulation of cellular localization	868	18	18	0	0.53	1	1
GO:0002683	negative regulation of immune system process	283	6	5.9	0.1	0.54	1	1
GO:0005737	cytoplasm	7503	155	155.6	-0.6	0.54	1	1
GO:0032270	positive regulation of cellular protein metabolic process	872	18	18.1	-0.1	0.54	1	1
GO:0004842	ubiquitin-protein transferase activity	236	5	4.9	0.1	0.54	1	1
GO:0035639	purine ribonucleoside triphosphate binding	1410	29	29.2	-0.2	0.55	1	1
GO:0044087	regulation of cellular component biogenesis	483	10	10	0	0.55	1	1
GO:0005667	transcription factor complex	237	5	4.9	0.1	0.55	1	1
GO:0050878	regulation of body fluid levels	288	6	6	0	0.55	1	1
GO:0046578	regulation of Ras protein signal transduction	338	7	7	0	0.55	1	1
GO:0019901	protein kinase binding	437	9	9.1	-0.1	0.56	1	1
GO:0032550	purine ribonucleoside binding	1416	29	29.4	-0.4	0.56	1	1
GO:0010608	posttranscriptional regulation of gene expression	388	8	8	0	0.56	1	1
GO:0006520	cellular amino acid metabolic process	536	11	11.1	-0.1	0.56	1	1
GO:0001883	purine nucleoside binding	1418	29	29.4	-0.4	0.56	1	1
GO:0040012	regulation of locomotion	587	12	12.2	-0.2	0.56	1	1
GO:0032549	ribonucleoside binding	1420	29	29.4	-0.4	0.56	1	1
GO:0071944	cell periphery	3949	81	81.9	-0.9	0.56	1	1
GO:0019953	sexual reproduction	588	12	12.2	-0.2	0.56	1	1
GO:0050801	ion homeostasis	543	11	11.3	-0.3	0.57	1	1
GO:0001882	nucleoside binding	1428	29	29.6	-0.6	0.57	1	1
GO:0006974	cellular response to DNA damage stimulus	494	10	10.2	-0.2	0.58	1	1
GO:0009725	response to hormone	889	18	18.4	-0.4	0.58	1	1
GO:0046983	protein dimerization activity	988	20	20.5	-0.5	0.58	1	1
GO:0031667	response to nutrient levels	495	10	10.3	-0.3	0.58	1	1
GO:0071496	cellular response to external stimulus	297	6	6.2	-0.2	0.58	1	1
GO:0030335	positive regulation of cell migration	297	6	6.2	-0.2	0.58	1	1
GO:0032446	protein modification by small protein conjugation	497	10	10.3	-0.3	0.58	1	1
GO:0009968	negative regulation of signal transduction	795	16	16.5	-0.5	0.58	1	1
GO:0006281	DNA repair	299	6	6.2	-0.2	0.59	1	1
GO:0044451	nucleoplasm part	500	10	10.4	-0.4	0.59	1	1
GO:0005578	proteinaceous extracellular matrix	250	5	5.2	-0.2	0.59	1	1
GO:0030334	regulation of cell migration	502	10	10.4	-0.4	0.6	1	1
GO:0044433	cytoplasmic vesicle part	251	5	5.2	-0.2	0.6	1	1
GO:0010942	positive regulation of cell death	503	10	10.4	-0.4	0.6	1	1
GO:0019787	ubiquitin-like protein transferase activity	252	5	5.2	-0.2	0.6	1	1
GO:0055074	calcium ion homeostasis	303	6	6.3	-0.3	0.6	1	1
GO:2000147	positive regulation of cell motility	304	6	6.3	-0.3	0.61	1	1
GO:0051056	regulation of small GTPase mediated signal transduction	355	7	7.4	-0.4	0.61	1	1
GO:0050865	regulation of cell activation	355	7	7.4	-0.4	0.61	1	1
GO:0009893	positive regulation of metabolic process	2579	52	53.5	-1.5	0.61	1	1
GO:0044431	Golgi apparatus part	457	9	9.5	-0.5	0.61	1	0.9
GO:0044089	positive regulation of cellular component biogenesis	255	5	5.3	-0.3	0.61	1	0.9
GO:0016567	protein ubiquitination	459	9	9.5	-0.5	0.61	1	0.9
GO:0009306	protein secretion	358	7	7.4	-0.4	0.61	1	0.9
GO:0042325	regulation of phosphorylation	1060	21	22	-1	0.62	1	1
GO:0051247	positive regulation of protein metabolic process	962	19	19.9	-0.9	0.62	1	1
GO:0016570	histone modification	309	6	6.4	-0.4	0.62	1	0.9
GO:0044446	intracellular organelle part	5227	106	108.4	-2.4	0.62	1	1
GO:0043549	regulation of kinase activity	564	11	11.7	-0.7	0.62	1	0.9
GO:0032970	regulation of actin filament-based process	259	5	5.4	-0.4	0.63	1	0.9
GO:0071417	cellular response to organonitrogen compound	413	8	8.6	-0.6	0.63	1	0.9
GO:0050804	regulation of synaptic transmission	260	5	5.4	-0.4	0.63	1	0.9
GO:0032403	protein complex binding	819	16	17	-1	0.63	1	0.9
GO:0005794	Golgi apparatus	970	19	20.1	-1.1	0.63	1	0.9
GO:0044422	organelle part	5385	109	111.6	-2.6	0.63	1	1
GO:0016569	covalent chromatin modification	314	6	6.5	-0.5	0.64	1	0.9
GO:0032844	regulation of homeostatic process	314	6	6.5	-0.5	0.64	1	0.9
GO:0051272	positive regulation of cellular component movement	315	6	6.5	-0.5	0.64	1	0.9
GO:0043065	positive regulation of apoptotic process	470	9	9.7	-0.7	0.64	1	0.9
GO:1901615	organic hydroxy compound metabolic process	368	7	7.6	-0.6	0.64	1	0.9
GO:0045859	regulation of protein kinase activity	523	10	10.8	-0.8	0.65	1	0.9
GO:0034097	response to cytokine	523	10	10.8	-0.8	0.65	1	0.9
GO:0043068	positive regulation of programmed cell death	473	9	9.8	-0.8	0.65	1	0.9
GO:0040017	positive regulation of locomotion	319	6	6.6	-0.6	0.65	1	0.9
GO:0019220	regulation of phosphate metabolic process	1231	24	25.5	-1.5	0.65	1	0.9
GO:0048584	positive regulation of response to stimulus	1381	27	28.6	-1.6	0.65	1	0.9
GO:0006954	inflammatory response	424	8	8.8	-0.8	0.66	1	0.9
GO:0001932	regulation of protein phosphorylation	833	16	17.3	-1.3	0.66	1	0.9
GO:0051174	regulation of phosphorus metabolic process	1235	24	25.6	-1.6	0.66	1	0.9
GO:0001558	regulation of cell growth	270	5	5.6	-0.6	0.66	1	0.9
GO:0072507	divalent inorganic cation homeostasis	323	6	6.7	-0.7	0.66	1	0.9
GO:0032318	regulation of Ras GTPase activity	271	5	5.6	-0.6	0.66	1	0.9
GO:0008289	lipid binding	480	9	10	-1	0.67	1	0.9
GO:0044822	poly(A) RNA binding	939	18	19.5	-1.5	0.67	1	0.9
GO:0051090	regulation of sequence-specific DNA binding transcription factor activity	273	5	5.7	-0.7	0.67	1	0.9
GO:0042326	negative regulation of phosphorylation	327	6	6.8	-0.8	0.67	1	0.9
GO:0002694	regulation of leukocyte activation	327	6	6.8	-0.8	0.67	1	0.9
GO:0051223	regulation of protein transport	484	9	10	-1	0.68	1	0.9
GO:0045177	apical part of cell	328	6	6.8	-0.8	0.68	1	0.9
GO:0051222	positive regulation of protein transport	276	5	5.7	-0.7	0.68	1	0.9
GO:0006979	response to oxidative stress	329	6	6.8	-0.8	0.68	1	0.9
GO:0023057	negative regulation of signaling	898	17	18.6	-1.6	0.68	1	0.9
GO:0010038	response to metal ion	331	6	6.9	-0.9	0.69	1	0.9
GO:0010638	positive regulation of organelle organization	332	6	6.9	-0.9	0.69	1	0.9
GO:0071900	regulation of protein serine/threonine kinase activity	332	6	6.9	-0.9	0.69	1	0.9
GO:0012505	endomembrane system	2552	50	52.9	-2.9	0.69	1	0.9
GO:0019900	kinase binding	490	9	10.2	-1.2	0.69	1	0.9
GO:0010648	negative regulation of cell communication	902	17	18.7	-1.7	0.69	1	0.9
GO:0051249	regulation of lymphocyte activation	280	5	5.8	-0.8	0.69	1	0.9
GO:0001817	regulation of cytokine production	387	7	8	-1	0.69	1	0.9
GO:0008270	zinc ion binding	906	17	18.8	-1.8	0.7	1	0.9
GO:0007264	small GTPase mediated signal transduction	552	10	11.4	-1.4	0.71	1	0.9
GO:0042802	identical protein binding	1022	19	21.2	-2.2	0.72	1	0.9
GO:0007265	Ras protein signal transduction	451	8	9.4	-1.4	0.72	1	0.9
GO:0005102	receptor binding	1176	22	24.4	-2.4	0.72	1	0.9
GO:0031399	regulation of protein modification process	1023	19	21.2	-2.2	0.72	1	0.9
GO:0009617	response to bacterium	452	8	9.4	-1.4	0.72	1	0.9
GO:0006874	cellular calcium ion homeostasis	291	5	6	-1	0.72	1	0.8
GO:0033554	cellular response to stress	1178	22	24.4	-2.4	0.72	1	0.9
GO:0051338	regulation of transferase activity	611	11	12.7	-1.7	0.73	1	0.9
GO:0042803	protein homodimerization activity	614	11	12.7	-1.7	0.73	1	0.9
GO:0051707	response to other organism	615	11	12.8	-1.8	0.73	1	0.9
GO:0043207	response to external biotic stimulus	616	11	12.8	-1.8	0.73	1	0.9
GO:0008285	negative regulation of cell proliferation	511	9	10.6	-1.6	0.74	1	0.8
GO:0035556	intracellular signal transduction	1947	37	40.4	-3.4	0.74	1	0.9
GO:0006816	calcium ion transport	296	5	6.1	-1.1	0.74	1	0.8
GO:0071345	cellular response to cytokine stimulus	405	7	8.4	-1.4	0.74	1	0.8
GO:1902531	regulation of intracellular signal transduction	1295	24	26.8	-2.8	0.75	1	0.9
GO:0070201	regulation of establishment of protein localization	518	9	10.7	-1.7	0.75	1	0.8
GO:0016887	ATPase activity	301	5	6.2	-1.2	0.75	1	0.8
GO:0072594	establishment of protein localization to organelle	303	5	6.3	-1.3	0.76	1	0.8
GO:0072503	cellular divalent inorganic cation homeostasis	304	5	6.3	-1.3	0.76	1	0.8
GO:0033365	protein localization to organelle	469	8	9.7	-1.7	0.76	1	0.8
GO:0070647	protein modification by small protein conjugation or removal	578	10	12	-2	0.76	1	0.8
GO:0009607	response to biotic stimulus	639	11	13.2	-2.2	0.78	1	0.8
GO:0030029	actin filament-based process	478	8	9.9	-1.9	0.78	1	0.8
GO:1902494	catalytic complex	747	13	15.5	-2.5	0.78	1	0.8
GO:0048878	chemical homeostasis	800	14	16.6	-2.6	0.78	1	0.8
GO:0055080	cation homeostasis	479	8	9.9	-1.9	0.78	1	0.8
GO:0005783	endoplasmic reticulum	1067	19	22.1	-3.1	0.78	1	0.9
GO:0070838	divalent metal ion transport	315	5	6.5	-1.5	0.78	1	0.8
GO:1901566	organonitrogen compound biosynthetic process	483	8	10	-2	0.79	1	0.8
GO:0051346	negative regulation of hydrolase activity	317	5	6.6	-1.6	0.79	1	0.8
GO:0048583	regulation of response to stimulus	2557	48	53	-5	0.79	1	0.9
GO:0072511	divalent inorganic cation transport	323	5	6.7	-1.7	0.8	1	0.7
GO:0098771	inorganic ion homeostasis	492	8	10.2	-2.2	0.8	1	0.8
GO:0080135	regulation of cellular response to stress	381	6	7.9	-1.9	0.8	1	0.8
GO:0017111	nucleoside-triphosphatase activity	548	9	11.4	-2.4	0.81	1	0.8
GO:1901701	cellular response to oxygen-containing compound	766	13	15.9	-2.9	0.81	1	0.8
GO:0003008	system process	2220	41	46	-5	0.81	1	0.9
GO:0044092	negative regulation of molecular function	767	13	15.9	-2.9	0.81	1	0.8
GO:0032880	regulation of protein localization	608	10	12.6	-2.6	0.81	1	0.8
GO:0001816	cytokine production	442	7	9.2	-2.2	0.81	1	0.8
GO:0043436	oxoacid metabolic process	987	17	20.5	-3.5	0.82	1	0.8
GO:0010035	response to inorganic substance	502	8	10.4	-2.4	0.82	1	0.8
GO:0044700	single organism signaling	5198	100	107.8	-7.8	0.82	1	0.9
GO:1901700	response to oxygen-containing compound	1364	24	28.3	-4.3	0.83	1	0.8
GO:0046914	transition metal ion binding	1154	20	23.9	-3.9	0.83	1	0.8
GO:0005911	cell-cell junction	338	5	7	-2	0.83	1	0.7
GO:0048471	perinuclear region of cytoplasm	511	8	10.6	-2.6	0.83	1	0.8
GO:0006082	organic acid metabolic process	1003	17	20.8	-3.8	0.84	1	0.8
GO:0097190	apoptotic signaling pathway	455	7	9.4	-2.4	0.84	1	0.7
GO:0044712	single-organism catabolic process	624	10	12.9	-2.9	0.84	1	0.8
GO:1902580	single-organism cellular localization	736	12	15.3	-3.3	0.84	1	0.8
GO:0030003	cellular cation homeostasis	401	6	8.3	-2.3	0.84	1	0.7
GO:0006796	phosphate-containing compound metabolic process	2265	41	47	-6	0.84	1	0.9
GO:0016049	cell growth	346	5	7.2	-2.2	0.85	1	0.7
GO:0005730	nucleolus	636	10	13.2	-3.2	0.85	1	0.8
GO:0065009	regulation of molecular function	1967	35	40.8	-5.8	0.85	1	0.9
GO:0055082	cellular chemical homeostasis	524	8	10.9	-2.9	0.85	1	0.7
GO:0032870	cellular response to hormone stimulus	467	7	9.7	-2.7	0.85	1	0.7
GO:0016462	pyrophosphatase activity	583	9	12.1	-3.1	0.86	1	0.7
GO:0006873	cellular ion homeostasis	411	6	8.5	-2.5	0.86	1	0.7
GO:0016818	hydrolase activity, acting on acid anhydrides, in phosphorus-containing anhydrides	584	9	12.1	-3.1	0.86	1	0.7
GO:0016817	hydrolase activity, acting on acid anhydrides	589	9	12.2	-3.2	0.86	1	0.7
GO:0051649	establishment of localization in cell	1724	30	35.7	-5.7	0.87	1	0.8
GO:0040008	regulation of growth	476	7	9.9	-2.9	0.87	1	0.7
GO:0006793	phosphorus metabolic process	2297	41	47.6	-6.6	0.87	1	0.9
GO:0006875	cellular metal ion homeostasis	361	5	7.5	-2.5	0.87	1	0.7
GO:0044763	single-organism cellular process	9933	195	205.9	-10.9	0.87	1	0.9
GO:0006950	response to stress	2461	44	51	-7	0.87	1	0.9
GO:0019899	enzyme binding	1364	23	28.3	-5.3	0.87	1	0.8
GO:0051641	cellular localization	2051	36	42.5	-6.5	0.88	1	0.8
GO:0007154	cell communication	5298	100	109.8	-9.8	0.88	1	0.9
GO:0055065	metal ion homeostasis	426	6	8.8	-2.8	0.88	1	0.7
GO:0044421	extracellular region part	2935	53	60.8	-7.8	0.88	1	0.9
GO:0090066	regulation of anatomical structure size	369	5	7.7	-2.7	0.88	1	0.7
GO:1901137	carbohydrate derivative biosynthetic process	489	7	10.1	-3.1	0.88	1	0.7
GO:0016192	vesicle-mediated transport	888	14	18.4	-4.4	0.89	1	0.8
GO:0009314	response to radiation	371	5	7.7	-2.7	0.89	1	0.7
GO:0006511	ubiquitin-dependent protein catabolic process	379	5	7.9	-2.9	0.9	1	0.6
GO:0044267	cellular protein metabolic process	3273	59	67.9	-8.9	0.9	1	0.9
GO:0005912	adherens junction	380	5	7.9	-2.9	0.9	1	0.6
GO:0006952	defense response	848	13	17.6	-4.6	0.9	1	0.7
GO:0044444	cytoplasmic part	5297	99	109.8	-10.8	0.9	1	0.9
GO:0034109	homotypic cell-cell adhesion	384	5	8	-3	0.9	1	0.6
GO:0043087	regulation of GTPase activity	386	5	8	-3	0.91	1	0.6
GO:0019941	modification-dependent protein catabolic process	388	5	8	-3	0.91	1	0.6
GO:0042493	response to drug	511	7	10.6	-3.6	0.91	1	0.7
GO:0008610	lipid biosynthetic process	390	5	8.1	-3.1	0.91	1	0.6
GO:0070161	anchoring junction	392	5	8.1	-3.1	0.91	1	0.6
GO:0098590	plasma membrane region	454	6	9.4	-3.4	0.91	1	0.6
GO:1901135	carbohydrate derivative metabolic process	750	11	15.5	-4.5	0.91	1	0.7
GO:0043632	modification-dependent macromolecule catabolic process	393	5	8.1	-3.1	0.91	1	0.6
GO:0043086	negative regulation of catalytic activity	577	8	12	-4	0.91	1	0.7
GO:0044257	cellular protein catabolic process	457	6	9.5	-3.5	0.91	1	0.6
GO:0016023	cytoplasmic membrane-bounded vesicle	756	11	15.7	-4.7	0.92	1	0.7
GO:0008104	protein localization	1597	26	33.1	-7.1	0.92	1	0.8
GO:0051246	regulation of protein metabolic process	1708	28	35.4	-7.4	0.92	1	0.8
GO:0046649	lymphocyte activation	468	6	9.7	-3.7	0.93	1	0.6
GO:0032268	regulation of cellular protein metabolic process	1550	25	32.1	-7.1	0.93	1	0.8
GO:0019752	carboxylic acid metabolic process	942	14	19.5	-5.5	0.93	1	0.7
GO:0044723	single-organism carbohydrate metabolic process	471	6	9.8	-3.8	0.93	1	0.6
GO:0048534	hematopoietic or lymphoid organ development	655	9	13.6	-4.6	0.93	1	0.7
GO:0001775	cell activation	656	9	13.6	-4.6	0.93	1	0.7
GO:0019725	cellular homeostasis	597	8	12.4	-4.4	0.93	1	0.6
GO:0005829	cytosol	1285	20	26.6	-6.6	0.93	1	0.8
GO:0051336	regulation of hydrolase activity	896	13	18.6	-5.6	0.93	1	0.7
GO:0031224	intrinsic component of membrane	4392	79	91.1	-12.1	0.94	1	0.9
GO:0044432	endoplasmic reticulum part	607	8	12.6	-4.6	0.94	1	0.6
GO:0031410	cytoplasmic vesicle	851	12	17.6	-5.6	0.94	1	0.7
GO:0005975	carbohydrate metabolic process	553	7	11.5	-4.5	0.94	1	0.6
GO:1901564	organonitrogen compound metabolic process	1254	19	26	-7	0.94	1	0.7
GO:0050877	neurological system process	1753	28	36.3	-8.3	0.94	1	0.8
GO:0044281	small molecule metabolic process	1593	25	33	-8	0.95	1	0.8
GO:0030036	actin cytoskeleton organization	430	5	8.9	-3.9	0.95	1	0.6
GO:0045321	leukocyte activation	558	7	11.6	-4.6	0.95	1	0.6
GO:0051129	negative regulation of cellular component organization	432	5	9	-4	0.95	1	0.6
GO:1902582	single-organism intracellular transport	922	13	19.1	-6.1	0.95	1	0.7
GO:0002520	immune system development	689	9	14.3	-5.3	0.95	1	0.6
GO:0033036	macromolecule localization	1834	29	38	-9	0.95	1	0.8
GO:0051603	proteolysis involved in cellular protein catabolic process	442	5	9.2	-4.2	0.95	1	0.5
GO:0042221	response to chemical	3843	67	79.7	-12.7	0.95	1	0.8
GO:0016021	integral component of membrane	4313	76	89.4	-13.4	0.96	1	0.8
GO:0098588	bounding membrane of organelle	1345	20	27.9	-7.9	0.96	1	0.7
GO:0019538	protein metabolic process	3862	67	80.1	-13.1	0.96	1	0.8
GO:0044711	single-organism biosynthetic process	1007	14	20.9	-6.9	0.96	1	0.7
GO:0044093	positive regulation of molecular function	1186	17	24.6	-7.6	0.96	1	0.7
GO:0051716	cellular response to stimulus	5875	106	121.8	-15.8	0.96	1	0.9
GO:0071702	organic substance transport	1702	26	35.3	-9.3	0.96	1	0.7
GO:0007165	signal transduction	4866	86	100.9	-14.9	0.96	1	0.9
GO:0005789	endoplasmic reticulum membrane	528	6	10.9	-4.9	0.96	1	0.5
GO:0002682	regulation of immune system process	781	10	16.2	-6.2	0.96	1	0.6
GO:0030529	ribonucleoprotein complex	601	7	12.5	-5.5	0.97	1	0.6
GO:0042175	nuclear outer membrane-endoplasmic reticulum membrane network	538	6	11.2	-5.2	0.97	1	0.5
GO:0007166	cell surface receptor signaling pathway	3291	55	68.2	-13.2	0.97	1	0.8
GO:0044265	cellular macromolecule catabolic process	610	7	12.6	-5.6	0.97	1	0.6
GO:0098589	membrane region	1104	15	22.9	-7.9	0.97	1	0.7
GO:0045184	establishment of protein localization	1222	17	25.3	-8.3	0.97	1	0.7
GO:0002684	positive regulation of immune system process	556	6	11.5	-5.5	0.98	1	0.5
GO:0051248	negative regulation of protein metabolic process	688	8	14.3	-6.3	0.98	1	0.6
GO:0030163	protein catabolic process	564	6	11.7	-5.7	0.98	1	0.5
GO:0044710	single-organism metabolic process	3607	60	74.8	-14.8	0.98	1	0.8
GO:0080134	regulation of response to stress	762	9	15.8	-6.8	0.98	1	0.6
GO:0032269	negative regulation of cellular protein metabolic process	635	7	13.2	-6.2	0.98	1	0.5
GO:0051345	positive regulation of hydrolase activity	569	6	11.8	-5.8	0.98	1	0.5
GO:0006629	lipid metabolic process	892	11	18.5	-7.5	0.98	1	0.6
GO:0019904	protein domain specific binding	573	6	11.9	-5.9	0.98	1	0.5
GO:0043085	positive regulation of catalytic activity	962	12	19.9	-7.9	0.98	1	0.6
GO:0050790	regulation of catalytic activity	1570	22	32.5	-10.5	0.98	1	0.7
GO:0046907	intracellular transport	1128	14	23.4	-9.4	0.99	1	0.6
GO:0016788	hydrolase activity, acting on ester bonds	545	5	11.3	-6.3	0.99	1	0.4
GO:0030097	hemopoiesis	622	6	12.9	-6.9	0.99	1	0.5
GO:1903561	extracellular vesicle	2199	32	45.6	-13.6	0.99	1	0.7
GO:0070062	extracellular vesicular exosome	2199	32	45.6	-13.6	0.99	1	0.7
GO:0034613	cellular protein localization	1022	12	21.2	-9.2	0.99	1	0.6
GO:0065010	extracellular membrane-bounded organelle	2204	32	45.7	-13.7	0.99	1	0.7
GO:0043230	extracellular organelle	2204	32	45.7	-13.7	0.99	1	0.7
GO:0070727	cellular macromolecule localization	1028	12	21.3	-9.3	0.99	1	0.6
GO:0044425	membrane part	5322	90	110.3	-20.3	0.99	1	0.8
GO:0044248	cellular catabolic process	1158	14	24	-10	0.99	1	0.6
GO:0061024	membrane organization	564	5	11.7	-6.7	0.99	1	0.4
GO:0031090	organelle membrane	1846	25	38.3	-13.3	0.99	1	0.7
GO:0005739	mitochondrion	1375	17	28.5	-11.5	0.99	1	0.6
GO:0015031	protein transport	1138	13	23.6	-10.6	0.99	1	0.6
GO:1901575	organic substance catabolic process	1202	14	24.9	-10.9	0.99	1	0.6
GO:0044255	cellular lipid metabolic process	669	6	13.9	-7.9	0.99	1	0.4
GO:0009056	catabolic process	1392	17	28.9	-11.9	0.99	1	0.6
GO:0031982	vesicle	2848	42	59	-17	1	1	0.7
GO:0009057	macromolecule catabolic process	747	7	15.5	-8.5	1	1	0.5
GO:0031988	membrane-bounded vesicle	2742	40	56.8	-16.8	1	1	0.7
GO:0006886	intracellular protein transport	629	5	13	-8	1	1	0.4
GO:0006955	immune response	794	7	16.5	-9.5	1	1	0.4
GO:0031967	organelle envelope	736	6	15.3	-9.3	1	1	0.4
GO:0031975	envelope	739	6	15.3	-9.3	1	1	0.4
GO:0019637	organophosphate metabolic process	686	5	14.2	-9.2	1	1	0.4
GO:0004871	signal transducer activity	2112	26	43.8	-17.8	1	1	0.6
GO:0007600	sensory perception	1452	15	30.1	-15.1	1	1	0.5
GO:0055114	oxidation-reduction process	746	5	15.5	-10.5	1	1	0.3
GO:0006508	proteolysis	1197	11	24.8	-13.8	1	1	0.4
GO:0004888	transmembrane signaling receptor activity	1809	19	37.5	-18.5	1	1	0.5
GO:0038023	signaling receptor activity	1896	20	39.3	-19.3	1	1	0.5
GO:0016787	hydrolase activity	1900	20	39.4	-19.4	1	1	0.5
GO:0004872	receptor activity	2049	22	42.5	-20.5	1	1	0.5
GO:0007186	G-protein coupled receptor signaling pathway	1837	14	38.1	-24.1	1	1	0.4
GO:0004930	G-protein coupled receptor activity	1378	8	28.6	-20.6	1	1	0.3
