# Supplementary material for: Microarray and qPCR Analysis of Mitochondrial Metabolism Activation during Prenatal and Early Postnatal Development in Rats and Humans with Emphasis on CoQ10 Biosynthesis
Source: Biology (Basel). 2021 May 8;10(5):418. doi: 10.3390/biology10050418 (PMC8150536; doi:10.3390/biology10050418)
Supplement: Supplementary file 1 [file biology-10-00418-s001.zip › biology-10-00418-s001/Krizova et al_Tables S1 showing GO categories of profiles gene symbols co-clustered in microarray GO and STEM analysis/Table S1 MUSCLE cluster 3 Genetable.xlsx]

## Sheet: Table S1 MUSCLE cluster 3 Genet
Microarray and qPCR analysis of mitochondrial metabolism activation during prenatal and early postnatal development in rat and human with emphasis on CoQ10 biosynthesis
Jana Krizova, Martina Hulkova, Vaclav Capek, Petr Mlejnek, Jan Silhavy, Marketa Tesarova, Jiri Zeman, Hana Hansikova
(Table S1)
Gene Table for Profile 0 (0.0,-2.0,-3.0,-4.0,-2.0)
Num. Genes Expected	Num. Genes Assigned	P-Value	Significant
169	30.1	4.4e-70	(significant)
-------
Selected	Weight	Gene Symbol	SPOT	0	4	6	7	10
	1	COX6B2	ID_308	0	-1.59	-1.91	-1.98	-1.58
	1	EID2	ID_501	0	-0.89	-1.2	-1.38	-0.93
	1	LINS	ID_750	0	-0.44	-0.68	-1.1	-0.82
	1	MEX3B	ID_806	0	-1.16	-1.52	-1.64	-1.35
	1	CTF1	ID_1146	0	-0.87	-1.02	-1.15	-0.82
	1	B4GALNT4	ID_1246	0	-1.63	-2.24	-2.46	-2.41
	1	RBM4B	ID_1316	0	-0.94	-1.19	-1.25	-1.09
	1	ZBTB3	ID_1389	0	-0.58	-0.74	-1.09	-0.65
	1	LPCAT1	ID_1818	0	-0.37	-0.63	-1.02	-0.64
	1	E2F5	ID_1949;ID_13241	0	-0.82	-1.2	-1.22	-1.04
	1	CCND1	ID_3023	0	-0.39	-0.76	-1.03	-0.69
	1	CDCA5	ID_3130	0	-0.46	-0.98	-1.19	-0.79
	1	TMEM216	ID_3165	0	-0.94	-1.18	-1.19	-0.93
	1	TMEM138	ID_3167	0	-0.53	-0.95	-1.35	-0.75
	1	PCGF6	ID_3378	0	-0.54	-0.95	-1.06	-0.55
	1	CCNJL	ID_3598	0	-0.6	-0.83	-1.05	-0.65
	1	TRAF4	ID_3974	0	-0.64	-1	-1.57	-0.99
	1	TMEM98	ID_4015	0	-0.75	-0.92	-1.14	-0.93
	1	MMD	ID_4093	0	-0.66	-0.93	-1.05	-0.92
	1	SAMD14	ID_4110	0	-0.91	-1.07	-1.17	-1.1
	1	FZD2	ID_4229	0	-0.71	-0.89	-1.26	-1.01
	1	MAP2K6	ID_4284	0	-0.91	-1.04	-1.33	-0.99
	1	SOX9	ID_4289	0	-1.54	-1.82	-1.94	-1.44
	1	NTN3	ID_4474	0	-0.69	-1.08	-1.34	-1.04
	1	LOC691995	ID_4850	0	-1.31	-1.75	-2.07	-1.94
	1	CTNS	ID_4863	0	-0.76	-1	-1.06	-0.99
	1	UNC119	ID_4913	0	-0.99	-1.48	-1.69	-1.35
	1	ARL6	ID_5466	0	-0.74	-0.96	-1.07	-0.84
	1	CEP97	ID_5515	0	-0.78	-0.75	-1.15	-0.86
	1	RFC4	ID_5641	0	-0.66	-0.9	-1.01	-0.99
	1	TBCCD1	ID_5643	0	-0.56	-0.64	-1.21	-0.9
	1	RGD1308065 /// MIR130B	ID_5707	0	-1.42	-1.68	-1.93	-1.79
	1	CTXN1	ID_6061	0	-1.8	-2.22	-2.16	-2.07
	1	NOC4L	ID_6369	0	-0.72	-1.07	-1.19	-0.82
	1	GAL3ST4	ID_6541	0	-0.74	-0.83	-1.07	-0.65
	1	FAM101A /// FAM101A	ID_6621	0	-0.84	-1.23	-1.48	-1.13
	1	TBX3	ID_6680	0	-1.22	-1.41	-1.68	-1.35
	1	ANKRD45	ID_6948	0	-1.95	-2.29	-2.39	-2.27
	1	KIF26B	ID_7084;ID_7086;ID_7087;ID_7088	0	-1.3	-1.6	-1.69	-1.68
	1	TMEM206	ID_7141	0	-0.48	-0.8	-1.12	-0.77
	1	BCL2	ID_7167	0	-0.59	-0.93	-1.08	-0.89
	1	PPOX	ID_7431	0	-0.75	-0.89	-1.07	-0.47
	1	USP21	ID_7432	0	-0.63	-0.89	-1.11	-0.78
	1	KCNK2	ID_7522	0	-0.54	-0.78	-1.11	-0.87
	1	SERTAD4	ID_7536	0	-0.6	-1.08	-1.6	-0.99
	1	ADAMTS3	ID_7638;ID_7639	0	-0.53	-0.74	-1.14	-0.88
	1	MTF2	ID_7988	0	-0.69	-0.83	-1.08	-0.99
	1	AFP	ID_8083	0	-2.87	-2.76	-3.59	-2.88
	1	UCHL1	ID_8175	0	-1.59	-2.5	-2.74	-2.25
	1	CYTL1	ID_8246	0	-0.87	-1.26	-1.47	-1.3
	1	PAPOLG	ID_8384	0	-0.77	-0.95	-1.05	-0.99
	1	ZFP503	ID_8408	0	-0.65	-0.87	-1.04	-0.75
	1	NYNRIN	ID_8641;ID_8642	0	-0.62	-0.95	-1.4	-1.15
	1	FGF9	ID_8678	0	-0.65	-0.88	-1.13	-0.92
	1	KBTBD6 /// LOC100909827	ID_8788	0	-0.75	-1.05	-1.3	-0.74
	1	WNT5A	ID_9330	0	-1.24	-1.66	-1.56	-1.32
	1	SPOCK3	ID_9853	0	-1.3	-1.53	-1.74	-1.72
	1	SFRP1	ID_9977	0	-1.33	-1.53	-1.65	-1.49
	1	CDC14B	ID_10101	0	-0.94	-1.18	-1.19	-0.95
	1	LYRM4	ID_10241	0	-0.61	-0.96	-1.18	-0.88
	1	TGIF2	ID_10347;ID_15425;ID_15426	0	-0.83	-1.37	-1.71	-1.25
	1	FOXC1	ID_10644	0	-0.94	-1.16	-1.43	-0.89
	1	HIST1H2BK	ID_10693	0	-0.5	-0.49	-1	-0.36
	1	ZFP184 /// LOC100365915	ID_10695	0	-0.76	-0.82	-1.09	-0.8
	1	HIST1H2AK	ID_10705	0	-0.37	-0.76	-1.06	-0.51
	1	PCDHB4	ID_10957	0	-1.06	-1.58	-1.56	-1.29
	1	PCDHB8	ID_10961	0	-0.9	-1.04	-1.22	-0.91
	1	KCTD1	ID_11206	0	-0.7	-0.93	-1.01	-0.63
	1	TPGS2	ID_11232;ID_25576	0	-0.73	-1.1	-1.15	-0.9
	1	ZFP423	ID_11551	0	-0.87	-1.06	-1.12	-1.02
	1	LOC361414	ID_11756	0	-0.93	-0.97	-1.13	-0.93
	1	ACD	ID_12009	0	-0.62	-0.83	-1.02	-0.63
	1	TMEM231	ID_12060	0	-0.43	-0.74	-1.04	-0.75
	1	LOC688400	ID_12190;ID_12191	0	-1.27	-1.6	-1.93	-1.44
	1	MME	ID_12558	0	-1.06	-1.54	-1.72	-1.09
	1	SFRP2	ID_12612	0	-0.67	-1.19	-1.32	-1.08
	1	VPS72	ID_12743	0	-0.69	-1.06	-1.04	-0.89
	1	PAPSS1	ID_12925	0	-0.71	-0.97	-1.02	-0.87
	1	UNC5C	ID_12964	0	-2.52	-3.05	-3.28	-2.99
	1	NEGR1	ID_13001	0	-1.91	-2.34	-2.41	-2.39
	1	CCNB1	ID_13114	0	-0.36	-0.6	-1.02	-0.67
	1	CDH6	ID_13215	0	-0.84	-1.35	-1.37	-1.05
	1	SHOX2 /// RSRC1	ID_13405	0	-1.02	-1.38	-1.59	-1.32
	1	TRIM59	ID_13411	0	-0.63	-0.75	-1.12	-0.35
	1	GRIA2	ID_13437	0	-1.44	-1.63	-2.02	-1.66
	1	EFNA4	ID_13502	0	-1.17	-1.4	-1.54	-1.43
	1	MMP11	ID_14053	0	-0.68	-1.31	-1.48	-1.24
	1	LRRTM3	ID_14440	0	-0.85	-1.14	-1.05	-0.87
	1	WASF1	ID_14554	0	-0.94	-1.31	-1.39	-1.1
	1	PRRX2	ID_14666	0	-0.76	-1.03	-1.04	-0.95
	1	NCS1	ID_14669	0	-0.53	-0.79	-1.04	-0.82
	1	B3GALT1	ID_14811	0	-0.98	-1.14	-1.32	-1.14
	1	BBS5	ID_14820	0	-0.91	-1.07	-1.1	-1.09
	1	HOXD10	ID_14857	0	-2.24	-2.5	-2.82	-2.69
	1	DUSP19	ID_14884	0	-0.69	-0.99	-1.43	-1.11
	1	MPPED2	ID_15065	0	-1.61	-2.17	-2.59	-2.26
	1	SNAI1	ID_15507	0	-0.6	-0.81	-1.19	-0.54
	1	RPRM	ID_15806	0	-1.18	-1.59	-1.74	-1.62
	1	TTBK2	ID_16249	0	-0.65	-0.83	-1.04	-0.97
	1	AURKA	ID_16567	0	-0.41	-0.69	-1.05	-0.75
	1	MTERF	ID_16705	0	-0.6	-0.82	-1.3	-0.75
	1	TIA1	ID_17122	0	-0.69	-0.92	-1.03	-0.98
	1	PIANP	ID_17304	0	-0.86	-0.96	-1.13	-1.05
	1	DLX5	ID_17540	0	-0.72	-1.51	-2.06	-0.99
	1	GRM8 /// GRM8	ID_17590	0	-1.01	-1.13	-1.24	-1.09
	1	HOXA5 /// LOC100909641 /// LOC100911546	ID_17718	0	-0.87	-0.97	-1.11	-0.99
	1	LOC100909714 /// LOC100911668 /// LOC100913071 /// LOC100912608	ID_17723	0	-0.87	-1.08	-1.65	-1.21
	1	HOXA13	ID_17725	0	-2.63	-3.17	-3.08	-2.9
	1	TRIL	ID_17730	0	-0.64	-1	-1.16	-0.86
	1	WDR54	ID_17876	0	-0.82	-0.98	-1.15	-1.05
	1	GMCL1	ID_17914	0	-0.93	-0.98	-1.25	-1.05
	1	ZFP422	ID_18033	0	-0.84	-1.14	-1.25	-1.15
	1	SOX5L1	ID_18254	0	-1.2	-1.39	-1.36	-1.31
	1	RBM12B /// LOC679087	ID_18367	0	-0.52	-0.69	-1.11	-0.81
	1	CALB1	ID_18375	0	-1.06	-1.23	-1.23	-1.17
	1	SSBP3	ID_18666	0	-0.79	-1	-1.13	-0.78
	1	PIK3R3	ID_18725	0	-1.05	-1.37	-1.34	-1.08
	1	MARCKSL1 /// LOC100911122 /// LOC100911158	ID_18849	0	-0.59	-0.97	-1.03	-0.93
	1	ID3	ID_18911	0	-0.69	-1.04	-1.43	-0.81
	1	RDH10	ID_19086	0	-1.22	-1.55	-1.61	-1.28
	1	TLE1	ID_19379	0	-1.08	-1.24	-1.42	-1.18
	1	FBLIM1	ID_19781	0	-0.98	-1.21	-1.27	-1.11
	1	GEMIN6	ID_19919	0	-0.33	-0.64	-1.08	-0.53
	1	TWIST1	ID_20079	0	-0.73	-1.01	-1	-0.91
	1	FLRT2	ID_20309	0	-0.97	-1.28	-1.51	-0.94
	1	TTC8	ID_20316	0	-0.75	-1.07	-1.06	-0.81
	1	SIX2	ID_20609	0	-1.35	-1.5	-1.93	-1.76
	1	LTBP1	ID_20631	0	-0.77	-1	-1.1	-0.94
	1	AGBL5	ID_20665	0	-1.08	-1.24	-1.38	-1.25
	1	KCNH5	ID_20861	0	-0.61	-0.89	-1.02	-0.96
	1	BAALC	ID_21498	0	-1.29	-1.44	-1.54	-1.49
	1	SEPT3	ID_21672	0	-2.32	-3.16	-3.29	-3.19
	1	SMARCD1	ID_21768	0	-0.77	-1.02	-0.96	-0.8
	1	SUOX	ID_21849	0	-0.91	-1.26	-1.38	-1.26
	1	GDF11	ID_21855	0	-0.6	-0.92	-1.41	-1.04
	1	EFNA2	ID_21968	0	-0.92	-1.26	-1.39	-1.32
	1	ATXN7L3B	ID_22156	0	-0.9	-1.19	-1.22	-1.06
	1	THAP2	ID_22165	0	-0.43	-0.56	-1.09	-0.8
	1	LGR5	ID_22168	0	-0.51	-1.02	-0.91	-0.47
	1	LDOC1L	ID_22539	0	-0.94	-1.17	-1.35	-1.12
	1	DBX2	ID_22587	0	-1.66	-1.71	-1.95	-1.7
	1	CSRNP2	ID_22650	0	-0.51	-0.93	-1.18	-0.97
	1	CHORDC1	ID_22754	0	-0.46	-0.68	-1.26	-0.71
	1	VOF16	ID_22974	0	-1.43	-1.77	-1.84	-1.84
	1	STRA6	ID_23081	0	-2.23	-3.07	-3.1	-2.69
	1	IRAK1BP1	ID_23210	0	-0.81	-1.08	-1.01	-0.86
	1	CEP70	ID_23265	0	-1.2	-1.52	-1.51	-1.18
	1	ABHD14B	ID_23293	0	-0.75	-1.12	-1.19	-1.08
	1	EXOG	ID_23400	0	-0.62	-0.87	-1.11	-0.91
	1	HYLS1	ID_23607	0	-0.36	-0.56	-1.04	-0.6
	1	SMAD6	ID_23839	0	-0.44	-0.69	-1.44	-0.41
	1	EPHB1	ID_23983	0	-0.92	-1.27	-1.24	-0.8
	1	FAM212A	ID_24029	0	-0.64	-0.96	-1.29	-1.01
	1	WDR6 /// DALRD3	ID_24035	0	-0.76	-1.13	-1.37	-1.04
	1	NRADD	ID_24051	0	-1.2	-1.5	-1.51	-1.22
	1	FOXP4	ID_24154	0	-1	-1.2	-1.4	-1.25
	1	GULP1	ID_24313	0	-0.77	-1	-1.08	-0.89
	1	SNED1	ID_24539	0	-0.85	-0.86	-1.02	-0.87
	1	RGD1308299	ID_24602	0	-0.97	-1.08	-1.23	-1.13
	1	KCNQ5	ID_24683	0	-1.13	-1.33	-1.45	-1.21
	1	EPHA4	ID_24876	0	-1.41	-1.67	-2.01	-1.62
	1	CBX2	ID_25088	0	-0.67	-0.85	-1.2	-1.05
	1	AMOT	ID_25282	0	-1.21	-1.9	-1.95	-1.61
	1	PHEX	ID_25372	0	-0.92	-0.9	-1.33	-0.51
	1	RRAGB /// LOC100909655	ID_25889	0	-2.02	-2.57	-2.8	-2.73
	1	ARHGEF9 /// LOC100912165	ID_26030	0	-0.69	-0.89	-1.14	-1.02
	1	NAP1L3	ID_26134	0	-0.91	-1.08	-1.36	-1.2
	1	PDZD4	ID_26290	0	-0.75	-0.95	-1.02	-1
	1	LOC689194	ID_27082	0	-1.06	-1.52	-1.85	-1.33
