# Supplementary material for: Microarray and qPCR Analysis of Mitochondrial Metabolism Activation during Prenatal and Early Postnatal Development in Rats and Humans with Emphasis on CoQ10 Biosynthesis
Source: Biology (Basel). 2021 May 8;10(5):418. doi: 10.3390/biology10050418 (PMC8150536; doi:10.3390/biology10050418)
Supplement: Supplementary file 1 [file biology-10-00418-s001.zip › biology-10-00418-s001/Krizova et al_Tables S1 showing GO categories of profiles gene symbols co-clustered in microarray GO and STEM analysis/Table S1 MUSCLE cluster 3 GOtable.xlsx]

## Sheet: Table S1 MUSCLE cluster 3 GOtab
Microarray and qPCR analysis of mitochondrial metabolism activation during prenatal and early postnatal development in rat and human with emphasis on CoQ10 biosynthesis
Jana Krizova, Martina Hulkova, Vaclav Capek, Petr Mlejnek, Jan Silhavy, Marketa Tesarova, Jiri Zeman, Hana Hansikova
(Table S1)
GO Results for Profile 0 based on the actual number of genes assigned to the profile (0.0,-2.0,-3.0,-4.0,-2.0)
-------
Category ID	Category Name	#Genes Category	#Genes Assigned	#Genes Expected	#Genes Enriched	p-value	Corrected p-value	Fold
GO:0007423	sensory organ development	484	24	4.1	19.9	3.2e-12	<0.001	5.9
GO:0035295	tube development	582	26	4.9	21.1	3.9e-12	<0.001	5.3
GO:0009653	anatomical structure morphogenesis	2013	48	17	31	1.7e-11	<0.001	2.8
GO:0048598	embryonic morphogenesis	515	23	4.4	18.6	7.6e-11	<0.001	5.3
GO:0090596	sensory organ morphogenesis	237	16	2	14	1.9e-10	<0.001	8
GO:0001655	urogenital system development	316	18	2.7	15.3	2.1e-10	<0.001	6.7
GO:0072001	renal system development	277	17	2.3	14.7	2.2e-10	<0.001	7.3
GO:0009790	embryo development	887	29	7.5	21.5	3.6e-10	<0.001	3.9
GO:0048856	anatomical structure development	4083	70	34.6	35.4	3.9e-10	<0.001	2
GO:0009887	organ morphogenesis	804	27	6.8	20.2	8.9e-10	<0.001	4
GO:0044767	single-organism developmental process	4450	73	37.7	35.3	9.9e-10	<0.001	1.9
GO:0035107	appendage morphogenesis	134	12	1.1	10.9	1.6e-09	<0.001	10.6
GO:0035108	limb morphogenesis	134	12	1.1	10.9	1.6e-09	<0.001	10.6
GO:0030326	embryonic limb morphogenesis	112	11	0.9	10.1	2.9e-09	<0.001	11.6
GO:0035113	embryonic appendage morphogenesis	112	11	0.9	10.1	2.9e-09	<0.001	11.6
GO:0048731	system development	3472	61	29.4	31.6	4.1e-09	<0.001	2.1
GO:0060173	limb development	152	12	1.3	10.7	6.7e-09	<0.001	9.3
GO:0048736	appendage development	152	12	1.3	10.7	6.7e-09	<0.001	9.3
GO:0007275	multicellular organismal development	3796	64	32.1	31.9	7.3e-09	<0.001	2
GO:0048546	digestive tract morphogenesis	50	8	0.4	7.6	8.8e-09	<0.001	18.9
GO:0009888	tissue development	1535	36	13	23	1.7e-08	<0.001	2.8
GO:0043583	ear development	202	13	1.7	11.3	1.8e-08	<0.001	7.6
GO:0060429	epithelium development	931	27	7.9	19.1	2e-08	<0.001	3.4
GO:0048646	anatomical structure formation involved in morphogenesis	899	26	7.6	18.4	4e-08	<0.001	3.4
GO:0001822	kidney development	259	14	2.2	11.8	4.6e-08	<0.001	6.4
GO:0000902	cell morphogenesis	905	26	7.7	18.3	4.6e-08	<0.001	3.4
GO:0035239	tube morphogenesis	348	16	2.9	13.1	4.7e-08	<0.001	5.4
GO:0007548	sex differentiation	261	14	2.2	11.8	5.1e-08	<0.001	6.3
GO:0001501	skeletal system development	400	17	3.4	13.6	5.5e-08	<0.001	5
GO:0048869	cellular developmental process	3087	54	26.1	27.9	5.9e-08	<0.001	2.1
GO:0001654	eye development	311	15	2.6	12.4	6.7e-08	<0.001	5.7
GO:0043010	camera-type eye development	271	14	2.3	11.7	8.1e-08	<0.001	6.1
GO:0048858	cell projection morphogenesis	579	20	4.9	15.1	1.1e-07	<0.001	4.1
GO:0048864	stem cell development	238	13	2	11	1.3e-07	<0.001	6.5
GO:0001657	ureteric bud development	97	9	0.8	8.2	1.4e-07	<0.001	11
GO:0072163	mesonephric epithelium development	98	9	0.8	8.2	1.5e-07	<0.001	10.9
GO:0072164	mesonephric tubule development	98	9	0.8	8.2	1.5e-07	<0.001	10.9
GO:0048565	digestive tract development	129	10	1.1	8.9	1.5e-07	<0.001	9.2
GO:0032990	cell part morphogenesis	597	20	5.1	14.9	1.7e-07	<0.001	4
GO:0032989	cellular component morphogenesis	975	26	8.3	17.7	2e-07	<0.001	3.2
GO:0001823	mesonephros development	102	9	0.9	8.1	2.1e-07	<0.001	10.4
GO:0072073	kidney epithelium development	134	10	1.1	8.9	2.1e-07	<0.001	8.8
GO:0048568	embryonic organ development	397	16	3.4	12.6	2.8e-07	<0.001	4.8
GO:0048562	embryonic organ morphogenesis	256	13	2.2	10.8	2.9e-07	<0.001	6
GO:0007399	nervous system development	1730	36	14.6	21.4	3.4e-07	<0.001	2.5
GO:0055123	digestive system development	141	10	1.2	8.8	3.4e-07	<0.001	8.4
GO:0048762	mesenchymal cell differentiation	141	10	1.2	8.8	3.4e-07	<0.001	8.4
GO:0060485	mesenchyme development	179	11	1.5	9.5	3.7e-07	<0.001	7.3
GO:0045137	development of primary sexual characteristics	220	12	1.9	10.1	3.9e-07	<0.001	6.4
GO:0003002	regionalization	312	14	2.6	11.4	4.5e-07	<0.001	5.3
GO:0097485	neuron projection guidance	147	10	1.2	8.8	5.1e-07	<0.001	8
GO:0007411	axon guidance	147	10	1.2	8.8	5.1e-07	<0.001	8
GO:0001656	metanephros development	83	8	0.7	7.3	5.1e-07	<0.001	11.4
GO:0043009	chordate embryonic development	583	19	4.9	14.1	5.4e-07	<0.001	3.9
GO:0031323	regulation of cellular metabolic process	3961	61	33.5	27.5	5.8e-07	<0.001	1.8
GO:0048513	organ development	2690	47	22.8	24.2	6.3e-07	<0.001	2.1
GO:0009792	embryo development ending in birth or egg hatching	589	19	5	14	6.3e-07	<0.001	3.8
GO:0060255	regulation of macromolecule metabolic process	3881	60	32.8	27.2	6.7e-07	<0.001	1.8
GO:0080090	regulation of primary metabolic process	3790	59	32.1	26.9	6.9e-07	<0.001	1.8
GO:0007167	enzyme linked receptor protein signaling pathway	653	20	5.5	14.5	7.1e-07	<0.001	3.6
GO:0048729	tissue morphogenesis	547	18	4.6	13.4	9.6e-07	0.002	3.9
GO:0007389	pattern specification process	390	15	3.3	11.7	1.2e-06	0.002	4.5
GO:0048468	cell development	1668	34	14.1	19.9	1.2e-06	0.002	2.4
GO:0014031	mesenchymal cell development	127	9	1.1	7.9	1.4e-06	0.004	8.4
GO:0048593	camera-type eye morphogenesis	96	8	0.8	7.2	1.6e-06	0.004	9.8
GO:0048863	stem cell differentiation	298	13	2.5	10.5	1.6e-06	0.004	5.2
GO:0048592	eye morphogenesis	130	9	1.1	7.9	1.6e-06	0.004	8.2
GO:0045596	negative regulation of cell differentiation	573	18	4.8	13.2	1.9e-06	0.004	3.7
GO:0030030	cell projection organization	961	24	8.1	15.9	2e-06	0.004	3
GO:0051171	regulation of nitrogen compound metabolic process	2802	47	23.7	23.3	2e-06	0.004	2
GO:0030154	cell differentiation	2892	48	24.5	23.5	2e-06	0.004	2
GO:0008406	gonad development	216	11	1.8	9.2	2.4e-06	0.004	6
GO:0051252	regulation of RNA metabolic process	2383	42	20.2	21.8	2.4e-06	0.004	2.1
GO:0060562	epithelial tube morphogenesis	310	13	2.6	10.4	2.5e-06	0.004	5
GO:0003006	developmental process involved in reproduction	595	18	5	13	3.1e-06	0.006	3.6
GO:2000112	regulation of cellular macromolecule biosynthetic process	2503	43	21.2	21.8	3.5e-06	0.006	2
GO:0010604	positive regulation of macromolecule metabolic process	1995	37	16.9	20.1	3.6e-06	0.006	2.2
GO:0010556	regulation of macromolecule biosynthetic process	2593	44	21.9	22.1	3.6e-06	0.006	2
GO:0060021	palate development	76	7	0.6	6.4	3.7e-06	0.006	10.9
GO:0001503	ossification	326	13	2.8	10.2	4.3e-06	0.006	4.7
GO:0090304	nucleic acid metabolic process	3251	51	27.5	23.5	4.6e-06	0.006	1.9
GO:0034641	cellular nitrogen compound metabolic process	4021	59	34	25	5e-06	0.006	1.7
GO:0042471	ear morphogenesis	112	8	0.9	7.1	5e-06	0.006	8.4
GO:1901360	organic cyclic compound metabolic process	3927	58	33.2	24.8	5.1e-06	0.006	1.7
GO:0009952	anterior/posterior pattern specification	191	10	1.6	8.4	5.4e-06	0.006	6.2
GO:0003401	axis elongation	31	5	0.3	4.7	5.8e-06	0.006	19.1
GO:0016070	RNA metabolic process	2855	46	24.2	21.8	8e-06	0.012	1.9
GO:0009889	regulation of biosynthetic process	2767	45	23.4	21.6	8.2e-06	0.012	1.9
GO:0003151	outflow tract morphogenesis	57	6	0.5	5.5	8.5e-06	0.012	12.4
GO:2000027	regulation of organ morphogenesis	159	9	1.3	7.7	8.6e-06	0.012	6.7
GO:0009798	axis specification	88	7	0.7	6.3	9.8e-06	0.014	9.4
GO:0019219	regulation of nucleobase-containing compound metabolic process	2610	43	22.1	20.9	1e-05	0.014	1.9
GO:0035282	segmentation	89	7	0.8	6.2	1.1e-05	0.014	9.3
GO:0030278	regulation of ossification	163	9	1.4	7.6	1.1e-05	0.014	6.5
GO:0006355	regulation of transcription, DNA-templated	2270	39	19.2	19.8	1.1e-05	0.016	2
GO:0000904	cell morphogenesis involved in differentiation	590	17	5	12	1.1e-05	0.016	3.4
GO:0031326	regulation of cellular biosynthetic process	2718	44	23	21	1.2e-05	0.016	1.9
GO:2000113	negative regulation of cellular macromolecule biosynthetic process	927	22	7.8	14.2	1.2e-05	0.016	2.8
GO:0046483	heterocycle metabolic process	3756	55	31.8	23.2	1.3e-05	0.018	1.7
GO:0048608	reproductive structure development	418	14	3.5	10.5	1.3e-05	0.018	4
GO:1903506	regulation of nucleic acid-templated transcription	2291	39	19.4	19.6	1.4e-05	0.018	2
GO:0010468	regulation of gene expression	2825	45	23.9	21.1	1.4e-05	0.018	1.9
GO:0061458	reproductive system development	421	14	3.6	10.4	1.5e-05	0.018	3.9
GO:2001141	regulation of RNA biosynthetic process	2296	39	19.4	19.6	1.5e-05	0.018	2
GO:0050793	regulation of developmental process	1789	33	15.1	17.9	1.5e-05	0.018	2.2
GO:0061326	renal tubule development	94	7	0.8	6.2	1.5e-05	0.018	8.8
GO:0045995	regulation of embryonic development	94	7	0.8	6.2	1.5e-05	0.018	8.8
GO:0044424	intracellular part	9649	109	81.7	27.3	1.5e-05	0.018	1.3
GO:0007178	transmembrane receptor protein serine/threonine kinase signaling pathway	263	11	2.2	8.8	1.5e-05	0.018	4.9
GO:0007409	axonogenesis	314	12	2.7	9.3	1.6e-05	0.018	4.5
GO:0051093	negative regulation of developmental process	736	19	6.2	12.8	1.6e-05	0.018	3.1
GO:0046660	female sex differentiation	131	8	1.1	6.9	1.6e-05	0.018	7.2
GO:0042472	inner ear morphogenesis	95	7	0.8	6.2	1.6e-05	0.02	8.7
GO:0031327	negative regulation of cellular biosynthetic process	1017	23	8.6	14.4	1.6e-05	0.02	2.7
GO:0030182	neuron differentiation	1018	23	8.6	14.4	1.7e-05	0.02	2.7
GO:0006807	nitrogen compound metabolic process	4276	60	36.2	23.8	1.7e-05	0.02	1.7
GO:0006725	cellular aromatic compound metabolic process	3788	55	32.1	22.9	1.7e-05	0.02	1.7
GO:0005622	intracellular	9918	111	83.9	27.1	1.8e-05	0.02	1.3
GO:0002009	morphogenesis of an epithelium	430	14	3.6	10.4	1.8e-05	0.02	3.8
GO:0003677	DNA binding	1404	28	11.9	16.1	1.9e-05	0.02	2.4
GO:0009890	negative regulation of biosynthetic process	1035	23	8.8	14.2	2.2e-05	0.02	2.6
GO:0006351	transcription, DNA-templated	2340	39	19.8	19.2	2.3e-05	0.022	2
GO:0006139	nucleobase-containing compound metabolic process	3635	53	30.8	22.2	2.4e-05	0.022	1.7
GO:0048839	inner ear development	181	9	1.5	7.5	2.4e-05	0.024	5.9
GO:0048699	generation of neurons	1121	24	9.5	14.5	2.6e-05	0.024	2.5
GO:0031324	negative regulation of cellular metabolic process	1673	31	14.2	16.8	2.6e-05	0.024	2.2
GO:0045595	regulation of cell differentiation	1275	26	10.8	15.2	2.6e-05	0.024	2.4
GO:0097659	nucleic acid-templated transcription	2359	39	20	19	2.7e-05	0.026	2
GO:0010558	negative regulation of macromolecule biosynthetic process	978	22	8.3	13.7	2.8e-05	0.026	2.7
GO:0010629	negative regulation of gene expression	1056	23	8.9	14.1	3e-05	0.032	2.6
GO:0019222	regulation of metabolic process	4660	63	39.4	23.6	3.1e-05	0.036	1.6
GO:0032774	RNA biosynthetic process	2372	39	20.1	18.9	3.1e-05	0.038	1.9
GO:0060070	canonical Wnt signaling pathway	188	9	1.6	7.4	3.3e-05	0.038	5.7
GO:0048705	skeletal system morphogenesis	190	9	1.6	7.4	3.6e-05	0.04	5.6
GO:0061564	axon development	342	12	2.9	9.1	3.6e-05	0.042	4.1
GO:0048666	neuron development	782	19	6.6	12.4	3.6e-05	0.042	2.9
GO:0010605	negative regulation of macromolecule metabolic process	1624	30	13.7	16.3	3.8e-05	0.046	2.2
GO:0046661	male sex differentiation	149	8	1.3	6.7	4e-05	0.052	6.3
GO:0043229	intracellular organelle	8410	97	71.2	25.8	4.2e-05	0.054	1.4
GO:0009892	negative regulation of metabolic process	1892	33	16	17	4.7e-05	0.054	2.1
GO:0048706	embryonic skeletal system development	112	7	0.9	6.1	4.7e-05	0.056	7.4
GO:0048522	positive regulation of cellular process	3443	50	29.1	20.9	5e-05	0.056	1.7
GO:0051216	cartilage development	154	8	1.3	6.7	5.1e-05	0.056	6.1
GO:0018130	heterocycle biosynthetic process	2702	42	22.9	19.1	5.3e-05	0.06	1.8
GO:0019438	aromatic compound biosynthetic process	2710	42	22.9	19.1	5.7e-05	0.062	1.8
GO:0001837	epithelial to mesenchymal transition	80	6	0.7	5.3	6e-05	0.064	8.9
GO:0043227	membrane-bounded organelle	8593	98	72.7	25.3	6.1e-05	0.064	1.3
GO:0044422	organelle part	5385	69	45.6	23.4	6.2e-05	0.064	1.5
GO:0051338	regulation of transferase activity	611	16	5.2	10.8	6.5e-05	0.068	3.1
GO:0008134	transcription factor binding	424	13	3.6	9.4	6.8e-05	0.068	3.6
GO:0043170	macromolecule metabolic process	6257	77	53	24	6.9e-05	0.068	1.5
GO:0048812	neuron projection morphogenesis	425	13	3.6	9.4	7e-05	0.068	3.6
GO:0007417	central nervous system development	822	19	7	12	7.1e-05	0.07	2.7
GO:0007507	heart development	429	13	3.6	9.4	7.7e-05	0.076	3.6
GO:0034654	nucleobase-containing compound biosynthetic process	2653	41	22.5	18.5	7.7e-05	0.076	1.8
GO:0061061	muscle structure development	491	14	4.2	9.8	7.8e-05	0.076	3.4
GO:0022008	neurogenesis	1202	24	10.2	13.8	7.8e-05	0.076	2.4
GO:0045892	negative regulation of transcription, DNA-templated	828	19	7	12	7.8e-05	0.076	2.7
GO:0044271	cellular nitrogen compound biosynthetic process	2750	42	23.3	18.7	8e-05	0.078	1.8
GO:0045444	fat cell differentiation	165	8	1.4	6.6	8.3e-05	0.08	5.7
GO:0090263	positive regulation of canonical Wnt signaling pathway	53	5	0.4	4.6	8.5e-05	0.082	11.1
GO:0044446	intracellular organelle part	5227	67	44.2	22.8	8.5e-05	0.082	1.5
GO:0010467	gene expression	3331	48	28.2	19.8	9.1e-05	0.082	1.7
GO:0051726	regulation of cell cycle	630	16	5.3	10.7	9.3e-05	0.082	3
GO:0005634	nucleus	4725	62	40	22	9.4e-05	0.082	1.6
GO:1903507	negative regulation of nucleic acid-templated transcription	840	19	7.1	11.9	9.4e-05	0.082	2.7
GO:0008584	male gonad development	125	7	1.1	5.9	9.5e-05	0.082	6.6
GO:0046546	development of primary male sexual characteristics	125	7	1.1	5.9	9.5e-05	0.082	6.6
GO:0042384	cilium assembly	126	7	1.1	5.9	0.0001	0.084	6.6
GO:0042733	embryonic digit morphogenesis	55	5	0.5	4.5	0.0001	0.088	10.7
GO:0006357	regulation of transcription from RNA polymerase II promoter	1382	26	11.7	14.3	0.0001	0.088	2.2
GO:0044237	cellular metabolic process	7100	84	60.1	23.9	0.00011	0.088	1.4
GO:0072089	stem cell proliferation	128	7	1.1	5.9	0.00011	0.09	6.5
GO:0044260	cellular macromolecule metabolic process	5588	70	47.3	22.7	0.00011	0.092	1.5
GO:0019220	regulation of phosphate metabolic process	1231	24	10.4	13.6	0.00011	0.092	2.3
GO:1901362	organic cyclic compound biosynthetic process	2793	42	23.6	18.4	0.00011	0.092	1.8
GO:0009059	macromolecule biosynthetic process	3268	47	27.7	19.3	0.00012	0.094	1.7
GO:0051174	regulation of phosphorus metabolic process	1235	24	10.5	13.5	0.00012	0.094	2.3
GO:1902679	negative regulation of RNA biosynthetic process	855	19	7.2	11.8	0.00012	0.094	2.6
GO:0090092	regulation of transmembrane receptor protein serine/threonine kinase signaling pathway	174	8	1.5	6.5	0.00012	0.094	5.4
GO:0014033	neural crest cell differentiation	57	5	0.5	4.5	0.00012	0.098	10.4
GO:0071900	regulation of protein serine/threonine kinase activity	332	11	2.8	8.2	0.00013	0.098	3.9
GO:0003231	cardiac ventricle development	92	6	0.8	5.2	0.00013	0.102	7.7
GO:0043231	intracellular membrane-bounded organelle	7593	88	64.3	23.7	0.00013	0.102	1.4
GO:0051403	stress-activated MAPK cascade	177	8	1.5	6.5	0.00014	0.102	5.3
GO:0031325	positive regulation of cellular metabolic process	2090	34	17.7	16.3	0.00014	0.102	1.9
GO:0046328	regulation of JNK cascade	134	7	1.1	5.9	0.00015	0.11	6.2
GO:0043565	sequence-specific DNA binding	727	17	6.2	10.8	0.00015	0.11	2.8
GO:0048332	mesoderm morphogenesis	60	5	0.5	4.5	0.00015	0.11	9.8
GO:0031175	neuron projection development	659	16	5.6	10.4	0.00016	0.11	2.9
GO:0031098	stress-activated protein kinase signaling cascade	182	8	1.5	6.5	0.00016	0.114	5.2
GO:0006366	transcription from RNA polymerase II promoter	1425	26	12.1	13.9	0.00017	0.114	2.2
GO:0043506	regulation of JUN kinase activity	61	5	0.5	4.5	0.00017	0.114	9.7
GO:0050679	positive regulation of epithelial cell proliferation	138	7	1.2	5.8	0.00018	0.122	6
GO:0051172	negative regulation of nitrogen compound metabolic process	1033	21	8.7	12.3	0.00018	0.124	2.4
GO:2000648	positive regulation of stem cell proliferation	62	5	0.5	4.5	0.00018	0.124	9.5
GO:0044464	cell part	11985	124	101.4	22.6	0.00018	0.124	1.2
GO:0010628	positive regulation of gene expression	1273	24	10.8	13.2	0.00019	0.124	2.2
GO:0051253	negative regulation of RNA metabolic process	886	19	7.5	11.5	0.00019	0.124	2.5
GO:0048667	cell morphogenesis involved in neuron differentiation	409	12	3.5	8.5	0.0002	0.124	3.5
GO:0045934	negative regulation of nucleobase-containing compound metabolic process	965	20	8.2	11.8	0.0002	0.128	2.4
GO:0007517	muscle organ development	292	10	2.5	7.5	0.0002	0.128	4
GO:0060828	regulation of canonical Wnt signaling pathway	141	7	1.2	5.8	0.0002	0.128	5.9
GO:0016331	morphogenesis of embryonic epithelium	142	7	1.2	5.8	0.00021	0.132	5.8
GO:0044782	cilium organization	143	7	1.2	5.8	0.00022	0.138	5.8
GO:0044707	single-multicellular organism process	5815	71	49.2	21.8	0.00022	0.146	1.4
GO:0016055	Wnt signaling pathway	297	10	2.5	7.5	0.00023	0.146	4
GO:0030111	regulation of Wnt signaling pathway	191	8	1.6	6.4	0.00023	0.146	4.9
GO:0034645	cellular macromolecule biosynthetic process	3169	45	26.8	18.2	0.00023	0.148	1.7
GO:0048589	developmental growth	418	12	3.5	8.5	0.00024	0.15	3.4
GO:0003007	heart morphogenesis	193	8	1.6	6.4	0.00024	0.158	4.9
GO:0042325	regulation of phosphorylation	1060	21	9	12	0.00025	0.16	2.3
GO:0001932	regulation of protein phosphorylation	833	18	7	11	0.00025	0.16	2.6
GO:0030279	negative regulation of ossification	67	5	0.6	4.4	0.00026	0.166	8.8
GO:0061138	morphogenesis of a branching epithelium	195	8	1.7	6.3	0.00026	0.168	4.8
GO:0006935	chemotaxis	362	11	3.1	7.9	0.00027	0.17	3.6
GO:0021915	neural tube development	148	7	1.3	5.7	0.00027	0.17	5.6
GO:0007224	smoothened signaling pathway	105	6	0.9	5.1	0.00027	0.17	6.8
GO:0042330	taxis	363	11	3.1	7.9	0.00028	0.17	3.6
GO:0007254	JNK cascade	150	7	1.3	5.7	0.00029	0.172	5.5
GO:0060271	cilium morphogenesis	151	7	1.3	5.7	0.00031	0.18	5.5
GO:0007369	gastrulation	151	7	1.3	5.7	0.00031	0.18	5.5
GO:0043549	regulation of kinase activity	564	14	4.8	9.2	0.00033	0.192	2.9
GO:0061448	connective tissue development	202	8	1.7	6.3	0.00033	0.196	4.7
GO:0044702	single organism reproductive process	932	19	7.9	11.1	0.00035	0.2	2.4
GO:0044238	primary metabolic process	7110	82	60.2	21.8	0.00036	0.206	1.4
GO:0072358	cardiovascular system development	784	17	6.6	10.4	0.00037	0.206	2.6
GO:0072359	circulatory system development	784	17	6.6	10.4	0.00037	0.206	2.6
GO:0001763	morphogenesis of a branching structure	206	8	1.7	6.3	0.00038	0.208	4.6
GO:0051173	positive regulation of nitrogen compound metabolic process	1419	25	12	13	0.00038	0.21	2.1
GO:0001933	negative regulation of protein phosphorylation	260	9	2.2	6.8	0.00038	0.212	4.1
GO:0030178	negative regulation of Wnt signaling pathway	112	6	0.9	5.1	0.00038	0.212	6.3
GO:0030510	regulation of BMP signaling pathway	73	5	0.6	4.4	0.00039	0.216	8.1
GO:0032872	regulation of stress-activated MAPK cascade	157	7	1.3	5.7	0.00039	0.216	5.3
GO:0071704	organic substance metabolic process	7461	85	63.1	21.9	0.00039	0.216	1.3
GO:0070302	regulation of stress-activated protein kinase signaling cascade	158	7	1.3	5.7	0.0004	0.216	5.2
GO:0060560	developmental growth involved in morphogenesis	158	7	1.3	5.7	0.0004	0.216	5.2
GO:0051094	positive regulation of developmental process	945	19	8	11	0.00042	0.222	2.4
GO:0031399	regulation of protein modification process	1023	20	8.7	11.3	0.00042	0.222	2.3
GO:0048518	positive regulation of biological process	4048	53	34.3	18.7	0.00042	0.224	1.5
GO:0060537	muscle tissue development	325	10	2.8	7.2	0.00046	0.228	3.6
GO:0048754	branching morphogenesis of an epithelial tube	163	7	1.4	5.6	0.00048	0.242	5.1
GO:0003205	cardiac chamber development	117	6	1	5	0.00048	0.242	6.1
GO:0051254	positive regulation of RNA metabolic process	1115	21	9.4	11.6	0.00049	0.244	2.2
GO:0061333	renal tubule morphogenesis	77	5	0.7	4.3	0.00049	0.25	7.7
GO:0016310	phosphorylation	1621	27	13.7	13.3	0.00052	0.264	2
GO:0045859	regulation of protein kinase activity	523	13	4.4	8.6	0.00053	0.266	2.9
GO:0001838	embryonic epithelial tube formation	119	6	1	5	0.00053	0.266	6
GO:0019827	stem cell maintenance	119	6	1	5	0.00053	0.266	6
GO:0072175	epithelial tube formation	120	6	1	5	0.00055	0.27	5.9
GO:0045165	cell fate commitment	219	8	1.9	6.1	0.00057	0.274	4.3
GO:0030509	BMP signaling pathway	121	6	1	5	0.00058	0.274	5.9
GO:0090101	negative regulation of transmembrane receptor protein serine/threonine kinase signaling pathway	80	5	0.7	4.3	0.00059	0.274	7.4
GO:0031400	negative regulation of protein modification process	337	10	2.9	7.1	0.00061	0.278	3.5
GO:0002062	chondrocyte differentiation	81	5	0.7	4.3	0.00062	0.282	7.3
GO:0001843	neural tube closure	81	5	0.7	4.3	0.00062	0.282	7.3
GO:0030177	positive regulation of Wnt signaling pathway	82	5	0.7	4.3	0.00066	0.296	7.2
GO:0060606	tube closure	82	5	0.7	4.3	0.00066	0.296	7.2
GO:0023014	signal transduction by phosphorylation	606	14	5.1	8.9	0.00066	0.298	2.7
GO:0009058	biosynthetic process	4029	52	34.1	17.9	0.0007	0.308	1.5
GO:0072091	regulation of stem cell proliferation	83	5	0.7	4.3	0.0007	0.314	7.1
GO:0010557	positive regulation of macromolecule biosynthetic process	1231	22	10.4	11.6	0.00072	0.326	2.1
GO:0048704	embryonic skeletal system morphogenesis	84	5	0.7	4.3	0.00074	0.326	7
GO:0003676	nucleic acid binding	2762	39	23.4	15.6	0.00076	0.332	1.7
GO:0009893	positive regulation of metabolic process	2579	37	21.8	15.2	0.0008	0.342	1.7
GO:0045893	positive regulation of transcription, DNA-templated	1077	20	9.1	10.9	0.0008	0.342	2.2
GO:1903508	positive regulation of nucleic acid-templated transcription	1077	20	9.1	10.9	0.0008	0.342	2.2
GO:1901576	organic substance biosynthetic process	3954	51	33.5	17.5	0.00081	0.344	1.5
GO:0014020	primary neural tube formation	86	5	0.7	4.3	0.00082	0.348	6.9
GO:1902680	positive regulation of RNA biosynthetic process	1079	20	9.1	10.9	0.00082	0.35	2.2
GO:0060284	regulation of cell development	695	15	5.9	9.1	0.00085	0.352	2.6
GO:0010563	negative regulation of phosphorus metabolic process	417	11	3.5	7.5	0.00087	0.362	3.1
GO:0045936	negative regulation of phosphate metabolic process	417	11	3.5	7.5	0.00087	0.362	3.1
GO:0010564	regulation of cell cycle process	353	10	3	7	0.00088	0.362	3.3
GO:0043228	non-membrane-bounded organelle	2783	39	23.6	15.4	0.00088	0.364	1.7
GO:0043232	intracellular non-membrane-bounded organelle	2783	39	23.6	15.4	0.00088	0.364	1.7
GO:2000026	regulation of multicellular organismal development	1336	23	11.3	11.7	0.00091	0.366	2
GO:0060993	kidney morphogenesis	88	5	0.7	4.3	0.00091	0.37	6.7
GO:0007292	female gamete generation	88	5	0.7	4.3	0.00091	0.37	6.7
GO:0035148	tube formation	132	6	1.1	4.9	0.00091	0.374	5.4
GO:0072080	nephron tubule development	89	5	0.8	4.2	0.00096	0.38	6.6
GO:0048523	negative regulation of cellular process	3188	43	27	16	0.00099	0.388	1.6
GO:0050794	regulation of cellular process	8232	90	69.7	20.3	0.001	0.398	1.3
GO:0008284	positive regulation of cell proliferation	707	15	6	9	0.001	0.398	2.5
GO:0045935	positive regulation of nucleobase-containing compound metabolic process	1264	22	10.7	11.3	0.001	0.402	2.1
GO:0001649	osteoblast differentiation	187	7	1.6	5.4	0.0011	0.41	4.4
GO:0060041	retina development in camera-type eye	137	6	1.2	4.8	0.0011	0.41	5.2
GO:2000241	regulation of reproductive process	92	5	0.8	4.2	0.0011	0.41	6.4
GO:2000736	regulation of stem cell differentiation	92	5	0.8	4.2	0.0011	0.41	6.4
GO:0050673	epithelial cell proliferation	302	9	2.6	6.4	0.0011	0.41	3.5
GO:0051246	regulation of protein metabolic process	1708	27	14.5	12.5	0.0012	0.416	1.9
GO:0051129	negative regulation of cellular component organization	432	11	3.7	7.3	0.0012	0.42	3
GO:0000165	MAPK cascade	573	13	4.8	8.2	0.0012	0.43	2.7
GO:0050678	regulation of epithelial cell proliferation	248	8	2.1	5.9	0.0013	0.444	3.8
GO:0007498	mesoderm development	95	5	0.8	4.2	0.0013	0.456	6.2
GO:0000122	negative regulation of transcription from RNA polymerase II promoter	578	13	4.9	8.1	0.0013	0.462	2.7
GO:0005813	centrosome	373	10	3.2	6.8	0.0013	0.462	3.2
GO:0032268	regulation of cellular protein metabolic process	1550	25	13.1	11.9	0.0014	0.472	1.9
GO:0016043	cellular component organization	3941	50	33.4	16.6	0.0014	0.476	1.5
GO:0022603	regulation of anatomical structure morphogenesis	729	15	6.2	8.8	0.0014	0.482	2.4
GO:0006928	movement of cell or subcellular component	1211	21	10.2	10.8	0.0014	0.482	2
GO:0010721	negative regulation of cell development	253	8	2.1	5.9	0.0014	0.488	3.7
GO:0006468	protein phosphorylation	1215	21	10.3	10.7	0.0015	0.488	2
GO:0030323	respiratory tube development	197	7	1.7	5.3	0.0015	0.49	4.2
GO:0010927	cellular component assembly involved in morphogenesis	197	7	1.7	5.3	0.0015	0.49	4.2
GO:0001841	neural tube formation	99	5	0.8	4.2	0.0015	0.508	6
GO:0003700	sequence-specific DNA binding transcription factor activity	738	15	6.2	8.8	0.0016	0.508	2.4
GO:0080135	regulation of cellular response to stress	381	10	3.2	6.8	0.0016	0.508	3.1
GO:0006793	phosphorus metabolic process	2297	33	19.4	13.6	0.0016	0.508	1.7
GO:0072009	nephron epithelium development	100	5	0.8	4.2	0.0016	0.514	5.9
GO:0005815	microtubule organizing center	451	11	3.8	7.2	0.0016	0.514	2.9
GO:0018209	peptidyl-serine modification	201	7	1.7	5.3	0.0016	0.516	4.1
GO:0045667	regulation of osteoblast differentiation	101	5	0.9	4.1	0.0017	0.516	5.8
GO:0060322	head development	669	14	5.7	8.3	0.0017	0.516	2.5
GO:0030856	regulation of epithelial cell differentiation	102	5	0.9	4.1	0.0018	0.538	5.8
GO:0003206	cardiac chamber morphogenesis	102	5	0.9	4.1	0.0018	0.538	5.8
GO:0044249	cellular biosynthetic process	3893	49	32.9	16.1	0.0018	0.556	1.5
GO:0042326	negative regulation of phosphorylation	327	9	2.8	6.2	0.0019	0.562	3.3
GO:0031401	positive regulation of protein modification process	681	14	5.8	8.2	0.002	0.57	2.4
GO:1902532	negative regulation of intracellular signal transduction	330	9	2.8	6.2	0.002	0.576	3.2
GO:0071363	cellular response to growth factor stimulus	396	10	3.4	6.6	0.0021	0.578	3
GO:0071901	negative regulation of protein serine/threonine kinase activity	107	5	0.9	4.1	0.0022	0.59	5.5
GO:0007169	transmembrane receptor protein tyrosine kinase signaling pathway	404	10	3.4	6.6	0.0024	0.618	2.9
GO:0051960	regulation of nervous system development	621	13	5.3	7.7	0.0025	0.632	2.5
GO:0006796	phosphate-containing compound metabolic process	2265	32	19.2	12.8	0.0025	0.632	1.7
GO:0009891	positive regulation of biosynthetic process	1359	22	11.5	10.5	0.0026	0.64	1.9
GO:0043405	regulation of MAP kinase activity	218	7	1.8	5.2	0.0026	0.644	3.8
GO:0007049	cell cycle	940	17	8	9	0.0026	0.644	2.1
GO:0008585	female gonad development	113	5	1	4	0.0028	0.662	5.2
GO:0001934	positive regulation of protein phosphorylation	556	12	4.7	7.3	0.0028	0.666	2.6
GO:0060541	respiratory system development	222	7	1.9	5.1	0.0029	0.672	3.7
GO:0015630	microtubule cytoskeleton	788	15	6.7	8.3	0.0029	0.674	2.2
GO:0032269	negative regulation of cellular protein metabolic process	635	13	5.4	7.6	0.003	0.684	2.4
GO:0009968	negative regulation of signal transduction	795	15	6.7	8.3	0.0032	0.7	2.2
GO:0046545	development of primary female sexual characteristics	117	5	1	4	0.0032	0.708	5
GO:0050789	regulation of biological process	8626	91	73	18	0.0033	0.718	1.2
GO:0051247	positive regulation of protein metabolic process	962	17	8.1	8.9	0.0033	0.72	2.1
GO:0048519	negative regulation of biological process	3492	44	29.6	14.4	0.0033	0.72	1.5
GO:0070848	response to growth factor	424	10	3.6	6.4	0.0034	0.72	2.8
GO:0044428	nuclear part	2698	36	22.8	13.2	0.0034	0.72	1.6
GO:0048638	regulation of developmental growth	230	7	1.9	5.1	0.0035	0.73	3.6
GO:0006469	negative regulation of protein kinase activity	173	6	1.5	4.5	0.0036	0.736	4.1
GO:0072006	nephron development	121	5	1	4	0.0037	0.74	4.9
GO:0008283	cell proliferation	1491	23	12.6	10.4	0.0037	0.746	1.8
GO:0051147	regulation of muscle cell differentiation	122	5	1	4	0.0038	0.746	4.8
GO:0001701	in utero embryonic development	368	9	3.1	5.9	0.0042	0.762	2.9
GO:0022612	gland morphogenesis	125	5	1.1	3.9	0.0042	0.762	4.7
GO:0031328	positive regulation of cellular biosynthetic process	1331	21	11.3	9.7	0.0043	0.762	1.9
GO:0040012	regulation of locomotion	587	12	5	7	0.0043	0.762	2.4
GO:0042698	ovulation cycle	127	5	1.1	3.9	0.0045	0.77	4.7
GO:0014706	striated muscle tissue development	307	8	2.6	5.4	0.0047	0.782	3.1
GO:0033673	negative regulation of kinase activity	185	6	1.6	4.4	0.005	0.788	3.8
GO:0043408	regulation of MAPK cascade	522	11	4.4	6.6	0.005	0.788	2.5
GO:0018105	peptidyl-serine phosphorylation	187	6	1.6	4.4	0.0052	0.804	3.8
GO:2000145	regulation of cell motility	527	11	4.5	6.5	0.0053	0.806	2.5
GO:0005856	cytoskeleton	1357	21	11.5	9.5	0.0054	0.806	1.8
GO:0051347	positive regulation of transferase activity	383	9	3.2	5.8	0.0054	0.806	2.8
GO:0022607	cellular component assembly	1631	24	13.8	10.2	0.0055	0.806	1.7
GO:0005578	proteinaceous extracellular matrix	250	7	2.1	4.9	0.0055	0.806	3.3
GO:0042327	positive regulation of phosphorylation	685	13	5.8	7.2	0.0056	0.812	2.2
GO:0035265	organ growth	134	5	1.1	3.9	0.0057	0.818	4.4
GO:0051248	negative regulation of protein metabolic process	688	13	5.8	7.2	0.0058	0.822	2.2
GO:0051128	regulation of cellular component organization	1548	23	13.1	9.9	0.0058	0.822	1.8
GO:0051239	regulation of multicellular organismal process	2015	28	17.1	10.9	0.0059	0.828	1.6
GO:0071103	DNA conformation change	136	5	1.2	3.8	0.006	0.838	4.3
GO:0007626	locomotory behavior	193	6	1.6	4.4	0.0061	0.838	3.7
GO:0009966	regulation of signal transduction	2020	28	17.1	10.9	0.0061	0.838	1.6
GO:0045597	positive regulation of cell differentiation	693	13	5.9	7.1	0.0062	0.838	2.2
GO:0090287	regulation of cellular response to growth factor stimulus	137	5	1.2	3.8	0.0062	0.838	4.3
GO:0030324	lung development	194	6	1.6	4.4	0.0062	0.838	3.7
GO:0005515	protein binding	5094	58	43.1	14.9	0.0065	0.848	1.3
GO:0043234	protein complex	3215	40	27.2	12.8	0.0067	0.856	1.5
GO:0010562	positive regulation of phosphorus metabolic process	782	14	6.6	7.4	0.0068	0.86	2.1
GO:0045937	positive regulation of phosphate metabolic process	782	14	6.6	7.4	0.0068	0.86	2.1
GO:0018193	peptidyl-amino acid modification	783	14	6.6	7.4	0.0068	0.866	2.1
GO:0044085	cellular component biogenesis	1754	25	14.8	10.2	0.0068	0.866	1.7
GO:0032270	positive regulation of cellular protein metabolic process	872	15	7.4	7.6	0.0073	0.874	2
GO:0010941	regulation of cell death	1217	19	10.3	8.7	0.0073	0.874	1.8
GO:0042127	regulation of cell proliferation	1225	19	10.4	8.6	0.0078	0.882	1.8
GO:0051348	negative regulation of transferase activity	204	6	1.7	4.3	0.0079	0.884	3.5
GO:0016477	cell migration	882	15	7.5	7.5	0.0081	0.886	2
GO:0007420	brain development	640	12	5.4	6.6	0.0084	0.894	2.2
GO:0030031	cell projection assembly	271	7	2.3	4.7	0.0084	0.898	3.1
GO:0019900	kinase binding	490	10	4.1	5.9	0.009	0.904	2.4
GO:0001944	vasculature development	491	10	4.2	5.8	0.0092	0.91	2.4
GO:0031981	nuclear lumen	2379	31	20.1	10.9	0.0094	0.912	1.5
GO:0023057	negative regulation of signaling	898	15	7.6	7.4	0.0094	0.912	2
GO:0071902	positive regulation of protein serine/threonine kinase activity	212	6	1.8	4.2	0.0095	0.914	3.3
GO:0051241	negative regulation of multicellular organismal process	816	14	6.9	7.1	0.0096	0.916	2
GO:0010648	negative regulation of cell communication	902	15	7.6	7.4	0.0098	0.918	2
GO:0023051	regulation of signaling	2293	30	19.4	10.6	0.01	0.922	1.5
GO:0044710	single-organism metabolic process	3607	43	30.5	12.5	0.01	0.926	1.4
GO:0005509	calcium ion binding	499	10	4.2	5.8	0.01	0.926	2.4
GO:0010646	regulation of cell communication	2297	30	19.4	10.6	0.01	0.926	1.5
GO:0008237	metallopeptidase activity	155	5	1.3	3.7	0.01	0.926	3.8
GO:0044430	cytoskeletal part	996	16	8.4	7.6	0.01	0.926	1.9
GO:0030334	regulation of cell migration	502	10	4.2	5.8	0.01	0.926	2.4
GO:0030855	epithelial cell differentiation	502	10	4.2	5.8	0.01	0.926	2.4
GO:0071560	cellular response to transforming growth factor beta stimulus	156	5	1.3	3.7	0.01	0.926	3.8
GO:0097159	organic cyclic compound binding	4353	50	36.8	13.2	0.01	0.926	1.4
GO:0000981	sequence-specific DNA binding RNA polymerase II transcription factor activity	504	10	4.3	5.7	0.01	0.926	2.3
GO:0005635	nuclear envelope	286	7	2.4	4.6	0.01	0.932	2.9
GO:0048732	gland development	430	9	3.6	5.4	0.01	0.932	2.5
GO:0071559	response to transforming growth factor beta	159	5	1.3	3.7	0.01	0.936	3.7
GO:0048585	negative regulation of response to stimulus	1008	16	8.5	7.5	0.01	0.94	1.9
GO:0044212	transcription regulatory region DNA binding	589	11	5	6	0.01	0.94	2.2
GO:0048738	cardiac muscle tissue development	161	5	1.4	3.6	0.01	0.952	3.7
GO:0019901	protein kinase binding	437	9	3.7	5.3	0.01	0.952	2.4
GO:0001067	regulatory region nucleic acid binding	593	11	5	6	0.01	0.952	2.2
GO:0000975	regulatory region DNA binding	593	11	5	6	0.01	0.952	2.2
GO:0051270	regulation of cellular component movement	594	11	5	6	0.01	0.952	2.2
GO:0033044	regulation of chromosome organization	163	5	1.4	3.6	0.01	0.952	3.6
GO:0009967	positive regulation of signal transduction	1018	16	8.6	7.4	0.01	0.952	1.9
GO:0035556	intracellular signal transduction	1947	26	16.5	9.5	0.01	0.952	1.6
GO:1901363	heterocyclic compound binding	4299	49	36.4	12.6	0.01	0.956	1.3
GO:0016301	kinase activity	682	12	5.8	6.2	0.01	0.956	2.1
GO:0043066	negative regulation of apoptotic process	682	12	5.8	6.2	0.01	0.956	2.1
GO:0042981	regulation of apoptotic process	1113	17	9.4	7.6	0.01	0.958	1.8
GO:1902531	regulation of intracellular signal transduction	1295	19	11	8	0.01	0.958	1.7
GO:0070925	organelle assembly	370	8	3.1	4.9	0.01	0.96	2.6
GO:0043067	regulation of programmed cell death	1126	17	9.5	7.5	0.01	0.962	1.8
GO:0048870	cell motility	950	15	8	7	0.02	0.964	1.9
GO:0051674	localization of cell	950	15	8	7	0.02	0.964	1.9
GO:0043069	negative regulation of programmed cell death	694	12	5.9	6.1	0.02	0.964	2
GO:0022604	regulation of cell morphogenesis	379	8	3.2	4.8	0.02	0.964	2.5
GO:0022412	cellular process involved in reproduction in multicellular organism	238	6	2	4	0.02	0.964	3
GO:0042692	muscle cell differentiation	308	7	2.6	4.4	0.02	0.964	2.7
GO:0007584	response to nutrient	241	6	2	4	0.02	0.966	2.9
GO:0023056	positive regulation of signaling	1145	17	9.7	7.3	0.02	0.968	1.8
GO:0010647	positive regulation of cell communication	1152	17	9.7	7.3	0.02	0.972	1.7
GO:0016772	transferase activity, transferring phosphorus-containing groups	798	13	6.8	6.2	0.02	0.972	1.9
GO:0001568	blood vessel development	471	9	4	5	0.02	0.976	2.3
GO:0044427	chromosomal part	552	10	4.7	5.3	0.02	0.976	2.1
GO:0000976	transcription regulatory region sequence-specific DNA binding	473	9	4	5	0.02	0.978	2.2
GO:0070013	intracellular organelle lumen	2618	32	22.2	9.8	0.02	0.978	1.4
GO:0045927	positive regulation of growth	183	5	1.5	3.5	0.02	0.978	3.2
GO:0043588	skin development	184	5	1.6	3.4	0.02	0.978	3.2
GO:0043233	organelle lumen	2625	32	22.2	9.8	0.02	0.978	1.4
GO:0006915	apoptotic process	1358	19	11.5	7.5	0.02	0.982	1.7
GO:0045860	positive regulation of protein kinase activity	328	7	2.8	4.2	0.02	0.986	2.5
GO:0005929	cilium	328	7	2.8	4.2	0.02	0.986	2.5
GO:0048514	blood vessel morphogenesis	404	8	3.4	4.6	0.02	0.986	2.3
GO:0031099	regeneration	188	5	1.6	3.4	0.02	0.986	3.1
GO:0033554	cellular response to stress	1178	17	10	7	0.02	0.986	1.7
GO:0022402	cell cycle process	733	12	6.2	5.8	0.02	0.986	1.9
GO:0043627	response to estrogen	257	6	2.2	3.8	0.02	0.986	2.8
GO:0010720	positive regulation of cell development	407	8	3.4	4.6	0.02	0.986	2.3
GO:0031967	organelle envelope	736	12	6.2	5.8	0.02	0.986	1.9
GO:0046982	protein heterodimerization activity	409	8	3.5	4.5	0.02	0.988	2.3
GO:0010769	regulation of cell morphogenesis involved in differentiation	260	6	2.2	3.8	0.02	0.988	2.7
GO:0031975	envelope	739	12	6.3	5.7	0.02	0.988	1.9
GO:0044441	ciliary part	192	5	1.6	3.4	0.02	0.988	3.1
GO:0019904	protein domain specific binding	573	10	4.8	5.2	0.02	0.988	2.1
GO:0030424	axon	412	8	3.5	4.5	0.02	0.988	2.3
GO:0006397	mRNA processing	263	6	2.2	3.8	0.02	0.988	2.7
GO:0012501	programmed cell death	1382	19	11.7	7.3	0.02	0.988	1.6
GO:0008219	cell death	1479	20	12.5	7.5	0.03	0.988	1.6
GO:0033238	regulation of cellular amine metabolic process	339	7	2.9	4.1	0.03	0.988	2.4
GO:0065009	regulation of molecular function	1967	25	16.6	8.4	0.03	0.988	1.5
GO:0016265	death	1484	20	12.6	7.4	0.03	0.988	1.6
GO:0009605	response to external stimulus	1677	22	14.2	7.8	0.03	0.988	1.6
GO:0031965	nuclear membrane	197	5	1.7	3.3	0.03	0.988	3
GO:0040013	negative regulation of locomotion	198	5	1.7	3.3	0.03	0.988	3
GO:0000977	RNA polymerase II regulatory region sequence-specific DNA binding	420	8	3.6	4.4	0.03	0.988	2.3
GO:0009896	positive regulation of catabolic process	199	5	1.7	3.3	0.03	0.99	3
GO:0006790	sulfur compound metabolic process	201	5	1.7	3.3	0.03	0.99	2.9
GO:0005737	cytoplasm	7503	76	63.5	12.5	0.03	0.99	1.2
GO:0042995	cell projection	1500	20	12.7	7.3	0.03	0.99	1.6
GO:0001012	RNA polymerase II regulatory region DNA binding	426	8	3.6	4.4	0.03	0.99	2.2
GO:0060548	negative regulation of cell death	762	12	6.4	5.6	0.03	0.99	1.9
GO:0045786	negative regulation of cell cycle	274	6	2.3	3.7	0.03	0.99	2.6
GO:0045944	positive regulation of transcription from RNA polymerase II promoter	853	13	7.2	5.8	0.03	0.99	1.8
GO:0033674	positive regulation of kinase activity	350	7	3	4	0.03	0.99	2.4
GO:0051276	chromosome organization	679	11	5.7	5.3	0.03	0.99	1.9
GO:0044092	negative regulation of molecular function	767	12	6.5	5.5	0.03	0.99	1.8
GO:0042176	regulation of protein catabolic process	277	6	2.3	3.7	0.03	0.99	2.6
GO:0044297	cell body	513	9	4.3	4.7	0.03	0.99	2.1
GO:0010639	negative regulation of organelle organization	206	5	1.7	3.3	0.03	0.99	2.9
GO:0004672	protein kinase activity	514	9	4.4	4.6	0.03	0.99	2.1
GO:0005819	spindle	207	5	1.8	3.2	0.03	0.99	2.9
GO:0044772	mitotic cell cycle phase transition	210	5	1.8	3.2	0.03	0.99	2.8
GO:0005694	chromosome	605	10	5.1	4.9	0.03	0.99	2
GO:0044463	cell projection part	780	12	6.6	5.4	0.03	0.99	1.8
GO:0051240	positive regulation of multicellular organismal process	1146	16	9.7	6.3	0.03	0.992	1.6
GO:0016773	phosphotransferase activity, alcohol group as acceptor	607	10	5.1	4.9	0.03	0.992	1.9
GO:0051302	regulation of cell division	212	5	1.8	3.2	0.03	0.992	2.8
GO:0008544	epidermis development	212	5	1.8	3.2	0.03	0.992	2.8
GO:0046872	metal ion binding	2752	32	23.3	8.7	0.04	0.992	1.4
GO:0005126	cytokine receptor binding	217	5	1.8	3.2	0.04	0.992	2.7
GO:0031090	organelle membrane	1846	23	15.6	7.4	0.04	0.992	1.5
GO:0051098	regulation of binding	219	5	1.9	3.1	0.04	0.992	2.7
GO:0009314	response to radiation	371	7	3.1	3.9	0.04	0.992	2.2
GO:0048583	regulation of response to stimulus	2557	30	21.6	8.4	0.04	0.992	1.4
GO:0060249	anatomical structure homeostasis	220	5	1.9	3.1	0.04	0.992	2.7
GO:0000982	RNA polymerase II core promoter proximal region sequence-specific DNA binding transcription factor activity	295	6	2.5	3.5	0.04	0.992	2.4
GO:0004175	endopeptidase activity	374	7	3.2	3.8	0.04	0.992	2.2
GO:0045664	regulation of neuron differentiation	457	8	3.9	4.1	0.04	0.992	2.1
GO:0005102	receptor binding	1176	16	10	6	0.04	0.994	1.6
GO:0044770	cell cycle phase transition	223	5	1.9	3.1	0.04	0.994	2.6
GO:0007346	regulation of mitotic cell cycle	298	6	2.5	3.5	0.04	0.994	2.4
GO:0044454	nuclear chromosome part	300	6	2.5	3.5	0.04	0.994	2.4
GO:0050790	regulation of catalytic activity	1570	20	13.3	6.7	0.04	0.994	1.5
GO:0008270	zinc ion binding	906	13	7.7	5.3	0.04	0.996	1.7
GO:0048584	positive regulation of response to stimulus	1381	18	11.7	6.3	0.04	0.996	1.5
GO:2000147	positive regulation of cell motility	304	6	2.6	3.4	0.04	0.998	2.3
GO:0033365	protein localization to organelle	469	8	4	4	0.05	0.998	2
GO:0071822	protein complex subunit organization	1196	16	10.1	5.9	0.05	0.998	1.6
GO:0006325	chromatin organization	472	8	4	4	0.05	0.998	2
GO:0009628	response to abiotic stimulus	1011	14	8.6	5.4	0.05	0.998	1.6
GO:0050767	regulation of neurogenesis	561	9	4.7	4.3	0.05	0.998	1.9
GO:0006464	cellular protein modification process	2408	28	20.4	7.6	0.05	0.998	1.4
GO:0036211	protein modification process	2408	28	20.4	7.6	0.05	0.998	1.4
GO:0043169	cation binding	2825	32	23.9	8.1	0.05	0.998	1.3
GO:0009416	response to light stimulus	236	5	2	3	0.05	0.998	2.5
GO:0005667	transcription factor complex	237	5	2	3	0.05	0.998	2.5
GO:0032504	multicellular organism reproduction	654	10	5.5	4.5	0.05	0.998	1.8
GO:0051272	positive regulation of cellular component movement	315	6	2.7	3.3	0.05	0.998	2.3
GO:0016071	mRNA metabolic process	316	6	2.7	3.3	0.05	0.998	2.2
GO:0006521	regulation of cellular amino acid metabolic process	317	6	2.7	3.3	0.05	0.998	2.2
GO:0040017	positive regulation of locomotion	319	6	2.7	3.3	0.05	0.998	2.2
GO:0044708	single-organism behavior	401	7	3.4	3.6	0.05	0.998	2.1
GO:0043086	negative regulation of catalytic activity	577	9	4.9	4.1	0.06	0.998	1.8
GO:0044106	cellular amine metabolic process	406	7	3.4	3.6	0.06	0.998	2
GO:0000228	nuclear chromosome	324	6	2.7	3.3	0.06	0.998	2.2
GO:0036477	somatodendritic compartment	669	10	5.7	4.3	0.06	1	1.8
GO:0080134	regulation of response to stress	762	11	6.4	4.6	0.06	1	1.7
GO:0009308	amine metabolic process	412	7	3.5	3.5	0.06	1	2
GO:0098588	bounding membrane of organelle	1345	17	11.4	5.6	0.06	1	1.5
GO:0071310	cellular response to organic substance	1444	18	12.2	5.8	0.06	1	1.5
GO:0000785	chromatin	334	6	2.8	3.2	0.07	1	2.1
GO:0045666	positive regulation of neuron differentiation	255	5	2.2	2.8	0.07	1	2.3
GO:1901564	organonitrogen compound metabolic process	1254	16	10.6	5.4	0.07	1	1.5
GO:1902589	single-organism organelle organization	1652	20	14	6	0.07	1	1.4
GO:0016568	chromatin modification	423	7	3.6	3.4	0.07	1	2
GO:0006396	RNA processing	339	6	2.9	3.1	0.07	1	2.1
GO:0070011	peptidase activity, acting on L-amino acid peptides	510	8	4.3	3.7	0.07	1	1.9
GO:0008285	negative regulation of cell proliferation	511	8	4.3	3.7	0.07	1	1.8
GO:0043412	macromolecule modification	2498	28	21.1	6.9	0.07	1	1.3
GO:0032880	regulation of protein localization	608	9	5.1	3.9	0.07	1	1.7
GO:0016049	cell growth	346	6	2.9	3.1	0.07	1	2
GO:0043410	positive regulation of MAPK cascade	352	6	3	3	0.08	1	2
GO:0043933	macromolecular complex subunit organization	1698	20	14.4	5.6	0.08	1	1.4
GO:0051090	regulation of sequence-specific DNA binding transcription factor activity	273	5	2.3	2.7	0.08	1	2.2
GO:0008233	peptidase activity	532	8	4.5	3.5	0.08	1	1.8
GO:0000978	RNA polymerase II core promoter proximal region sequence-specific DNA binding	274	5	2.3	2.7	0.08	1	2.2
GO:0009894	regulation of catabolic process	444	7	3.8	3.2	0.08	1	1.9
GO:0000278	mitotic cell cycle	536	8	4.5	3.5	0.09	1	1.8
GO:0042180	cellular ketone metabolic process	447	7	3.8	3.2	0.09	1	1.9
GO:0051962	positive regulation of nervous system development	361	6	3.1	2.9	0.09	1	2
GO:0030425	dendrite	449	7	3.8	3.2	0.09	1	1.8
GO:0043167	ion binding	4392	45	37.2	7.8	0.09	1	1.2
GO:0051130	positive regulation of cellular component organization	727	10	6.2	3.8	0.09	1	1.6
GO:0018108	peptidyl-tyrosine phosphorylation	282	5	2.4	2.6	0.09	1	2.1
GO:0018212	peptidyl-tyrosine modification	283	5	2.4	2.6	0.09	1	2.1
GO:0043025	neuronal cell body	457	7	3.9	3.1	0.09	1	1.8
GO:0022836	gated channel activity	285	5	2.4	2.6	0.1	1	2.1
GO:0005654	nucleoplasm	1834	21	15.5	5.5	0.1	1	1.4
GO:0033036	macromolecule localization	1834	21	15.5	5.5	0.1	1	1.4
GO:0007165	signal transduction	4866	49	41.2	7.8	0.1	1	1.2
GO:0048609	multicellular organismal reproductive process	644	9	5.5	3.5	0.1	1	1.7
GO:0022803	passive transmembrane transporter activity	373	6	3.2	2.8	0.1	1	1.9
GO:0015267	channel activity	373	6	3.2	2.8	0.1	1	1.9
GO:0000987	core promoter proximal region sequence-specific DNA binding	289	5	2.4	2.6	0.1	1	2
GO:0001159	core promoter proximal region DNA binding	290	5	2.5	2.5	0.1	1	2
GO:0044456	synapse part	469	7	4	3	0.1	1	1.8
GO:0007276	gamete generation	471	7	4	3	0.11	1	1.8
GO:0071496	cellular response to external stimulus	297	5	2.5	2.5	0.11	1	2
GO:0030335	positive regulation of cell migration	297	5	2.5	2.5	0.11	1	2
GO:0040008	regulation of growth	476	7	4	3	0.11	1	1.7
GO:0046914	transition metal ion binding	1154	14	9.8	4.2	0.11	1	1.4
GO:0044087	regulation of cellular component biogenesis	483	7	4.1	2.9	0.12	1	1.7
GO:0032879	regulation of localization	1780	20	15.1	4.9	0.12	1	1.3
GO:0010565	regulation of cellular ketone metabolic process	394	6	3.3	2.7	0.12	1	1.8
GO:0051301	cell division	394	6	3.3	2.7	0.12	1	1.8
GO:0071396	cellular response to lipid	397	6	3.4	2.6	0.12	1	1.8
GO:0005615	extracellular space	971	12	8.2	3.8	0.12	1	1.5
GO:0016570	histone modification	309	5	2.6	2.4	0.12	1	1.9
GO:0051716	cellular response to stimulus	5875	57	49.7	7.3	0.13	1	1.1
GO:0044700	single organism signaling	5198	51	44	7	0.13	1	1.2
GO:0019953	sexual reproduction	588	8	5	3	0.13	1	1.6
GO:0007155	cell adhesion	979	12	8.3	3.7	0.13	1	1.4
GO:0044281	small molecule metabolic process	1593	18	13.5	4.5	0.13	1	1.3
GO:0097458	neuron part	1081	13	9.1	3.9	0.13	1	1.4
GO:0016569	covalent chromatin modification	314	5	2.7	2.3	0.13	1	1.9
GO:0008104	protein localization	1597	18	13.5	4.5	0.13	1	1.3
GO:0044093	positive regulation of molecular function	1186	14	10	4	0.13	1	1.4
GO:0033043	regulation of organelle organization	694	9	5.9	3.1	0.14	1	1.5
GO:0010942	positive regulation of cell death	503	7	4.3	2.7	0.14	1	1.6
GO:0016740	transferase activity	1723	19	14.6	4.4	0.14	1	1.3
GO:0042493	response to drug	511	7	4.3	2.7	0.14	1	1.6
GO:0003682	chromatin binding	418	6	3.5	2.5	0.14	1	1.7
GO:0050769	positive regulation of neurogenesis	327	5	2.8	2.2	0.14	1	1.8
GO:0097305	response to alcohol	420	6	3.6	2.4	0.15	1	1.7
GO:0043005	neuron projection	910	11	7.7	3.3	0.15	1	1.4
GO:0010038	response to metal ion	331	5	2.8	2.2	0.15	1	1.8
GO:0001525	angiogenesis	333	5	2.8	2.2	0.15	1	1.8
GO:0005887	integral component of plasma membrane	620	8	5.2	2.8	0.16	1	1.5
GO:0044763	single-organism cellular process	9933	91	84.1	6.9	0.16	1	1.1
GO:0007154	cell communication	5298	51	44.8	6.2	0.16	1	1.1
GO:0005216	ion channel activity	344	5	2.9	2.1	0.17	1	1.7
GO:0006461	protein complex assembly	936	11	7.9	3.1	0.17	1	1.4
GO:0070271	protein complex biogenesis	938	11	7.9	3.1	0.17	1	1.4
GO:0009986	cell surface	643	8	5.4	2.6	0.18	1	1.5
GO:0019899	enzyme binding	1364	15	11.5	3.5	0.18	1	1.3
GO:0022838	substrate-specific channel activity	354	5	3	2	0.18	1	1.7
GO:0006259	DNA metabolic process	648	8	5.5	2.5	0.18	1	1.5
GO:0001101	response to acid chemical	356	5	3	2	0.18	1	1.7
GO:1901135	carbohydrate derivative metabolic process	750	9	6.3	2.7	0.19	1	1.4
GO:0070482	response to oxygen levels	358	5	3	2	0.19	1	1.7
GO:0070887	cellular response to chemical stimulus	1808	19	15.3	3.7	0.19	1	1.2
GO:0043085	positive regulation of catalytic activity	962	11	8.1	2.9	0.19	1	1.4
GO:0005740	mitochondrial envelope	461	6	3.9	2.1	0.2	1	1.5
GO:0005829	cytosol	1285	14	10.9	3.1	0.2	1	1.3
GO:1901615	organic hydroxy compound metabolic process	368	5	3.1	1.9	0.2	1	1.6
GO:0030163	protein catabolic process	564	7	4.8	2.2	0.2	1	1.5
GO:1903047	mitotic cell cycle process	466	6	3.9	2.1	0.2	1	1.5
GO:0031226	intrinsic component of plasma membrane	668	8	5.7	2.3	0.21	1	1.4
GO:0065003	macromolecular complex assembly	1082	12	9.2	2.8	0.21	1	1.3
GO:0006996	organelle organization	2268	23	19.2	3.8	0.21	1	1.2
GO:0043065	positive regulation of apoptotic process	470	6	4	2	0.21	1	1.5
GO:0044421	extracellular region part	2935	29	24.8	4.2	0.21	1	1.2
GO:0043068	positive regulation of programmed cell death	473	6	4	2	0.21	1	1.5
GO:0043436	oxoacid metabolic process	987	11	8.4	2.6	0.22	1	1.3
GO:0005912	adherens junction	380	5	3.2	1.8	0.22	1	1.6
GO:0007166	cell surface receptor signaling pathway	3291	32	27.9	4.1	0.22	1	1.1
GO:0033993	response to lipid	892	10	7.5	2.5	0.22	1	1.3
GO:0019538	protein metabolic process	3862	37	32.7	4.3	0.23	1	1.1
GO:1902533	positive regulation of intracellular signal transduction	686	8	5.8	2.2	0.23	1	1.4
GO:0010817	regulation of hormone levels	385	5	3.3	1.7	0.23	1	1.5
GO:0006082	organic acid metabolic process	1003	11	8.5	2.5	0.23	1	1.3
GO:0044429	mitochondrial part	590	7	5	2	0.23	1	1.4
GO:0070161	anchoring junction	392	5	3.3	1.7	0.24	1	1.5
GO:0006974	cellular response to DNA damage stimulus	494	6	4.2	1.8	0.24	1	1.4
GO:0031667	response to nutrient levels	495	6	4.2	1.8	0.24	1	1.4
GO:0012505	endomembrane system	2552	25	21.6	3.4	0.25	1	1.2
GO:0034613	cellular protein localization	1022	11	8.6	2.4	0.25	1	1.3
GO:0070727	cellular macromolecule localization	1028	11	8.7	2.3	0.25	1	1.3
GO:0006950	response to stress	2461	24	20.8	3.2	0.26	1	1.2
GO:0048545	response to steroid hormone	511	6	4.3	1.7	0.27	1	1.4
GO:0030097	hemopoiesis	622	7	5.3	1.7	0.28	1	1.3
GO:0009991	response to extracellular stimulus	520	6	4.4	1.6	0.28	1	1.4
GO:0097285	cell-type specific apoptotic process	423	5	3.6	1.4	0.29	1	1.4
GO:0005789	endoplasmic reticulum membrane	528	6	4.5	1.5	0.29	1	1.3
GO:0065008	regulation of biological quality	2508	24	21.2	2.8	0.29	1	1.1
GO:0005730	nucleolus	636	7	5.4	1.6	0.29	1	1.3
GO:0071495	cellular response to endogenous stimulus	851	9	7.2	1.8	0.29	1	1.2
GO:0031966	mitochondrial membrane	427	5	3.6	1.4	0.3	1	1.4
GO:0009057	macromolecule catabolic process	747	8	6.3	1.7	0.3	1	1.3
GO:0006520	cellular amino acid metabolic process	536	6	4.5	1.5	0.3	1	1.3
GO:0042175	nuclear outer membrane-endoplasmic reticulum membrane network	538	6	4.6	1.4	0.3	1	1.3
GO:0022890	inorganic cation transmembrane transporter activity	433	5	3.7	1.3	0.3	1	1.4
GO:0044703	multi-organism reproductive process	754	8	6.4	1.6	0.31	1	1.3
GO:0055085	transmembrane transport	975	10	8.3	1.7	0.31	1	1.2
GO:0006508	proteolysis	1197	12	10.1	1.9	0.31	1	1.2
GO:0060341	regulation of cellular localization	868	9	7.3	1.7	0.31	1	1.2
GO:0016337	single organismal cell-cell adhesion	546	6	4.6	1.4	0.32	1	1.3
GO:0048534	hematopoietic or lymphoid organ development	655	7	5.5	1.5	0.32	1	1.3
GO:0001816	cytokine production	442	5	3.7	1.3	0.32	1	1.3
GO:0034622	cellular macromolecular complex assembly	550	6	4.7	1.3	0.32	1	1.3
GO:1901701	cellular response to oxygen-containing compound	766	8	6.5	1.5	0.32	1	1.2
GO:0015075	ion transmembrane transporter activity	668	7	5.7	1.3	0.34	1	1.2
GO:0022857	transmembrane transporter activity	779	8	6.6	1.4	0.34	1	1.2
GO:0007267	cell-cell signaling	780	8	6.6	1.4	0.34	1	1.2
GO:0098662	inorganic cation transmembrane transport	457	5	3.9	1.1	0.34	1	1.3
GO:0044431	Golgi apparatus part	457	5	3.9	1.1	0.34	1	1.3
GO:0044267	cellular protein metabolic process	3273	30	27.7	2.3	0.35	1	1.1
GO:0044711	single-organism biosynthetic process	1007	10	8.5	1.5	0.35	1	1.2
GO:0044877	macromolecular complex binding	1240	12	10.5	1.5	0.36	1	1.1
GO:0044459	plasma membrane part	1581	15	13.4	1.6	0.36	1	1.1
GO:0019637	organophosphate metabolic process	686	7	5.8	1.2	0.36	1	1.2
GO:0070647	protein modification by small protein conjugation or removal	578	6	4.9	1.1	0.36	1	1.2
GO:0042802	identical protein binding	1022	10	8.6	1.4	0.37	1	1.2
GO:0002520	immune system development	689	7	5.8	1.2	0.37	1	1.2
GO:0010033	response to organic substance	2162	20	18.3	1.7	0.37	1	1.1
GO:0051641	cellular localization	2051	19	17.4	1.6	0.37	1	1.1
GO:0015672	monovalent inorganic cation transport	475	5	4	1	0.38	1	1.2
GO:0098602	single organism cell adhesion	586	6	5	1	0.38	1	1.2
GO:0022891	substrate-specific transmembrane transporter activity	719	7	6.1	0.9	0.41	1	1.2
GO:0044432	endoplasmic reticulum part	607	6	5.1	0.9	0.41	1	1.2
GO:1990234	transferase complex	497	5	4.2	0.8	0.41	1	1.2
GO:0005783	endoplasmic reticulum	1067	10	9	1	0.42	1	1.1
GO:0042221	response to chemical	3843	34	32.5	1.5	0.42	1	1
GO:0010035	response to inorganic substance	502	5	4.2	0.8	0.42	1	1.2
GO:0008324	cation transmembrane transporter activity	507	5	4.3	0.7	0.43	1	1.2
GO:1902580	single-organism cellular localization	736	7	6.2	0.8	0.43	1	1.1
GO:0005794	Golgi apparatus	970	9	8.2	0.8	0.44	1	1.1
GO:0098655	cation transmembrane transport	520	5	4.4	0.6	0.45	1	1.1
GO:0034220	ion transmembrane transport	751	7	6.4	0.6	0.45	1	1.1
GO:0034097	response to cytokine	523	5	4.4	0.6	0.46	1	1.1
GO:0046983	protein dimerization activity	988	9	8.4	0.6	0.46	1	1.1
GO:0030162	regulation of proteolysis	526	5	4.5	0.5	0.46	1	1.1
GO:0098660	inorganic ion transmembrane transport	527	5	4.5	0.5	0.46	1	1.1
GO:0030234	enzyme regulator activity	653	6	5.5	0.5	0.48	1	1.1
GO:0009725	response to hormone	889	8	7.5	0.5	0.48	1	1.1
GO:0006629	lipid metabolic process	892	8	7.5	0.5	0.48	1	1.1
GO:0009719	response to endogenous stimulus	1373	12	11.6	0.4	0.5	1	1
GO:0051046	regulation of secretion	553	5	4.7	0.3	0.5	1	1.1
GO:0006955	immune response	794	7	6.7	0.3	0.51	1	1
GO:0014070	response to organic cyclic compound	923	8	7.8	0.2	0.52	1	1
GO:1902578	single-organism localization	2961	25	25.1	-0.1	0.54	1	1
GO:0007010	cytoskeleton organization	819	7	6.9	0.1	0.54	1	1
GO:0019752	carboxylic acid metabolic process	942	8	8	0	0.55	1	1
GO:0022892	substrate-specific transporter activity	837	7	7.1	-0.1	0.57	1	1
GO:0046903	secretion	839	7	7.1	-0.1	0.57	1	1
GO:0009611	response to wounding	601	5	5.1	-0.1	0.58	1	1
GO:0006811	ion transport	1212	10	10.3	-0.3	0.58	1	1
GO:0044265	cellular macromolecule catabolic process	610	5	5.2	-0.2	0.59	1	1
GO:0098589	membrane region	1104	9	9.3	-0.3	0.59	1	1
GO:0006812	cation transport	859	7	7.3	-0.3	0.59	1	1
GO:1903561	extracellular vesicle	2199	18	18.6	-0.6	0.6	1	1
GO:0070062	extracellular vesicular exosome	2199	18	18.6	-0.6	0.6	1	1
GO:0065010	extracellular membrane-bounded organelle	2204	18	18.7	-0.7	0.6	1	1
GO:0043230	extracellular organelle	2204	18	18.7	-0.7	0.6	1	1
GO:0051649	establishment of localization in cell	1724	14	14.6	-0.6	0.6	1	1
GO:0097367	carbohydrate derivative binding	1728	14	14.6	-0.6	0.61	1	1
GO:1901700	response to oxygen-containing compound	1364	11	11.5	-0.5	0.61	1	1
GO:0031224	intrinsic component of membrane	4392	36	37.2	-1.2	0.62	1	1
GO:0016482	cytoplasmic transport	651	5	5.5	-0.5	0.65	1	0.9
GO:0051234	establishment of localization	3361	27	28.4	-1.4	0.65	1	0.9
GO:0016787	hydrolase activity	1900	15	16.1	-1.1	0.65	1	0.9
GO:0030001	metal ion transport	653	5	5.5	-0.5	0.65	1	0.9
GO:0044444	cytoplasmic part	5297	43	44.8	-1.8	0.65	1	1
GO:0001775	cell activation	656	5	5.6	-0.6	0.66	1	0.9
GO:0044255	cellular lipid metabolic process	669	5	5.7	-0.7	0.67	1	0.9
GO:0044765	single-organism transport	2789	22	23.6	-1.6	0.67	1	0.9
GO:0010243	response to organonitrogen compound	801	6	6.8	-0.8	0.68	1	0.9
GO:0051050	positive regulation of transport	680	5	5.8	-0.8	0.69	1	0.9
GO:0051049	regulation of transport	1322	10	11.2	-1.2	0.69	1	0.9
GO:1901575	organic substance catabolic process	1202	9	10.2	-1.2	0.69	1	0.9
GO:0032403	protein complex binding	819	6	6.9	-0.9	0.7	1	0.9
GO:0003008	system process	2220	17	18.8	-1.8	0.71	1	0.9
GO:0016021	integral component of membrane	4313	34	36.5	-2.5	0.71	1	0.9
GO:0045184	establishment of protein localization	1222	9	10.3	-1.3	0.71	1	0.9
GO:0032940	secretion by cell	708	5	6	-1	0.72	1	0.8
GO:0005886	plasma membrane	3859	30	32.7	-2.7	0.73	1	0.9
GO:1901698	response to nitrogen compound	856	6	7.2	-1.2	0.74	1	0.8
GO:0006810	transport	3268	25	27.7	-2.7	0.74	1	0.9
GO:0009056	catabolic process	1392	10	11.8	-1.8	0.75	1	0.8
GO:0015031	protein transport	1138	8	9.6	-1.6	0.75	1	0.8
GO:0005524	ATP binding	1141	8	9.7	-1.7	0.76	1	0.8
GO:1902494	catalytic complex	747	5	6.3	-1.3	0.76	1	0.8
GO:0035639	purine ribonucleoside triphosphate binding	1410	10	11.9	-1.9	0.76	1	0.8
GO:0032550	purine ribonucleoside binding	1416	10	12	-2	0.77	1	0.8
GO:0001883	purine nucleoside binding	1418	10	12	-2	0.77	1	0.8
GO:0032549	ribonucleoside binding	1420	10	12	-2	0.77	1	0.8
GO:0071944	cell periphery	3949	30	33.4	-3.4	0.77	1	0.9
GO:1901265	nucleoside phosphate binding	1815	13	15.4	-2.4	0.77	1	0.8
GO:0000166	nucleotide binding	1815	13	15.4	-2.4	0.77	1	0.8
GO:0001882	nucleoside binding	1428	10	12.1	-2.1	0.78	1	0.8
GO:0032559	adenyl ribonucleotide binding	1168	8	9.9	-1.9	0.78	1	0.8
GO:0030554	adenyl nucleotide binding	1173	8	9.9	-1.9	0.78	1	0.8
GO:0071702	organic substance transport	1702	12	14.4	-2.4	0.79	1	0.8
GO:0032555	purine ribonucleotide binding	1444	10	12.2	-2.2	0.79	1	0.8
GO:0017076	purine nucleotide binding	1451	10	12.3	-2.3	0.79	1	0.8
GO:0031988	membrane-bounded vesicle	2742	20	23.2	-3.2	0.79	1	0.9
GO:0002682	regulation of immune system process	781	5	6.6	-1.6	0.8	1	0.8
GO:0032553	ribonucleotide binding	1459	10	12.3	-2.3	0.8	1	0.8
GO:0003723	RNA binding	1205	8	10.2	-2.2	0.81	1	0.8
GO:0036094	small molecule binding	2030	14	17.2	-3.2	0.83	1	0.8
GO:0005739	mitochondrion	1375	9	11.6	-2.6	0.83	1	0.8
GO:0044425	membrane part	5322	40	45	-5	0.83	1	0.9
GO:0031982	vesicle	2848	20	24.1	-4.1	0.85	1	0.8
GO:0046907	intracellular transport	1128	7	9.5	-2.5	0.85	1	0.7
GO:0006952	defense response	848	5	7.2	-2.2	0.85	1	0.7
GO:0016192	vesicle-mediated transport	888	5	7.5	-2.5	0.88	1	0.7
GO:0051336	regulation of hydrolase activity	896	5	7.6	-2.6	0.88	1	0.7
GO:0050877	neurological system process	1753	11	14.8	-3.8	0.89	1	0.7
GO:0042592	homeostatic process	1198	7	10.1	-3.1	0.89	1	0.7
GO:1902582	single-organism intracellular transport	922	5	7.8	-2.8	0.9	1	0.6
GO:0044822	poly(A) RNA binding	939	5	7.9	-2.9	0.9	1	0.6
GO:0043168	anion binding	2117	13	17.9	-4.9	0.92	1	0.7
GO:0044248	cellular catabolic process	1158	6	9.8	-3.8	0.93	1	0.6
GO:0007600	sensory perception	1452	7	12.3	-5.3	0.97	1	0.6
GO:0004872	receptor activity	2049	9	17.3	-8.3	0.99	1	0.5
GO:0004871	signal transducer activity	2112	9	17.9	-8.9	0.99	1	0.5
GO:0038023	signaling receptor activity	1896	7	16	-9	1	1	0.4
GO:0004888	transmembrane signaling receptor activity	1809	6	15.3	-9.3	1	1	0.4
