# Supplementary material for: Microarray and qPCR Analysis of Mitochondrial Metabolism Activation during Prenatal and Early Postnatal Development in Rats and Humans with Emphasis on CoQ10 Biosynthesis
Source: Biology (Basel). 2021 May 8;10(5):418. doi: 10.3390/biology10050418 (PMC8150536; doi:10.3390/biology10050418)
Supplement: Supplementary file 1 [file biology-10-00418-s001.zip › biology-10-00418-s001/Krizova et al_Tables S1 showing GO categories of profiles gene symbols co-clustered in microarray GO and STEM analysis/Table S1 MUSCLE cluster 4 Genetable.xlsx]

## Sheet: Table S1 MUSCLE cluster 4 Genet
Microarray and qPCR analysis of mitochondrial metabolism activation during prenatal and early postnatal development in rat and human with emphasis on CoQ10 biosynthesis
Jana Krizova, Martina Hulkova, Vaclav Capek, Petr Mlejnek, Jan Silhavy, Marketa Tesarova, Jiri Zeman, Hana Hansikova
(Table S1)
Gene Table for Profile 63 (0.0,1.0,0.0,2.0,4.0)
Num. Genes Expected	Num. Genes Assigned	P-Value	Significant
74	40	7.7e-07	(significant)
-------
Selected	Weight	Gene Symbol	SPOT	0	4	6	7	10
	1	UCP3	ID_887	0	0.08	0.24	0.9	1.73
	1	UCP2	ID_888	0	0.45	0.3	0.65	1.89
	1	HSD3B7	ID_1149	0	0.21	0.31	0.48	1.06
	1	CPT1A	ID_1290	0	0.66	0.48	0.83	1.59
	1	LRRN4CL	ID_1392	0	0.7	0.58	0.73	1.61
	1	ELOVL3	ID_1624	0	0.11	0.11	0.24	2.13
	1	APOE	ID_2079	0	-0.26	0.08	1.08	2.27
	1	MYBPC2	ID_2280	0	0.11	0.37	1.18	2.23
	1	RPL3L	ID_3521	0	-0.08	0.04	0.19	1.1
	1	MYH2 /// MYH2 /// MYH4	ID_3812	0	0.12	0.36	0.78	2.66
	1	SLC43A2	ID_3947	0	0.06	0.13	0.59	1.22
	1	FLOT2	ID_3964	0	0.14	0.23	0.53	1
	1	MPO	ID_4077	0	0.07	0.15	0.26	2.57
	1	FN3K	ID_4383	0	0.25	0.17	0.24	1.3
	1	HBQ1 /// HBQ1B	ID_4542;ID_4543	0	0.65	0.53	0.73	2.01
	1	ATP1B2	ID_4802	0	0.41	0.67	1.19	2.86
	1	ALOX15	ID_4834	0	0.17	0.63	1.29	4.95
	1	TNS4	ID_5105	0	0.6	0.32	0.83	1.39
	1	KRT25	ID_5110	0	-0.03	0.23	1.65	4.49
	1	KRT26	ID_5111	0	0.09	0.33	0.5	2.11
	1	KRT28	ID_5113	0	-0.05	0.03	0.69	2.34
	1	KRT35 /// KRT33A /// KRT34 /// KRT33B /// KRT31	ID_5139	0	0.12	0.02	0.13	2.15
	1	KRT32	ID_5143	0	-0.01	0.04	0.24	1.11
	1	KRT35	ID_5144	0	0.06	0.04	0.45	2.13
	1	ST6GALNAC2	ID_5321	0	0.44	0.37	1.49	1.99
	1	LRRC15	ID_5619	0	-0.03	0	0.52	1.93
	1	KRTAP22-2	ID_5767	0	0.29	0.34	0.43	1.12
	1	TSC22D4	ID_6207	0	0.31	0.34	0.47	1.03
	1	ATP1B1	ID_7389	0	0.52	0.39	0.73	1.18
	1	IGJ /// IGJ	ID_7644	0	0.06	0.03	0.06	1.28
	1	IKZF1	ID_7899	0	0.24	0.2	0.26	1.46
	1	B3GNT2	ID_8376	0	0.36	0.33	0.71	1.36
	1	CDNF	ID_10820	0	0.07	0.04	0.56	1.04
	1	DSG4	ID_10884	0	-0.15	-0.06	0.37	2.44
	1	EGR1	ID_10933	0	0.91	0.55	1.39	1.78
	1	GRP	ID_11098	0	0.54	0.46	0.77	1.66
	1	CES4A	ID_11640	0	-0.14	-0.23	0.26	0.82
	1	ADAMTS18	ID_12065	0	0.03	0.27	0.8	1.55
	1	PMP2	ID_12403	0	-0.02	0.47	0.96	3.18
	1	S100A3	ID_12695	0	0.37	0.4	0.61	3.03
	1	TCHH	ID_12723	0	-0.04	0.01	0.49	2.22
	1	HMGCS2	ID_12789	0	-0.31	-0.55	0.45	1.32
	1	IL7R	ID_13196	0	0.11	0.13	0.41	1.12
	1	RGD1559622	ID_13384	0	-0.07	0.17	0.58	2.58
	1	BGLAP	ID_13485	0	-0.13	0.16	0.72	3.44
	1	TMEM56	ID_13735	0	0.35	0.45	0.53	1.82
	1	PI16	ID_14008	0	0.51	0.47	0.56	1.69
	1	FAM26E	ID_14144	0	0.13	0.16	0.37	1.27
	1	EGR2	ID_14424	0	0.2	0.18	0.59	1.08
	1	PRND	ID_15248	0	0.31	0.37	0.75	1.4
	1	PCK1	ID_15525	0	-0.03	0.02	0.84	1.45
	1	SOX18	ID_16616	0	0.01	0.24	0.45	1.24
	1	MKNK1	ID_18718	0	0.16	0.22	0.6	1.03
	1	FAM132A	ID_19071	0	0.07	0.2	0.37	1.11
	1	HEMGN	ID_19278	0	0.28	0.53	0.59	2.18
	1	LOC259246 /// LOC259244 /// MUP5 /// OBP3	ID_19337	0	0.01	-0.17	0.46	1.53
	1	OBP3 /// LOC298109 /// LOC259246	ID_19338	0	-0.06	-0.16	0.36	1.09
	1	LOC298116 /// LOC259246	ID_19341	0	-0.01	-0.05	0.31	1.03
	1	LOC298109 /// LOC259244 /// MUP4 /// LOC259246	ID_19343	0	-0.05	-0.02	0.41	1.05
	1	OBP3 /// LOC259245 /// MUP5	ID_19345	0	0.02	-0.04	0.61	1.49
	1	SERPINA9	ID_21009	0	-0.14	-0.18	0.18	0.94
	1	TSPAN8	ID_21423	0	0.71	0.45	0.8	1.37
	1	CDC42EP1	ID_21619	0	0.41	0.36	0.48	1.02
	1	COQ10A	ID_21838	0	-0.14	0.19	0.6	1.31
	1	SLC16A7	ID_22210	0	0.11	0.18	0.23	1.14
	1	KRT85	ID_22663	0	-0.04	-0.02	0.3	2.62
	1	KRT73	ID_22669	0	0	0.08	1.44	3.78
	1	SCN4B	ID_22999	0	-0.15	-0.14	0.4	1.37
	1	DAPK2	ID_23139	0	0.46	0.41	0.56	1.25
	1	HEPHL1	ID_23484	0	-0.02	0.04	0.31	1.24
	1	ANKRD23	ID_24717	0	0.21	0.46	1.32	2.61
	1	SLC40A1	ID_24758	0	0.04	0.21	0.33	1.36
	1	GATA1 /// LOC100911167	ID_25245	0	0.15	0	0.15	1.38
	1	AWAT2	ID_26048	0	0.15	0.21	0.46	1.87
