# Supplementary material for: Microarray and qPCR Analysis of Mitochondrial Metabolism Activation during Prenatal and Early Postnatal Development in Rats and Humans with Emphasis on CoQ10 Biosynthesis
Source: Biology (Basel). 2021 May 8;10(5):418. doi: 10.3390/biology10050418 (PMC8150536; doi:10.3390/biology10050418)
Supplement: Supplementary file 1 [file biology-10-00418-s001.zip › biology-10-00418-s001/Krizova et al_Tables S1 showing GO categories of profiles gene symbols co-clustered in microarray GO and STEM analysis/Table S1 MUSCLE cluster 4 GOtable.xlsx]

## Sheet: Table S1 MUSCLE cluster 4 GOtab
Microarray and qPCR analysis of mitochondrial metabolism activation during prenatal and early postnatal development in rat and human with emphasis on CoQ10 biosynthesis
Jana Krizova, Martina Hulkova, Vaclav Capek, Petr Mlejnek, Jan Silhavy, Marketa Tesarova, Jiri Zeman, Hana Hansikova
(Table S1)
GO Results for Profile 63 based on the actual number of genes assigned to the profile (0.0,1.0,0.0,2.0,4.0)
-------
Category ID	Category Name	#Genes Category	#Genes Assigned	#Genes Expected	#Genes Enriched	p-value	Corrected p-value	Fold
GO:0005882	intermediate filament	88	7	0.3	6.7	3.6e-08	<0.001	21.5
GO:0045111	intermediate filament cytoskeleton	132	7	0.5	6.5	5.9e-07	<0.001	14.3
GO:0032868	response to insulin	223	8	0.8	7.2	1.7e-06	0.002	9.7
GO:0043434	response to peptide hormone	372	8	1.4	6.6	6.9e-05	0.05	5.8
GO:0044421	extracellular region part	2935	24	10.9	13.1	9.3e-05	0.064	2.2
GO:1901652	response to peptide	406	8	1.5	6.5	0.00013	0.082	5.3
GO:0031667	response to nutrient levels	495	8	1.8	6.2	0.00048	0.156	4.4
GO:0009991	response to extracellular stimulus	520	8	1.9	6.1	0.00067	0.202	4.2
GO:0007568	aging	299	6	1.1	4.9	0.00085	0.234	5.4
GO:0032787	monocarboxylic acid metabolic process	423	7	1.6	5.4	0.00097	0.254	4.5
GO:0044283	small molecule biosynthetic process	328	6	1.2	4.8	0.0014	0.294	4.9
GO:0019725	cellular homeostasis	597	8	2.2	5.8	0.0016	0.338	3.6
GO:1901701	cellular response to oxygen-containing compound	766	9	2.8	6.2	0.002	0.38	3.2
GO:1903561	extracellular vesicle	2199	17	8.1	8.9	0.0024	0.404	2.1
GO:0070062	extracellular vesicular exosome	2199	17	8.1	8.9	0.0024	0.404	2.1
GO:1901615	organic hydroxy compound metabolic process	368	6	1.4	4.6	0.0024	0.408	4.4
GO:0043230	extracellular organelle	2204	17	8.2	8.8	0.0025	0.408	2.1
GO:0065010	extracellular membrane-bounded organelle	2204	17	8.2	8.8	0.0025	0.408	2.1
GO:0010035	response to inorganic substance	502	7	1.9	5.1	0.0026	0.416	3.8
GO:0005615	extracellular space	971	10	3.6	6.4	0.003	0.454	2.8
GO:0009605	response to external stimulus	1677	14	6.2	7.8	0.0031	0.458	2.3
GO:0008610	lipid biosynthetic process	390	6	1.4	4.6	0.0032	0.464	4.2
GO:0015075	ion transmembrane transporter activity	668	8	2.5	5.5	0.0032	0.464	3.2
GO:0055082	cellular chemical homeostasis	524	7	1.9	5.1	0.0033	0.464	3.6
GO:0044255	cellular lipid metabolic process	669	8	2.5	5.5	0.0033	0.464	3.2
GO:0022892	substrate-specific transporter activity	837	9	3.1	5.9	0.0037	0.488	2.9
GO:0009888	tissue development	1535	13	5.7	7.3	0.0039	0.498	2.3
GO:0065008	regulation of biological quality	2508	18	9.3	8.7	0.004	0.5	1.9
GO:0009628	response to abiotic stimulus	1011	10	3.7	6.3	0.004	0.5	2.7
GO:0006631	fatty acid metabolic process	287	5	1.1	3.9	0.0043	0.518	4.7
GO:0031988	membrane-bounded vesicle	2742	19	10.2	8.8	0.0044	0.524	1.9
GO:0042391	regulation of membrane potential	295	5	1.1	3.9	0.0048	0.536	4.6
GO:0022891	substrate-specific transmembrane transporter activity	719	8	2.7	5.3	0.005	0.548	3
GO:0009725	response to hormone	889	9	3.3	5.7	0.0055	0.566	2.7
GO:0006629	lipid metabolic process	892	9	3.3	5.7	0.0056	0.566	2.7
GO:0034220	ion transmembrane transport	751	8	2.8	5.2	0.0065	0.596	2.9
GO:0031982	vesicle	2848	19	10.6	8.4	0.0067	0.614	1.8
GO:0032870	cellular response to hormone stimulus	467	6	1.7	4.3	0.0077	0.638	3.5
GO:0022857	transmembrane transporter activity	779	8	2.9	5.1	0.0081	0.652	2.8
GO:0040008	regulation of growth	476	6	1.8	4.2	0.0084	0.67	3.4
GO:0016049	cell growth	346	5	1.3	3.7	0.0092	0.682	3.9
GO:0048878	chemical homeostasis	800	8	3	5	0.0094	0.684	2.7
GO:0010243	response to organonitrogen compound	801	8	3	5	0.0095	0.684	2.7
GO:0007155	cell adhesion	979	9	3.6	5.4	0.01	0.702	2.5
GO:0001101	response to acid chemical	356	5	1.3	3.7	0.01	0.714	3.8
GO:0006875	cellular metal ion homeostasis	361	5	1.3	3.7	0.01	0.726	3.7
GO:0005856	cytoskeleton	1357	11	5	6	0.01	0.726	2.2
GO:0008324	cation transmembrane transporter activity	507	6	1.9	4.1	0.01	0.728	3.2
GO:1901700	response to oxygen-containing compound	1364	11	5.1	5.9	0.01	0.73	2.2
GO:0044711	single-organism biosynthetic process	1007	9	3.7	5.3	0.01	0.744	2.4
GO:0071407	cellular response to organic cyclic compound	372	5	1.4	3.6	0.01	0.752	3.6
GO:0098655	cation transmembrane transport	520	6	1.9	4.1	0.01	0.762	3.1
GO:0042592	homeostatic process	1198	10	4.4	5.6	0.01	0.762	2.3
GO:1901698	response to nitrogen compound	856	8	3.2	4.8	0.01	0.774	2.5
GO:0070887	cellular response to chemical stimulus	1808	13	6.7	6.3	0.01	0.792	1.9
GO:0016337	single organismal cell-cell adhesion	546	6	2	4	0.02	0.798	3
GO:0071396	cellular response to lipid	397	5	1.5	3.5	0.02	0.804	3.4
GO:0030003	cellular cation homeostasis	401	5	1.5	3.5	0.02	0.808	3.4
GO:0071310	cellular response to organic substance	1444	11	5.4	5.6	0.02	0.808	2.1
GO:0033993	response to lipid	892	8	3.3	4.7	0.02	0.808	2.4
GO:0061024	membrane organization	564	6	2.1	3.9	0.02	0.828	2.9
GO:0006873	cellular ion homeostasis	411	5	1.5	3.5	0.02	0.828	3.3
GO:0071417	cellular response to organonitrogen compound	413	5	1.5	3.5	0.02	0.828	3.3
GO:0055065	metal ion homeostasis	426	5	1.6	3.4	0.02	0.86	3.2
GO:0098602	single organism cell adhesion	586	6	2.2	3.8	0.02	0.86	2.8
GO:0022890	inorganic cation transmembrane transporter activity	433	5	1.6	3.4	0.02	0.866	3.1
GO:1901699	cellular response to nitrogen compound	449	5	1.7	3.3	0.03	0.892	3
GO:0098662	inorganic cation transmembrane transport	457	5	1.7	3.3	0.03	0.91	3
GO:0055085	transmembrane transport	975	8	3.6	4.4	0.03	0.914	2.2
GO:0044767	single-organism developmental process	4450	24	16.5	7.5	0.03	0.92	1.5
GO:0043436	oxoacid metabolic process	987	8	3.7	4.3	0.03	0.92	2.2
GO:0044723	single-organism carbohydrate metabolic process	471	5	1.7	3.3	0.03	0.928	2.9
GO:0044430	cytoskeletal part	996	8	3.7	4.3	0.03	0.928	2.2
GO:0006082	organic acid metabolic process	1003	8	3.7	4.3	0.03	0.93	2.2
GO:0044281	small molecule metabolic process	1593	11	5.9	5.1	0.03	0.934	1.9
GO:0055080	cation homeostasis	479	5	1.8	3.2	0.03	0.936	2.8
GO:0048585	negative regulation of response to stimulus	1008	8	3.7	4.3	0.03	0.936	2.1
GO:0006811	ion transport	1212	9	4.5	4.5	0.03	0.938	2
GO:0098771	inorganic ion homeostasis	492	5	1.8	3.2	0.04	0.944	2.7
GO:0071495	cellular response to endogenous stimulus	851	7	3.2	3.8	0.04	0.952	2.2
GO:0043066	negative regulation of apoptotic process	682	6	2.5	3.5	0.04	0.954	2.4
GO:0043069	negative regulation of programmed cell death	694	6	2.6	3.4	0.04	0.96	2.3
GO:0098660	inorganic ion transmembrane transport	527	5	2	3	0.05	0.962	2.6
GO:0043228	non-membrane-bounded organelle	2783	16	10.3	5.7	0.05	0.964	1.6
GO:0043232	intracellular non-membrane-bounded organelle	2783	16	10.3	5.7	0.05	0.964	1.6
GO:0050801	ion homeostasis	543	5	2	3	0.05	0.968	2.5
GO:0010033	response to organic substance	2162	13	8	5	0.05	0.97	1.6
GO:0005975	carbohydrate metabolic process	553	5	2	3	0.05	0.976	2.4
GO:0014070	response to organic cyclic compound	923	7	3.4	3.6	0.05	0.976	2
GO:0019752	carboxylic acid metabolic process	942	7	3.5	3.5	0.06	0.98	2
GO:0006915	apoptotic process	1358	9	5	4	0.06	0.984	1.8
GO:0060548	negative regulation of cell death	762	6	2.8	3.2	0.06	0.984	2.1
GO:0048856	anatomical structure development	4083	21	15.1	5.9	0.06	0.986	1.4
GO:0044459	plasma membrane part	1581	10	5.9	4.1	0.07	0.988	1.7
GO:0051239	regulation of multicellular organismal process	2015	12	7.5	4.5	0.07	0.988	1.6
GO:0009719	response to endogenous stimulus	1373	9	5.1	3.9	0.07	0.988	1.8
GO:0012501	programmed cell death	1382	9	5.1	3.9	0.07	0.99	1.8
GO:0009611	response to wounding	601	5	2.2	2.8	0.07	0.99	2.2
GO:1902578	single-organism localization	2961	16	11	5	0.07	0.99	1.5
GO:0005887	integral component of plasma membrane	620	5	2.3	2.7	0.08	0.992	2.2
GO:0030234	enzyme regulator activity	653	5	2.4	2.6	0.09	0.994	2.1
GO:0009058	biosynthetic process	4029	20	14.9	5.1	0.1	0.996	1.3
GO:0008219	cell death	1479	9	5.5	3.5	0.1	0.996	1.6
GO:0001775	cell activation	656	5	2.4	2.6	0.1	0.996	2.1
GO:0045944	positive regulation of transcription from RNA polymerase II promoter	853	6	3.2	2.8	0.1	0.996	1.9
GO:0016265	death	1484	9	5.5	3.5	0.1	0.996	1.6
GO:0006812	cation transport	859	6	3.2	2.8	0.1	0.996	1.9
GO:0031226	intrinsic component of plasma membrane	668	5	2.5	2.5	0.1	0.996	2
GO:0051234	establishment of localization	3361	17	12.5	4.5	0.11	0.998	1.4
GO:0051050	positive regulation of transport	680	5	2.5	2.5	0.11	0.998	2
GO:0098589	membrane region	1104	7	4.1	2.9	0.11	0.998	1.7
GO:0051049	regulation of transport	1322	8	4.9	3.1	0.12	0.998	1.6
GO:0048513	organ development	2690	14	10	4	0.12	0.998	1.4
GO:0042981	regulation of apoptotic process	1113	7	4.1	2.9	0.12	0.998	1.7
GO:0006950	response to stress	2461	13	9.1	3.9	0.12	0.998	1.4
GO:0043067	regulation of programmed cell death	1126	7	4.2	2.8	0.12	0.998	1.7
GO:0060429	epithelium development	931	6	3.5	2.5	0.13	0.998	1.7
GO:0008104	protein localization	1597	9	5.9	3.1	0.14	1	1.5
GO:0031967	organelle envelope	736	5	2.7	2.3	0.14	1	1.8
GO:0003700	sequence-specific DNA binding transcription factor activity	738	5	2.7	2.3	0.14	1	1.8
GO:0048519	negative regulation of biological process	3492	17	12.9	4.1	0.14	1	1.3
GO:0031975	envelope	739	5	2.7	2.3	0.14	1	1.8
GO:0055114	oxidation-reduction process	746	5	2.8	2.2	0.14	1	1.8
GO:0044765	single-organism transport	2789	14	10.3	3.7	0.14	1	1.4
GO:0032989	cellular component morphogenesis	975	6	3.6	2.4	0.15	1	1.7
GO:0009893	positive regulation of metabolic process	2579	13	9.6	3.4	0.15	1	1.4
GO:0007275	multicellular organismal development	3796	18	14.1	3.9	0.15	1	1.3
GO:0010468	regulation of gene expression	2825	14	10.5	3.5	0.16	1	1.3
GO:0044425	membrane part	5322	24	19.7	4.3	0.16	1	1.2
GO:0048869	cellular developmental process	3087	15	11.4	3.6	0.16	1	1.3
GO:0007267	cell-cell signaling	780	5	2.9	2.1	0.16	1	1.7
GO:0010941	regulation of cell death	1217	7	4.5	2.5	0.16	1	1.6
GO:0045184	establishment of protein localization	1222	7	4.5	2.5	0.17	1	1.5
GO:0030154	cell differentiation	2892	14	10.7	3.3	0.18	1	1.3
GO:0016740	transferase activity	1723	9	6.4	2.6	0.19	1	1.4
GO:0045935	positive regulation of nucleobase-containing compound metabolic process	1264	7	4.7	2.3	0.19	1	1.5
GO:0007417	central nervous system development	822	5	3	2	0.19	1	1.6
GO:0010628	positive regulation of gene expression	1273	7	4.7	2.3	0.19	1	1.5
GO:0043227	membrane-bounded organelle	8593	36	31.8	4.2	0.19	1	1.1
GO:0044763	single-organism cellular process	9933	41	36.8	4.2	0.2	1	1.1
GO:0048522	positive regulation of cellular process	3443	16	12.8	3.2	0.2	1	1.3
GO:1901576	organic substance biosynthetic process	3954	18	14.7	3.3	0.2	1	1.2
GO:0044446	intracellular organelle part	5227	23	19.4	3.6	0.2	1	1.2
GO:0005783	endoplasmic reticulum	1067	6	4	2	0.2	1	1.5
GO:0048731	system development	3472	16	12.9	3.1	0.21	1	1.2
GO:0045893	positive regulation of transcription, DNA-templated	1077	6	4	2	0.21	1	1.5
GO:1903508	positive regulation of nucleic acid-templated transcription	1077	6	4	2	0.21	1	1.5
GO:0009653	anatomical structure morphogenesis	2013	10	7.5	2.5	0.21	1	1.3
GO:1902680	positive regulation of RNA biosynthetic process	1079	6	4	2	0.21	1	1.5
GO:0032879	regulation of localization	1780	9	6.6	2.4	0.21	1	1.4
GO:0050793	regulation of developmental process	1789	9	6.6	2.4	0.22	1	1.4
GO:0006810	transport	3268	15	12.1	2.9	0.22	1	1.2
GO:0031328	positive regulation of cellular biosynthetic process	1331	7	4.9	2.1	0.22	1	1.4
GO:0051254	positive regulation of RNA metabolic process	1115	6	4.1	1.9	0.23	1	1.5
GO:0012505	endomembrane system	2552	12	9.5	2.5	0.23	1	1.3
GO:0016021	integral component of membrane	4313	19	16	3	0.23	1	1.2
GO:0033036	macromolecule localization	1834	9	6.8	2.2	0.24	1	1.3
GO:0009891	positive regulation of biosynthetic process	1359	7	5	2	0.24	1	1.4
GO:0000902	cell morphogenesis	905	5	3.4	1.6	0.24	1	1.5
GO:0010467	gene expression	3331	15	12.3	2.7	0.24	1	1.2
GO:0044422	organelle part	5385	23	20	3	0.25	1	1.2
GO:0006357	regulation of transcription from RNA polymerase II promoter	1382	7	5.1	1.9	0.25	1	1.4
GO:0046914	transition metal ion binding	1154	6	4.3	1.7	0.26	1	1.4
GO:0031224	intrinsic component of membrane	4392	19	16.3	2.7	0.26	1	1.2
GO:0005622	intracellular	9918	40	36.8	3.2	0.26	1	1.1
GO:0044249	cellular biosynthetic process	3893	17	14.4	2.6	0.27	1	1.2
GO:0033554	cellular response to stress	1178	6	4.4	1.6	0.27	1	1.4
GO:0051173	positive regulation of nitrogen compound metabolic process	1419	7	5.3	1.7	0.27	1	1.3
GO:0006366	transcription from RNA polymerase II promoter	1425	7	5.3	1.7	0.28	1	1.3
GO:0016043	cellular component organization	3941	17	14.6	2.4	0.28	1	1.2
GO:0005794	Golgi apparatus	970	5	3.6	1.4	0.29	1	1.4
GO:0006928	movement of cell or subcellular component	1211	6	4.5	1.5	0.29	1	1.3
GO:0043234	protein complex	3215	14	11.9	2.1	0.3	1	1.2
GO:0010557	positive regulation of macromolecule biosynthetic process	1231	6	4.6	1.4	0.3	1	1.3
GO:0046872	metal ion binding	2752	12	10.2	1.8	0.32	1	1.2
GO:0048518	positive regulation of biological process	4048	17	15	2	0.32	1	1.1
GO:0071704	organic substance metabolic process	7461	30	27.6	2.4	0.33	1	1.1
GO:0034613	cellular protein localization	1022	5	3.8	1.2	0.33	1	1.3
GO:0070727	cellular macromolecule localization	1028	5	3.8	1.2	0.33	1	1.3
GO:0045595	regulation of cell differentiation	1275	6	4.7	1.3	0.33	1	1.3
GO:0009890	negative regulation of biosynthetic process	1035	5	3.8	1.2	0.34	1	1.3
GO:0044424	intracellular part	9649	38	35.8	2.2	0.34	1	1.1
GO:0048583	regulation of response to stimulus	2557	11	9.5	1.5	0.35	1	1.2
GO:0051641	cellular localization	2051	9	7.6	1.4	0.35	1	1.2
GO:0051128	regulation of cellular component organization	1548	7	5.7	1.3	0.35	1	1.2
GO:0043169	cation binding	2825	12	10.5	1.5	0.35	1	1.1
GO:0019222	regulation of metabolic process	4660	19	17.3	1.7	0.36	1	1.1
GO:0031325	positive regulation of cellular metabolic process	2090	9	7.7	1.3	0.37	1	1.2
GO:0065003	macromolecular complex assembly	1082	5	4	1	0.37	1	1.2
GO:0043229	intracellular organelle	8410	33	31.2	1.8	0.37	1	1.1
GO:2000026	regulation of multicellular organismal development	1336	6	5	1	0.38	1	1.2
GO:0031090	organelle membrane	1846	8	6.8	1.2	0.38	1	1.2
GO:0034645	cellular macromolecule biosynthetic process	3169	13	11.7	1.3	0.39	1	1.1
GO:0019899	enzyme binding	1364	6	5.1	0.9	0.39	1	1.2
GO:0048523	negative regulation of cellular process	3188	13	11.8	1.2	0.4	1	1.1
GO:0044464	cell part	11985	46	44.4	1.6	0.4	1	1
GO:0015031	protein transport	1138	5	4.2	0.8	0.41	1	1.2
GO:0048468	cell development	1668	7	6.2	0.8	0.42	1	1.1
GO:0031326	regulation of cellular biosynthetic process	2718	11	10.1	0.9	0.43	1	1.1
GO:0009059	macromolecule biosynthetic process	3268	13	12.1	0.9	0.44	1	1.1
GO:0043933	macromolecular complex subunit organization	1698	7	6.3	0.7	0.44	1	1.1
GO:0005102	receptor binding	1176	5	4.4	0.6	0.44	1	1.1
GO:0071702	organic substance transport	1702	7	6.3	0.7	0.45	1	1.1
GO:0009889	regulation of biosynthetic process	2767	11	10.3	0.7	0.45	1	1.1
GO:0042221	response to chemical	3843	15	14.2	0.8	0.46	1	1.1
GO:0071822	protein complex subunit organization	1196	5	4.4	0.6	0.46	1	1.1
GO:0010604	positive regulation of macromolecule metabolic process	1995	8	7.4	0.6	0.46	1	1.1
GO:1901362	organic cyclic compound biosynthetic process	2793	11	10.4	0.6	0.46	1	1.1
GO:0044710	single-organism metabolic process	3607	14	13.4	0.6	0.47	1	1
GO:0060255	regulation of macromolecule metabolic process	3881	15	14.4	0.6	0.47	1	1
GO:0023051	regulation of signaling	2293	9	8.5	0.5	0.48	1	1.1
GO:0010646	regulation of cell communication	2297	9	8.5	0.5	0.48	1	1.1
GO:0044707	single-multicellular organism process	5815	22	21.5	0.5	0.5	1	1
GO:0044444	cytoplasmic part	5297	20	19.6	0.4	0.51	1	1
GO:0005737	cytoplasm	7503	28	27.8	0.2	0.53	1	1
GO:1902531	regulation of intracellular signal transduction	1295	5	4.8	0.2	0.53	1	1
GO:0005515	protein binding	5094	19	18.9	0.1	0.53	1	1
GO:0050789	regulation of biological process	8626	32	32	0	0.54	1	1
GO:0080090	regulation of primary metabolic process	3790	14	14	0	0.55	1	1
GO:0009892	negative regulation of metabolic process	1892	7	7	0	0.56	1	1
GO:0098588	bounding membrane of organelle	1345	5	5	0	0.56	1	1
GO:0010605	negative regulation of macromolecule metabolic process	1624	6	6	0	0.56	1	1
GO:0022607	cellular component assembly	1631	6	6	0	0.57	1	1
GO:0043167	ion binding	4392	16	16.3	-0.3	0.58	1	1
GO:0005886	plasma membrane	3859	14	14.3	-0.3	0.58	1	1
GO:0005739	mitochondrion	1375	5	5.1	-0.1	0.58	1	1
GO:0003008	system process	2220	8	8.2	-0.2	0.59	1	1
GO:0035556	intracellular signal transduction	1947	7	7.2	-0.2	0.59	1	1
GO:2000112	regulation of cellular macromolecule biosynthetic process	2503	9	9.3	-0.3	0.59	1	1
GO:0031324	negative regulation of cellular metabolic process	1673	6	6.2	-0.2	0.59	1	1
GO:0006355	regulation of transcription, DNA-templated	2270	8	8.4	-0.4	0.61	1	1
GO:0071944	cell periphery	3949	14	14.6	-0.6	0.62	1	1
GO:0031323	regulation of cellular metabolic process	3961	14	14.7	-0.7	0.62	1	1
GO:1903506	regulation of nucleic acid-templated transcription	2291	8	8.5	-0.5	0.63	1	0.9
GO:0007399	nervous system development	1730	6	6.4	-0.4	0.63	1	0.9
GO:2001141	regulation of RNA biosynthetic process	2296	8	8.5	-0.5	0.63	1	0.9
GO:0010556	regulation of macromolecule biosynthetic process	2593	9	9.6	-0.6	0.64	1	0.9
GO:0044085	cellular component biogenesis	1754	6	6.5	-0.5	0.64	1	0.9
GO:0019219	regulation of nucleobase-containing compound metabolic process	2610	9	9.7	-0.7	0.64	1	0.9
GO:0006351	transcription, DNA-templated	2340	8	8.7	-0.7	0.65	1	0.9
GO:0008283	cell proliferation	1491	5	5.5	-0.5	0.66	1	0.9
GO:0097659	nucleic acid-templated transcription	2359	8	8.7	-0.7	0.66	1	0.9
GO:0034654	nucleobase-containing compound biosynthetic process	2653	9	9.8	-0.8	0.66	1	0.9
GO:0032774	RNA biosynthetic process	2372	8	8.8	-0.8	0.67	1	0.9
GO:0044237	cellular metabolic process	7100	25	26.3	-1.3	0.67	1	1
GO:0044238	primary metabolic process	7110	25	26.3	-1.3	0.67	1	0.9
GO:0051252	regulation of RNA metabolic process	2383	8	8.8	-0.8	0.67	1	0.9
GO:0043168	anion binding	2117	7	7.8	-0.8	0.68	1	0.9
GO:0036211	protein modification process	2408	8	8.9	-0.9	0.68	1	0.9
GO:0006464	cellular protein modification process	2408	8	8.9	-0.9	0.68	1	0.9
GO:0018130	heterocycle biosynthetic process	2702	9	10	-1	0.69	1	0.9
GO:0019438	aromatic compound biosynthetic process	2710	9	10	-1	0.69	1	0.9
GO:0050790	regulation of catalytic activity	1570	5	5.8	-0.8	0.7	1	0.9
GO:0044271	cellular nitrogen compound biosynthetic process	2750	9	10.2	-1.2	0.71	1	0.9
GO:0007154	cell communication	5298	18	19.6	-1.6	0.71	1	0.9
GO:0051716	cellular response to stimulus	5875	20	21.8	-1.8	0.72	1	0.9
GO:0016787	hydrolase activity	1900	6	7	-1	0.72	1	0.9
GO:0043412	macromolecule modification	2498	8	9.3	-1.3	0.72	1	0.9
GO:0016310	phosphorylation	1621	5	6	-1	0.73	1	0.8
GO:0051171	regulation of nitrogen compound metabolic process	2802	9	10.4	-1.4	0.73	1	0.9
GO:0065009	regulation of molecular function	1967	6	7.3	-1.3	0.75	1	0.8
GO:0050794	regulation of cellular process	8232	28	30.5	-2.5	0.76	1	0.9
GO:0051246	regulation of protein metabolic process	1708	5	6.3	-1.3	0.77	1	0.8
GO:0009966	regulation of signal transduction	2020	6	7.5	-1.5	0.77	1	0.8
GO:0051649	establishment of localization in cell	1724	5	6.4	-1.4	0.78	1	0.8
GO:0097367	carbohydrate derivative binding	1728	5	6.4	-1.4	0.78	1	0.8
GO:0044267	cellular protein metabolic process	3273	10	12.1	-2.1	0.79	1	0.8
GO:0019538	protein metabolic process	3862	12	14.3	-2.3	0.79	1	0.8
GO:0043170	macromolecule metabolic process	6257	20	23.2	-3.2	0.82	1	0.9
GO:0016070	RNA metabolic process	2855	8	10.6	-2.6	0.85	1	0.8
GO:0043231	intracellular membrane-bounded organelle	7593	24	28.1	-4.1	0.87	1	0.9
GO:0036094	small molecule binding	2030	5	7.5	-2.5	0.88	1	0.7
GO:1901360	organic cyclic compound metabolic process	3927	11	14.6	-3.6	0.89	1	0.8
GO:0044700	single organism signaling	5198	15	19.3	-4.3	0.9	1	0.8
GO:0090304	nucleic acid metabolic process	3251	8	12	-4	0.93	1	0.7
GO:0006796	phosphate-containing compound metabolic process	2265	5	8.4	-3.4	0.93	1	0.6
GO:0070013	intracellular organelle lumen	2618	6	9.7	-3.7	0.93	1	0.6
GO:0043233	organelle lumen	2625	6	9.7	-3.7	0.94	1	0.6
GO:0006793	phosphorus metabolic process	2297	5	8.5	-3.5	0.94	1	0.6
GO:0006139	nucleobase-containing compound metabolic process	3635	9	13.5	-4.5	0.94	1	0.7
GO:0006807	nitrogen compound metabolic process	4276	11	15.8	-4.8	0.94	1	0.7
GO:0044428	nuclear part	2698	6	10	-4	0.95	1	0.6
GO:0034641	cellular nitrogen compound metabolic process	4021	10	14.9	-4.9	0.95	1	0.7
GO:0031981	nuclear lumen	2379	5	8.8	-3.8	0.95	1	0.6
GO:0044260	cellular macromolecule metabolic process	5588	15	20.7	-5.7	0.95	1	0.7
GO:0046483	heterocycle metabolic process	3756	9	13.9	-4.9	0.95	1	0.6
GO:0006725	cellular aromatic compound metabolic process	3788	9	14	-5	0.96	1	0.6
GO:0007166	cell surface receptor signaling pathway	3291	7	12.2	-5.2	0.97	1	0.6
GO:0097159	organic cyclic compound binding	4353	10	16.1	-6.1	0.97	1	0.6
GO:0005634	nucleus	4725	11	17.5	-6.5	0.98	1	0.6
GO:0007165	signal transduction	4866	11	18	-7	0.98	1	0.6
GO:1901363	heterocyclic compound binding	4299	8	15.9	-7.9	0.99	1	0.5
