# Supplementary material for: Microarray and qPCR Analysis of Mitochondrial Metabolism Activation during Prenatal and Early Postnatal Development in Rats and Humans with Emphasis on CoQ10 Biosynthesis
Source: Biology (Basel). 2021 May 8;10(5):418. doi: 10.3390/biology10050418 (PMC8150536; doi:10.3390/biology10050418)
Supplement: Supplementary file 1 [file biology-10-00418-s001.zip › biology-10-00418-s001/Krizova et al_Tables S1 showing GO categories of profiles gene symbols co-clustered in microarray GO and STEM analysis/Table S1 MUSCLE cluster 5 Genetable.xlsx]

## Sheet: Table S1 MUSCLE cluster 5 Genet
Microarray and qPCR analysis of mitochondrial metabolism activation during prenatal and early postnatal development in rat and human with emphasis on CoQ10 biosynthesis
Jana Krizova, Martina Hulkova, Vaclav Capek, Petr Mlejnek, Jan Silhavy, Marketa Tesarova, Jiri Zeman, Hana Hansikova
(Table S1)
Gene Table for Profile 69 (0.0,1.0,2.0,1.0,0.0)
Num. Genes Expected	Num. Genes Assigned	P-Value	Significant
54	21.4	2.2e-09	(significant)
-------
Selected	Weight	Gene Symbol	SPOT	0	4	6	7	10
	1	SLC6A19	ID_116	0	1.71	2.07	1.71	0.83
	1	KLK13	ID_607	0	0.94	1.36	0.78	0.2
	1	KLK9	ID_611	0	1.58	2.93	2.16	1
	1	KLK8	ID_612	0	1.41	1.77	1.37	0.7
	1	GDPD3	ID_1125	0	2.08	2.35	1.86	0.96
	1	CYB5R2	ID_2745	0	2.26	3.08	2.53	1.29
	1	PRSS8 /// KAT8	ID_2900	0	0.85	1.45	0.87	0.46
	1	ATP10B	ID_3595	0	1.73	1.81	1.17	0.65
	1	ATP13A4	ID_5622	0	2.38	2.81	2.4	0.83
	1	TPRG1	ID_5962	0	2.19	2.85	2.3	1.24
	1	GLTP	ID_6352	0	1.32	1.33	0.7	0.44
	1	SERPINB13	ID_6760	0	1.82	2.48	1.77	0.99
	1	SERPINB10	ID_6764	0	4.56	4.73	3.74	2.02
	1	SERPINB3A	ID_7170	0	4.49	6.18	4.87	2.78
	1	BTC	ID_7632	0	1.02	1.99	1.32	0.43
	1	LOC688553	ID_7893	0	1.09	1.56	1.08	0.69
	1	NIPAL1	ID_8158	0	0.96	1.27	0.9	0.59
	1	SLC34A2	ID_8213	0	1.12	2.1	1.67	0.75
	1	SLC5A1	ID_8282	0	0.69	1.18	0.87	0.36
	1	TGM1	ID_9085	0	2.73	2.87	2.19	1.23
	1	TDH	ID_9151	0	2.79	4.33	3.18	1.2
	1	IDI2	ID_10779;ID_10781;ID_10856	0	0.79	1.93	1.03	-0.12
	1	UCMA /// UCMA	ID_10814	0	1.1	1.32	0.92	0.57
	1	CES2G	ID_11636;ID_11637	0	1.52	2.2	1.59	1.07
	1	SDR42E1	ID_11766	0	1.84	1.93	1.47	0.86
	1	GLRX	ID_12168	0	1.32	2.51	1.66	0.7
	1	PGLYRP4	ID_12701	0	0.81	1.36	1.1	0.46
	1	GPR160	ID_13295	0	1.1	1.42	0.8	0.61
	1	GBP1	ID_13806	0	1.09	1.21	1.08	0.1
	1	CLCA5	ID_13815	0	2.79	3.28	2.59	1.14
	1	LOC679765 /// LOC679765	ID_14161	0	0.37	0.93	0.18	-0.21
	1	IL36B	ID_15591	0	3.02	3.5	2.49	1.1
	1	RGD1560880	ID_15603	0	1.23	1.78	1.25	0.48
	1	WFDC5	ID_16508	0	2.57	3.01	1.85	0.96
	1	PPP1R9A	ID_16716	0	0.62	1.01	0.98	0.08
	1	HYAL4	ID_16761	0	1.36	2.59	1.67	0.73
	1	TMEM40	ID_18022	0	1.03	1.45	1.19	0.54
	1	GGH	ID_18385	0	1.03	2.05	1.59	0.4
	1	ELOVL1	ID_18753	0	1.16	1.37	0.94	0.63
	1	LOC680874	ID_19076	0	0.43	1.26	0.55	-0.07
	1	PLA2G2F	ID_19756	0	1.86	2.44	2.04	0.91
	1	MIR376B	ID_20495	0	0.89	1.64	1.43	0.4
	1	MIR300	ID_20497	0	0.98	1.28	0.75	0.41
	1	MAL2	ID_21526	0	2.92	3.27	2.02	1.4
	1	GSDMC	ID_22340	0	3.32	3.82	2.56	1.35
	1	RGD1566029	ID_22538	0	0.96	1.12	0.75	0.39
	1	GALNT6	ID_22656	0	1.66	2.47	1.8	0.99
	1	TMPRSS13	ID_23000	0	0.85	1.75	1.12	0.6
	1	RBP2	ID_23261	0	3.14	3.42	2.25	1.32
	1	NCAM1	ID_23745	0	0.49	0.74	0.82	-0.19
	1	ELOVL4	ID_23923	0	1.76	1.88	1.2	0.18
	1	ZDBF2	ID_24388	0	1.11	1.56	1.47	0.26
	1	CHRNG	ID_24495	0	1.04	1.1	0.77	0.26
	1	TREX2	ID_26284	0	1.4	3.49	1.76	0.88
