# Supplementary material for: Microarray and qPCR Analysis of Mitochondrial Metabolism Activation during Prenatal and Early Postnatal Development in Rats and Humans with Emphasis on CoQ10 Biosynthesis
Source: Biology (Basel). 2021 May 8;10(5):418. doi: 10.3390/biology10050418 (PMC8150536; doi:10.3390/biology10050418)
Supplement: Supplementary file 1 [file biology-10-00418-s001.zip › biology-10-00418-s001/Krizova et al_Tables S1 showing GO categories of profiles gene symbols co-clustered in microarray GO and STEM analysis/Table S1 MUSCLE cluster 5 GOtable.xlsx]

## Sheet: Table S1 MUSCLE cluster 5 GOtab
Microarray and qPCR analysis of mitochondrial metabolism activation during prenatal and early postnatal development in rat and human with emphasis on CoQ10 biosynthesis
Jana Krizova, Martina Hulkova, Vaclav Capek, Petr Mlejnek, Jan Silhavy, Marketa Tesarova, Jiri Zeman, Hana Hansikova
(Table S1)
GO Results for Profile 69 based on the actual number of genes assigned to the profile (0.0,1.0,2.0,1.0,0.0)
-------
Category ID	Category Name	#Genes Category	#Genes Assigned	#Genes Expected	#Genes Enriched	p-value	Corrected p-value	Fold
GO:0016787	hydrolase activity	1900	15	5.1	9.9	0.00011	0.034	2.9
GO:0044421	extracellular region part	2935	19	7.9	11.1	0.00015	0.04	2.4
GO:0005615	extracellular space	971	10	2.6	7.4	0.00024	0.06	3.8
GO:0022892	substrate-specific transporter activity	837	8	2.3	5.7	0.0017	0.242	3.5
GO:0006508	proteolysis	1197	9	3.2	5.8	0.0045	0.43	2.8
GO:0006811	ion transport	1212	9	3.3	5.7	0.0049	0.454	2.7
GO:0065010	extracellular membrane-bounded organelle	2204	13	6	7	0.005	0.456	2.2
GO:0043230	extracellular organelle	2204	13	6	7	0.005	0.456	2.2
GO:0016485	protein processing	447	5	1.2	3.8	0.0071	0.53	4.1
GO:0015075	ion transmembrane transporter activity	668	6	1.8	4.2	0.0091	0.59	3.3
GO:0006629	lipid metabolic process	892	7	2.4	4.6	0.0099	0.614	2.9
GO:0008324	cation transmembrane transporter activity	507	5	1.4	3.6	0.01	0.648	3.6
GO:0070011	peptidase activity, acting on L-amino acid peptides	510	5	1.4	3.6	0.01	0.66	3.6
GO:0022891	substrate-specific transmembrane transporter activity	719	6	1.9	4.1	0.01	0.668	3.1
GO:1903561	extracellular vesicle	2199	12	5.9	6.1	0.01	0.674	2
GO:0070062	extracellular vesicular exosome	2199	12	5.9	6.1	0.01	0.674	2
GO:0008233	peptidase activity	532	5	1.4	3.6	0.01	0.694	3.5
GO:0031982	vesicle	2848	14	7.7	6.3	0.02	0.738	1.8
GO:0022857	transmembrane transporter activity	779	6	2.1	3.9	0.02	0.742	2.8
GO:0006812	cation transport	859	6	2.3	3.7	0.03	0.836	2.6
GO:0044255	cellular lipid metabolic process	669	5	1.8	3.2	0.03	0.886	2.8
GO:0055085	transmembrane transport	975	6	2.6	3.4	0.05	0.92	2.3
GO:0034220	ion transmembrane transport	751	5	2	3	0.05	0.94	2.5
GO:0044463	cell projection part	780	5	2.1	2.9	0.06	0.954	2.4
GO:0031988	membrane-bounded vesicle	2742	12	7.4	4.6	0.06	0.954	1.6
GO:0044281	small molecule metabolic process	1593	8	4.3	3.7	0.06	0.96	1.9
GO:0006810	transport	3268	13	8.8	4.2	0.09	0.978	1.5
GO:0051234	establishment of localization	3361	13	9.1	3.9	0.11	0.982	1.4
GO:0044765	single-organism transport	2789	11	7.5	3.5	0.12	0.986	1.5
GO:0043436	oxoacid metabolic process	987	5	2.7	2.3	0.13	0.986	1.9
GO:0006082	organic acid metabolic process	1003	5	2.7	2.3	0.13	0.988	1.8
GO:1902578	single-organism localization	2961	11	8	3	0.17	0.992	1.4
GO:0098589	membrane region	1104	5	3	2	0.18	0.992	1.7
GO:0042995	cell projection	1500	6	4.1	1.9	0.22	0.998	1.5
GO:1901575	organic substance catabolic process	1202	5	3.3	1.7	0.22	1	1.5
GO:0065008	regulation of biological quality	2508	9	6.8	2.2	0.23	1	1.3
GO:1901564	organonitrogen compound metabolic process	1254	5	3.4	1.6	0.25	1	1.5
GO:0071704	organic substance metabolic process	7461	23	20.2	2.8	0.25	1	1.1
GO:0044238	primary metabolic process	7110	22	19.2	2.8	0.26	1	1.1
GO:0044710	single-organism metabolic process	3607	12	9.8	2.2	0.26	1	1.2
GO:0031224	intrinsic component of membrane	4392	14	11.9	2.1	0.29	1	1.2
GO:0009605	response to external stimulus	1677	6	4.5	1.5	0.3	1	1.3
GO:0009056	catabolic process	1392	5	3.8	1.2	0.32	1	1.3
GO:0097367	carbohydrate derivative binding	1728	6	4.7	1.3	0.32	1	1.3
GO:0019538	protein metabolic process	3862	12	10.4	1.6	0.35	1	1.1
GO:0008219	cell death	1479	5	4	1	0.37	1	1.3
GO:0016265	death	1484	5	4	1	0.37	1	1.2
GO:0016021	integral component of membrane	4313	13	11.7	1.3	0.38	1	1.1
GO:0044459	plasma membrane part	1581	5	4.3	0.7	0.43	1	1.2
GO:0046872	metal ion binding	2752	8	7.4	0.6	0.47	1	1.1
GO:0071702	organic substance transport	1702	5	4.6	0.4	0.49	1	1.1
GO:0048523	negative regulation of cellular process	3188	9	8.6	0.4	0.5	1	1
GO:0043169	cation binding	2825	8	7.6	0.4	0.5	1	1
GO:0006950	response to stress	2461	7	6.7	0.3	0.5	1	1.1
GO:0010033	response to organic substance	2162	6	5.8	0.2	0.54	1	1
GO:0050793	regulation of developmental process	1789	5	4.8	0.2	0.54	1	1
GO:0044763	single-organism cellular process	9933	27	26.9	0.1	0.54	1	1
GO:0005737	cytoplasm	7503	20	20.3	-0.3	0.58	1	1
GO:0044444	cytoplasmic part	5297	14	14.3	-0.3	0.59	1	1
GO:0044425	membrane part	5322	14	14.4	-0.4	0.6	1	1
GO:0048519	negative regulation of biological process	3492	9	9.4	-0.4	0.62	1	1
GO:0065009	regulation of molecular function	1967	5	5.3	-0.3	0.63	1	0.9
GO:0043227	membrane-bounded organelle	8593	22	23.2	-1.2	0.68	1	0.9
GO:0030154	cell differentiation	2892	7	7.8	-0.8	0.68	1	0.9
GO:0044767	single-organism developmental process	4450	11	12	-1	0.68	1	0.9
GO:0043168	anion binding	2117	5	5.7	-0.7	0.69	1	0.9
GO:0012505	endomembrane system	2552	6	6.9	-0.9	0.7	1	0.9
GO:0007275	multicellular organismal development	3796	9	10.3	-1.3	0.72	1	0.9
GO:0003008	system process	2220	5	6	-1	0.73	1	0.8
GO:0048731	system development	3472	8	9.4	-1.4	0.74	1	0.9
GO:0048869	cellular developmental process	3087	7	8.3	-1.3	0.75	1	0.8
GO:0048513	organ development	2690	6	7.3	-1.3	0.75	1	0.8
GO:0043170	macromolecule metabolic process	6257	15	16.9	-1.9	0.76	1	0.9
GO:0071944	cell periphery	3949	9	10.7	-1.7	0.77	1	0.8
GO:0044237	cellular metabolic process	7100	17	19.2	-2.2	0.78	1	0.9
GO:0043167	ion binding	4392	10	11.9	-1.9	0.78	1	0.8
GO:0048856	anatomical structure development	4083	9	11	-2	0.8	1	0.8
GO:0048583	regulation of response to stimulus	2557	5	6.9	-1.9	0.84	1	0.7
GO:0005886	plasma membrane	3859	8	10.4	-2.4	0.85	1	0.8
GO:0044267	cellular protein metabolic process	3273	6	8.9	-2.9	0.9	1	0.7
GO:0044464	cell part	11985	28	32.4	-4.4	0.91	1	0.9
GO:0005515	protein binding	5094	10	13.8	-3.8	0.91	1	0.7
GO:0042221	response to chemical	3843	7	10.4	-3.4	0.92	1	0.7
GO:0044707	single-multicellular organism process	5815	11	15.7	-4.7	0.95	1	0.7
GO:0007166	cell surface receptor signaling pathway	3291	5	8.9	-3.9	0.96	1	0.6
GO:0005622	intracellular	9918	21	26.8	-5.8	0.96	1	0.8
GO:0006807	nitrogen compound metabolic process	4276	7	11.6	-4.6	0.96	1	0.6
GO:0044424	intracellular part	9649	20	26.1	-6.1	0.96	1	0.8
GO:1901576	organic substance biosynthetic process	3954	6	10.7	-4.7	0.97	1	0.6
GO:0009058	biosynthetic process	4029	6	10.9	-4.9	0.97	1	0.6
GO:0044260	cellular macromolecule metabolic process	5588	9	15.1	-6.1	0.98	1	0.6
GO:0044249	cellular biosynthetic process	3893	5	10.5	-5.5	0.99	1	0.5
GO:0007165	signal transduction	4866	7	13.2	-6.2	0.99	1	0.5
GO:0016043	cellular component organization	3941	5	10.7	-5.7	0.99	1	0.5
GO:0044422	organelle part	5385	8	14.6	-6.6	0.99	1	0.5
GO:0051716	cellular response to stimulus	5875	9	15.9	-6.9	0.99	1	0.6
GO:0043231	intracellular membrane-bounded organelle	7593	13	20.5	-7.5	0.99	1	0.6
GO:0043229	intracellular organelle	8410	15	22.7	-7.7	0.99	1	0.7
GO:0048518	positive regulation of biological process	4048	5	10.9	-5.9	0.99	1	0.5
GO:0044700	single organism signaling	5198	7	14.1	-7.1	0.99	1	0.5
GO:0044446	intracellular organelle part	5227	7	14.1	-7.1	0.99	1	0.5
GO:0007154	cell communication	5298	7	14.3	-7.3	1	1	0.5
GO:0005634	nucleus	4725	5	12.8	-7.8	1	1	0.4
GO:0050794	regulation of cellular process	8232	12	22.3	-10.3	1	1	0.5
GO:0050789	regulation of biological process	8626	12	23.3	-11.3	1	1	0.5
